# Supplementary material for: Comprehensive assembly and analysis of the transcriptome of maritime pine developing embryos
Source: BMC Plant Biol. 2018 Dec 29;18:379. doi: 10.1186/s12870-018-1564-2 (PMC6310951; doi:10.1186/s12870-018-1564-2)
Supplement: Supplementary file 2 — Reference transcriptome of P. pinaster zygotic embryogenesis with annotations from BRH to the proteomes of P. taeda, P. lambertiana and A. thaliana, and from homology to proteins in NCBI databases. Table S1: List of assembled transcripts, longest ORFs, and corresponding predicted proteins. Table S2: Annotation information for the predicted proteins derived from the longest ORFs. Table S3: List of short non-coding transcripts without an ORF that were excluded. (XLSX 11164 kb) [file 12870_2018_1564_MOESM2_ESM.xlsx]

## Sheet: Table S1
Transcript ID	Transcript length (bp)	ORF ID	ORF type	ORF length (bp)	Protein length (amino acids)	#NCBI hits
Pp1	120	#N/A	#N/A	#N/A	#N/A	#N/A
Pp10	238	Pp10|m.9	internal	237	79	20
Pp100	250	Pp100|m.133	internal	249	83	20
Pp1000	487	Pp1000|m.1941	5prime-partial	309	102	20
Pp10000	3501	Pp10000|m.33485	complete	1902	633	20
Pp10001	2057	Pp10001|m.33493	5prime-partial	1725	574	20
Pp10002	642	Pp10002|m.33497	3prime-partial	177	59	0
Pp10003	782	Pp10003|m.33498	complete	399	132	0
Pp10004	872	Pp10004|m.33501	complete	399	132	0
Pp10005	2150	Pp10005|m.33504	complete	1080	359	20
Pp10006	1150	Pp10006|m.33511	complete	600	199	1
Pp10007	817	Pp10007|m.33516	3prime-partial	687	229	20
Pp10008	1286	Pp10008|m.33517	complete	1005	334	20
Pp10009	528	Pp10009|m.33519	5prime-partial	183	60	0
Pp1001	1182	Pp1001|m.1943	5prime-partial	396	131	20
Pp10010	488	Pp10010|m.33520	complete	348	115	20
Pp10011	686	Pp10011|m.33521	complete	474	157	1
Pp10012	1330	Pp10012|m.33524	3prime-partial	1059	353	20
Pp10013	1101	Pp10013|m.33527	5prime-partial	996	331	20
Pp10014	1465	Pp10014|m.33528	5prime-partial	1038	345	20
Pp10015	1284	Pp10015|m.33531	complete	375	124	20
Pp10016	1221	Pp10016|m.33534	complete	312	103	19
Pp10017	431	Pp10017|m.33537	5prime-partial	174	57	0
Pp10018	1028	Pp10018|m.33538	5prime-partial	732	243	20
Pp10019	261	#N/A	#N/A	#N/A	#N/A	#N/A
Pp1002	143	#N/A	#N/A	#N/A	#N/A	#N/A
Pp10020	234	Pp10020|m.33540	internal	231	77	0
Pp10021	222	Pp10021|m.33542	internal	219	73	20
Pp10022	215	Pp10022|m.33543	internal	213	71	20
Pp10023	3167	Pp10023|m.33544	complete	2361	786	20
Pp10024	1205	Pp10024|m.33552	complete	366	121	6
Pp10025	1010	Pp10025|m.33559	5prime-partial	606	201	0
Pp10026	636	Pp10026|m.33563	internal	636	212	20
Pp10027	1604	Pp10027|m.33567	5prime-partial	1371	456	20
Pp10028	234	#N/A	#N/A	#N/A	#N/A	#N/A
Pp10029	2435	Pp10029|m.33574	complete	1833	610	20
Pp1003	618	Pp1003|m.1946	internal	615	205	14
Pp10030	1473	Pp10030|m.33579	complete	1185	394	4
Pp10031	238	Pp10031|m.33586	internal	237	79	20
Pp10032	241	Pp10032|m.33588	internal	240	80	20
Pp10033	1105	Pp10033|m.33589	5prime-partial	492	163	20
Pp10034	2229	Pp10034|m.33593	5prime-partial	1638	545	20
Pp10035	1888	Pp10035|m.33603	5prime-partial	1419	472	20
Pp10036	497	Pp10036|m.33611	5prime-partial	252	83	0
Pp10037	381	Pp10037|m.33614	3prime-partial	267	89	20
Pp10038	1278	Pp10038|m.33617	5prime-partial	891	296	20
Pp10039	1409	Pp10039|m.33619	complete	819	272	20
Pp1004	886	Pp1004|m.1947	complete	522	173	20
Pp10040	507	Pp10040|m.33622	3prime-partial	279	93	0
Pp10041	983	Pp10041|m.33624	internal	981	327	20
Pp10042	1168	Pp10042|m.33631	complete	438	145	20
Pp10043	920	Pp10043|m.33634	complete	153	50	0
Pp10044	373	Pp10044|m.33635	3prime-partial	162	54	0
Pp10045	1246	Pp10045|m.33636	3prime-partial	291	97	20
Pp10046	581	Pp10046|m.33639	5prime-partial	297	98	12
Pp10047	2068	Pp10047|m.33642	complete	1107	368	20
Pp10048	1088	Pp10048|m.33648	complete	255	84	0
Pp10049	3925	Pp10049|m.33650	complete	2370	789	20
Pp1005	357	Pp1005|m.1948	internal	357	119	20
Pp10050	1371	Pp10050|m.33662	5prime-partial	1146	381	20
Pp10051	1409	Pp10051|m.33665	3prime-partial	660	220	0
Pp10052	448	Pp10052|m.33670	complete	180	59	0
Pp10053	761	Pp10053|m.33671	internal	759	253	20
Pp10054	576	Pp10054|m.33676	3prime-partial	225	75	0
Pp10055	997	Pp10055|m.33679	5prime-partial	219	72	0
Pp10056	986	Pp10056|m.33681	complete	450	149	20
Pp10057	1034	Pp10057|m.33682	3prime-partial	519	173	20
Pp10058	741	Pp10058|m.33689	complete	414	137	20
Pp10059	213	Pp10059|m.33691	internal	213	71	1
Pp1006	292	#N/A	#N/A	#N/A	#N/A	#N/A
Pp10060	986	Pp10060|m.33692	complete	231	76	20
Pp10061	309	Pp10061|m.33699	internal	306	102	1
Pp10062	792	Pp10062|m.33701	complete	330	109	4
Pp10063	603	Pp10063|m.33704	internal	600	200	20
Pp10064	244	Pp10064|m.33706	5prime-partial	177	58	0
Pp10065	563	Pp10065|m.33708	3prime-partial	561	187	20
Pp10066	615	Pp10066|m.33710	5prime-partial	483	160	20
Pp10067	3445	Pp10067|m.33711	complete	1941	646	20
Pp10068	127	#N/A	#N/A	#N/A	#N/A	#N/A
Pp10069	3010	Pp10069|m.33721	complete	1257	418	20
Pp1007	788	Pp1007|m.1949	complete	165	54	0
Pp10070	2507	Pp10070|m.33726	complete	915	304	20
Pp10071	2998	Pp10071|m.33735	complete	1932	643	20
Pp10072	1086	Pp10072|m.33745	complete	315	104	13
Pp10073	1351	Pp10073|m.33748	complete	405	134	20
Pp10074	164	Pp10074|m.33749	internal	162	54	0
Pp10075	202	Pp10075|m.33750	internal	198	66	19
Pp10076	1241	Pp10076|m.33751	3prime-partial	1152	384	20
Pp10077	1500	Pp10077|m.33753	complete	747	248	20
Pp10078	350	Pp10078|m.33756	internal	348	116	0
Pp10079	1690	Pp10079|m.33760	complete	735	244	20
Pp1008	222	Pp1008|m.1951	internal	222	74	2
Pp10080	372	Pp10080|m.33765	internal	372	124	20
Pp10081	203	Pp10081|m.33767	internal	201	67	20
Pp10082	686	Pp10082|m.33768	complete	330	109	20
Pp10083	656	Pp10083|m.33770	complete	339	112	0
Pp10084	1716	Pp10084|m.33774	complete	801	266	20
Pp10085	202	Pp10085|m.33779	internal	198	66	0
Pp10086	265	Pp10086|m.33780	3prime-partial	189	63	0
Pp10087	935	Pp10087|m.33781	complete	231	76	0
Pp10088	345	Pp10088|m.33784	internal	342	114	20
Pp10089	1825	Pp10089|m.33785	complete	1227	408	20
Pp1009	224	#N/A	#N/A	#N/A	#N/A	#N/A
Pp10090	2040	Pp10090|m.33790	complete	306	101	0
Pp10091	3536	Pp10091|m.33796	complete	1302	433	20
Pp10092	742	Pp10092|m.33805	3prime-partial	654	218	20
Pp10093	721	Pp10093|m.33807	complete	252	83	0
Pp10094	668	Pp10094|m.33810	complete	330	109	12
Pp10095	563	Pp10095|m.33813	5prime-partial	171	56	0
Pp10096	1423	Pp10096|m.33814	complete	171	56	0
Pp10097	285	#N/A	#N/A	#N/A	#N/A	#N/A
Pp10098	555	Pp10098|m.33816	3prime-partial	375	125	20
Pp10099	1504	Pp10099|m.33819	complete	492	163	0
Pp101	160	Pp101|m.136	internal	159	53	0
Pp1010	264	Pp1010|m.1953	internal	264	88	20
Pp10100	1799	Pp10100|m.33825	complete	1350	449	20
Pp10101	429	Pp10101|m.33828	3prime-partial	345	115	20
Pp10102	2741	Pp10102|m.33831	complete	2424	807	20
Pp10103	330	Pp10103|m.33842	5prime-partial	198	65	0
Pp10104	1431	Pp10104|m.33843	complete	561	186	20
Pp10105	3201	Pp10105|m.33849	5prime-partial	2781	926	20
Pp10106	593	#N/A	#N/A	#N/A	#N/A	#N/A
Pp10107	472	Pp10107|m.33857	complete	201	66	0
Pp10108	253	Pp10108|m.33858	5prime-partial	150	49	0
Pp10109	2132	Pp10109|m.33859	complete	1506	501	20
Pp1011	365	Pp1011|m.1954	5prime-partial	180	59	3
Pp10110	486	Pp10110|m.33863	internal	483	161	20
Pp10111	4057	Pp10111|m.33865	complete	3456	1151	20
Pp10112	318	Pp10112|m.33878	internal	315	105	0
Pp10113	820	Pp10113|m.33879	complete	330	109	0
Pp10114	1476	Pp10114|m.33882	complete	921	306	20
Pp10115	234	Pp10115|m.33886	internal	231	77	0
Pp10116	799	Pp10116|m.33888	complete	300	99	0
Pp10117	700	Pp10117|m.33891	5prime-partial	426	141	20
Pp10118	2362	Pp10118|m.33894	3prime-partial	1929	643	20
Pp10119	212	#N/A	#N/A	#N/A	#N/A	#N/A
Pp1012	1398	Pp1012|m.1955	5prime-partial	1200	399	20
Pp10120	111	#N/A	#N/A	#N/A	#N/A	#N/A
Pp10121	275	Pp10121|m.33901	internal	273	91	20
Pp10122	2226	Pp10122|m.33903	complete	993	330	2
Pp10123	1602	Pp10123|m.33908	complete	600	199	19
Pp10124	585	Pp10124|m.33914	internal	582	194	20
Pp10125	496	Pp10125|m.33917	5prime-partial	303	100	20
Pp10126	1363	Pp10126|m.33918	complete	657	218	20
Pp10127	52	#N/A	#N/A	#N/A	#N/A	#N/A
Pp10128	982	Pp10128|m.33921	3prime-partial	927	309	20
Pp10129	338	Pp10129|m.33925	3prime-partial	162	54	0
Pp1013	721	Pp1013|m.1962	complete	159	52	0
Pp10130	806	Pp10130|m.33926	complete	219	72	0
Pp10131	925	Pp10131|m.33928	complete	219	72	0
Pp10132	3803	Pp10132|m.33931	3prime-partial	3111	1037	11
Pp10133	1046	Pp10133|m.33938	complete	417	138	2
Pp10134	1544	Pp10134|m.33943	complete	888	295	20
Pp10135	1355	Pp10135|m.33950	complete	396	131	2
Pp10136	771	Pp10136|m.33958	complete	432	143	0
Pp10137	984	Pp10137|m.33960	complete	306	101	1
Pp10138	1015	Pp10138|m.33963	5prime-partial	456	151	20
Pp10139	544	Pp10139|m.33964	3prime-partial	252	84	20
Pp1014	554	#N/A	#N/A	#N/A	#N/A	#N/A
Pp10140	1017	Pp10140|m.33967	5prime-partial	564	187	20
Pp10141	230	Pp10141|m.33969	5prime-partial	162	53	0
Pp10142	230	Pp10142|m.33970	5prime-partial	204	67	0
Pp10143	1667	Pp10143|m.33971	complete	1365	454	20
Pp10144	998	Pp10144|m.33979	3prime-partial	873	291	20
Pp10145	1158	Pp10145|m.33981	complete	420	139	20
Pp10146	1063	Pp10146|m.33985	complete	429	142	20
Pp10147	554	Pp10147|m.33989	5prime-partial	192	63	0
Pp10148	1026	Pp10148|m.33991	internal	1023	341	20
Pp10149	3495	Pp10149|m.33992	complete	2835	944	20
Pp1015	1074	Pp1015|m.1964	5prime-partial	630	209	0
Pp10150	135	#N/A	#N/A	#N/A	#N/A	#N/A
Pp10151	227	Pp10151|m.34005	3prime-partial	192	64	0
Pp10152	722	Pp10152|m.34007	complete	306	101	20
Pp10153	1094	Pp10153|m.34010	3prime-partial	813	271	20
Pp10154	428	Pp10154|m.34013	5prime-partial	405	134	20
Pp10155	1453	Pp10155|m.34017	complete	450	149	0
Pp10156	394	Pp10156|m.34022	complete	324	107	0
Pp10157	584	Pp10157|m.34025	complete	366	121	20
Pp10158	745	Pp10158|m.34027	complete	240	79	20
Pp10159	239	Pp10159|m.34028	5prime-partial	219	72	20
Pp1016	691	Pp1016|m.1970	5prime-partial	198	65	0
Pp10160	1662	Pp10160|m.34030	complete	1338	445	20
Pp10161	1586	Pp10161|m.34035	5prime-partial	1254	417	0
Pp10162	1583	Pp10162|m.34042	5prime-partial	1251	416	0
Pp10163	2571	Pp10163|m.34049	complete	1107	368	20
Pp10164	269	Pp10164|m.34060	5prime-partial	249	82	0
Pp10165	1050	Pp10165|m.34062	5prime-partial	372	123	20
Pp10166	950	Pp10166|m.34064	complete	456	151	6
Pp10167	4359	Pp10167|m.34066	complete	1452	483	20
Pp10168	4304	Pp10168|m.34077	complete	1668	555	20
Pp10169	1082	Pp10169|m.34087	complete	588	195	20
Pp1017	344	Pp1017|m.1972	internal	342	114	19
Pp10170	696	Pp10170|m.34088	5prime-partial	402	133	20
Pp10171	679	Pp10171|m.34089	5prime-partial	192	63	20
Pp10172	1410	Pp10172|m.34091	complete	825	274	20
Pp10173	261	Pp10173|m.34098	5prime-partial	162	53	0
Pp10174	1233	Pp10174|m.34100	complete	405	134	0
Pp10175	669	Pp10175|m.34102	3prime-partial	471	157	20
Pp10176	669	Pp10176|m.34106	3prime-partial	471	157	20
Pp10177	275	Pp10177|m.34110	5prime-partial	261	86	0
Pp10178	2248	Pp10178|m.34114	complete	1488	495	20
Pp10179	1855	Pp10179|m.34118	complete	1287	428	20
Pp1018	1856	Pp1018|m.1974	complete	729	242	20
Pp10180	1576	Pp10180|m.34123	complete	222	73	0
Pp10181	406	Pp10181|m.34126	3prime-partial	312	104	20
Pp10182	205	#N/A	#N/A	#N/A	#N/A	#N/A
Pp10183	280	#N/A	#N/A	#N/A	#N/A	#N/A
Pp10184	454	Pp10184|m.34130	internal	453	151	0
Pp10185	1206	Pp10185|m.34132	complete	672	223	20
Pp10186	355	Pp10186|m.34137	5prime-partial	297	98	20
Pp10187	1212	Pp10187|m.34139	5prime-partial	1113	370	20
Pp10188	269	Pp10188|m.34142	internal	267	89	20
Pp10189	611	Pp10189|m.34143	internal	609	203	20
Pp1019	1449	Pp1019|m.1979	complete	969	322	20
Pp10190	337	Pp10190|m.34144	5prime-partial	246	81	0
Pp10191	1294	Pp10191|m.34146	3prime-partial	474	158	20
Pp10192	1414	Pp10192|m.34147	3prime-partial	474	158	20
Pp10193	1408	Pp10193|m.34149	3prime-partial	474	158	20
Pp10194	1308	Pp10194|m.34151	3prime-partial	480	160	20
Pp10195	782	Pp10195|m.34153	5prime-partial	426	141	20
Pp10196	206	Pp10196|m.34155	internal	204	68	0
Pp10197	122	#N/A	#N/A	#N/A	#N/A	#N/A
Pp10198	456	#N/A	#N/A	#N/A	#N/A	#N/A
Pp10199	281	Pp10199|m.34157	internal	279	93	20
Pp102	227	Pp102|m.137	internal	225	75	20
Pp1020	394	Pp1020|m.1981	internal	393	131	0
Pp10200	216	Pp10200|m.34159	internal	213	71	20
Pp10201	468	Pp10201|m.34161	3prime-partial	252	84	20
Pp10202	3853	Pp10202|m.34163	complete	2106	701	20
Pp10203	2013	Pp10203|m.34175	complete	393	130	0
Pp10204	254	#N/A	#N/A	#N/A	#N/A	#N/A
Pp10205	1499	Pp10205|m.34178	complete	246	81	0
Pp10206	734	Pp10206|m.34182	5prime-partial	153	50	0
Pp10207	2748	Pp10207|m.34183	complete	1887	628	20
Pp10208	2885	Pp10208|m.34193	complete	1887	628	20
Pp10209	1522	Pp10209|m.34201	complete	417	138	20
Pp1021	447	Pp1021|m.1983	3prime-partial	351	117	20
Pp10210	562	Pp10210|m.34208	internal	561	187	20
Pp10211	221	#N/A	#N/A	#N/A	#N/A	#N/A
Pp10212	606	Pp10212|m.34209	complete	417	138	20
Pp10213	346	#N/A	#N/A	#N/A	#N/A	#N/A
Pp10214	526	Pp10214|m.34212	internal	525	175	15
Pp10215	505	Pp10215|m.34215	internal	504	168	6
Pp10216	345	#N/A	#N/A	#N/A	#N/A	#N/A
Pp10217	1731	Pp10217|m.34218	complete	1206	401	20
Pp10218	930	Pp10218|m.34225	5prime-partial	258	85	0
Pp10219	511	Pp10219|m.34228	5prime-partial	186	61	0
Pp1022	1067	Pp1022|m.1985	internal	1065	355	20
Pp10220	506	Pp10220|m.34231	5prime-partial	207	68	0
Pp10221	1794	Pp10221|m.34232	complete	1092	363	20
Pp10222	1577	Pp10222|m.34240	complete	816	271	20
Pp10223	8306	Pp10223|m.34248	complete	7320	2439	20
Pp10224	946	Pp10224|m.34259	complete	552	183	20
Pp10225	420	Pp10225|m.34266	internal	420	140	20
Pp10226	1537	Pp10226|m.34269	3prime-partial	1128	376	20
Pp10227	748	Pp10227|m.34276	internal	747	249	20
Pp10228	2065	Pp10228|m.34284	complete	1158	385	20
Pp10229	439	Pp10229|m.34287	complete	201	66	0
Pp1023	569	Pp1023|m.1986	internal	567	189	20
Pp10230	299	Pp10230|m.34289	5prime-partial	168	55	0
Pp10231	827	Pp10231|m.34290	complete	363	120	20
Pp10232	217	#N/A	#N/A	#N/A	#N/A	#N/A
Pp10233	480	Pp10233|m.34292	5prime-partial	372	123	20
Pp10234	1027	Pp10234|m.34296	5prime-partial	978	325	20
Pp10235	1358	Pp10235|m.34300	complete	663	220	20
Pp10236	838	Pp10236|m.34304	complete	654	217	5
Pp10237	520	Pp10237|m.34306	internal	516	172	5
Pp10238	858	Pp10238|m.34309	complete	375	124	0
Pp10239	536	#N/A	#N/A	#N/A	#N/A	#N/A
Pp1024	574	Pp1024|m.1991	internal	573	191	20
Pp10240	481	Pp10240|m.34312	5prime-partial	309	102	20
Pp10241	598	Pp10241|m.34313	complete	159	52	0
Pp10242	1204	Pp10242|m.34314	complete	387	128	2
Pp10243	327	Pp10243|m.34318	internal	327	109	6
Pp10244	2244	Pp10244|m.34319	complete	1035	344	20
Pp10245	660	#N/A	#N/A	#N/A	#N/A	#N/A
Pp10246	261	Pp10246|m.34326	complete	177	58	0
Pp10247	289	#N/A	#N/A	#N/A	#N/A	#N/A
Pp10248	2053	Pp10248|m.34327	complete	249	82	0
Pp10249	1901	Pp10249|m.34331	complete	786	261	20
Pp1025	440	Pp1025|m.1996	internal	438	146	20
Pp10250	345	Pp10250|m.34336	internal	342	114	15
Pp10251	308	Pp10251|m.34338	internal	306	102	0
Pp10252	243	Pp10252|m.34340	internal	240	80	0
Pp10253	607	Pp10253|m.34342	complete	216	71	3
Pp10254	566	Pp10254|m.34343	complete	198	65	20
Pp10255	674	Pp10255|m.34346	complete	198	65	20
Pp10256	433	Pp10256|m.34347	complete	246	81	0
Pp10257	188	#N/A	#N/A	#N/A	#N/A	#N/A
Pp10258	818	Pp10258|m.34350	complete	324	107	20
Pp10259	1383	Pp10259|m.34351	complete	462	153	0
Pp1026	1244	Pp1026|m.1998	complete	690	229	20
Pp10260	617	Pp10260|m.34360	5prime-partial	336	111	20
Pp10261	479	Pp10261|m.34362	3prime-partial	477	159	20
Pp10262	980	Pp10262|m.34364	complete	456	151	20
Pp10263	779	Pp10263|m.34367	complete	375	124	20
Pp10264	331	Pp10264|m.34370	internal	330	110	2
Pp10265	610	Pp10265|m.34372	3prime-partial	459	153	20
Pp10266	1830	Pp10266|m.34376	5prime-partial	600	199	20
Pp10267	228	Pp10267|m.34380	5prime-partial	201	66	0
Pp10268	1084	Pp10268|m.34382	5prime-partial	606	201	20
Pp10269	3574	Pp10269|m.34386	complete	2688	895	20
Pp1027	279	Pp1027|m.2003	internal	276	92	20
Pp10270	214	#N/A	#N/A	#N/A	#N/A	#N/A
Pp10271	2739	Pp10271|m.34397	5prime-partial	1323	440	20
Pp10272	1259	#N/A	#N/A	#N/A	#N/A	#N/A
Pp10273	352	Pp10273|m.34405	5prime-partial	204	67	0
Pp10274	1263	Pp10274|m.34407	5prime-partial	201	66	8
Pp10275	4084	Pp10275|m.34408	complete	3465	1154	20
Pp10276	994	Pp10276|m.34419	internal	993	331	20
Pp10277	391	Pp10277|m.34420	5prime-partial	204	67	0
Pp10278	1238	Pp10278|m.34421	complete	597	198	20
Pp10279	449	#N/A	#N/A	#N/A	#N/A	#N/A
Pp1028	584	Pp1028|m.2004	complete	159	52	13
Pp10280	2707	Pp10280|m.34423	complete	2010	669	20
Pp10281	1685	Pp10281|m.34430	5prime-partial	1569	522	20
Pp10282	485	Pp10282|m.34432	5prime-partial	246	81	20
Pp10283	1220	Pp10283|m.34437	3prime-partial	1059	353	20
Pp10284	347	Pp10284|m.34441	3prime-partial	186	62	0
Pp10285	1603	Pp10285|m.34443	3prime-partial	1347	449	20
Pp10286	286	Pp10286|m.34450	complete	156	51	1
Pp10287	321	Pp10287|m.34452	5prime-partial	279	92	2
Pp10288	553	Pp10288|m.34454	complete	237	78	0
Pp10289	561	Pp10289|m.34456	5prime-partial	225	74	20
Pp1029	1280	Pp1029|m.2006	complete	366	121	0
Pp10290	806	Pp10290|m.34457	complete	270	89	0
Pp10291	1065	Pp10291|m.34460	complete	543	180	1
Pp10292	4041	Pp10292|m.34463	complete	1920	639	20
Pp10293	2023	Pp10293|m.34474	3prime-partial	1308	436	20
Pp10294	447	Pp10294|m.34479	internal	447	149	20
Pp10295	416	Pp10295|m.34481	3prime-partial	243	81	0
Pp10296	1591	Pp10296|m.34483	complete	651	216	20
Pp10297	2401	Pp10297|m.34487	complete	408	135	0
Pp10298	365	Pp10298|m.34498	3prime-partial	318	106	20
Pp10299	288	Pp10299|m.34500	complete	186	61	2
Pp103	259	#N/A	#N/A	#N/A	#N/A	#N/A
Pp1030	914	Pp1030|m.2010	5prime-partial	300	99	1
Pp10300	1562	Pp10300|m.34501	5prime-partial	1257	418	20
Pp10301	555	Pp10301|m.34506	3prime-partial	483	161	20
Pp10302	391	Pp10302|m.34509	5prime-partial	354	117	0
Pp10303	267	Pp10303|m.34511	internal	267	89	20
Pp10304	540	Pp10304|m.34513	5prime-partial	525	174	0
Pp10305	581	Pp10305|m.34514	complete	351	116	0
Pp10306	950	Pp10306|m.34519	5prime-partial	354	117	20
Pp10307	1091	Pp10307|m.34520	5prime-partial	387	128	20
Pp10308	246	Pp10308|m.34523	internal	243	81	20
Pp10309	708	Pp10309|m.34526	complete	405	134	0
Pp1031	426	Pp1031|m.2012	complete	210	69	0
Pp10310	446	Pp10310|m.34528	complete	183	60	1
Pp10311	367	Pp10311|m.34532	complete	177	58	0
Pp10312	276	Pp10312|m.34535	5prime-partial	165	54	0
Pp10313	265	Pp10313|m.34536	5prime-partial	207	68	0
Pp10314	594	Pp10314|m.34538	complete	159	52	0
Pp10315	969	Pp10315|m.34539	complete	501	166	20
Pp10316	1283	Pp10316|m.34542	complete	198	65	0
Pp10317	903	Pp10317|m.34545	complete	177	58	0
Pp10318	960	Pp10318|m.34546	complete	180	59	0
Pp10319	700	Pp10319|m.34547	complete	312	103	20
Pp1032	285	Pp1032|m.2014	internal	282	94	1
Pp10320	662	Pp10320|m.34550	complete	312	103	20
Pp10321	357	Pp10321|m.34553	complete	150	49	0
Pp10322	2224	Pp10322|m.34554	complete	1383	460	20
Pp10323	2050	Pp10323|m.34567	complete	1530	509	20
Pp10324	648	Pp10324|m.34578	internal	645	215	20
Pp10325	636	Pp10325|m.34580	internal	633	211	20
Pp10326	327	Pp10326|m.34582	internal	324	108	20
Pp10327	214	Pp10327|m.34585	5prime-partial	189	62	0
Pp10328	2842	Pp10328|m.34586	5prime-partial	2475	824	20
Pp10329	1216	Pp10329|m.34598	complete	546	181	20
Pp1033	2857	Pp1033|m.2016	5prime-partial	2781	926	20
Pp10330	873	Pp10330|m.34602	3prime-partial	408	136	20
Pp10331	2319	Pp10331|m.34606	complete	1239	412	20
Pp10332	250	Pp10332|m.34615	internal	249	83	0
Pp10333	1141	Pp10333|m.34616	5prime-partial	579	192	20
Pp10334	1131	Pp10334|m.34619	internal	1131	377	20
Pp10335	517	Pp10335|m.34624	5prime-partial	327	108	0
Pp10336	353	#N/A	#N/A	#N/A	#N/A	#N/A
Pp10337	478	Pp10337|m.34626	3prime-partial	408	136	3
Pp10338	566	Pp10338|m.34629	5prime-partial	375	124	0
Pp10339	2125	Pp10339|m.34633	complete	753	250	0
Pp1034	272	#N/A	#N/A	#N/A	#N/A	#N/A
Pp10340	797	Pp10340|m.34642	5prime-partial	228	75	0
Pp10341	1780	Pp10341|m.34647	5prime-partial	1440	479	20
Pp10342	1896	Pp10342|m.34653	5prime-partial	1440	479	20
Pp10343	588	#N/A	#N/A	#N/A	#N/A	#N/A
Pp10344	654	#N/A	#N/A	#N/A	#N/A	#N/A
Pp10345	1487	Pp10345|m.34660	complete	1416	471	20
Pp10346	181	#N/A	#N/A	#N/A	#N/A	#N/A
Pp10347	163	Pp10347|m.34669	internal	159	53	0
Pp10348	2319	Pp10348|m.34670	complete	1071	356	20
Pp10349	455	Pp10349|m.34678	complete	171	56	0
Pp1035	578	Pp1035|m.2024	complete	231	76	0
Pp10350	562	Pp10350|m.34680	5prime-partial	198	65	0
Pp10351	227	Pp10351|m.34681	internal	225	75	0
Pp10352	664	Pp10352|m.34684	complete	168	55	0
Pp10353	671	Pp10353|m.34686	5prime-partial	171	56	0
Pp10354	480	Pp10354|m.34687	5prime-partial	213	70	0
Pp10355	254	Pp10355|m.34688	internal	252	84	20
Pp10356	2278	Pp10356|m.34689	complete	1599	532	20
Pp10357	1933	Pp10357|m.34695	complete	1515	504	20
Pp10358	310	Pp10358|m.34703	3prime-partial	273	91	1
Pp10359	2500	Pp10359|m.34706	complete	1644	547	20
Pp1036	221	#N/A	#N/A	#N/A	#N/A	#N/A
Pp10360	2637	Pp10360|m.34710	complete	1545	514	20
Pp10361	430	Pp10361|m.34715	complete	159	52	0
Pp10362	278	Pp10362|m.34716	5prime-partial	168	55	20
Pp10363	4815	Pp10363|m.34717	complete	3972	1323	20
Pp10364	540	Pp10364|m.34730	internal	537	179	11
Pp10365	721	Pp10365|m.34732	internal	720	240	20
Pp10366	5127	Pp10366|m.34736	3prime-partial	4308	1436	20
Pp10367	453	Pp10367|m.34748	internal	450	150	20
Pp10368	1070	Pp10368|m.34750	complete	573	190	20
Pp10369	1085	Pp10369|m.34751	complete	801	266	20
Pp1037	1184	Pp1037|m.2025	5prime-partial	441	146	20
Pp10370	758	Pp10370|m.34754	5prime-partial	651	216	20
Pp10371	349	Pp10371|m.34756	internal	345	115	0
Pp10372	3077	Pp10372|m.34762	complete	2586	861	20
Pp10373	256	#N/A	#N/A	#N/A	#N/A	#N/A
Pp10374	790	Pp10374|m.34769	5prime-partial	444	147	7
Pp10375	288	Pp10375|m.34770	internal	288	96	7
Pp10376	1964	Pp10376|m.34771	complete	1551	516	20
Pp10377	58	#N/A	#N/A	#N/A	#N/A	#N/A
Pp10378	2082	Pp10378|m.34777	complete	1608	535	20
Pp10379	2195	Pp10379|m.34785	complete	1608	535	20
Pp1038	652	Pp1038|m.2029	internal	651	217	20
Pp10380	222	Pp10380|m.34794	internal	222	74	4
Pp10381	878	Pp10381|m.34795	5prime-partial	261	86	3
Pp10382	2217	Pp10382|m.34798	complete	1467	488	20
Pp10383	288	Pp10383|m.34807	5prime-partial	201	66	0
Pp10384	876	#N/A	#N/A	#N/A	#N/A	#N/A
Pp10385	112	#N/A	#N/A	#N/A	#N/A	#N/A
Pp10386	1230	Pp10386|m.34808	internal	1227	409	9
Pp10387	984	Pp10387|m.34809	internal	981	327	5
Pp10388	622	Pp10388|m.34810	5prime-partial	348	115	20
Pp10389	756	Pp10389|m.34811	5prime-partial	345	114	20
Pp1039	739	Pp1039|m.2032	complete	318	105	0
Pp10390	690	Pp10390|m.34812	complete	162	53	0
Pp10391	591	Pp10391|m.34813	5prime-partial	264	87	20
Pp10392	2823	Pp10392|m.34814	complete	2313	770	20
Pp10393	787	Pp10393|m.34826	complete	309	102	1
Pp10394	574	Pp10394|m.34829	5prime-partial	267	88	0
Pp10395	601	Pp10395|m.34832	complete	198	65	0
Pp10396	1206	Pp10396|m.34835	3prime-partial	537	179	20
Pp10397	993	Pp10397|m.34837	5prime-partial	891	296	20
Pp10398	1675	Pp10398|m.34842	5prime-partial	1146	381	20
Pp10399	960	Pp10399|m.34847	complete	513	170	20
Pp104	274	Pp104|m.139	internal	273	91	15
Pp1040	1552	Pp1040|m.2036	complete	1272	423	20
Pp10400	392	Pp10400|m.34850	5prime-partial	231	76	0
Pp10401	182	Pp10401|m.34852	internal	180	60	0
Pp10402	307	#N/A	#N/A	#N/A	#N/A	#N/A
Pp10403	585	Pp10403|m.34853	complete	198	65	20
Pp10404	1038	Pp10404|m.34854	3prime-partial	885	295	20
Pp10405	1404	Pp10405|m.34856	internal	1401	467	20
Pp10406	2768	Pp10406|m.34864	complete	1191	396	20
Pp10407	1419	Pp10407|m.34868	complete	663	220	20
Pp10408	355	Pp10408|m.34875	internal	351	117	20
Pp10409	460	Pp10409|m.34877	5prime-partial	294	97	20
Pp1041	450	#N/A	#N/A	#N/A	#N/A	#N/A
Pp10410	282	Pp10410|m.34880	5prime-partial	225	74	0
Pp10411	251	Pp10411|m.34881	5prime-partial	240	79	20
Pp10412	1465	Pp10412|m.34883	internal	1464	488	20
Pp10413	657	Pp10413|m.34889	complete	231	76	0
Pp10414	367	Pp10414|m.34892	internal	366	122	20
Pp10415	552	Pp10415|m.34894	complete	231	76	0
Pp10416	1006	Pp10416|m.34897	5prime-partial	675	224	20
Pp10417	345	Pp10417|m.34901	5prime-partial	174	57	0
Pp10418	626	Pp10418|m.34902	5prime-partial	228	75	20
Pp10419	470	Pp10419|m.34904	5prime-partial	348	115	0
Pp1042	693	Pp1042|m.2041	5prime-partial	267	88	0
Pp10420	203	#N/A	#N/A	#N/A	#N/A	#N/A
Pp10421	1943	Pp10421|m.34907	5prime-partial	978	325	20
Pp10422	2650	Pp10422|m.34913	complete	2103	700	20
Pp10423	663	Pp10423|m.34923	5prime-partial	645	214	20
Pp10424	1651	Pp10424|m.34925	complete	1068	355	20
Pp10425	461	Pp10425|m.34929	internal	459	153	20
Pp10426	1723	Pp10426|m.34931	complete	738	245	20
Pp10427	496	Pp10427|m.34935	5prime-partial	384	127	20
Pp10428	641	Pp10428|m.34937	5prime-partial	249	82	0
Pp10429	208	#N/A	#N/A	#N/A	#N/A	#N/A
Pp1043	356	Pp1043|m.2046	complete	180	59	0
Pp10430	930	Pp10430|m.34940	complete	504	167	2
Pp10431	276	Pp10431|m.34943	internal	273	91	20
Pp10432	1111	Pp10432|m.34945	complete	489	162	20
Pp10433	1190	Pp10433|m.34946	complete	489	162	20
Pp10434	1321	Pp10434|m.34948	complete	489	162	20
Pp10435	1541	Pp10435|m.34949	3prime-partial	1167	389	20
Pp10436	1402	Pp10436|m.34952	3prime-partial	1029	343	20
Pp10437	493	Pp10437|m.34955	5prime-partial	438	145	20
Pp10438	348	Pp10438|m.34959	3prime-partial	249	83	20
Pp10439	1503	Pp10439|m.34961	complete	453	150	20
Pp1044	375	Pp1044|m.2048	5prime-partial	180	59	0
Pp10440	807	Pp10440|m.34968	internal	804	268	20
Pp10441	274	Pp10441|m.34971	5prime-partial	267	88	20
Pp10442	1395	Pp10442|m.34972	5prime-partial	501	166	20
Pp10443	1521	Pp10443|m.34974	5prime-partial	801	266	20
Pp10444	942	Pp10444|m.34978	complete	360	119	0
Pp10445	519	Pp10445|m.34985	complete	195	64	20
Pp10446	1150	Pp10446|m.34987	complete	837	278	20
Pp10447	1034	Pp10447|m.34991	complete	456	151	20
Pp10448	795	Pp10448|m.34996	3prime-partial	435	145	20
Pp10449	993	Pp10449|m.34999	complete	210	69	0
Pp1045	1687	Pp1045|m.2050	5prime-partial	864	287	20
Pp10450	117	#N/A	#N/A	#N/A	#N/A	#N/A
Pp10451	702	Pp10451|m.35001	3prime-partial	288	96	0
Pp10452	1915	Pp10452|m.35004	complete	678	225	20
Pp10453	2037	Pp10453|m.35010	complete	528	175	20
Pp10454	3393	Pp10454|m.35016	complete	2649	882	20
Pp10455	1205	Pp10455|m.35028	complete	525	174	20
Pp10456	1870	Pp10456|m.35033	5prime-partial	432	143	0
Pp10457	1254	Pp10457|m.35036	complete	942	313	20
Pp10458	276	Pp10458|m.35038	5prime-partial	216	71	0
Pp10459	1012	Pp10459|m.35039	complete	243	80	0
Pp1046	1836	Pp1046|m.2056	5prime-partial	1356	451	20
Pp10460	1339	Pp10460|m.35040	complete	660	219	20
Pp10461	753	Pp10461|m.35042	complete	318	105	20
Pp10462	820	Pp10462|m.35046	complete	459	152	20
Pp10463	927	Pp10463|m.35048	complete	750	249	20
Pp10464	205	#N/A	#N/A	#N/A	#N/A	#N/A
Pp10465	2606	Pp10465|m.35052	complete	1434	477	19
Pp10466	1367	Pp10466|m.35061	5prime-partial	972	323	20
Pp10467	1077	Pp10467|m.35063	complete	414	137	20
Pp10468	1517	Pp10468|m.35066	3prime-partial	936	312	20
Pp10469	1488	Pp10469|m.35072	3prime-partial	981	327	20
Pp1047	233	Pp1047|m.2063	internal	231	77	20
Pp10470	818	Pp10470|m.35076	complete	210	69	0
Pp10471	281	Pp10471|m.35079	internal	279	93	20
Pp10472	709	Pp10472|m.35080	complete	318	105	5
Pp10473	705	Pp10473|m.35084	complete	222	73	0
Pp10474	979	Pp10474|m.35085	complete	186	61	0
Pp10475	798	Pp10475|m.35086	complete	186	61	0
Pp10476	438	Pp10476|m.35087	5prime-partial	189	62	0
Pp10477	765	Pp10477|m.35088	complete	246	81	20
Pp10478	4441	Pp10478|m.35090	complete	2580	859	20
Pp10479	3352	Pp10479|m.35102	complete	2592	863	20
Pp1048	303	Pp1048|m.2064	complete	174	57	0
Pp10480	2525	Pp10480|m.35111	complete	1641	546	20
Pp10481	3753	Pp10481|m.35117	complete	2580	859	20
Pp10482	472	Pp10482|m.35126	5prime-partial	192	63	20
Pp10483	3031	Pp10483|m.35129	complete	1617	538	20
Pp10484	3251	Pp10484|m.35139	complete	2403	800	20
Pp10485	498	Pp10485|m.35150	5prime-partial	435	144	2
Pp10486	958	Pp10486|m.35151	complete	315	104	20
Pp10487	318	#N/A	#N/A	#N/A	#N/A	#N/A
Pp10488	494	Pp10488|m.35155	3prime-partial	387	129	20
Pp10489	1408	Pp10489|m.35157	3prime-partial	414	138	0
Pp1049	314	Pp1049|m.2066	complete	165	54	0
Pp10490	1548	Pp10490|m.35161	complete	423	140	0
Pp10491	584	Pp10491|m.35164	complete	408	135	20
Pp10492	367	Pp10492|m.35168	3prime-partial	198	66	0
Pp10493	405	Pp10493|m.35169	5prime-partial	342	113	20
Pp10494	401	Pp10494|m.35170	internal	399	133	20
Pp10495	241	#N/A	#N/A	#N/A	#N/A	#N/A
Pp10496	252	#N/A	#N/A	#N/A	#N/A	#N/A
Pp10497	544	Pp10497|m.35173	internal	543	181	20
Pp10498	1865	Pp10498|m.35174	complete	681	226	20
Pp10499	2366	Pp10499|m.35180	complete	681	226	20
Pp105	257	Pp105|m.141	internal	255	85	20
Pp1050	815	Pp1050|m.2067	3prime-partial	783	261	20
Pp10500	391	Pp10500|m.35188	internal	390	130	20
Pp10501	517	Pp10501|m.35190	3prime-partial	147	49	20
Pp10502	544	Pp10502|m.35191	5prime-partial	162	53	0
Pp10503	1486	Pp10503|m.35192	complete	258	85	16
Pp10504	1606	Pp10504|m.35196	3prime-partial	528	176	20
Pp10505	247	Pp10505|m.35200	5prime-partial	237	78	20
Pp10506	537	Pp10506|m.35201	3prime-partial	159	53	20
Pp10507	902	Pp10507|m.35204	3prime-partial	771	257	20
Pp10508	892	Pp10508|m.35207	5prime-partial	534	177	0
Pp10509	279	Pp10509|m.35211	5prime-partial	192	63	0
Pp1051	1452	Pp1051|m.2072	3prime-partial	1074	358	0
Pp10510	352	#N/A	#N/A	#N/A	#N/A	#N/A
Pp10511	462	#N/A	#N/A	#N/A	#N/A	#N/A
Pp10512	182	#N/A	#N/A	#N/A	#N/A	#N/A
Pp10513	290	Pp10513|m.35212	5prime-partial	285	94	20
Pp10514	921	Pp10514|m.35216	complete	393	130	7
Pp10515	382	Pp10515|m.35217	5prime-partial	219	72	0
Pp10516	542	Pp10516|m.35219	complete	336	111	7
Pp10517	880	Pp10517|m.35221	3prime-partial	693	231	20
Pp10518	332	Pp10518|m.35225	internal	330	110	20
Pp10519	300	Pp10519|m.35226	internal	300	100	1
Pp1052	1349	Pp1052|m.2077	3prime-partial	1074	358	0
Pp10520	673	Pp10520|m.35228	complete	432	143	20
Pp10521	2206	Pp10521|m.35229	complete	1143	380	20
Pp10522	287	Pp10522|m.35234	5prime-partial	273	90	20
Pp10523	1530	Pp10523|m.35236	complete	543	180	0
Pp10524	380	Pp10524|m.35245	5prime-partial	378	125	20
Pp10525	761	Pp10525|m.35248	complete	513	170	20
Pp10526	640	Pp10526|m.35253	5prime-partial	561	186	20
Pp10527	632	Pp10527|m.35257	complete	162	53	0
Pp10528	264	Pp10528|m.35259	5prime-partial	198	65	0
Pp10529	1095	Pp10529|m.35260	complete	531	176	20
Pp1053	735	Pp1053|m.2081	3prime-partial	423	141	0
Pp10530	346	Pp10530|m.35266	5prime-partial	315	104	20
Pp10531	980	Pp10531|m.35267	complete	270	89	5
Pp10532	946	Pp10532|m.35269	5prime-partial	315	104	5
Pp10533	353	Pp10533|m.35270	complete	165	54	0
Pp10534	337	Pp10534|m.35272	3prime-partial	156	52	6
Pp10535	246	Pp10535|m.35273	5prime-partial	231	76	0
Pp10536	3309	Pp10536|m.35274	complete	1629	542	20
Pp10537	845	Pp10537|m.35282	internal	843	281	0
Pp10538	184	Pp10538|m.35284	internal	180	60	0
Pp10539	1281	Pp10539|m.35285	5prime-partial	921	306	20
Pp1054	814	Pp1054|m.2084	5prime-partial	423	140	20
Pp10540	1553	Pp10540|m.35288	3prime-partial	1203	401	20
Pp10541	2592	Pp10541|m.35294	complete	1437	478	20
Pp10542	331	Pp10542|m.35302	5prime-partial	249	82	0
Pp10543	1371	Pp10543|m.35305	3prime-partial	519	173	20
Pp10544	293	#N/A	#N/A	#N/A	#N/A	#N/A
Pp10545	266	#N/A	#N/A	#N/A	#N/A	#N/A
Pp10546	1158	Pp10546|m.35309	internal	1155	385	20
Pp10547	416	Pp10547|m.35315	complete	168	55	0
Pp10548	324	Pp10548|m.35317	complete	153	50	0
Pp10549	2743	Pp10549|m.35318	complete	1128	375	20
Pp1055	372	Pp1055|m.2088	3prime-partial	270	90	20
Pp10550	592	Pp10550|m.35325	complete	243	80	0
Pp10551	499	Pp10551|m.35327	complete	174	57	0
Pp10552	232	Pp10552|m.35328	internal	231	77	20
Pp10553	583	#N/A	#N/A	#N/A	#N/A	#N/A
Pp10554	474	Pp10554|m.35331	complete	177	58	0
Pp10555	176	#N/A	#N/A	#N/A	#N/A	#N/A
Pp10556	722	Pp10556|m.35333	3prime-partial	270	90	20
Pp10557	650	Pp10557|m.35336	3prime-partial	270	90	20
Pp10558	1125	Pp10558|m.35339	3prime-partial	714	238	20
Pp10559	813	Pp10559|m.35343	internal	810	270	20
Pp1056	420	Pp1056|m.2090	5prime-partial	279	92	19
Pp10560	505	Pp10560|m.35346	complete	384	127	1
Pp10561	2266	Pp10561|m.35347	complete	1836	611	20
Pp10562	264	#N/A	#N/A	#N/A	#N/A	#N/A
Pp10563	293	Pp10563|m.35349	internal	291	97	0
Pp10564	580	Pp10564|m.35352	3prime-partial	399	133	20
Pp10565	584	#N/A	#N/A	#N/A	#N/A	#N/A
Pp10566	217	#N/A	#N/A	#N/A	#N/A	#N/A
Pp10567	1739	Pp10567|m.35356	complete	1305	434	20
Pp10568	564	Pp10568|m.35363	3prime-partial	249	83	0
Pp10569	1921	Pp10569|m.35366	complete	654	217	20
Pp1057	500	Pp1057|m.2092	5prime-partial	315	104	20
Pp10570	245	Pp10570|m.35371	5prime-partial	204	67	0
Pp10571	3308	Pp10571|m.35372	complete	2721	906	20
Pp10572	710	Pp10572|m.35378	5prime-partial	435	144	20
Pp10573	626	#N/A	#N/A	#N/A	#N/A	#N/A
Pp10574	1958	Pp10574|m.35380	5prime-partial	861	286	7
Pp10575	580	Pp10575|m.35387	internal	576	192	0
Pp10576	203	Pp10576|m.35389	internal	201	67	0
Pp10577	187	#N/A	#N/A	#N/A	#N/A	#N/A
Pp10578	237	Pp10578|m.35390	complete	159	52	0
Pp10579	956	Pp10579|m.35391	3prime-partial	495	165	20
Pp1058	623	Pp1058|m.2096	internal	621	207	20
Pp10580	977	Pp10580|m.35392	3prime-partial	516	172	20
Pp10581	236	Pp10581|m.35393	5prime-partial	222	73	0
Pp10582	576	Pp10582|m.35394	5prime-partial	327	108	0
Pp10583	3029	Pp10583|m.35396	complete	2082	693	20
Pp10584	624	Pp10584|m.35405	complete	294	97	0
Pp10585	746	Pp10585|m.35407	complete	261	86	0
Pp10586	1216	Pp10586|m.35409	complete	867	288	20
Pp10587	426	#N/A	#N/A	#N/A	#N/A	#N/A
Pp10588	619	Pp10588|m.35411	complete	243	80	0
Pp10589	1112	Pp10589|m.35414	complete	393	130	0
Pp1059	467	Pp1059|m.2101	complete	414	137	20
Pp10590	338	Pp10590|m.35419	internal	336	112	8
Pp10591	422	#N/A	#N/A	#N/A	#N/A	#N/A
Pp10592	1143	Pp10592|m.35421	3prime-partial	1032	344	20
Pp10593	389	#N/A	#N/A	#N/A	#N/A	#N/A
Pp10594	909	Pp10594|m.35423	complete	723	240	20
Pp10595	1280	Pp10595|m.35425	complete	456	151	20
Pp10596	832	Pp10596|m.35428	5prime-partial	567	188	1
Pp10597	1194	Pp10597|m.35431	complete	249	82	0
Pp10598	679	Pp10598|m.35434	3prime-partial	456	152	20
Pp10599	1065	Pp10599|m.35437	3prime-partial	435	145	20
Pp106	405	Pp106|m.142	5prime-partial	252	83	20
Pp1060	372	Pp1060|m.2103	internal	369	123	20
Pp10600	1177	Pp10600|m.35442	complete	786	261	20
Pp10601	947	Pp10601|m.35445	internal	945	315	20
Pp10602	828	Pp10602|m.35448	complete	324	107	0
Pp10603	831	Pp10603|m.35451	3prime-partial	153	51	20
Pp10604	968	Pp10604|m.35453	internal	966	322	20
Pp10605	1066	Pp10605|m.35455	3prime-partial	789	263	20
Pp10606	299	Pp10606|m.35458	5prime-partial	204	67	20
Pp10607	936	Pp10607|m.35460	complete	360	119	20
Pp10608	993	Pp10608|m.35461	complete	366	121	0
Pp10609	773	Pp10609|m.35465	complete	306	101	0
Pp1061	946	Pp1061|m.2105	complete	405	134	20
Pp10610	1545	Pp10610|m.35467	3prime-partial	1080	360	20
Pp10611	495	Pp10611|m.35473	3prime-partial	267	89	20
Pp10612	2853	Pp10612|m.35475	complete	528	175	20
Pp10613	1953	Pp10613|m.35481	complete	528	175	20
Pp10614	2271	Pp10614|m.35486	complete	528	175	20
Pp10615	1280	Pp10615|m.35492	complete	1125	374	20
Pp10616	289	#N/A	#N/A	#N/A	#N/A	#N/A
Pp10617	309	Pp10617|m.35500	5prime-partial	168	55	0
Pp10618	548	Pp10618|m.35501	5prime-partial	168	55	0
Pp10619	1993	Pp10619|m.35502	complete	1539	512	20
Pp1062	660	Pp1062|m.2109	5prime-partial	261	86	20
Pp10620	622	Pp10620|m.35509	5prime-partial	588	195	20
Pp10621	383	#N/A	#N/A	#N/A	#N/A	#N/A
Pp10622	1971	Pp10622|m.35510	complete	1299	432	20
Pp10623	1011	Pp10623|m.35513	complete	465	154	20
Pp10624	274	Pp10624|m.35518	internal	273	91	20
Pp10625	560	Pp10625|m.35519	5prime-partial	390	129	20
Pp10626	470	Pp10626|m.35521	5prime-partial	393	130	20
Pp10627	2870	Pp10627|m.35522	complete	1545	514	20
Pp10628	599	Pp10628|m.35526	3prime-partial	261	87	0
Pp10629	1688	Pp10629|m.35529	5prime-partial	1632	543	20
Pp1063	859	Pp1063|m.2110	complete	165	54	0
Pp10630	342	Pp10630|m.35534	complete	171	56	0
Pp10631	868	Pp10631|m.35535	5prime-partial	582	193	1
Pp10632	938	Pp10632|m.35538	complete	360	119	20
Pp10633	380	Pp10633|m.35544	3prime-partial	309	103	1
Pp10634	989	Pp10634|m.35545	3prime-partial	738	246	20
Pp10635	2104	Pp10635|m.35550	5prime-partial	1689	562	14
Pp10636	570	Pp10636|m.35555	3prime-partial	240	80	20
Pp10637	741	Pp10637|m.35558	complete	213	70	0
Pp10638	794	Pp10638|m.35562	complete	213	70	0
Pp10639	279	Pp10639|m.35564	internal	276	92	20
Pp1064	2575	Pp1064|m.2111	complete	978	325	20
Pp10640	922	Pp10640|m.35565	complete	840	279	20
Pp10641	318	Pp10641|m.35570	5prime-partial	243	80	0
Pp10642	583	Pp10642|m.35571	complete	240	79	0
Pp10643	2958	Pp10643|m.35573	complete	2064	687	20
Pp10644	842	Pp10644|m.35578	5prime-partial	669	222	20
Pp10645	902	Pp10645|m.35580	3prime-partial	693	231	20
Pp10646	185	#N/A	#N/A	#N/A	#N/A	#N/A
Pp10647	2257	Pp10647|m.35581	complete	378	125	20
Pp10648	844	Pp10648|m.35585	5prime-partial	174	57	0
Pp10649	626	Pp10649|m.35588	5prime-partial	366	121	20
Pp1065	891	Pp1065|m.2120	5prime-partial	510	169	0
Pp10650	786	Pp10650|m.35589	5prime-partial	417	138	0
Pp10651	2534	Pp10651|m.35592	5prime-partial	405	134	0
Pp10652	230	Pp10652|m.35604	internal	228	76	20
Pp10653	157	Pp10653|m.35606	internal	153	51	0
Pp10654	1942	Pp10654|m.35607	complete	579	192	20
Pp10655	484	Pp10655|m.35614	internal	483	161	20
Pp10656	1032	Pp10656|m.35616	complete	534	177	20
Pp10657	1364	Pp10657|m.35620	complete	399	132	20
Pp10658	1704	Pp10658|m.35622	3prime-partial	1275	425	20
Pp10659	348	#N/A	#N/A	#N/A	#N/A	#N/A
Pp1066	333	Pp1066|m.2124	5prime-partial	258	85	20
Pp10660	3146	Pp10660|m.35628	complete	1737	578	20
Pp10661	3542	Pp10661|m.35631	complete	1737	578	20
Pp10662	1735	Pp10662|m.35638	complete	1278	425	20
Pp10663	403	Pp10663|m.35647	complete	324	107	0
Pp10664	679	Pp10664|m.35651	complete	423	140	2
Pp10665	248	Pp10665|m.35656	5prime-partial	222	73	0
Pp10666	2126	Pp10666|m.35658	complete	1491	496	20
Pp10667	736	Pp10667|m.35662	complete	246	81	20
Pp10668	1122	Pp10668|m.35665	complete	246	81	20
Pp10669	387	Pp10669|m.35667	complete	261	86	0
Pp1067	936	Pp1067|m.2126	complete	447	148	6
Pp10670	908	Pp10670|m.35671	complete	153	50	0
Pp10671	2148	Pp10671|m.35674	complete	402	133	3
Pp10672	1565	Pp10672|m.35677	complete	402	133	3
Pp10673	530	#N/A	#N/A	#N/A	#N/A	#N/A
Pp10674	2429	Pp10674|m.35681	complete	1038	345	20
Pp10675	1533	Pp10675|m.35687	complete	585	194	20
Pp10676	1313	Pp10676|m.35693	complete	336	111	0
Pp10677	871	Pp10677|m.35698	5prime-partial	210	69	0
Pp10678	640	Pp10678|m.35704	complete	405	134	13
Pp10679	263	Pp10679|m.35707	internal	261	87	0
Pp1068	267	Pp1068|m.2129	internal	267	89	5
Pp10680	666	Pp10680|m.35710	3prime-partial	252	84	20
Pp10681	458	Pp10681|m.35712	complete	270	89	20
Pp10682	401	Pp10682|m.35715	5prime-partial	300	99	20
Pp10683	467	Pp10683|m.35719	5prime-partial	366	121	20
Pp10684	2700	Pp10684|m.35722	complete	1323	440	20
Pp10685	3047	Pp10685|m.35727	3prime-partial	1923	641	20
Pp10686	513	Pp10686|m.35740	internal	510	170	15
Pp10687	331	Pp10687|m.35742	internal	327	109	11
Pp10688	542	#N/A	#N/A	#N/A	#N/A	#N/A
Pp10689	233	Pp10689|m.35745	5prime-partial	171	56	0
Pp1069	469	Pp1069|m.2130	5prime-partial	252	83	0
Pp10690	5722	Pp10690|m.35746	5prime-partial	4530	1509	20
Pp10691	5334	Pp10691|m.35762	5prime-partial	4530	1509	20
Pp10692	1312	Pp10692|m.35778	5prime-partial	474	157	20
Pp10693	1203	Pp10693|m.35785	complete	267	88	0
Pp10694	1206	Pp10694|m.35790	complete	855	284	20
Pp10695	723	Pp10695|m.35794	3prime-partial	426	142	9
Pp10696	1179	Pp10696|m.35797	complete	171	56	1
Pp10697	3230	Pp10697|m.35798	complete	1686	561	20
Pp10698	3446	Pp10698|m.35805	complete	1686	561	20
Pp10699	1098	Pp10699|m.35811	complete	489	162	20
Pp107	125	#N/A	#N/A	#N/A	#N/A	#N/A
Pp1070	589	Pp1070|m.2133	internal	588	196	20
Pp10700	828	Pp10700|m.35815	complete	360	119	20
Pp10701	947	Pp10701|m.35818	complete	693	230	20
Pp10702	824	Pp10702|m.35822	internal	822	274	0
Pp10703	1452	Pp10703|m.35826	complete	825	274	20
Pp10704	625	Pp10704|m.35829	5prime-partial	333	110	7
Pp10705	3204	Pp10705|m.35830	complete	1908	635	20
Pp10706	3457	Pp10706|m.35841	complete	1908	635	20
Pp10707	3291	Pp10707|m.35852	complete	1908	635	20
Pp10708	2636	Pp10708|m.35861	complete	1713	570	20
Pp10709	2451	Pp10709|m.35868	complete	1713	570	20
Pp1071	234	Pp1071|m.2136	internal	231	77	20
Pp10710	1271	Pp10710|m.35875	complete	168	55	0
Pp10711	866	Pp10711|m.35878	complete	279	92	0
Pp10712	1393	Pp10712|m.35881	complete	741	246	20
Pp10713	1608	Pp10713|m.35889	complete	1074	357	20
Pp10714	350	#N/A	#N/A	#N/A	#N/A	#N/A
Pp10715	2180	Pp10715|m.35894	complete	408	135	0
Pp10716	1212	Pp10716|m.35897	internal	1209	403	20
Pp10717	457	Pp10717|m.35901	internal	456	152	20
Pp10718	530	Pp10718|m.35902	5prime-partial	162	53	20
Pp10719	523	Pp10719|m.35903	3prime-partial	216	72	0
Pp1072	460	Pp1072|m.2137	complete	228	75	0
Pp10720	393	Pp10720|m.35906	3prime-partial	207	69	20
Pp10721	1665	Pp10721|m.35907	5prime-partial	1533	510	20
Pp10722	2901	Pp10722|m.35914	complete	1881	626	20
Pp10723	458	Pp10723|m.35922	5prime-partial	231	76	0
Pp10724	614	Pp10724|m.35925	5prime-partial	276	91	0
Pp10725	1998	Pp10725|m.35928	complete	1455	484	20
Pp10726	978	Pp10726|m.35934	complete	522	173	20
Pp10727	1938	Pp10727|m.35936	complete	1257	418	20
Pp10728	667	Pp10728|m.35944	internal	666	222	20
Pp10729	486	Pp10729|m.35946	internal	483	161	20
Pp1073	360	Pp1073|m.2140	complete	297	98	20
Pp10730	2401	Pp10730|m.35948	3prime-partial	2079	693	20
Pp10731	193	Pp10731|m.35954	internal	192	64	1
Pp10732	165	Pp10732|m.35956	internal	165	55	0
Pp10733	486	Pp10733|m.35957	complete	342	113	0
Pp10734	1706	Pp10734|m.35960	complete	1068	355	20
Pp10735	959	Pp10735|m.35965	3prime-partial	702	234	20
Pp10736	2414	Pp10736|m.35969	complete	1473	490	20
Pp10737	162	Pp10737|m.35976	internal	159	53	20
Pp10738	1744	Pp10738|m.35979	complete	819	272	20
Pp10739	1674	Pp10739|m.35985	complete	420	139	0
Pp1074	1629	Pp1074|m.2142	complete	294	97	0
Pp10740	359	Pp10740|m.35992	complete	210	69	0
Pp10741	232	#N/A	#N/A	#N/A	#N/A	#N/A
Pp10742	820	Pp10742|m.35993	5prime-partial	372	123	20
Pp10743	230	Pp10743|m.35996	5prime-partial	174	57	20
Pp10744	1363	Pp10744|m.35997	5prime-partial	648	215	12
Pp10745	1802	Pp10745|m.36004	complete	954	317	20
Pp10746	5621	Pp10746|m.36008	complete	3387	1128	20
Pp10747	5354	Pp10747|m.36016	complete	3387	1128	20
Pp10748	1192	Pp10748|m.36023	complete	375	124	0
Pp10749	5542	Pp10749|m.36027	complete	3387	1128	20
Pp1075	321	Pp1075|m.2148	internal	318	106	20
Pp10750	519	Pp10750|m.36036	3prime-partial	360	120	18
Pp10751	1537	Pp10751|m.36038	complete	492	163	20
Pp10752	734	Pp10752|m.36044	5prime-partial	468	155	20
Pp10753	1594	Pp10753|m.36046	complete	933	310	20
Pp10754	811	Pp10754|m.36053	5prime-partial	606	201	20
Pp10755	1093	Pp10755|m.36056	5prime-partial	999	332	20
Pp10756	178	#N/A	#N/A	#N/A	#N/A	#N/A
Pp10757	501	Pp10757|m.36059	internal	498	166	20
Pp10758	638	Pp10758|m.36060	5prime-partial	315	104	20
Pp10759	464	#N/A	#N/A	#N/A	#N/A	#N/A
Pp1076	917	Pp1076|m.2150	complete	273	90	0
Pp10760	191	Pp10760|m.36062	internal	189	63	20
Pp10761	644	Pp10761|m.36063	complete	231	76	0
Pp10762	3378	Pp10762|m.36065	complete	1872	623	20
Pp10763	642	Pp10763|m.36073	complete	222	73	0
Pp10764	511	Pp10764|m.36076	5prime-partial	228	75	20
Pp10765	483	Pp10765|m.36077	complete	303	100	20
Pp10766	180	Pp10766|m.36080	5prime-partial	162	53	0
Pp10767	370	Pp10767|m.36081	5prime-partial	150	49	0
Pp10768	143	#N/A	#N/A	#N/A	#N/A	#N/A
Pp10769	2112	Pp10769|m.36082	complete	1578	525	20
Pp1077	1732	Pp1077|m.2152	complete	267	88	0
Pp10770	1040	Pp10770|m.36091	complete	297	98	15
Pp10771	1478	Pp10771|m.36092	5prime-partial	1227	408	20
Pp10772	967	Pp10772|m.36096	internal	966	322	20
Pp10773	1900	Pp10773|m.36099	complete	333	110	20
Pp10774	329	Pp10774|m.36103	5prime-partial	216	71	20
Pp10775	1028	Pp10775|m.36105	5prime-partial	744	247	20
Pp10776	348	Pp10776|m.36109	5prime-partial	276	91	0
Pp10777	309	Pp10777|m.36111	5prime-partial	228	75	0
Pp10778	678	Pp10778|m.36113	complete	255	84	0
Pp10779	1361	Pp10779|m.36114	complete	906	301	20
Pp1078	319	Pp1078|m.2157	internal	318	106	0
Pp10780	956	Pp10780|m.36121	complete	351	116	2
Pp10781	839	Pp10781|m.36123	complete	381	126	20
Pp10782	890	Pp10782|m.36128	complete	405	134	1
Pp10783	1043	Pp10783|m.36130	5prime-partial	195	64	20
Pp10784	1556	Pp10784|m.36132	complete	750	249	0
Pp10785	310	Pp10785|m.36138	internal	306	102	20
Pp10786	258	Pp10786|m.36139	3prime-partial	201	67	5
Pp10787	796	Pp10787|m.36140	complete	300	99	0
Pp10788	427	Pp10788|m.36142	5prime-partial	216	71	0
Pp10789	1366	Pp10789|m.36146	5prime-partial	654	217	20
Pp1079	201	Pp1079|m.2161	internal	201	67	20
Pp10790	689	Pp10790|m.36149	complete	378	125	20
Pp10791	834	Pp10791|m.36152	5prime-partial	177	58	0
Pp10792	2014	Pp10792|m.36154	3prime-partial	504	168	0
Pp10793	1386	Pp10793|m.36163	3prime-partial	504	168	20
Pp10794	810	Pp10794|m.36166	3prime-partial	603	201	20
Pp10795	243	Pp10795|m.36169	5prime-partial	162	53	0
Pp10796	391	Pp10796|m.36170	complete	162	53	17
Pp10797	2313	Pp10797|m.36171	5prime-partial	1833	610	20
Pp10798	1167	Pp10798|m.36179	5prime-partial	666	221	20
Pp10799	1170	Pp10799|m.36182	5prime-partial	666	221	20
Pp108	300	Pp108|m.143	internal	297	99	0
Pp1080	261	Pp1080|m.2162	internal	261	87	20
Pp10800	713	Pp10800|m.36185	internal	711	237	20
Pp10801	1398	Pp10801|m.36189	complete	837	278	20
Pp10802	1395	Pp10802|m.36193	complete	834	277	20
Pp10803	1322	Pp10803|m.36197	5prime-partial	879	292	20
Pp10804	1055	Pp10804|m.36199	5prime-partial	414	137	16
Pp10805	609	Pp10805|m.36202	complete	309	102	20
Pp10806	3991	Pp10806|m.36205	complete	1641	546	20
Pp10807	1064	Pp10807|m.36219	3prime-partial	846	282	20
Pp10808	205	#N/A	#N/A	#N/A	#N/A	#N/A
Pp10809	538	Pp10809|m.36225	5prime-partial	351	116	0
Pp1081	889	Pp1081|m.2163	complete	252	83	20
Pp10810	6521	Pp10810|m.36228	complete	5007	1668	20
Pp10811	6299	Pp10811|m.36246	complete	5007	1668	20
Pp10812	1076	Pp10812|m.36264	5prime-partial	630	209	16
Pp10813	2118	Pp10813|m.36267	complete	1377	458	20
Pp10814	928	Pp10814|m.36271	complete	168	55	0
Pp10815	474	Pp10815|m.36273	complete	303	100	0
Pp10816	796	Pp10816|m.36276	complete	312	103	20
Pp10817	371	Pp10817|m.36278	5prime-partial	294	97	20
Pp10818	2591	Pp10818|m.36279	complete	1233	410	20
Pp10819	2290	Pp10819|m.36286	complete	1233	410	20
Pp1082	339	Pp1082|m.2165	5prime-partial	333	110	20
Pp10820	3267	Pp10820|m.36293	5prime-partial	1935	644	0
Pp10821	4906	Pp10821|m.36304	complete	4110	1369	0
Pp10822	1632	Pp10822|m.36321	complete	1068	355	20
Pp10823	1026	Pp10823|m.36327	5prime-partial	486	161	20
Pp10824	1203	Pp10824|m.36328	complete	423	140	0
Pp10825	511	Pp10825|m.36333	internal	507	169	20
Pp10826	4739	Pp10826|m.36335	complete	3081	1026	20
Pp10827	460	Pp10827|m.36348	5prime-partial	243	80	20
Pp10828	832	Pp10828|m.36349	3prime-partial	528	176	20
Pp10829	343	Pp10829|m.36353	internal	342	114	20
Pp1083	1180	Pp1083|m.2166	5prime-partial	960	319	20
Pp10830	2701	Pp10830|m.36354	3prime-partial	1827	609	20
Pp10831	1107	Pp10831|m.36363	complete	678	225	0
Pp10832	2693	Pp10832|m.36369	3prime-partial	1782	594	20
Pp10833	949	Pp10833|m.36378	complete	189	62	0
Pp10834	1461	Pp10834|m.36382	complete	210	69	0
Pp10835	493	Pp10835|m.36386	internal	489	163	20
Pp10836	632	Pp10836|m.36393	complete	408	135	0
Pp10837	321	Pp10837|m.36395	internal	318	106	20
Pp10838	390	Pp10838|m.36397	internal	387	129	20
Pp10839	867	Pp10839|m.36398	3prime-partial	471	157	1
Pp1084	245	Pp1084|m.2170	5prime-partial	165	54	0
Pp10840	1443	Pp10840|m.36402	5prime-partial	1068	355	20
Pp10841	1698	Pp10841|m.36406	complete	1212	403	20
Pp10842	245	Pp10842|m.36413	internal	243	81	0
Pp10843	485	Pp10843|m.36415	internal	483	161	20
Pp10844	209	#N/A	#N/A	#N/A	#N/A	#N/A
Pp10845	1008	Pp10845|m.36417	5prime-partial	621	206	20
Pp10846	1636	Pp10846|m.36422	complete	687	228	20
Pp10847	565	Pp10847|m.36427	complete	150	49	0
Pp10848	810	Pp10848|m.36428	3prime-partial	249	83	0
Pp10849	1677	Pp10849|m.36431	complete	1011	336	20
Pp1085	130	#N/A	#N/A	#N/A	#N/A	#N/A
Pp10850	996	Pp10850|m.36437	complete	396	131	0
Pp10851	494	Pp10851|m.36442	3prime-partial	294	98	20
Pp10852	413	Pp10852|m.36445	5prime-partial	309	102	0
Pp10853	1374	Pp10853|m.36448	5prime-partial	1209	402	20
Pp10854	378	Pp10854|m.36450	internal	375	125	20
Pp10855	595	Pp10855|m.36452	5prime-partial	279	92	20
Pp10856	302	Pp10856|m.36454	5prime-partial	189	62	0
Pp10857	1200	Pp10857|m.36455	complete	714	237	20
Pp10858	1360	Pp10858|m.36459	complete	714	237	20
Pp10859	528	Pp10859|m.36463	complete	162	53	0
Pp1086	1178	Pp1086|m.2171	5prime-partial	414	137	20
Pp10860	749	Pp10860|m.36464	3prime-partial	369	123	20
Pp10861	779	Pp10861|m.36468	complete	237	78	0
Pp10862	1776	Pp10862|m.36470	internal	1776	592	20
Pp10863	697	Pp10863|m.36475	complete	294	97	0
Pp10864	708	Pp10864|m.36477	complete	294	97	0
Pp10865	269	#N/A	#N/A	#N/A	#N/A	#N/A
Pp10866	871	Pp10866|m.36479	complete	222	73	0
Pp10867	142	#N/A	#N/A	#N/A	#N/A	#N/A
Pp10868	1164	Pp10868|m.36482	5prime-partial	903	300	20
Pp10869	447	Pp10869|m.36485	complete	186	61	0
Pp1087	776	Pp1087|m.2180	complete	276	91	0
Pp10870	1076	Pp10870|m.36487	3prime-partial	1020	340	20
Pp10871	1175	Pp10871|m.36491	complete	369	122	0
Pp10872	2159	Pp10872|m.36495	complete	1104	367	0
Pp10873	578	Pp10873|m.36502	5prime-partial	162	53	0
Pp10874	270	Pp10874|m.36503	5prime-partial	267	88	0
Pp10875	1325	Pp10875|m.36505	complete	390	129	0
Pp10876	3527	Pp10876|m.36509	complete	1104	367	0
Pp10877	1336	Pp10877|m.36517	internal	1335	445	20
Pp10878	1293	Pp10878|m.36521	5prime-partial	1098	365	20
Pp10879	1406	Pp10879|m.36526	3prime-partial	1200	400	20
Pp1088	223	#N/A	#N/A	#N/A	#N/A	#N/A
Pp10880	1187	Pp10880|m.36530	complete	918	305	20
Pp10881	1214	Pp10881|m.36537	3prime-partial	534	178	20
Pp10882	311	Pp10882|m.36542	5prime-partial	279	92	0
Pp10883	256	Pp10883|m.36544	internal	255	85	0
Pp10884	512	Pp10884|m.36546	3prime-partial	306	102	20
Pp10885	354	Pp10885|m.36547	internal	354	118	20
Pp10886	958	Pp10886|m.36549	5prime-partial	705	234	20
Pp10887	2280	Pp10887|m.36553	complete	1227	408	20
Pp10888	823	Pp10888|m.36554	5prime-partial	198	65	20
Pp10889	1098	Pp10889|m.36557	complete	756	251	0
Pp1089	1085	Pp1089|m.2183	complete	276	91	0
Pp10890	2198	Pp10890|m.36560	complete	1095	364	20
Pp10891	501	Pp10891|m.36566	internal	498	166	20
Pp10892	272	Pp10892|m.36568	internal	270	90	20
Pp10893	370	Pp10893|m.36570	internal	366	122	20
Pp10894	2051	Pp10894|m.36572	complete	1503	500	20
Pp10895	1407	Pp10895|m.36579	complete	597	198	19
Pp10896	3972	Pp10896|m.36582	complete	2439	812	0
Pp10897	3568	Pp10897|m.36590	5prime-partial	2586	861	20
Pp10898	3475	Pp10898|m.36597	5prime-partial	2493	830	15
Pp10899	2304	Pp10899|m.36604	5prime-partial	1563	520	20
Pp109	382	Pp109|m.145	internal	381	127	20
Pp1090	408	Pp1090|m.2186	complete	186	61	0
Pp10900	2202	Pp10900|m.36611	5prime-partial	1563	520	20
Pp10901	2006	Pp10901|m.36617	complete	1314	437	20
Pp10902	892	Pp10902|m.36623	5prime-partial	627	208	20
Pp10903	248	Pp10903|m.36625	internal	246	82	20
Pp10904	283	Pp10904|m.36627	internal	279	93	20
Pp10905	2148	Pp10905|m.36628	complete	1200	399	20
Pp10906	335	#N/A	#N/A	#N/A	#N/A	#N/A
Pp10907	284	Pp10907|m.36633	internal	282	94	20
Pp10908	208	#N/A	#N/A	#N/A	#N/A	#N/A
Pp10909	509	Pp10909|m.36635	5prime-partial	174	57	20
Pp1091	1691	Pp1091|m.2188	internal	1689	563	20
Pp10910	777	Pp10910|m.36636	5prime-partial	174	57	20
Pp10911	389	#N/A	#N/A	#N/A	#N/A	#N/A
Pp10912	917	Pp10912|m.36637	5prime-partial	657	218	2
Pp10913	927	Pp10913|m.36642	internal	924	308	20
Pp10914	1204	Pp10914|m.36646	complete	708	235	20
Pp10915	1075	Pp10915|m.36649	complete	186	61	0
Pp10916	1425	Pp10916|m.36652	complete	924	307	20
Pp10917	2637	Pp10917|m.36658	complete	924	307	20
Pp10918	232	Pp10918|m.36669	internal	231	77	20
Pp10919	725	Pp10919|m.36670	internal	723	241	20
Pp1092	249	#N/A	#N/A	#N/A	#N/A	#N/A
Pp10920	643	Pp10920|m.36673	internal	642	214	20
Pp10921	1856	Pp10921|m.36676	5prime-partial	1587	528	20
Pp10922	929	Pp10922|m.36679	5prime-partial	882	293	20
Pp10923	354	Pp10923|m.36684	5prime-partial	183	60	0
Pp10924	401	#N/A	#N/A	#N/A	#N/A	#N/A
Pp10925	1282	Pp10925|m.36686	complete	489	162	20
Pp10926	1328	Pp10926|m.36689	complete	573	190	12
Pp10927	568	Pp10927|m.36693	5prime-partial	258	85	20
Pp10928	1418	Pp10928|m.36695	complete	1008	335	20
Pp10929	646	Pp10929|m.36701	5prime-partial	549	182	11
Pp1093	1027	Pp1093|m.2193	complete	207	68	0
Pp10930	633	Pp10930|m.36704	3prime-partial	471	157	20
Pp10931	841	Pp10931|m.36707	3prime-partial	378	126	20
Pp10932	240	Pp10932|m.36710	internal	240	80	20
Pp10933	1594	Pp10933|m.36712	complete	894	297	20
Pp10934	287	Pp10934|m.36719	5prime-partial	189	62	0
Pp10935	1496	Pp10935|m.36721	5prime-partial	1389	462	20
Pp10936	2604	Pp10936|m.36727	3prime-partial	2190	730	20
Pp10937	2645	Pp10937|m.36735	3prime-partial	2190	730	20
Pp10938	120	#N/A	#N/A	#N/A	#N/A	#N/A
Pp10939	2339	Pp10939|m.36743	complete	1107	368	20
Pp1094	311	Pp1094|m.2198	5prime-partial	249	82	0
Pp10940	897	Pp10940|m.36752	complete	177	58	0
Pp10941	705	#N/A	#N/A	#N/A	#N/A	#N/A
Pp10942	366	Pp10942|m.36753	complete	252	83	20
Pp10943	1913	Pp10943|m.36755	complete	1401	466	20
Pp10944	717	Pp10944|m.36762	5prime-partial	351	116	0
Pp10945	636	Pp10945|m.36767	complete	315	104	0
Pp10946	1614	Pp10946|m.36770	5prime-partial	1326	441	0
Pp10947	791	Pp10947|m.36776	complete	327	108	0
Pp10948	2537	Pp10948|m.36780	complete	1767	588	20
Pp10949	868	Pp10949|m.36788	complete	294	97	0
Pp1095	933	Pp1095|m.2199	complete	336	111	0
Pp10950	849	Pp10950|m.36791	complete	324	107	1
Pp10951	259	Pp10951|m.36793	5prime-partial	171	56	0
Pp10952	1557	Pp10952|m.36795	complete	909	302	20
Pp10953	255	#N/A	#N/A	#N/A	#N/A	#N/A
Pp10954	289	Pp10954|m.36800	5prime-partial	192	63	0
Pp10955	2310	Pp10955|m.36801	complete	1044	347	20
Pp10956	592	Pp10956|m.36806	5prime-partial	261	86	0
Pp10957	1313	Pp10957|m.36807	complete	672	223	20
Pp10958	1757	Pp10958|m.36812	complete	711	236	20
Pp10959	1788	Pp10959|m.36815	complete	711	236	20
Pp1096	1491	Pp1096|m.2201	complete	723	240	1
Pp10960	220	Pp10960|m.36819	5prime-partial	159	52	0
Pp10961	918	Pp10961|m.36820	complete	792	263	20
Pp10962	479	#N/A	#N/A	#N/A	#N/A	#N/A
Pp10963	408	#N/A	#N/A	#N/A	#N/A	#N/A
Pp10964	459	#N/A	#N/A	#N/A	#N/A	#N/A
Pp10965	268	Pp10965|m.36824	5prime-partial	180	59	20
Pp10966	920	Pp10966|m.36825	complete	633	210	20
Pp10967	203	Pp10967|m.36826	internal	201	67	8
Pp10968	944	Pp10968|m.36827	5prime-partial	549	182	20
Pp10969	261	Pp10969|m.36830	internal	258	86	20
Pp1097	1268	Pp1097|m.2206	complete	705	234	20
Pp10970	936	Pp10970|m.36832	3prime-partial	528	176	10
Pp10971	589	Pp10971|m.36836	5prime-partial	306	101	20
Pp10972	996	Pp10972|m.36837	5prime-partial	903	300	20
Pp10973	2073	Pp10973|m.36841	complete	1275	424	20
Pp10974	2085	Pp10974|m.36850	complete	1287	428	20
Pp10975	1545	Pp10975|m.36858	complete	396	131	20
Pp10976	2101	Pp10976|m.36860	complete	1641	546	20
Pp10977	2250	Pp10977|m.36862	complete	1767	588	20
Pp10978	213	Pp10978|m.36867	internal	213	71	0
Pp10979	228	Pp10979|m.36869	complete	165	54	0
Pp1098	792	Pp1098|m.2208	internal	792	264	20
Pp10980	391	Pp10980|m.36871	5prime-partial	195	64	0
Pp10981	1906	Pp10981|m.36874	complete	552	183	20
Pp10982	358	Pp10982|m.36881	5prime-partial	174	57	0
Pp10983	1185	Pp10983|m.36882	complete	438	145	0
Pp10984	464	Pp10984|m.36885	5prime-partial	189	62	0
Pp10985	2667	Pp10985|m.36887	complete	390	129	0
Pp10986	234	#N/A	#N/A	#N/A	#N/A	#N/A
Pp10987	798	Pp10987|m.36895	5prime-partial	315	104	20
Pp10988	813	Pp10988|m.36899	5prime-partial	330	109	20
Pp10989	2885	Pp10989|m.36903	3prime-partial	1236	412	20
Pp1099	976	Pp1099|m.2210	complete	435	144	20
Pp10990	2615	Pp10990|m.36916	3prime-partial	1236	412	20
Pp10991	3008	Pp10991|m.36929	3prime-partial	1236	412	20
Pp10992	1071	Pp10992|m.36943	complete	738	245	20
Pp10993	1742	Pp10993|m.36947	5prime-partial	606	201	20
Pp10994	514	Pp10994|m.36951	complete	222	73	0
Pp10995	744	#N/A	#N/A	#N/A	#N/A	#N/A
Pp10996	1297	Pp10996|m.36954	3prime-partial	1020	340	0
Pp10997	1814	Pp10997|m.36959	complete	1077	358	0
Pp10998	563	Pp10998|m.36964	complete	264	87	0
Pp10999	314	Pp10999|m.36965	3prime-partial	156	52	0
Pp11	236	Pp11|m.10	internal	234	78	0
Pp110	303	Pp110|m.148	internal	300	100	17
Pp1100	877	Pp1100|m.2212	complete	501	166	20
Pp11000	751	Pp11000|m.36966	complete	555	184	20
Pp11001	1350	Pp11001|m.36973	internal	1347	449	20
Pp11002	2077	Pp11002|m.36976	complete	1602	533	20
Pp11003	524	Pp11003|m.36982	5prime-partial	201	66	0
Pp11004	2776	Pp11004|m.36985	complete	1965	654	20
Pp11005	1008	Pp11005|m.36991	5prime-partial	858	285	20
Pp11006	2396	Pp11006|m.36996	complete	1536	511	20
Pp11007	2498	Pp11007|m.37002	complete	1536	511	20
Pp11008	280	Pp11008|m.37008	5prime-partial	276	91	0
Pp11009	607	Pp11009|m.37009	internal	606	202	20
Pp1101	193	Pp1101|m.2218	internal	192	64	0
Pp11010	1623	Pp11010|m.37013	complete	522	173	20
Pp11011	1810	Pp11011|m.37020	complete	510	169	0
Pp11012	261	#N/A	#N/A	#N/A	#N/A	#N/A
Pp11013	1245	Pp11013|m.37026	complete	258	85	0
Pp11014	1469	Pp11014|m.37030	5prime-partial	1002	333	0
Pp11015	1260	Pp11015|m.37036	complete	540	179	0
Pp11016	2555	Pp11016|m.37039	complete	1617	538	20
Pp11017	2470	Pp11017|m.37046	complete	930	309	20
Pp11018	188	Pp11018|m.37053	internal	186	62	0
Pp11019	2515	Pp11019|m.37054	complete	1269	422	20
Pp1102	1451	Pp1102|m.2219	complete	219	72	0
Pp11020	1246	Pp11020|m.37060	complete	438	145	2
Pp11021	624	Pp11021|m.37064	3prime-partial	441	147	20
Pp11022	255	#N/A	#N/A	#N/A	#N/A	#N/A
Pp11023	375	#N/A	#N/A	#N/A	#N/A	#N/A
Pp11024	1169	Pp11024|m.37066	complete	489	162	20
Pp11025	148	Pp11025|m.37070	internal	147	49	20
Pp11026	2711	Pp11026|m.37071	complete	1428	475	20
Pp11027	503	#N/A	#N/A	#N/A	#N/A	#N/A
Pp11028	250	Pp11028|m.37075	internal	246	82	20
Pp11029	601	Pp11029|m.37076	3prime-partial	465	155	0
Pp1103	364	#N/A	#N/A	#N/A	#N/A	#N/A
Pp11030	375	Pp11030|m.37079	3prime-partial	162	54	0
Pp11031	508	Pp11031|m.37080	complete	213	70	0
Pp11032	208	Pp11032|m.37081	5prime-partial	153	50	0
Pp11033	340	Pp11033|m.37082	5prime-partial	180	59	0
Pp11034	983	Pp11034|m.37083	5prime-partial	528	175	20
Pp11035	1310	Pp11035|m.37087	complete	315	104	20
Pp11036	1323	Pp11036|m.37091	complete	1059	352	20
Pp11037	1276	Pp11037|m.37096	internal	1275	425	20
Pp11038	654	Pp11038|m.37099	complete	318	105	0
Pp11039	938	Pp11039|m.37103	complete	525	174	20
Pp1104	458	Pp1104|m.2226	5prime-partial	444	147	20
Pp11040	463	Pp11040|m.37105	complete	162	53	0
Pp11041	742	Pp11041|m.37106	complete	288	95	0
Pp11042	989	Pp11042|m.37108	internal	987	329	20
Pp11043	1052	Pp11043|m.37111	internal	1050	350	20
Pp11044	399	Pp11044|m.37112	internal	399	133	20
Pp11045	1127	Pp11045|m.37113	complete	420	139	20
Pp11046	627	Pp11046|m.37116	5prime-partial	405	134	20
Pp11047	1272	Pp11047|m.37119	5prime-partial	918	305	20
Pp11048	696	Pp11048|m.37120	3prime-partial	591	197	20
Pp11049	3241	Pp11049|m.37123	complete	1002	333	20
Pp1105	1522	Pp1105|m.2229	5prime-partial	723	240	1
Pp11050	3596	Pp11050|m.37132	complete	1689	562	20
Pp11051	1415	Pp11051|m.37143	complete	744	247	7
Pp11052	3914	Pp11052|m.37147	complete	2175	724	20
Pp11053	3285	Pp11053|m.37155	complete	2175	724	20
Pp11054	802	Pp11054|m.37162	complete	204	67	0
Pp11055	346	Pp11055|m.37163	internal	345	115	20
Pp11056	1475	Pp11056|m.37166	complete	1251	416	20
Pp11057	2724	Pp11057|m.37169	complete	1467	488	20
Pp11058	2587	Pp11058|m.37176	internal	2586	862	7
Pp11059	2999	Pp11059|m.37182	5prime-partial	1608	535	0
Pp1106	1146	Pp1106|m.2236	complete	318	105	20
Pp11060	4778	Pp11060|m.37188	5prime-partial	4218	1405	4
Pp11061	1242	Pp11061|m.37198	complete	543	180	4
Pp11062	906	Pp11062|m.37201	complete	543	180	4
Pp11063	856	Pp11063|m.37203	3prime-partial	222	74	8
Pp11064	500	Pp11064|m.37204	5prime-partial	267	88	9
Pp11065	1209	Pp11065|m.37206	complete	627	208	20
Pp11066	877	Pp11066|m.37209	5prime-partial	504	167	20
Pp11067	365	Pp11067|m.37212	5prime-partial	270	89	0
Pp11068	730	Pp11068|m.37215	5prime-partial	447	148	20
Pp11069	243	#N/A	#N/A	#N/A	#N/A	#N/A
Pp1107	424	Pp1107|m.2237	internal	423	141	20
Pp11070	1116	Pp11070|m.37217	complete	777	258	20
Pp11071	1444	Pp11071|m.37220	5prime-partial	1185	394	20
Pp11072	3278	Pp11072|m.37224	complete	2718	905	20
Pp11073	858	Pp11073|m.37233	5prime-partial	288	95	18
Pp11074	708	Pp11074|m.37234	complete	384	127	0
Pp11075	1525	Pp11075|m.37236	complete	687	228	3
Pp11076	1228	Pp11076|m.37240	complete	771	256	20
Pp11077	941	Pp11077|m.37245	5prime-partial	342	113	0
Pp11078	639	Pp11078|m.37250	5prime-partial	339	112	0
Pp11079	719	Pp11079|m.37252	5prime-partial	483	160	2
Pp1108	415	Pp1108|m.2239	internal	411	137	20
Pp11080	365	Pp11080|m.37255	internal	363	121	20
Pp11081	1033	Pp11081|m.37257	complete	672	223	19
Pp11082	1043	Pp11082|m.37260	complete	471	156	20
Pp11083	820	Pp11083|m.37266	3prime-partial	687	229	5
Pp11084	1245	Pp11084|m.37270	complete	471	156	20
Pp11085	635	Pp11085|m.37271	3prime-partial	417	139	1
Pp11086	892	Pp11086|m.37274	complete	465	154	1
Pp11087	1410	Pp11087|m.37277	complete	609	202	20
Pp11088	1221	Pp11088|m.37280	complete	609	202	20
Pp11089	302	Pp11089|m.37283	5prime-partial	174	57	0
Pp1109	199	Pp1109|m.2242	internal	198	66	0
Pp11090	2374	Pp11090|m.37285	complete	1521	506	20
Pp11091	3544	Pp11091|m.37287	complete	2109	702	20
Pp11092	865	Pp11092|m.37291	3prime-partial	606	202	20
Pp11093	2039	Pp11093|m.37293	complete	1602	533	20
Pp11094	1507	Pp11094|m.37301	internal	1506	502	20
Pp11095	2393	Pp11095|m.37304	complete	1317	438	20
Pp11096	570	Pp11096|m.37312	3prime-partial	345	115	0
Pp11097	261	Pp11097|m.37314	internal	258	86	0
Pp11098	345	Pp11098|m.37316	5prime-partial	285	94	20
Pp11099	238	Pp11099|m.37317	5prime-partial	168	55	0
Pp111	252	Pp111|m.149	internal	249	83	20
Pp1110	246	#N/A	#N/A	#N/A	#N/A	#N/A
Pp11100	399	Pp11100|m.37318	5prime-partial	204	67	0
Pp11101	2137	Pp11101|m.37320	complete	1341	446	20
Pp11102	623	Pp11102|m.37324	5prime-partial	213	70	0
Pp11103	746	Pp11103|m.37325	complete	405	134	11
Pp11104	692	Pp11104|m.37326	complete	504	167	20
Pp11105	727	Pp11105|m.37329	5prime-partial	324	107	20
Pp11106	935	Pp11106|m.37330	complete	588	195	20
Pp11107	872	Pp11107|m.37333	complete	315	104	17
Pp11108	1214	Pp11108|m.37334	complete	888	295	20
Pp11109	2030	Pp11109|m.37338	complete	1119	372	20
Pp1111	180	Pp1111|m.2243	internal	180	60	20
Pp11110	1891	Pp11110|m.37342	complete	927	308	20
Pp11111	1819	Pp11111|m.37345	complete	456	151	0
Pp11112	2151	Pp11112|m.37348	internal	2148	716	16
Pp11113	1731	Pp11113|m.37358	5prime-partial	1335	444	20
Pp11114	1880	Pp11114|m.37364	complete	495	164	16
Pp11115	2298	Pp11115|m.37371	complete	495	164	16
Pp11116	1413	Pp11116|m.37378	complete	402	133	0
Pp11117	875	Pp11117|m.37384	complete	348	115	0
Pp11118	1131	Pp11118|m.37389	complete	351	116	1
Pp11119	482	Pp11119|m.37392	5prime-partial	249	82	0
Pp1112	238	Pp1112|m.2245	internal	237	79	20
Pp11120	366	Pp11120|m.37395	internal	363	121	20
Pp11121	861	Pp11121|m.37398	3prime-partial	726	242	20
Pp11122	330	Pp11122|m.37402	3prime-partial	204	68	0
Pp11123	2311	Pp11123|m.37403	complete	1113	370	0
Pp11124	619	Pp11124|m.37410	5prime-partial	297	98	20
Pp11125	857	Pp11125|m.37412	5prime-partial	564	187	20
Pp11126	778	Pp11126|m.37414	5prime-partial	513	170	8
Pp11127	850	Pp11127|m.37416	5prime-partial	489	162	20
Pp11128	1293	Pp11128|m.37418	complete	237	78	0
Pp11129	758	Pp11129|m.37422	internal	756	252	20
Pp1113	207	#N/A	#N/A	#N/A	#N/A	#N/A
Pp11130	723	Pp11130|m.37424	complete	150	49	0
Pp11131	713	Pp11131|m.37425	3prime-partial	633	211	20
Pp11132	1771	Pp11132|m.37429	complete	513	170	0
Pp11133	344	Pp11133|m.37435	internal	342	114	20
Pp11134	154	Pp11134|m.37437	internal	153	51	0
Pp11135	1011	Pp11135|m.37438	complete	339	112	0
Pp11136	5383	Pp11136|m.37440	complete	3225	1074	20
Pp11137	1502	Pp11137|m.37454	complete	636	211	1
Pp11138	1933	Pp11138|m.37455	complete	1101	366	20
Pp11139	1678	Pp11139|m.37460	complete	1101	366	20
Pp1114	206	#N/A	#N/A	#N/A	#N/A	#N/A
Pp11140	317	Pp11140|m.37465	3prime-partial	177	59	0
Pp11141	691	Pp11141|m.37466	5prime-partial	192	63	0
Pp11142	173	Pp11142|m.37468	internal	171	57	20
Pp11143	1584	Pp11143|m.37470	3prime-partial	627	209	20
Pp11144	145	#N/A	#N/A	#N/A	#N/A	#N/A
Pp11145	868	Pp11145|m.37475	complete	384	127	20
Pp11146	3659	Pp11146|m.37477	complete	2652	883	20
Pp11147	2635	Pp11147|m.37487	complete	993	330	0
Pp11148	515	Pp11148|m.37495	internal	513	171	20
Pp11149	707	Pp11149|m.37497	5prime-partial	498	165	20
Pp1115	210	Pp1115|m.2247	5prime-partial	150	49	0
Pp11150	1146	Pp11150|m.37498	complete	678	225	20
Pp11151	1079	Pp11151|m.37501	complete	648	215	20
Pp11152	802	Pp11152|m.37505	complete	417	138	20
Pp11153	526	Pp11153|m.37509	5prime-partial	309	102	20
Pp11154	409	Pp11154|m.37511	5prime-partial	261	86	0
Pp11155	291	#N/A	#N/A	#N/A	#N/A	#N/A
Pp11156	334	Pp11156|m.37514	internal	330	110	5
Pp11157	341	Pp11157|m.37517	internal	339	113	20
Pp11158	262	#N/A	#N/A	#N/A	#N/A	#N/A
Pp11159	905	Pp11159|m.37519	complete	297	98	2
Pp1116	915	Pp1116|m.2248	complete	570	189	20
Pp11160	369	Pp11160|m.37521	5prime-partial	249	82	0
Pp11161	456	#N/A	#N/A	#N/A	#N/A	#N/A
Pp11162	291	#N/A	#N/A	#N/A	#N/A	#N/A
Pp11163	282	Pp11163|m.37523	5prime-partial	183	60	0
Pp11164	393	Pp11164|m.37525	complete	183	60	0
Pp11165	1212	Pp11165|m.37526	5prime-partial	600	199	20
Pp11166	401	Pp11166|m.37528	3prime-partial	309	103	20
Pp11167	1028	Pp11167|m.37531	5prime-partial	702	233	20
Pp11168	392	#N/A	#N/A	#N/A	#N/A	#N/A
Pp11169	1098	Pp11169|m.37535	complete	438	145	11
Pp1117	909	Pp1117|m.2251	complete	345	114	20
Pp11170	1154	Pp11170|m.37537	complete	549	182	20
Pp11171	2735	Pp11171|m.37543	complete	2337	778	19
Pp11172	360	Pp11172|m.37553	5prime-partial	303	100	20
Pp11173	247	Pp11173|m.37554	internal	246	82	14
Pp11174	710	Pp11174|m.37556	complete	342	113	20
Pp11175	497	Pp11175|m.37557	complete	309	102	8
Pp11176	549	Pp11176|m.37561	5prime-partial	270	89	0
Pp11177	235	#N/A	#N/A	#N/A	#N/A	#N/A
Pp11178	168	Pp11178|m.37565	internal	165	55	20
Pp11179	992	Pp11179|m.37566	5prime-partial	990	329	20
Pp1118	289	Pp1118|m.2254	5prime-partial	228	75	0
Pp11180	2386	Pp11180|m.37569	complete	1515	504	20
Pp11181	245	Pp11181|m.37577	5prime-partial	204	67	0
Pp11182	312	Pp11182|m.37579	internal	309	103	0
Pp11183	589	Pp11183|m.37582	internal	588	196	20
Pp11184	406	Pp11184|m.37586	3prime-partial	315	105	20
Pp11185	199	Pp11185|m.37590	internal	195	65	20
Pp11186	400	Pp11186|m.37591	internal	399	133	7
Pp11187	564	Pp11187|m.37594	3prime-partial	147	49	20
Pp11188	359	Pp11188|m.37595	5prime-partial	195	64	0
Pp11189	685	Pp11189|m.37597	complete	348	115	0
Pp1119	424	Pp1119|m.2256	complete	225	74	0
Pp11190	194	Pp11190|m.37600	internal	192	64	20
Pp11191	626	Pp11191|m.37602	complete	423	140	0
Pp11192	369	Pp11192|m.37605	internal	366	122	0
Pp11193	4091	Pp11193|m.37607	complete	3267	1088	20
Pp11194	754	Pp11194|m.37617	complete	318	105	0
Pp11195	745	Pp11195|m.37619	3prime-partial	483	161	20
Pp11196	678	Pp11196|m.37621	complete	402	133	20
Pp11197	766	Pp11197|m.37623	3prime-partial	483	161	20
Pp11198	288	Pp11198|m.37625	internal	285	95	20
Pp11199	784	Pp11199|m.37626	complete	258	85	1
Pp112	340	Pp112|m.150	internal	336	112	20
Pp1120	220	Pp1120|m.2258	internal	216	72	20
Pp11200	2219	Pp11200|m.37627	complete	1494	497	20
Pp11201	2050	Pp11201|m.37633	complete	1146	381	20
Pp11202	2342	Pp11202|m.37638	complete	1158	385	20
Pp11203	1541	Pp11203|m.37647	internal	1539	513	20
Pp11204	1485	Pp11204|m.37654	complete	1188	395	20
Pp11205	1144	Pp11205|m.37657	5prime-partial	810	269	20
Pp11206	611	Pp11206|m.37659	complete	312	103	0
Pp11207	355	Pp11207|m.37662	complete	216	71	0
Pp11208	1782	Pp11208|m.37664	complete	1497	498	20
Pp11209	1968	Pp11209|m.37670	complete	1497	498	20
Pp1121	961	Pp1121|m.2259	5prime-partial	540	179	20
Pp11210	1130	Pp11210|m.37676	3prime-partial	846	282	20
Pp11211	569	Pp11211|m.37680	internal	567	189	11
Pp11212	698	Pp11212|m.37683	internal	696	232	20
Pp11213	937	Pp11213|m.37686	internal	936	312	20
Pp11214	3303	Pp11214|m.37688	complete	2481	826	20
Pp11215	1409	Pp11215|m.37696	5prime-partial	1179	392	20
Pp11216	1076	Pp11216|m.37701	complete	414	137	20
Pp11217	619	Pp11217|m.37705	3prime-partial	567	189	20
Pp11218	1143	Pp11218|m.37709	complete	375	124	20
Pp11219	619	Pp11219|m.37715	complete	486	161	19
Pp1122	1455	Pp1122|m.2263	complete	270	89	0
Pp11220	514	Pp11220|m.37717	internal	513	171	20
Pp11221	2087	Pp11221|m.37719	complete	747	248	20
Pp11222	1666	Pp11222|m.37725	3prime-partial	981	327	20
Pp11223	355	Pp11223|m.37730	5prime-partial	165	54	10
Pp11224	564	Pp11224|m.37731	5prime-partial	285	94	0
Pp11225	1806	Pp11225|m.37734	complete	321	106	20
Pp11226	4243	Pp11226|m.37737	complete	3630	1209	20
Pp11227	196	Pp11227|m.37750	internal	195	65	20
Pp11228	1258	Pp11228|m.37751	3prime-partial	675	225	20
Pp11229	1423	Pp11229|m.37754	complete	660	219	20
Pp1123	948	Pp1123|m.2264	internal	945	315	20
Pp11230	944	Pp11230|m.37762	3prime-partial	414	138	20
Pp11231	2210	Pp11231|m.37767	complete	1503	500	20
Pp11232	549	Pp11232|m.37773	5prime-partial	339	112	18
Pp11233	1342	Pp11233|m.37774	3prime-partial	753	251	20
Pp11234	863	Pp11234|m.37779	3prime-partial	618	206	20
Pp11235	1158	Pp11235|m.37784	5prime-partial	798	265	20
Pp11236	1072	Pp11236|m.37790	5prime-partial	798	265	20
Pp11237	551	Pp11237|m.37795	5prime-partial	225	74	0
Pp11238	764	#N/A	#N/A	#N/A	#N/A	#N/A
Pp11239	1371	Pp11239|m.37797	complete	273	90	0
Pp1124	429	Pp1124|m.2268	3prime-partial	285	95	9
Pp11240	1095	Pp11240|m.37802	complete	645	214	20
Pp11241	2341	Pp11241|m.37806	complete	1548	515	20
Pp11242	446	Pp11242|m.37808	5prime-partial	405	134	20
Pp11243	228	#N/A	#N/A	#N/A	#N/A	#N/A
Pp11244	2289	Pp11244|m.37810	complete	372	123	0
Pp11245	3619	Pp11245|m.37814	complete	327	108	0
Pp11246	704	Pp11246|m.37827	complete	531	176	20
Pp11247	304	Pp11247|m.37832	internal	300	100	0
Pp11248	229	#N/A	#N/A	#N/A	#N/A	#N/A
Pp11249	349	Pp11249|m.37834	complete	165	54	0
Pp1125	1279	Pp1125|m.2270	complete	354	117	0
Pp11250	1487	Pp11250|m.37835	3prime-partial	1188	396	20
Pp11251	2612	Pp11251|m.37837	complete	1965	654	20
Pp11252	659	Pp11252|m.37841	5prime-partial	438	145	20
Pp11253	776	Pp11253|m.37842	3prime-partial	417	139	20
Pp11254	1094	Pp11254|m.37844	complete	375	124	20
Pp11255	650	#N/A	#N/A	#N/A	#N/A	#N/A
Pp11256	764	Pp11256|m.37847	complete	330	109	2
Pp11257	240	Pp11257|m.37849	internal	237	79	2
Pp11258	805	Pp11258|m.37850	complete	354	117	2
Pp11259	315	Pp11259|m.37852	3prime-partial	216	72	20
Pp1126	457	Pp1126|m.2280	3prime-partial	339	113	20
Pp11260	1094	Pp11260|m.37854	5prime-partial	885	294	20
Pp11261	247	Pp11261|m.37856	internal	243	81	1
Pp11262	1279	Pp11262|m.37858	internal	1278	426	14
Pp11263	566	#N/A	#N/A	#N/A	#N/A	#N/A
Pp11264	955	Pp11264|m.37860	complete	333	110	20
Pp11265	341	Pp11265|m.37863	5prime-partial	210	69	0
Pp11266	668	Pp11266|m.37864	internal	666	222	20
Pp11267	539	Pp11267|m.37865	complete	354	117	5
Pp11268	281	#N/A	#N/A	#N/A	#N/A	#N/A
Pp11269	587	Pp11269|m.37867	complete	204	67	0
Pp1127	1027	Pp1127|m.2282	complete	594	197	20
Pp11270	192	Pp11270|m.37870	5prime-partial	159	52	1
Pp11271	2127	Pp11271|m.37872	complete	1068	355	20
Pp11272	2489	Pp11272|m.37879	complete	1068	355	20
Pp11273	2025	Pp11273|m.37886	complete	1068	355	20
Pp11274	513	#N/A	#N/A	#N/A	#N/A	#N/A
Pp11275	585	Pp11275|m.37893	complete	171	56	0
Pp11276	298	Pp11276|m.37895	complete	159	52	0
Pp11277	3081	Pp11277|m.37896	complete	1998	665	20
Pp11278	419	Pp11278|m.37901	5prime-partial	354	117	20
Pp11279	1806	Pp11279|m.37902	complete	636	211	20
Pp1128	616	Pp1128|m.2284	5prime-partial	471	156	20
Pp11280	500	Pp11280|m.37905	complete	303	100	20
Pp11281	1479	Pp11281|m.37907	5prime-partial	1143	380	20
Pp11282	749	Pp11282|m.37911	complete	321	106	20
Pp11283	587	Pp11283|m.37915	3prime-partial	387	129	20
Pp11284	497	Pp11284|m.37918	internal	495	165	20
Pp11285	530	Pp11285|m.37919	5prime-partial	204	67	20
Pp11286	1181	Pp11286|m.37921	complete	324	107	0
Pp11287	910	Pp11287|m.37925	5prime-partial	231	76	0
Pp11288	1009	Pp11288|m.37929	complete	420	139	5
Pp11289	811	Pp11289|m.37934	complete	234	77	0
Pp1129	335	Pp1129|m.2285	5prime-partial	318	105	0
Pp11290	1438	Pp11290|m.37936	complete	1293	430	20
Pp11291	1142	Pp11291|m.37941	5prime-partial	846	281	20
Pp11292	2733	Pp11292|m.37942	complete	2130	709	20
Pp11293	2634	Pp11293|m.37947	complete	2031	676	20
Pp11294	569	Pp11294|m.37952	internal	567	189	20
Pp11295	2412	Pp11295|m.37954	complete	1152	383	20
Pp11296	1145	Pp11296|m.37962	complete	489	162	20
Pp11297	1124	Pp11297|m.37965	complete	363	120	20
Pp11298	2415	Pp11298|m.37972	complete	1653	550	20
Pp11299	230	Pp11299|m.37978	5prime-partial	195	64	0
Pp113	424	Pp113|m.151	complete	201	66	0
Pp1130	275	Pp1130|m.2286	internal	273	91	20
Pp11300	957	Pp11300|m.37980	3prime-partial	564	188	20
Pp11301	589	Pp11301|m.37983	internal	585	195	20
Pp11302	403	Pp11302|m.37986	internal	402	134	20
Pp11303	1880	Pp11303|m.37989	3prime-partial	1800	600	20
Pp11304	917	Pp11304|m.37993	3prime-partial	408	136	0
Pp11305	735	Pp11305|m.37999	3prime-partial	576	192	20
Pp11306	2589	Pp11306|m.38003	3prime-partial	2049	683	20
Pp11307	749	Pp11307|m.38014	5prime-partial	423	140	20
Pp11308	243	Pp11308|m.38015	internal	240	80	0
Pp11309	617	Pp11309|m.38017	5prime-partial	231	76	0
Pp1131	292	#N/A	#N/A	#N/A	#N/A	#N/A
Pp11310	197	Pp11310|m.38019	internal	195	65	20
Pp11311	1069	Pp11311|m.38020	internal	1068	356	20
Pp11312	1690	Pp11312|m.38025	complete	798	265	2
Pp11313	559	Pp11313|m.38032	5prime-partial	387	128	20
Pp11314	2298	Pp11314|m.38033	complete	729	242	20
Pp11315	1713	Pp11315|m.38040	5prime-partial	1383	460	20
Pp11316	685	Pp11316|m.38044	5prime-partial	678	225	20
Pp11317	1232	Pp11317|m.38048	complete	420	139	20
Pp11318	1361	Pp11318|m.38050	complete	924	307	20
Pp11319	1884	Pp11319|m.38056	5prime-partial	1380	459	20
Pp1132	336	Pp1132|m.2287	internal	336	112	0
Pp11320	954	Pp11320|m.38060	complete	570	189	20
Pp11321	580	Pp11321|m.38062	5prime-partial	396	131	20
Pp11322	1121	Pp11322|m.38063	complete	750	249	20
Pp11323	248	Pp11323|m.38068	5prime-partial	174	57	0
Pp11324	1346	Pp11324|m.38069	5prime-partial	1098	365	20
Pp11325	2287	Pp11325|m.38076	complete	1077	358	20
Pp11326	1776	Pp11326|m.38088	complete	1077	358	20
Pp11327	2087	Pp11327|m.38096	complete	1368	455	20
Pp11328	1156	Pp11328|m.38103	complete	519	172	13
Pp11329	1902	Pp11329|m.38107	complete	981	326	20
Pp1133	569	Pp1133|m.2289	complete	255	84	0
Pp11330	1663	Pp11330|m.38114	5prime-partial	1380	459	20
Pp11331	916	Pp11331|m.38119	complete	165	54	0
Pp11332	669	Pp11332|m.38122	complete	477	158	20
Pp11333	1507	Pp11333|m.38125	complete	765	254	20
Pp11334	598	Pp11334|m.38132	internal	597	199	20
Pp11335	2469	Pp11335|m.38135	complete	1593	530	20
Pp11336	160	Pp11336|m.38144	internal	159	53	0
Pp11337	1639	Pp11337|m.38146	complete	801	266	20
Pp11338	794	Pp11338|m.38149	complete	507	168	17
Pp11339	529	Pp11339|m.38151	5prime-partial	309	102	0
Pp1134	839	Pp1134|m.2292	complete	255	84	0
Pp11340	888	Pp11340|m.38154	3prime-partial	537	179	20
Pp11341	605	Pp11341|m.38158	5prime-partial	438	145	20
Pp11342	2420	Pp11342|m.38161	complete	1239	412	20
Pp11343	2416	Pp11343|m.38167	complete	870	289	20
Pp11344	442	Pp11344|m.38174	5prime-partial	243	80	0
Pp11345	1420	Pp11345|m.38175	complete	843	280	20
Pp11346	289	#N/A	#N/A	#N/A	#N/A	#N/A
Pp11347	1471	Pp11347|m.38179	5prime-partial	933	310	20
Pp11348	827	Pp11348|m.38183	5prime-partial	720	239	20
Pp11349	965	Pp11349|m.38186	5prime-partial	342	113	20
Pp1135	362	Pp1135|m.2297	3prime-partial	327	109	3
Pp11350	226	Pp11350|m.38189	internal	225	75	0
Pp11351	1708	Pp11351|m.38192	5prime-partial	531	176	0
Pp11352	1069	Pp11352|m.38196	complete	318	105	0
Pp11353	208	#N/A	#N/A	#N/A	#N/A	#N/A
Pp11354	807	Pp11354|m.38201	complete	282	93	20
Pp11355	901	Pp11355|m.38207	complete	423	140	20
Pp11356	1013	Pp11356|m.38212	5prime-partial	246	81	0
Pp11357	2142	Pp11357|m.38214	complete	1608	535	20
Pp11358	1528	Pp11358|m.38221	complete	390	129	1
Pp11359	1352	Pp11359|m.38228	5prime-partial	219	72	0
Pp1136	671	Pp1136|m.2298	5prime-partial	297	98	0
Pp11360	1931	Pp11360|m.38231	complete	1452	483	20
Pp11361	624	#N/A	#N/A	#N/A	#N/A	#N/A
Pp11362	1329	Pp11362|m.38238	complete	1014	337	20
Pp11363	442	Pp11363|m.38241	complete	222	73	0
Pp11364	1822	Pp11364|m.38243	complete	243	80	0
Pp11365	1603	Pp11365|m.38250	5prime-partial	969	322	20
Pp11366	951	Pp11366|m.38253	5prime-partial	150	49	5
Pp11367	629	Pp11367|m.38255	complete	159	52	0
Pp11368	1513	Pp11368|m.38258	complete	549	182	20
Pp11369	772	Pp11369|m.38262	5prime-partial	192	63	0
Pp1137	1483	Pp1137|m.2301	complete	834	277	20
Pp11370	1570	Pp11370|m.38263	5prime-partial	510	169	20
Pp11371	701	Pp11371|m.38271	complete	312	103	20
Pp11372	693	Pp11372|m.38275	5prime-partial	414	137	20
Pp11373	1060	Pp11373|m.38278	complete	357	118	1
Pp11374	284	Pp11374|m.38284	3prime-partial	198	66	0
Pp11375	1391	Pp11375|m.38286	complete	297	98	0
Pp11376	906	Pp11376|m.38291	complete	333	110	20
Pp11377	455	Pp11377|m.38295	3prime-partial	267	89	20
Pp11378	460	#N/A	#N/A	#N/A	#N/A	#N/A
Pp11379	985	Pp11379|m.38296	5prime-partial	393	130	10
Pp1138	745	Pp1138|m.2308	complete	354	117	20
Pp11380	1720	Pp11380|m.38301	complete	672	223	20
Pp11381	955	Pp11381|m.38303	complete	306	101	20
Pp11382	1475	Pp11382|m.38308	complete	621	206	20
Pp11383	976	Pp11383|m.38312	complete	159	52	0
Pp11384	173	Pp11384|m.38313	internal	171	57	20
Pp11385	443	Pp11385|m.38316	3prime-partial	180	60	1
Pp11386	709	Pp11386|m.38317	3prime-partial	438	146	20
Pp11387	621	Pp11387|m.38318	internal	618	206	20
Pp11388	1261	Pp11388|m.38322	complete	495	164	0
Pp11389	788	Pp11389|m.38325	complete	450	149	0
Pp1139	373	#N/A	#N/A	#N/A	#N/A	#N/A
Pp11390	489	Pp11390|m.38330	internal	486	162	0
Pp11391	2134	Pp11391|m.38333	complete	1365	454	20
Pp11392	365	#N/A	#N/A	#N/A	#N/A	#N/A
Pp11393	1295	Pp11393|m.38343	3prime-partial	1113	371	20
Pp11394	1501	Pp11394|m.38347	3prime-partial	1041	347	20
Pp11395	319	Pp11395|m.38351	internal	318	106	20
Pp11396	1249	Pp11396|m.38354	internal	1245	415	20
Pp11397	3866	Pp11397|m.38358	complete	2100	699	20
Pp11398	4104	Pp11398|m.38370	complete	2889	962	20
Pp11399	2179	Pp11399|m.38381	complete	1545	514	20
Pp114	234	Pp114|m.153	5prime-partial	216	71	20
Pp1140	559	Pp1140|m.2310	complete	207	68	0
Pp11400	296	Pp11400|m.38386	5prime-partial	219	72	0
Pp11401	1000	Pp11401|m.38387	5prime-partial	360	119	0
Pp11402	668	Pp11402|m.38390	complete	294	97	3
Pp11403	1177	Pp11403|m.38392	5prime-partial	465	154	20
Pp11404	1203	Pp11404|m.38393	complete	345	114	20
Pp11405	340	Pp11405|m.38398	3prime-partial	336	112	0
Pp11406	866	Pp11406|m.38399	5prime-partial	768	255	20
Pp11407	934	Pp11407|m.38402	complete	363	120	20
Pp11408	742	Pp11408|m.38405	5prime-partial	303	100	0
Pp11409	710	Pp11409|m.38408	3prime-partial	297	99	0
Pp1141	329	Pp1141|m.2312	internal	327	109	20
Pp11410	315	#N/A	#N/A	#N/A	#N/A	#N/A
Pp11411	957	Pp11411|m.38412	5prime-partial	408	135	20
Pp11412	336	Pp11412|m.38415	3prime-partial	243	81	2
Pp11413	358	Pp11413|m.38416	5prime-partial	213	70	20
Pp11414	247	#N/A	#N/A	#N/A	#N/A	#N/A
Pp11415	267	Pp11415|m.38418	5prime-partial	228	75	20
Pp11416	627	Pp11416|m.38419	internal	627	209	20
Pp11417	213	Pp11417|m.38421	internal	213	71	0
Pp11418	347	#N/A	#N/A	#N/A	#N/A	#N/A
Pp11419	298	Pp11419|m.38424	5prime-partial	213	70	0
Pp1142	535	Pp1142|m.2314	5prime-partial	489	162	20
Pp11420	454	Pp11420|m.38425	5prime-partial	165	54	20
Pp11421	737	Pp11421|m.38426	5prime-partial	420	139	20
Pp11422	1763	Pp11422|m.38428	5prime-partial	999	332	20
Pp11423	1893	Pp11423|m.38432	5prime-partial	699	232	20
Pp11424	977	Pp11424|m.38438	complete	585	194	20
Pp11425	1245	Pp11425|m.38441	3prime-partial	864	288	20
Pp11426	210	Pp11426|m.38444	internal	207	69	20
Pp11427	241	Pp11427|m.38445	internal	240	80	20
Pp11428	804	Pp11428|m.38446	internal	801	267	20
Pp11429	659	Pp11429|m.38448	internal	657	219	20
Pp1143	574	Pp1143|m.2315	5prime-partial	249	82	0
Pp11430	925	Pp11430|m.38450	complete	315	104	0
Pp11431	483	Pp11431|m.38454	5prime-partial	189	62	0
Pp11432	1656	Pp11432|m.38455	complete	678	225	20
Pp11433	1183	Pp11433|m.38461	complete	687	228	20
Pp11434	1412	Pp11434|m.38464	5prime-partial	627	208	20
Pp11435	640	Pp11435|m.38468	3prime-partial	324	108	20
Pp11436	252	Pp11436|m.38471	5prime-partial	243	80	0
Pp11437	1148	Pp11437|m.38474	complete	876	291	20
Pp11438	923	Pp11438|m.38476	complete	867	288	20
Pp11439	1293	Pp11439|m.38478	5prime-partial	1116	371	20
Pp1144	445	Pp1144|m.2319	5prime-partial	438	145	8
Pp11440	2501	Pp11440|m.38483	5prime-partial	1116	371	20
Pp11441	585	Pp11441|m.38494	complete	300	99	20
Pp11442	3233	Pp11442|m.38498	complete	1953	650	20
Pp11443	392	Pp11443|m.38508	5prime-partial	378	125	20
Pp11444	1178	Pp11444|m.38509	complete	321	106	0
Pp11445	727	Pp11445|m.38514	5prime-partial	615	204	0
Pp11446	765	Pp11446|m.38516	complete	183	60	0
Pp11447	888	#N/A	#N/A	#N/A	#N/A	#N/A
Pp11448	119	#N/A	#N/A	#N/A	#N/A	#N/A
Pp11449	692	Pp11449|m.38519	complete	234	77	0
Pp1145	230	Pp1145|m.2321	internal	228	76	20
Pp11450	814	Pp11450|m.38524	complete	588	195	0
Pp11451	447	Pp11451|m.38527	complete	303	100	0
Pp11452	752	Pp11452|m.38528	3prime-partial	477	159	20
Pp11453	823	Pp11453|m.38532	complete	441	146	20
Pp11454	2562	Pp11454|m.38535	complete	465	154	20
Pp11455	331	Pp11455|m.38543	5prime-partial	153	50	0
Pp11456	230	Pp11456|m.38544	internal	228	76	0
Pp11457	957	Pp11457|m.38545	complete	276	91	0
Pp11458	553	Pp11458|m.38547	5prime-partial	366	121	0
Pp11459	205	#N/A	#N/A	#N/A	#N/A	#N/A
Pp1146	297	Pp1146|m.2322	5prime-partial	261	86	0
Pp11460	299	Pp11460|m.38548	5prime-partial	198	65	1
Pp11461	762	Pp11461|m.38549	5prime-partial	309	102	0
Pp11462	2456	Pp11462|m.38550	complete	1041	346	20
Pp11463	408	Pp11463|m.38557	5prime-partial	333	110	0
Pp11464	374	Pp11464|m.38559	5prime-partial	192	63	0
Pp11465	1651	Pp11465|m.38560	complete	1269	422	20
Pp11466	358	Pp11466|m.38564	complete	162	53	0
Pp11467	181	Pp11467|m.38565	internal	180	60	0
Pp11468	3097	Pp11468|m.38568	complete	2169	722	20
Pp11469	523	Pp11469|m.38576	complete	204	67	0
Pp1147	359	Pp1147|m.2323	complete	150	49	0
Pp11470	355	Pp11470|m.38578	complete	165	54	0
Pp11471	2662	Pp11471|m.38579	5prime-partial	1344	447	20
Pp11472	2924	Pp11472|m.38583	5prime-partial	1344	447	20
Pp11473	1032	Pp11473|m.38587	complete	486	161	20
Pp11474	404	Pp11474|m.38591	internal	402	134	20
Pp11475	1104	Pp11475|m.38592	3prime-partial	879	293	20
Pp11476	3711	Pp11476|m.38595	complete	2265	754	20
Pp11477	960	Pp11477|m.38604	complete	387	128	1
Pp11478	781	Pp11478|m.38608	5prime-partial	432	143	20
Pp11479	2849	Pp11479|m.38609	complete	1347	448	20
Pp1148	710	Pp1148|m.2324	5prime-partial	219	72	9
Pp11480	2811	Pp11480|m.38620	complete	1347	448	20
Pp11481	427	Pp11481|m.38630	5prime-partial	267	88	1
Pp11482	943	Pp11482|m.38631	complete	654	217	20
Pp11483	4831	Pp11483|m.38633	complete	3306	1101	20
Pp11484	787	Pp11484|m.38647	complete	186	61	0
Pp11485	867	Pp11485|m.38648	5prime-partial	786	261	20
Pp11486	224	Pp11486|m.38650	3prime-partial	159	53	0
Pp11487	210	#N/A	#N/A	#N/A	#N/A	#N/A
Pp11488	485	Pp11488|m.38651	complete	222	73	0
Pp11489	4363	Pp11489|m.38652	complete	3078	1025	20
Pp1149	552	Pp1149|m.2326	5prime-partial	387	128	0
Pp11490	2422	Pp11490|m.38663	5prime-partial	1221	406	20
Pp11491	474	Pp11491|m.38670	5prime-partial	306	101	0
Pp11492	3338	Pp11492|m.38672	complete	2454	817	20
Pp11493	1396	Pp11493|m.38675	5prime-partial	1335	444	20
Pp11494	1488	Pp11494|m.38679	complete	828	275	1
Pp11495	478	Pp11495|m.38684	complete	165	54	0
Pp11496	608	#N/A	#N/A	#N/A	#N/A	#N/A
Pp11497	1113	Pp11497|m.38685	5prime-partial	591	196	20
Pp11498	1297	Pp11498|m.38690	3prime-partial	678	226	20
Pp11499	458	Pp11499|m.38693	3prime-partial	177	59	0
Pp115	257	Pp115|m.156	5prime-partial	168	55	0
Pp1150	321	Pp1150|m.2329	internal	318	106	0
Pp11500	3207	Pp11500|m.38694	complete	2043	680	20
Pp11501	1779	Pp11501|m.38700	complete	801	266	20
Pp11502	271	Pp11502|m.38702	internal	270	90	7
Pp11503	1379	Pp11503|m.38705	3prime-partial	813	271	20
Pp11504	222	#N/A	#N/A	#N/A	#N/A	#N/A
Pp11505	212	#N/A	#N/A	#N/A	#N/A	#N/A
Pp11506	518	Pp11506|m.38710	3prime-partial	180	60	0
Pp11507	983	Pp11507|m.38713	5prime-partial	624	207	20
Pp11508	588	Pp11508|m.38714	complete	342	113	0
Pp11509	486	Pp11509|m.38715	complete	165	54	0
Pp1151	781	Pp1151|m.2330	5prime-partial	402	133	20
Pp11510	681	Pp11510|m.38716	complete	273	90	20
Pp11511	891	Pp11511|m.38718	complete	273	90	20
Pp11512	407	Pp11512|m.38722	complete	243	80	0
Pp11513	586	Pp11513|m.38724	complete	159	52	0
Pp11514	322	#N/A	#N/A	#N/A	#N/A	#N/A
Pp11515	455	Pp11515|m.38725	5prime-partial	198	65	20
Pp11516	275	Pp11516|m.38726	internal	273	91	0
Pp11517	685	Pp11517|m.38730	5prime-partial	330	109	20
Pp11518	490	Pp11518|m.38736	5prime-partial	174	57	19
Pp11519	1271	Pp11519|m.38737	complete	1023	340	20
Pp1152	783	Pp1152|m.2332	complete	195	64	0
Pp11520	522	#N/A	#N/A	#N/A	#N/A	#N/A
Pp11521	126	#N/A	#N/A	#N/A	#N/A	#N/A
Pp11522	310	Pp11522|m.38743	complete	216	71	0
Pp11523	3857	Pp11523|m.38746	complete	279	92	0
Pp11524	1560	Pp11524|m.38752	complete	174	57	0
Pp11525	1006	Pp11525|m.38754	complete	519	172	20
Pp11526	196	#N/A	#N/A	#N/A	#N/A	#N/A
Pp11527	205	Pp11527|m.38758	internal	204	68	20
Pp11528	1683	Pp11528|m.38759	5prime-partial	1413	470	20
Pp11529	1465	Pp11529|m.38763	complete	201	66	0
Pp1153	421	Pp1153|m.2334	3prime-partial	309	103	0
Pp11530	1297	Pp11530|m.38764	internal	1293	431	20
Pp11531	1092	Pp11531|m.38768	5prime-partial	336	111	20
Pp11532	616	Pp11532|m.38770	3prime-partial	318	106	20
Pp11533	766	Pp11533|m.38773	3prime-partial	318	106	20
Pp11534	3058	Pp11534|m.38775	complete	1224	407	20
Pp11535	2516	Pp11535|m.38783	complete	870	289	20
Pp11536	1026	Pp11536|m.38792	complete	513	170	14
Pp11537	371	Pp11537|m.38799	complete	168	55	0
Pp11538	1330	Pp11538|m.38800	complete	423	140	20
Pp11539	344	#N/A	#N/A	#N/A	#N/A	#N/A
Pp1154	611	Pp1154|m.2335	5prime-partial	231	76	0
Pp11540	1243	Pp11540|m.38801	complete	498	165	20
Pp11541	628	Pp11541|m.38805	complete	318	105	0
Pp11542	998	Pp11542|m.38806	internal	996	332	20
Pp11543	955	Pp11543|m.38810	5prime-partial	834	277	20
Pp11544	998	Pp11544|m.38813	internal	996	332	20
Pp11545	2551	Pp11545|m.38817	complete	1851	616	20
Pp11546	349	#N/A	#N/A	#N/A	#N/A	#N/A
Pp11547	322	Pp11547|m.38823	5prime-partial	183	60	0
Pp11548	555	Pp11548|m.38824	complete	183	60	0
Pp11549	733	Pp11549|m.38825	complete	327	108	20
Pp1155	679	Pp1155|m.2336	5prime-partial	231	76	0
Pp11550	155	Pp11550|m.38828	internal	153	51	0
Pp11551	2505	Pp11551|m.38829	complete	303	100	0
Pp11552	2674	Pp11552|m.38836	complete	327	108	0
Pp11553	1043	Pp11553|m.38842	complete	246	81	0
Pp11554	257	Pp11554|m.38845	internal	255	85	0
Pp11555	701	#N/A	#N/A	#N/A	#N/A	#N/A
Pp11556	1062	Pp11556|m.38847	complete	411	136	20
Pp11557	2084	Pp11557|m.38850	complete	1122	373	20
Pp11558	249	Pp11558|m.38856	internal	246	82	20
Pp11559	563	Pp11559|m.38858	3prime-partial	462	154	20
Pp1156	721	Pp1156|m.2337	5prime-partial	537	178	20
Pp11560	2125	Pp11560|m.38861	complete	963	320	20
Pp11561	3416	Pp11561|m.38870	3prime-partial	1857	619	20
Pp11562	566	Pp11562|m.38882	complete	231	76	0
Pp11563	449	Pp11563|m.38884	5prime-partial	387	128	20
Pp11564	217	Pp11564|m.38885	5prime-partial	171	56	0
Pp11565	557	Pp11565|m.38886	complete	330	109	0
Pp11566	1104	Pp11566|m.38890	3prime-partial	933	311	20
Pp11567	532	Pp11567|m.38894	complete	318	105	20
Pp11568	1080	Pp11568|m.38897	3prime-partial	909	303	20
Pp11569	4839	Pp11569|m.38901	complete	3024	1007	20
Pp1157	399	Pp1157|m.2339	complete	249	82	0
Pp11570	3657	Pp11570|m.38918	complete	2646	881	20
Pp11571	649	#N/A	#N/A	#N/A	#N/A	#N/A
Pp11572	536	#N/A	#N/A	#N/A	#N/A	#N/A
Pp11573	2177	Pp11573|m.38930	complete	702	233	20
Pp11574	2035	Pp11574|m.38941	complete	702	233	20
Pp11575	1117	Pp11575|m.38950	complete	366	121	20
Pp11576	2333	Pp11576|m.38955	complete	882	293	0
Pp11577	2159	Pp11577|m.38963	complete	882	293	0
Pp11578	118	#N/A	#N/A	#N/A	#N/A	#N/A
Pp11579	432	Pp11579|m.38970	3prime-partial	345	115	20
Pp1158	594	Pp1158|m.2340	complete	210	69	0
Pp11580	2044	Pp11580|m.38972	complete	618	205	20
Pp11581	3193	Pp11581|m.38975	complete	378	125	20
Pp11582	640	Pp11582|m.38981	internal	639	213	20
Pp11583	1204	Pp11583|m.38982	5prime-partial	489	162	20
Pp11584	483	Pp11584|m.38986	5prime-partial	321	106	20
Pp11585	621	Pp11585|m.38989	complete	204	67	0
Pp11586	628	Pp11586|m.38992	complete	228	75	0
Pp11587	272	Pp11587|m.38995	internal	270	90	0
Pp11588	587	Pp11588|m.38997	complete	393	130	1
Pp11589	1381	Pp11589|m.38999	5prime-partial	1236	411	20
Pp1159	1506	Pp1159|m.2341	complete	477	158	20
Pp11590	1521	Pp11590|m.39004	3prime-partial	1038	346	20
Pp11591	787	Pp11591|m.39007	5prime-partial	477	158	6
Pp11592	521	Pp11592|m.39011	5prime-partial	375	124	20
Pp11593	279	Pp11593|m.39013	internal	276	92	20
Pp11594	613	Pp11594|m.39015	3prime-partial	249	83	20
Pp11595	2162	Pp11595|m.39018	complete	297	98	0
Pp11596	663	Pp11596|m.39024	3prime-partial	249	83	20
Pp11597	550	Pp11597|m.39026	3prime-partial	249	83	20
Pp11598	188	Pp11598|m.39028	internal	186	62	20
Pp11599	1971	Pp11599|m.39029	3prime-partial	1419	473	20
Pp116	256	#N/A	#N/A	#N/A	#N/A	#N/A
Pp1160	259	Pp1160|m.2346	3prime-partial	225	75	0
Pp11600	2006	Pp11600|m.39038	3prime-partial	1419	473	20
Pp11601	1537	Pp11601|m.39047	3prime-partial	951	317	0
Pp11602	1268	Pp11602|m.39055	internal	1266	422	20
Pp11603	2465	Pp11603|m.39059	complete	1302	433	20
Pp11604	2020	Pp11604|m.39064	complete	834	277	20
Pp11605	3515	Pp11605|m.39070	complete	1350	449	20
Pp11606	3411	Pp11606|m.39077	complete	1350	449	20
Pp11607	590	Pp11607|m.39086	5prime-partial	279	92	20
Pp11608	618	Pp11608|m.39089	complete	276	91	1
Pp11609	429	Pp11609|m.39090	complete	240	79	20
Pp1161	202	Pp1161|m.2347	internal	201	67	20
Pp11610	1281	Pp11610|m.39091	complete	156	51	0
Pp11611	963	Pp11611|m.39093	3prime-partial	852	284	20
Pp11612	506	Pp11612|m.39098	5prime-partial	288	95	20
Pp11613	415	Pp11613|m.39101	5prime-partial	192	63	0
Pp11614	1286	Pp11614|m.39102	3prime-partial	654	218	20
Pp11615	719	Pp11615|m.39108	complete	567	188	18
Pp11616	333	#N/A	#N/A	#N/A	#N/A	#N/A
Pp11617	1389	Pp11617|m.39112	complete	735	244	20
Pp11618	194	Pp11618|m.39116	internal	192	64	20
Pp11619	305	Pp11619|m.39117	5prime-partial	294	97	0
Pp1162	521	Pp1162|m.2349	complete	258	85	0
Pp11620	818	Pp11620|m.39118	complete	336	111	20
Pp11621	833	Pp11621|m.39120	complete	306	101	20
Pp11622	201	Pp11622|m.39123	internal	201	67	0
Pp11623	461	Pp11623|m.39124	3prime-partial	339	113	2
Pp11624	421	Pp11624|m.39125	3prime-partial	297	99	1
Pp11625	4005	Pp11625|m.39126	complete	1017	338	20
Pp11626	1566	Pp11626|m.39140	complete	1188	395	0
Pp11627	439	Pp11627|m.39146	3prime-partial	255	85	0
Pp11628	1243	Pp11628|m.39150	5prime-partial	852	283	20
Pp11629	876	Pp11629|m.39152	5prime-partial	243	80	0
Pp1163	210	#N/A	#N/A	#N/A	#N/A	#N/A
Pp11630	675	Pp11630|m.39157	complete	261	86	0
Pp11631	533	Pp11631|m.39163	5prime-partial	246	81	20
Pp11632	599	Pp11632|m.39165	internal	597	199	20
Pp11633	292	#N/A	#N/A	#N/A	#N/A	#N/A
Pp11634	271	#N/A	#N/A	#N/A	#N/A	#N/A
Pp11635	215	Pp11635|m.39167	5prime-partial	159	52	0
Pp11636	232	#N/A	#N/A	#N/A	#N/A	#N/A
Pp11637	508	Pp11637|m.39168	5prime-partial	375	124	7
Pp11638	619	Pp11638|m.39170	5prime-partial	381	126	20
Pp11639	836	Pp11639|m.39172	complete	393	130	0
Pp1164	216	#N/A	#N/A	#N/A	#N/A	#N/A
Pp11640	1327	Pp11640|m.39177	complete	1188	395	20
Pp11641	713	Pp11641|m.39180	3prime-partial	579	193	20
Pp11642	712	Pp11642|m.39185	complete	471	156	20
Pp11643	364	Pp11643|m.39191	internal	360	120	20
Pp11644	1114	Pp11644|m.39193	complete	303	100	0
Pp11645	1178	Pp11645|m.39199	5prime-partial	1065	354	20
Pp11646	2670	Pp11646|m.39202	complete	405	134	20
Pp11647	331	Pp11647|m.39209	5prime-partial	210	69	0
Pp11648	1315	Pp11648|m.39210	complete	834	277	20
Pp11649	2229	Pp11649|m.39213	complete	1092	363	1
Pp1165	632	Pp1165|m.2351	3prime-partial	495	165	1
Pp11650	518	Pp11650|m.39221	5prime-partial	195	64	20
Pp11651	159	Pp11651|m.39223	internal	159	53	20
Pp11652	359	#N/A	#N/A	#N/A	#N/A	#N/A
Pp11653	220	#N/A	#N/A	#N/A	#N/A	#N/A
Pp11654	317	Pp11654|m.39224	5prime-partial	186	61	20
Pp11655	210	Pp11655|m.39225	internal	210	70	0
Pp11656	1284	Pp11656|m.39227	complete	420	139	20
Pp11657	1273	Pp11657|m.39234	3prime-partial	1083	361	20
Pp11658	3054	Pp11658|m.39241	complete	2466	821	20
Pp11659	1088	Pp11659|m.39246	complete	582	193	0
Pp1166	239	Pp1166|m.2353	internal	237	79	20
Pp11660	3346	Pp11660|m.39248	complete	2433	810	20
Pp11661	1088	Pp11661|m.39253	complete	345	114	20
Pp11662	1721	Pp11662|m.39261	complete	837	278	20
Pp11663	344	Pp11663|m.39266	internal	342	114	20
Pp11664	977	Pp11664|m.39268	3prime-partial	846	282	10
Pp11665	557	Pp11665|m.39270	internal	555	185	1
Pp11666	1105	Pp11666|m.39272	complete	492	163	20
Pp11667	3704	Pp11667|m.39276	complete	2409	802	20
Pp11668	2067	Pp11668|m.39286	internal	2067	689	20
Pp11669	958	Pp11669|m.39293	complete	549	182	20
Pp1167	1021	Pp1167|m.2355	complete	570	189	6
Pp11670	384	Pp11670|m.39296	internal	381	127	0
Pp11671	1375	Pp11671|m.39298	5prime-partial	1152	383	0
Pp11672	1069	Pp11672|m.39304	complete	315	104	20
Pp11673	215	Pp11673|m.39307	5prime-partial	201	66	20
Pp11674	604	Pp11674|m.39308	5prime-partial	414	137	20
Pp11675	1819	Pp11675|m.39310	complete	1284	427	20
Pp11676	1107	Pp11676|m.39314	complete	285	94	2
Pp11677	993	Pp11677|m.39318	complete	285	94	2
Pp11678	1058	Pp11678|m.39321	complete	285	94	2
Pp11679	765	Pp11679|m.39324	complete	381	126	0
Pp1168	202	Pp1168|m.2357	internal	201	67	0
Pp11680	1271	Pp11680|m.39327	complete	777	258	20
Pp11681	206	Pp11681|m.39331	internal	204	68	0
Pp11682	509	Pp11682|m.39332	5prime-partial	285	94	20
Pp11683	849	Pp11683|m.39335	5prime-partial	321	106	19
Pp11684	342	Pp11684|m.39337	internal	339	113	1
Pp11685	4022	Pp11685|m.39338	complete	2265	754	19
Pp11686	1281	Pp11686|m.39346	complete	309	102	20
Pp11687	2184	Pp11687|m.39351	5prime-partial	1953	650	20
Pp11688	2110	Pp11688|m.39357	complete	1635	544	20
Pp11689	1204	Pp11689|m.39363	complete	888	295	20
Pp1169	1648	Pp1169|m.2360	complete	684	227	20
Pp11690	1561	Pp11690|m.39366	complete	972	323	20
Pp11691	3482	Pp11691|m.39371	complete	3096	1031	20
Pp11692	1033	Pp11692|m.39375	complete	162	53	0
Pp11693	416	Pp11693|m.39377	internal	414	138	20
Pp11694	1089	Pp11694|m.39379	5prime-partial	879	292	20
Pp11695	1135	Pp11695|m.39384	5prime-partial	909	302	20
Pp11696	1291	Pp11696|m.39389	5prime-partial	909	302	20
Pp11697	268	Pp11697|m.39395	complete	174	57	0
Pp11698	618	Pp11698|m.39396	5prime-partial	372	123	20
Pp11699	295	Pp11699|m.39399	internal	294	98	12
Pp117	123	#N/A	#N/A	#N/A	#N/A	#N/A
Pp1170	218	Pp1170|m.2362	internal	216	72	20
Pp11700	226	Pp11700|m.39401	internal	225	75	1
Pp11701	605	#N/A	#N/A	#N/A	#N/A	#N/A
Pp11702	1320	Pp11702|m.39402	complete	465	154	20
Pp11703	2769	Pp11703|m.39407	complete	2178	725	20
Pp11704	862	Pp11704|m.39413	complete	249	82	20
Pp11705	3524	Pp11705|m.39414	5prime-partial	3453	1150	20
Pp11706	1117	Pp11706|m.39421	complete	303	100	0
Pp11707	969	Pp11707|m.39423	complete	216	71	0
Pp11708	1032	Pp11708|m.39427	complete	507	168	0
Pp11709	668	Pp11709|m.39433	complete	225	74	0
Pp1171	199	#N/A	#N/A	#N/A	#N/A	#N/A
Pp11710	1334	Pp11710|m.39435	5prime-partial	690	229	20
Pp11711	1773	Pp11711|m.39444	5prime-partial	1056	351	20
Pp11712	1804	Pp11712|m.39448	5prime-partial	1014	337	20
Pp11713	1234	Pp11713|m.39453	complete	309	102	0
Pp11714	1089	Pp11714|m.39455	complete	309	102	0
Pp11715	557	Pp11715|m.39459	3prime-partial	207	69	1
Pp11716	856	Pp11716|m.39460	internal	855	285	20
Pp11717	1840	Pp11717|m.39464	complete	1131	376	20
Pp11718	1542	Pp11718|m.39468	5prime-partial	1212	403	20
Pp11719	215	#N/A	#N/A	#N/A	#N/A	#N/A
Pp1172	705	Pp1172|m.2364	5prime-partial	288	95	0
Pp11720	649	Pp11720|m.39472	5prime-partial	534	177	20
Pp11721	431	Pp11721|m.39474	3prime-partial	231	77	20
Pp11722	398	Pp11722|m.39475	5prime-partial	150	49	0
Pp11723	3563	Pp11723|m.39476	complete	2490	829	20
Pp11724	627	Pp11724|m.39485	internal	627	209	20
Pp11725	622	Pp11725|m.39487	complete	309	102	0
Pp11726	1007	Pp11726|m.39490	complete	180	59	0
Pp11727	302	Pp11727|m.39491	internal	300	100	20
Pp11728	605	Pp11728|m.39493	3prime-partial	327	109	16
Pp11729	195	Pp11729|m.39495	internal	195	65	0
Pp1173	361	Pp1173|m.2368	5prime-partial	186	61	0
Pp11730	821	Pp11730|m.39497	internal	819	273	20
Pp11731	222	Pp11731|m.39500	internal	219	73	20
Pp11732	479	Pp11732|m.39503	internal	477	159	20
Pp11733	1688	Pp11733|m.39506	complete	171	56	0
Pp11734	470	Pp11734|m.39508	5prime-partial	207	68	0
Pp11735	365	#N/A	#N/A	#N/A	#N/A	#N/A
Pp11736	811	Pp11736|m.39509	5prime-partial	810	269	20
Pp11737	826	Pp11737|m.39511	5prime-partial	825	274	20
Pp11738	1602	Pp11738|m.39513	complete	765	254	20
Pp11739	663	Pp11739|m.39517	complete	381	126	20
Pp1174	1274	Pp1174|m.2369	complete	1089	362	20
Pp11740	546	Pp11740|m.39518	complete	174	57	0
Pp11741	388	Pp11741|m.39519	internal	387	129	20
Pp11742	279	Pp11742|m.39521	3prime-partial	213	71	0
Pp11743	331	Pp11743|m.39523	internal	327	109	20
Pp11744	1993	Pp11744|m.39526	complete	1365	454	20
Pp11745	946	Pp11745|m.39531	5prime-partial	594	197	20
Pp11746	4037	Pp11746|m.39535	complete	849	282	20
Pp11747	2530	Pp11747|m.39555	complete	1893	630	20
Pp11748	1107	Pp11748|m.39569	complete	513	170	0
Pp11749	311	#N/A	#N/A	#N/A	#N/A	#N/A
Pp1175	264	Pp1175|m.2372	3prime-partial	258	86	0
Pp11750	1620	Pp11750|m.39576	internal	1620	540	20
Pp11751	756	Pp11751|m.39580	complete	393	130	20
Pp11752	575	Pp11752|m.39584	complete	393	130	20
Pp11753	264	Pp11753|m.39586	internal	261	87	20
Pp11754	623	Pp11754|m.39587	5prime-partial	207	68	0
Pp11755	1319	Pp11755|m.39589	complete	387	128	20
Pp11756	331	Pp11756|m.39594	3prime-partial	246	82	0
Pp11757	562	Pp11757|m.39595	5prime-partial	534	177	20
Pp11758	930	Pp11758|m.39596	internal	930	310	20
Pp11759	3382	Pp11759|m.39597	complete	2481	826	20
Pp1176	397	Pp1176|m.2376	internal	393	131	1
Pp11760	3233	Pp11760|m.39609	complete	585	194	0
Pp11761	2911	Pp11761|m.39621	complete	1095	364	20
Pp11762	453	Pp11762|m.39629	complete	336	111	0
Pp11763	1372	Pp11763|m.39634	complete	396	131	20
Pp11764	1251	Pp11764|m.39640	complete	405	134	20
Pp11765	895	Pp11765|m.39647	5prime-partial	495	164	20
Pp11766	707	Pp11766|m.39650	5prime-partial	399	132	20
Pp11767	1052	Pp11767|m.39651	5prime-partial	603	200	20
Pp11768	436	Pp11768|m.39654	complete	372	123	20
Pp11769	338	Pp11769|m.39655	internal	336	112	20
Pp1177	322	Pp1177|m.2379	3prime-partial	153	51	0
Pp11770	1340	Pp11770|m.39657	complete	819	272	20
Pp11771	1783	Pp11771|m.39662	complete	753	250	20
Pp11772	814	Pp11772|m.39666	complete	690	229	18
Pp11773	1393	Pp11773|m.39669	complete	753	250	20
Pp11774	845	Pp11774|m.39672	5prime-partial	237	78	20
Pp11775	532	Pp11775|m.39674	3prime-partial	285	95	20
Pp11776	1650	Pp11776|m.39675	complete	228	75	0
Pp11777	3064	Pp11777|m.39680	complete	2340	779	20
Pp11778	6045	Pp11778|m.39689	complete	3798	1265	20
Pp11779	2021	Pp11779|m.39700	5prime-partial	285	94	20
Pp1178	264	Pp1178|m.2380	internal	264	88	20
Pp11780	560	Pp11780|m.39702	5prime-partial	474	157	2
Pp11781	303	Pp11781|m.39706	5prime-partial	246	81	0
Pp11782	877	Pp11782|m.39708	complete	522	173	20
Pp11783	873	Pp11783|m.39713	complete	591	196	20
Pp11784	563	#N/A	#N/A	#N/A	#N/A	#N/A
Pp11785	191	Pp11785|m.39718	internal	189	63	6
Pp11786	4272	Pp11786|m.39720	complete	2820	939	20
Pp11787	4206	Pp11787|m.39730	complete	2820	939	20
Pp11788	4072	Pp11788|m.39739	complete	2916	971	20
Pp11789	550	Pp11789|m.39747	internal	546	182	20
Pp1179	972	Pp1179|m.2382	complete	414	137	1
Pp11790	691	Pp11790|m.39749	3prime-partial	435	145	20
Pp11791	175	Pp11791|m.39750	internal	174	58	0
Pp11792	1598	Pp11792|m.39752	5prime-partial	1332	443	20
Pp11793	1578	Pp11793|m.39757	complete	699	232	20
Pp11794	956	#N/A	#N/A	#N/A	#N/A	#N/A
Pp11795	1130	Pp11795|m.39763	3prime-partial	177	59	0
Pp11796	1470	Pp11796|m.39765	complete	681	226	3
Pp11797	602	Pp11797|m.39773	5prime-partial	402	133	20
[truncated: 66,032 more rows]

## Sheet: Table S2
ORF ID	Description	Protein length (amino acids)	#NCBI hits	E-value	Similarity mean	#GO	GO description	Enzyme codes list	InterPro ID	P. taeda homologous	P. lambertiana homologous	A. thaliana homologous (TAIR10)	TAIR10 short description	TAIR10 curator summary	P. taeda annotation	P. lambertiana annotation
Pp10|m.9	desiccation-related protein pcc13-62 precursor; uncharacterized protein	79	20	1e-22	0.739	4	C:cytoplasmic membrane-bounded vesicle; P:response to stress; F:organic cyclic compound binding; F:heterocyclic compound binding	-	PF13668 (PFAM); PTHR31694 (PANTHER); PTHR31694:SF0 (PANTHER)	-	-	-	-	-	-	-
Pp100|m.133	endoglucanase 1	83	20	7.2e-36	0.797	2	F:hydrolase activity, hydrolyzing O-glycosyl compounds; P:polysaccharide catabolic process	EC:3.2.1.0	IPR012341 (G3DSA:1.50.10.GENE3D); IPR001701 (PFAM); PTHR22298:SF3 (PANTHER); PTHR22298 (PANTHER); IPR008928 (SUPERFAMILY)	-	-	-	-	-	-	-
Pp1000|m.1941	glycine cleavage t protein (aminomethyl transferase)	102	20	3.9e-24	0.778	6	P:glycine catabolic process; F:aminomethyltransferase activity; P:methylation; C:chloroplast; P:L-serine metabolic process; P:threonine metabolic process	EC:2.1.2.10	IPR017703 (TIGRFAM); PTHR13847:SF84 (PANTHER); PTHR13847 (PANTHER); SSF103025 (SUPERFAMILY)	-	-	-	-	-	-	-
Pp10000|m.33485	pentatricopeptide repeat-containing protein	633	20	1.4e-124	0.657	1	C:plastid	-	IPR002885 (PFAM); IPR002885 (PFAM); IPR002885 (PFAM); IPR002885 (TIGRFAM); IPR011990 (G3DSA:1.25.40.GENE3D); PTHR24015 (PANTHER); PTHR24015:SF227 (PANTHER); IPR002885 (PROSITE_PROFILES); IPR002885 (PROSITE_PROFILES); IPR002885 (PROSITE_PROFILES); IPR002885 (PROSITE_PROFILES); IPR002885 (PROSITE_PROFILES); IPR002885 (PROSITE_PROFILES); IPR002885 (PROSITE_PROFILES); IPR002885 (PROSITE_PROFILES); IP…	1A_all_VO_L_14271_T_16/19|m.2935	-	-	-	-	PREDICTED: putative pentatricopeptide repeat-containing protein At3g15200-like;Solanum tuberosum;gi|565386312|ref|XP_006358965.1|	-
Pp10001|m.33493	protein	574	20	0	0.778	7	P:response to cold; P:maltose biosynthetic process; F:beta-amylase activity; C:chloroplast stroma; P:polysaccharide catabolic process; P:starch metabolic process; P:sucrose metabolic process	EC:3.2.1.2	IPR001554 (PRINTS); IPR001371 (PRINTS); IPR001554 (PFAM); IPR013781 (G3DSA:3.20.20.GENE3D); PTHR31352:SF0 (PANTHER); PTHR31352 (PANTHER); IPR018238 (PROSITE_PATTERNS); IPR017853 (SUPERFAMILY)	3A_all_VO_L_3261_T_102/109|m.28659	Wound/hiseq/c69713_g1_i1|m.45659	AT4G17090.1	chloroplast beta-amylase	Encodes a beta-amylase targeted to the chloroplast. Transgenic BMY8 RNAi lines fail to accumulate maltose during cold shock suggesting that maltose accumulation coincides with BMY8 expression. Apart from maltose, the sugar content of the RNAi lines were similar to wildtype (glucose and sucrose unaffected).	PREDICTED: beta-amylase 3, chloroplastic;Vitis vinifera;gi|225427366|ref|XP_002282871.1|	PREDICTED: beta-amylase 3, chloroplastic;Vitis vinifera;gi|225427366|ref|XP_002282871.1|
Pp10002|m.33497	---NA---	59	0	-	-		-	-	TRANSMEMBRANE (PHOBIUS); CYTOPLASMIC_DOMAIN (PHOBIUS); NON_CYTOPLASMIC_DOMAIN (PHOBIUS)	-	-	-	-	-	-	-
Pp10003|m.33498	---NA---	132	0	-	-		-	-	no IPS match	-	-	-	-	-	-	-
Pp10004|m.33501	---NA---	132	0	-	-		-	-	-	-	-	-	-	-	-	-
Pp10005|m.33504	nac domain ipr003441	359	20	2e-81	0.6255	6	P:single-organism cellular process; P:regulation of transcription, DNA-templated; F:DNA binding; P:positive regulation of cellular process; P:organ development; P:dehiscence	-	IPR003441 (PFAM); PTHR31989:SF0 (PANTHER); PTHR31989 (PANTHER); IPR003441 (PROSITE_PROFILES); IPR003441 (SUPERFAMILY)	5A_I7_VO_L_483_T_2/8|m.50867	Basket/c9604_g1_i1|m.8227	-	-	-	PREDICTED: NAC domain-containing protein 43-like;Vitis vinifera;gi|225453610|ref|XP_002267383.1|	PREDICTED: NAC domain-containing protein 43-like;Vitis vinifera;gi|225453610|ref|XP_002267383.1|
Pp10006|m.33511	unknown	199	1	2.7e-07	0.46	2	P:regulation of transcription, DNA-templated; F:DNA binding	-	no IPS match	-	-	-	-	-	-	-
Pp10007|m.33516	protein	229	20	2.6e-27	0.513	4	F:molecular_function; P:biological_process; C:nucleus; C:cytoplasmic membrane-bounded vesicle	-	no IPS match	-	-	-	-	-	-	-
Pp10008|m.33517	hydroxyproline-rich glycoprotein family	334	20	2.4e-43	0.5015	4	F:molecular_function; P:biological_process; C:cytoplasmic membrane-bounded vesicle; C:nucleus	-	no IPS match	-	-	-	-	-	-	-
Pp10009|m.33519	---NA---	60	0	-	-		-	-	NON_CYTOPLASMIC_DOMAIN (PHOBIUS); SIGNAL_PEPTIDE_C_REGION (PHOBIUS); SIGNAL_PEPTIDE_N_REGION (PHOBIUS); SIGNAL_PEPTIDE (PHOBIUS); SIGNAL_PEPTIDE_H_REGION (PHOBIUS); SignalP-noTM (SIGNALP_EUK)	-	-	-	-	-	-	-
Pp1001|m.1943	glycine cleavage t protein (aminomethyl transferase)	131	20	1.6e-36	0.7075	3	C:cytoplasm; P:metabolic process; F:methyltransferase activity	EC:2.1.1.0	G3DSA:2.40.30.110 (GENE3D); IPR013977 (PFAM); IPR017703 (TIGRFAM); PTHR13847 (PANTHER); PTHR13847:SF84 (PANTHER); SSF101790 (SUPERFAMILY); SSF103025 (SUPERFAMILY)	-	-	-	-	-	-	-
Pp10010|m.33520	aim1 protein	115	20	2.7e-44	0.7875	25	C:cell wall; F:microtubule binding; F:mRNA binding; P:seed germination; C:peroxisome; F:3-hydroxybutyryl-CoA epimerase activity; P:flower development; F:dodecenoyl-CoA delta-isomerase activity; F:3-hydroxyacyl-CoA dehydrogenase activity; P:fatty acid beta-oxidation; F:nucleotide binding; F:coenzyme binding; C:chloroplast; F:enoyl-CoA hydratase activity; F:3-hydroxyacyl-CoA dehydratase activity; C…	EC:5.1.2.3; EC:5.3.3.8; EC:1.1.1.35; EC:4.2.1.17	IPR013328 (G3DSA:1.10.1040.GENE3D); PTHR23309 (PANTHER); IPR008927 (SUPERFAMILY)	-	-	-	-	-	-	-
Pp10011|m.33521	unknown	157	1	1.7e-45	0.77		-	-	IPR013177 (PFAM); SignalP-TM (SIGNALP_GRAM_POSITIVE)	-	JASS/hiseq/c59819_g1_i2|m.47411	-	-	-	-	unknown;Picea sitchensis;gi|294462262|gb|ADE76681.1|
Pp10012|m.33524	nac domain ipr003441	353	20	1.9e-81	0.644	2	F:DNA binding; P:regulation of transcription, DNA-templated	-	IPR003441 (PFAM); PTHR31989 (PANTHER); PTHR31989:SF0 (PANTHER); IPR003441 (PROSITE_PROFILES); IPR003441 (SUPERFAMILY)	5A_all_VO_L_2_T_112653/409051|m.38892	-	AT1G65910.1	NAC domain containing protein 28	0	NAC domain containing protein 28;Arabidopsis thaliana;gi|15218843|ref|NP_176766.1|	-
Pp10013|m.33527	nac domain ipr003441	331	20	4.7e-60	0.59	2	F:DNA binding; P:regulation of transcription, DNA-templated	-	IPR003441 (PFAM); PTHR31989:SF0 (PANTHER); PTHR31989 (PANTHER); IPR003441 (PROSITE_PROFILES); IPR003441 (SUPERFAMILY)	-	Wound/hiseq/c72018_g2_i6|m.56189	-	-	-	-	PREDICTED: NAC domain-containing protein 86;Vitis vinifera;gi|225466227|ref|XP_002267333.1|
Pp10014|m.33528	abc transporter d family member chloroplastic-like	345	20	5e-71	0.5665	4	F:nucleoside-triphosphatase activity; F:binding; C:plastid; C:membrane	EC:3.6.1.15	IPR003593 (SMART); G3DSA:3.40.50.300 (GENE3D); IPR003439 (PFAM); PTHR11384:SF3 (PANTHER); PTHR11384 (PANTHER); IPR017871 (PROSITE_PATTERNS); IPR003439 (PROSITE_PROFILES); IPR027417 (SUPERFAMILY)	-	SDN/miseq/c30240_g1_i1|m.42558	-	-	-	-	PREDICTED: ABC transporter D family member 2, chloroplastic-like;Cicer arietinum;gi|502087645|ref|XP_004488598.1|
Pp10015|m.33531	tobamovirus multiplication 2b protein	124	20	1.1e-53	0.7265	1	P:viral replication complex formation and maintenance	-	no IPS match	-	-	-	-	-	-	-
Pp10016|m.33534	tobamovirus multiplication 2b protein	103	19	1.7e-38	0.5653	2	P:viral replication complex formation and maintenance; F:molecular_function	-	no IPS match	-	-	-	-	-	-	-
Pp10017|m.33537	---NA---	57	0	-	-		-	-	TRANSMEMBRANE (PHOBIUS); CYTOPLASMIC_DOMAIN (PHOBIUS); NON_CYTOPLASMIC_DOMAIN (PHOBIUS); TMhelix (TMHMM)	-	-	-	-	-	-	-
Pp10018|m.33538	multidrug resistance protein abc transporter family	243	20	2.9e-73	0.706	11	P:single-organism cellular process; C:plastid; C:membrane; C:cytoplasmic membrane-bounded vesicle; F:nucleotide binding; C:vacuole; P:single-organism metabolic process; P:single-organism transport; F:transporter activity; P:response to stress; F:ATPase activity	EC:3.6.1.3	IPR003593 (SMART); G3DSA:3.40.50.300 (GENE3D); IPR003439 (PFAM); PTHR24223 (PANTHER); IPR003439 (PROSITE_PROFILES); IPR027417 (SUPERFAMILY)	-	-	-	-	-	-	-
Pp10020|m.33540	---NA---	77	0	-	-		-	-	no IPS match	-	-	-	-	-	-	-
Pp10021|m.33542	endo-beta- -glucanase	73	20	1.3e-19	0.76	5	C:cytoplasmic membrane-bounded vesicle; F:cellulase activity; F:carbohydrate binding; P:starch metabolic process; P:sucrose metabolic process	EC:3.2.1.4	IPR001701 (PFAM); IPR012341 (G3DSA:1.50.10.GENE3D); PTHR22298 (PANTHER); PTHR22298:SF3 (PANTHER); IPR008928 (SUPERFAMILY)	-	-	-	-	-	-	-
Pp10022|m.33543	endo-beta- -glucanase	71	20	2.3e-18	0.7695	4	F:hydrolase activity, hydrolyzing O-glycosyl compounds; C:cytoplasmic membrane-bounded vesicle; F:carbohydrate binding; P:polysaccharide catabolic process	EC:3.2.1.0	IPR001701 (PFAM); IPR012341 (G3DSA:1.50.10.GENE3D); PTHR22298:SF3 (PANTHER); PTHR22298 (PANTHER); IPR008928 (SUPERFAMILY)	-	-	-	-	-	-	-
Pp10023|m.33544	receptor-like protein kinase at1g80870-like	786	20	1.3e-172	0.6775	4	P:protein phosphorylation; F:ATP binding; F:protein serine/threonine kinase activity; P:serine family amino acid metabolic process	EC:2.7.11.0	IPR002290 (SMART); G3DSA:3.30.200.20 (GENE3D); IPR000719 (PFAM); IPR013320 (G3DSA:2.60.120.GENE3D); G3DSA:1.10.510.10 (GENE3D); PTHR24420 (PANTHER); IPR017441 (PROSITE_PATTERNS); IPR008271 (PROSITE_PATTERNS); TRANSMEMBRANE (PHOBIUS); CYTOPLASMIC_DOMAIN (PHOBIUS); NON_CYTOPLASMIC_DOMAIN (PHOBIUS); IPR000719 (PROSITE_PROFILES); IPR011009 (SUPERFAMILY); TMhelix (TMHMM)	-	Wound/hiseq/c34304_g1_i1|m.8268	AT1G80870.1	Protein kinase superfamily protein	0	-	PREDICTED: putative receptor-like protein kinase At1g80870-like;Glycine max;gi|356557213|ref|XP_003546912.1|
Pp10024|m.33552	protein	121	6	7.7e-07	0.4917		-	-	IPR025558 (PFAM)	-	-	-	-	-	-	-
Pp10025|m.33559	---NA---	201	0	-	-		-	-	SignalP-noTM (SIGNALP_EUK)	-	-	-	-	-	-	-
Pp10026|m.33563	ethanolamine-phosphate cytidylyltransferase	212	20	7.4e-94	0.848	4	C:cytoplasmic membrane-bounded vesicle; F:nucleotidyltransferase activity; C:mitochondrion; P:biosynthetic process	EC:2.7.7.0	IPR004821 (TIGRFAM); IPR014729 (G3DSA:3.40.50.GENE3D); IPR004821 (PFAM); PTHR10739 (PANTHER); PTHR10739:SF14 (PANTHER); SSF52374 (SUPERFAMILY)	-	-	-	-	-	-	-
Pp10027|m.33567	apo protein mitochondrial-like	456	20	0	0.6865	1	F:RNA binding	-	IPR023342 (PFAM); PTHR10388:SF5 (PANTHER); PTHR10388 (PANTHER); IPR023342 (PROSITE_PROFILES); IPR023342 (PROSITE_PROFILES)	-	JASS/hiseq/c58864_g1_i3|m.42824	-	-	-	-	PREDICTED: APO protein 3, mitochondrial-like;Vitis vinifera;gi|359491644|ref|XP_002280903.2|
Pp10029|m.33574	protein	610	20	0	0.663	2	F:zinc ion binding; F:nucleic acid binding	-	IPR002867 (SMART); PF13456 (PFAM); IPR002867 (PFAM); PTHR11685:SF18 (PANTHER); PTHR11685 (PANTHER); IPR017907 (PROSITE_PATTERNS); IPR001841 (PROSITE_PROFILES); SSF57850 (SUPERFAMILY); IPR012337 (SUPERFAMILY); SSF57850 (SUPERFAMILY)	3A_I20_VO_L_1_T_41476/85822|m.36242	V_1kb/011698|m.879883	AT4G19670.1	RING/U-box superfamily protein	0	PREDICTED: probable E3 ubiquitin-protein ligase ARI11;Vitis vinifera;gi|225465698|ref|XP_002273428.1|	PREDICTED: probable E3 ubiquitin-protein ligase ARI11;Vitis vinifera;gi|225465698|ref|XP_002273428.1|
Pp1003|m.1946	nuclear pore complex protein	205	14	2.4e-16	0.5679		-	-	no IPS match	-	-	-	-	-	-	-
Pp10030|m.33579	unknown	394	4	1.3e-13	0.6025		-	-	IPR007592 (PFAM)	-	-	-	-	-	-	-
Pp10031|m.33586	duf246 domain-containing protein at1g04910-like	79	20	5.9e-14	0.775	1	C:Golgi apparatus	-	PTHR31818 (PANTHER)	-	-	-	-	-	-	-
Pp10032|m.33588	duf246 domain-containing protein at1g04910-like	80	20	1.3e-12	0.768	1	C:Golgi apparatus	-	PTHR31818 (PANTHER)	-	-	-	-	-	-	-
Pp10033|m.33589	tau class glutathione s-transferase	163	20	8.2e-76	0.808	1	F:transferase activity	-	IPR004046 (PFAM); IPR010987 (G3DSA:1.20.1050.GENE3D); PTHR11260 (PANTHER); PTHR11260:SF16 (PANTHER); IPR010987 (PROSITE_PROFILES); IPR010987 (SUPERFAMILY)	-	-	-	-	-	-	-
Pp10034|m.33593	protein	545	20	1e-172	0.6745	2	F:molecular_function; P:biological_process	-	IPR002885 (PFAM); IPR002885 (TIGRFAM); IPR011990 (G3DSA:1.25.40.GENE3D); IPR002885 (PFAM); PF14432 (PFAM); PTHR24015:SF130 (PANTHER); PTHR24015 (PANTHER); IPR002885 (PROSITE_PROFILES); IPR002885 (PROSITE_PROFILES); IPR002885 (PROSITE_PROFILES); IPR002885 (PROSITE_PROFILES); IPR002885 (PROSITE_PROFILES); IPR002885 (PROSITE_PROFILES); IPR002885 (PROSITE_PROFILES); IPR002885 (PROSITE_PROFILES); IPR0…	-	-	-	-	-	-	-
Pp10035|m.33603	kynurenine 3-monooxygenase	472	20	3.1e-163	0.5075	2	P:single-organism metabolic process; F:oxidoreductase activity	-	IPR003042 (PRINTS); G3DSA:3.50.50.60 (GENE3D); IPR002938 (PFAM); PTHR13789:SF123 (PANTHER); PTHR13789 (PANTHER); SSF51905 (SUPERFAMILY)	-	Wound/hiseq/c71824_g2_i2|m.55141	-	-	-	-	uninformative;Physcomitrella patens;gi|168061745|ref|XP_001782847.1|
Pp10036|m.33611	---NA---	83	0	-	-		-	-	no IPS match	-	-	-	-	-	-	-
Pp10037|m.33614	low molecular weight heat-shock protein	89	20	4.8e-34	0.741	1	P:response to stress	-	G3DSA:2.60.40.790 (GENE3D); IPR002068 (PFAM); PTHR11527:SF14 (PANTHER); PTHR11527 (PANTHER); IPR002068 (PROSITE_PROFILES); IPR008978 (SUPERFAMILY)	-	-	-	-	-	-	-
Pp10038|m.33617	protein	296	20	1.5e-26	0.5595	8	P:vegetative to reproductive phase transition of meristem; P:defense response to fungus; P:regulation of anion channel activity; P:transition metal ion transport; F:DNA binding; F:molecular_function; P:defense response to bacterium; C:cellular_component	-	G3DSA:3.30.1330.80 (GENE3D); IPR005175 (PFAM); PTHR31100 (PANTHER); SSF117856 (SUPERFAMILY)	-	-	-	-	-	-	-
Pp10039|m.33619	protein	272	20	1.3e-26	0.562	8	P:vegetative to reproductive phase transition of meristem; P:defense response to fungus; P:regulation of anion channel activity; P:transition metal ion transport; F:DNA binding; F:molecular_function; P:defense response to bacterium; C:cellular_component	-	IPR005175 (PFAM); G3DSA:3.30.1330.80 (GENE3D); PTHR31100 (PANTHER); SSF117856 (SUPERFAMILY)	-	-	-	-	-	-	-
Pp1004|m.1947	derlin-	173	20	1.5e-52	0.822	3	C:integral component of membrane; C:endoplasmic reticulum membrane; P:response to stress	-	IPR007599 (PFAM); IPR007599 (PANTHER); CYTOPLASMIC_DOMAIN (PHOBIUS); TRANSMEMBRANE (PHOBIUS); CYTOPLASMIC_DOMAIN (PHOBIUS); NON_CYTOPLASMIC_DOMAIN (PHOBIUS); NON_CYTOPLASMIC_DOMAIN (PHOBIUS); TRANSMEMBRANE (PHOBIUS); TRANSMEMBRANE (PHOBIUS); SSF144091 (SUPERFAMILY); TMhelix (TMHMM); TMhelix (TMHMM); TMhelix (TMHMM)	-	-	-	-	-	-	-
Pp10040|m.33622	---NA---	93	0	-	-		-	-	SIGNAL_PEPTIDE_C_REGION (PHOBIUS); NON_CYTOPLASMIC_DOMAIN (PHOBIUS); SIGNAL_PEPTIDE (PHOBIUS); SIGNAL_PEPTIDE_N_REGION (PHOBIUS); SIGNAL_PEPTIDE_H_REGION (PHOBIUS)	-	-	-	-	-	-	-
Pp10041|m.33624	cytochrome f	327	20	8.1e-55	0.99	8	F:electron carrier activity; F:iron ion binding; C:integral component of thylakoid membrane; F:heme binding; P:photosynthesis; C:chloroplast thylakoid membrane; P:electron transport chain; P:obsolete electron transport	-	IPR002325 (PRINTS); IPR024094 (G3DSA:2.60.40.GENE3D); IPR002325 (PROSITE_PROFILES); IPR024094 (SUPERFAMILY)	2A_I4_NT_comp56511_c0_seq1|m.25965	S_1_3-6kb/002166|m.5215	ATCG00540.1	photosynthetic electron transfer A	Encodes cytochrome f apoprotein; involved in photosynthetic electron transport chain; encoded by the chloroplast genome and is transcriptionally repressed by a nuclear gene HCF2.	cytochrome f;Pinus thunbergii;gi|7524647|ref|NP_042401.1|	cytochrome f;Pinus koraiensis;gi|29565609|ref|NP_817188.1|
Pp10042|m.33631	rna binding protein	145	20	3.8e-52	0.7335	3	F:nucleic acid binding; F:ion binding; F:nucleotide binding	-	IPR000504 (SMART); IPR012677 (G3DSA:3.30.70.GENE3D); IPR000504 (PFAM); PTHR24012:SF62 (PANTHER); PTHR24012 (PANTHER); IPR000504 (PROSITE_PROFILES); SSF54928 (SUPERFAMILY)	-	BRN/hiseq/c9371_g1_i1|m.2067	-	-	-	-	glycine-rich RNA-binding protein 3;Arabidopsis thaliana;gi|15239505|ref|NP_200911.1|
Pp10043|m.33634	---NA---	50	0	-	-		-	-	no IPS match	-	-	-	-	-	-	-
Pp10044|m.33635	---NA---	54	0	-	-		-	-	no IPS match	-	-	-	-	-	-	-
Pp10045|m.33636	u11 u12 small nuclear ribonucleoprotein 35 kda protein	97	20	4.8e-38	0.7885	4	F:nucleic acid binding; C:ribonucleoprotein complex; C:nucleus; F:nucleotide binding	-	IPR012677 (G3DSA:3.30.70.GENE3D); IPR000504 (PFAM); PTHR13952 (PANTHER); IPR000504 (PROSITE_PROFILES); SSF54928 (SUPERFAMILY)	-	-	-	-	-	-	-
Pp10046|m.33639	hypothetical protein MTR_6g042040	98	12	1.4e-10	0.5517	7	P:transcription factor import into nucleus; P:biological_process; C:intracellular; F:molecular_function; C:cell; C:nucleus; F:DNA binding	-	no IPS match	-	-	-	-	-	-	-
Pp10047|m.33642	probable lrr receptor-like serine threonine-protein kinase at2g16250-like	368	20	3.2e-54	0.5795	1	F:catalytic activity	-	G3DSA:3.30.200.20 (GENE3D); IPR001245 (PFAM); G3DSA:1.10.510.10 (GENE3D); PTHR24420 (PANTHER); PTHR24420:SF445 (PANTHER); CYTOPLASMIC_DOMAIN (PHOBIUS); TRANSMEMBRANE (PHOBIUS); NON_CYTOPLASMIC_DOMAIN (PHOBIUS); IPR000719 (PROSITE_PROFILES); IPR011009 (SUPERFAMILY); TMhelix (TMHMM)	5A_I16_VO_L_56623_T_3/16|m.49772	V/hiseq/c57801_g1_i3|m.44709	-	-	-	PREDICTED: probable LRR receptor-like serine/threonine-protein kinase At2g16250-like;Glycine max;gi|356517903|ref|XP_003527625.1|	PREDICTED: probable LRR receptor-like serine/threonine-protein kinase At2g16250-like;Glycine max;gi|356517903|ref|XP_003527625.1|
Pp10048|m.33648	---NA---	84	0	-	-		-	-	no IPS match	-	-	-	-	-	-	-
Pp10049|m.33650	ninja-family protein afp3	789	20	3.1e-12	0.642	1	C:nucleus	-	IPR012463 (PFAM); PTHR31413 (PANTHER); PTHR31413:SF0 (PANTHER)	6A_I23_VO_L_2544_T_7/13|m.59828	DCR/hiseq/c106977_g1_i1|m.124396	-	-	-	putative RNA-binding protein;Arabidopsis thaliana;gi|15231431|ref|NP_187381.1|	putative RNA-binding protein;Arabidopsis thaliana;gi|15231431|ref|NP_187381.1|
Pp1005|m.1948	protein	119	20	1.4e-58	0.717	6	C:endoplasmic reticulum; F:hydrolase activity; P:transition metal ion transport; P:response to wounding; P:coumarin biosynthetic process; P:positive regulation of flavonoid biosynthetic process	-	G3DSA:3.40.50.1820 (GENE3D); PF12697 (PFAM); PTHR10992 (PANTHER); PTHR10992:SF198 (PANTHER); SSF53474 (SUPERFAMILY)	-	-	-	-	-	-	-
Pp10050|m.33662	ninja-family protein afp3	381	20	1.4e-12	0.6495	1	C:nucleus	-	IPR012463 (PFAM); PTHR31413:SF0 (PANTHER); PTHR31413 (PANTHER)	-	-	-	-	-	-	-
Pp10051|m.33665	---NA---	220	0	-	-		-	-	no IPS match	-	-	-	-	-	-	-
Pp10052|m.33670	---NA---	59	0	-	-		-	-	NON_CYTOPLASMIC_DOMAIN (PHOBIUS); TRANSMEMBRANE (PHOBIUS); CYTOPLASMIC_DOMAIN (PHOBIUS); TMhelix (TMHMM)	-	-	-	-	-	-	-
Pp10053|m.33671	cytochrome p450	253	20	1.1e-102	0.6605	10	P:monoterpenoid biosynthetic process; F:electron carrier activity; F:iron ion binding; F:oxidoreductase activity, acting on paired donors, with incorporation or reduction of molecular oxygen, NAD(P)H as one donor, and incorporation of one atom of oxygen; F:heme binding; C:intracellular membrane-bounded organelle; C:cytoplasmic part; C:membrane; P:oxidation-reduction process; P:obsolete electron t…	EC:1.14.13.0	IPR001128 (PRINTS); IPR002401 (PRINTS); IPR001128 (PFAM); IPR001128 (G3DSA:1.10.630.GENE3D); PTHR24298:SF2 (PANTHER); PTHR24298 (PANTHER); SIGNAL_PEPTIDE_N_REGION (PHOBIUS); SIGNAL_PEPTIDE (PHOBIUS); SIGNAL_PEPTIDE_C_REGION (PHOBIUS); SIGNAL_PEPTIDE_H_REGION (PHOBIUS); NON_CYTOPLASMIC_DOMAIN (PHOBIUS); IPR001128 (SUPERFAMILY); TMhelix (TMHMM)	-	-	-	-	-	-	-
Pp10054|m.33676	---NA---	75	0	-	-		-	-	TRANSMEMBRANE (PHOBIUS); CYTOPLASMIC_DOMAIN (PHOBIUS); NON_CYTOPLASMIC_DOMAIN (PHOBIUS)	-	-	-	-	-	-	-
Pp10055|m.33679	---NA---	72	0	-	-		-	-	no IPS match	-	-	-	-	-	-	-
Pp10056|m.33681	unknown	149	20	6.9e-64	0.7825	1	C:nucleus	-	IPR011990 (G3DSA:1.25.40.GENE3D); IPR006597 (PFAM); PTHR11102:SF42 (PANTHER); PTHR11102 (PANTHER); SSF81901 (SUPERFAMILY)	-	Wound/hiseq/c4954_g1_i1|m.1192	AT5G05360.1	0	0	-	uninformative;Vitis vinifera;gi|225448595|ref|XP_002278553.1|
Pp10057|m.33682	acyl- n-acyltransferases-like protein	173	20	8.2e-35	0.7065	4	F:metal ion binding; F:N-acetyltransferase activity; C:plastid; P:acyl-carrier-protein biosynthetic process	-	no IPS match	-	DCS1kb_2/021233|m.64032	-	-	-	-	uninformative;Arabidopsis lyrata;gi|297831700|ref|XP_002883732.1|
Pp10058|m.33689	carbon-sulfur lyase	137	20	9.9e-53	0.7975	2	F:carbon-sulfur lyase activity; P:metabolic process	-	IPR006913 (PFAM); IPR006913 (G3DSA:3.90.1590.GENE3D); IPR011057 (SUPERFAMILY)	-	-	-	-	-	-	-
Pp10059|m.33691	unknown	71	1	1.6e-06	0.61		-	-	no IPS match	-	-	-	-	-	-	-
Pp10060|m.33692	dna-directed rna polymerase iii subunit rpc6-like	76	20	2e-39	0.68	6	F:DNA-directed RNA polymerase activity; P:transcription, DNA-templated; F:DNA binding; C:nucleolus; P:purine nucleobase metabolic process; P:pyrimidine nucleobase metabolic process	EC:2.7.7.6	IPR007832 (PFAM); PTHR12780:SF0 (PANTHER); IPR016049 (PANTHER)	-	-	AT5G23710.1	DNA binding;DNA-directed RNA polymerases	0	-	-
Pp10061|m.33699	unknown	102	1	6.4e-07	0.57		-	-	TRANSMEMBRANE (PHOBIUS); NON_CYTOPLASMIC_DOMAIN (PHOBIUS); CYTOPLASMIC_DOMAIN (PHOBIUS); TMhelix (TMHMM)	-	-	-	-	-	-	-
Pp10062|m.33701	g-type lectin s-receptor-like serine threonine-protein kinase at1g34300	109	4	2.5e-05	0.5675	9	F:transferase activity; F:protein serine/threonine kinase activity; P:phosphorylation; F:protein kinase activity; P:protein phosphorylation; F:nucleotide binding; F:ATP binding; F:kinase activity; P:recognition of pollen	-	no IPS match	-	-	-	-	-	-	-
Pp10063|m.33704	probable lrr receptor-like serine threonine-protein kinase at1g67720-like	200	20	3.9e-39	0.5565	2	C:cell part; F:transferase activity, transferring phosphorus-containing groups	-	IPR025875 (PFAM); G3DSA:3.80.10.10 (GENE3D); PTHR24420:SF445 (PANTHER); PTHR24420 (PANTHER); CYTOPLASMIC_DOMAIN (PHOBIUS); TRANSMEMBRANE (PHOBIUS); NON_CYTOPLASMIC_DOMAIN (PHOBIUS); SSF52058 (SUPERFAMILY); TMhelix (TMHMM)	-	-	-	-	-	-	-
Pp10064|m.33706	---NA---	58	0	-	-		-	-	no IPS match	-	-	-	-	-	-	-
Pp10065|m.33708	d-lactate dehydrogenase	187	20	8.3e-103	0.901	12	F:flavin adenine dinucleotide binding; F:glycolate oxidase activity; F:UDP-N-acetylmuramate dehydrogenase activity; F:D-lactate dehydrogenase (cytochrome) activity; F:ATP binding; F:glycolate dehydrogenase activity; C:mitochondrion; P:oxidation-reduction process; C:glycolate oxidase complex; P:amino sugar metabolic process; P:pyruvate metabolic process; P:glyoxylate metabolic process	EC:1.1.1.158; EC:1.1.2.4; EC:1.1.99.14	IPR006094 (PFAM); IPR016169 (G3DSA:3.30.465.GENE3D); IPR004113 (PFAM); PTHR11748:SF6 (PANTHER); PTHR11748 (PANTHER); IPR016166 (PROSITE_PROFILES); IPR016164 (SUPERFAMILY); IPR016166 (SUPERFAMILY)	-	-	-	-	-	-	-
Pp10066|m.33710	protein	160	20	1.5e-16	0.5385	4	F:nucleic acid binding; F:zinc ion binding; P:biological_process; C:nucleus	-	IPR025558 (PFAM)	-	-	-	-	-	-	-
Pp10067|m.33711	pentatricopeptide repeat-containing protein	646	20	0	0.683	1	C:mitochondrion	-	IPR011990 (G3DSA:1.25.40.GENE3D); PF14432 (PFAM); IPR002885 (PFAM); IPR002885 (PFAM); IPR002885 (TIGRFAM); PTHR24015 (PANTHER); PTHR24015:SF166 (PANTHER); IPR002885 (PROSITE_PROFILES); IPR002885 (PROSITE_PROFILES); IPR002885 (PROSITE_PROFILES); IPR002885 (PROSITE_PROFILES); IPR002885 (PROSITE_PROFILES); IPR002885 (PROSITE_PROFILES); IPR002885 (PROSITE_PROFILES); IPR002885 (PROSITE_PROFILES); IPR0…	-	-	-	-	-	-	-
Pp10069|m.33721	pentatricopeptide repeat-containing protein	418	20	3.2e-149	0.6995	1	C:mitochondrion	-	PF14432 (PFAM); IPR002885 (TIGRFAM); IPR002885 (PFAM); IPR011990 (G3DSA:1.25.40.GENE3D); IPR002885 (PFAM); PTHR24015:SF111 (PANTHER); PTHR24015 (PANTHER); IPR002885 (PROSITE_PROFILES); IPR002885 (PROSITE_PROFILES); IPR002885 (PROSITE_PROFILES); IPR002885 (PROSITE_PROFILES); IPR002885 (PROSITE_PROFILES); IPR002885 (PROSITE_PROFILES); IPR002885 (PROSITE_PROFILES); IPR002885 (PROSITE_PROFILES)	2A_all_VO_L_1_T_33467/181832|m.14035	-	-	-	-	PREDICTED: pentatricopeptide repeat-containing protein At4g14050, mitochondrial-like;Vitis vinifera;gi|225460265|ref|XP_002278647.1|	-
Pp1007|m.1949	---NA---	54	0	-	-		-	-	no IPS match	-	-	-	-	-	-	-
Pp10070|m.33726	pentatricopeptide repeat-containing protein	304	20	1.6e-47	0.5915	3	C:mitochondrion; P:sugar mediated signaling pathway; P:mitochondrial mRNA modification	-	IPR002885 (TIGRFAM); IPR002885 (PFAM); IPR002885 (PFAM); IPR011990 (G3DSA:1.25.40.GENE3D); IPR002885 (PFAM); PTHR24015:SF136 (PANTHER); PTHR24015 (PANTHER); IPR002885 (PROSITE_PROFILES); IPR002885 (PROSITE_PROFILES); IPR002885 (PROSITE_PROFILES); IPR002885 (PROSITE_PROFILES); IPR002885 (PROSITE_PROFILES); IPR002885 (PROSITE_PROFILES); SignalP-TM (SIGNALP_GRAM_POSITIVE); SSF48452 (SUPERFAMILY)	-	-	-	-	-	-	-
Pp10071|m.33735	protein	643	20	1.8e-178	0.653		-	-	IPR002885 (PFAM); PF14432 (PFAM); IPR002885 (TIGRFAM); IPR011990 (G3DSA:1.25.40.GENE3D); IPR002885 (PFAM); IPR002885 (PFAM); PTHR24015 (PANTHER); PTHR24015:SF136 (PANTHER); IPR002885 (PROSITE_PROFILES); IPR002885 (PROSITE_PROFILES); IPR002885 (PROSITE_PROFILES); IPR002885 (PROSITE_PROFILES); IPR002885 (PROSITE_PROFILES); IPR002885 (PROSITE_PROFILES); IPR002885 (PROSITE_PROFILES); IPR002885 (PROSI…	2A_all_VO_L_1_T_120463/181832|m.14741	-	-	-	-	pentatricopeptide repeat-containing protein;Arabidopsis thaliana;gi|15235498|ref|NP_192184.1|	-
Pp10072|m.33745	unknown	104	13	1.6e-46	0.7608	2	C:mitochondrion; P:phosphatidylinositol biosynthetic process	-	CYTOPLASMIC_DOMAIN (PHOBIUS); NON_CYTOPLASMIC_DOMAIN (PHOBIUS); TRANSMEMBRANE (PHOBIUS); TMhelix (TMHMM)	-	-	AT5G18850.1	0	0	-	-
Pp10073|m.33748	cytochrome b5	134	20	1.2e-70	0.8805	10	C:endoplasmic reticulum membrane; P:defense response to bacterium; F:metal ion binding; F:nitrate reductase (NADH) activity; F:heme binding; P:transmembrane transport; C:integral component of membrane; P:electron transport chain; P:nitrogen compound metabolic process; C:nitrate reductase complex	EC:1.7.1.1	IPR001199 (PRINTS); IPR001199 (PFAM); IPR001199 (G3DSA:3.10.120.GENE3D); PTHR19359:SF7 (PANTHER); PTHR19359 (PANTHER); IPR018506 (PROSITE_PATTERNS); NON_CYTOPLASMIC_DOMAIN (PHOBIUS); TRANSMEMBRANE (PHOBIUS); CYTOPLASMIC_DOMAIN (PHOBIUS); IPR001199 (PROSITE_PROFILES); IPR001199 (SUPERFAMILY); TMhelix (TMHMM)	-	JASS/hiseq/c13065_g1_i1|m.2860	AT2G32720.1	cytochrome B5 isoform B	member of Cytochromes b5	-	PREDICTED: cytochrome b5 isoform B-like;Cucumis sativus;gi|449432422|ref|XP_004133998.1|
Pp10074|m.33749	---NA---	54	0	-	-		-	-	TMhelix (TMHMM)	-	-	-	-	-	-	-
Pp10075|m.33750	protein	66	19	1.3e-13	0.6963	12	P:chloroplast relocation; P:positive regulation of catalytic activity; F:molecular_function; P:pentose-phosphate shunt; P:stomatal complex morphogenesis; P:starch biosynthetic process; P:maltose metabolic process; P:biological_process; P:mRNA modification; C:chloroplast; C:cell; F:phosphatidylinositol binding	-	no IPS match	-	-	-	-	-	-	-
Pp10076|m.33751	protein	384	20	3.3e-107	0.613	5	P:cellular metabolic process; P:primary metabolic process; P:single-organism metabolic process; P:single-organism cellular process; P:organic substance metabolic process	-	SIGNAL_PEPTIDE_N_REGION (PHOBIUS); SIGNAL_PEPTIDE (PHOBIUS); NON_CYTOPLASMIC_DOMAIN (PHOBIUS); SIGNAL_PEPTIDE_C_REGION (PHOBIUS); SIGNAL_PEPTIDE_H_REGION (PHOBIUS); SignalP-noTM (SIGNALP_EUK)	-	-	-	-	-	-	-
Pp10077|m.33753	protein	248	20	3.6e-58	0.637	2	C:chloroplast; F:zinc ion binding	-	IPR002885 (TIGRFAM); IPR002885 (PFAM); IPR002885 (PFAM); PTHR24015 (PANTHER); PTHR24015:SF92 (PANTHER); NON_CYTOPLASMIC_DOMAIN (PHOBIUS); SIGNAL_PEPTIDE_H_REGION (PHOBIUS); SIGNAL_PEPTIDE_C_REGION (PHOBIUS); SIGNAL_PEPTIDE_N_REGION (PHOBIUS); SIGNAL_PEPTIDE (PHOBIUS); IPR002885 (PROSITE_PROFILES); IPR002885 (PROSITE_PROFILES)	-	JASS/hiseq/c53907_g1_i2|m.26807	-	-	-	-	PREDICTED: pentatricopeptide repeat-containing protein At3g46870-like;Vitis vinifera;gi|225434034|ref|XP_002272799.1|
Pp10078|m.33756	---NA---	116	0	-	-		-	-	no IPS match	-	-	-	-	-	-	-
Pp10079|m.33760	protein	244	20	1.7e-98	0.794	6	P:cellular zinc ion homeostasis; P:cellular copper ion homeostasis; C:Golgi apparatus; C:plasma membrane; C:integral component of membrane; C:nucleus	-	IPR004240 (PFAM); IPR004240 (PANTHER); NON_CYTOPLASMIC_DOMAIN (PHOBIUS); TRANSMEMBRANE (PHOBIUS); NON_CYTOPLASMIC_DOMAIN (PHOBIUS); SIGNAL_PEPTIDE_C_REGION (PHOBIUS); CYTOPLASMIC_DOMAIN (PHOBIUS); SIGNAL_PEPTIDE_H_REGION (PHOBIUS); SIGNAL_PEPTIDE_N_REGION (PHOBIUS); TRANSMEMBRANE (PHOBIUS); TRANSMEMBRANE (PHOBIUS); TRANSMEMBRANE (PHOBIUS); NON_CYTOPLASMIC_DOMAIN (PHOBIUS); TRANSMEMBRANE (PHOBIUS)…	-	-	-	-	-	-	-
Pp1008|m.1951	unknown; unknown [Picea sitchensis]	74	2	1.2e-23	0.85	3	F:protein kinase activity; P:protein phosphorylation; F:ATP binding	-	no IPS match	-	-	-	-	-	-	-
Pp10080|m.33765	4-coumarate: ligase	124	20	6.2e-58	0.908	7	F:ATP binding; F:Photinus-luciferin 4-monooxygenase (ATP-hydrolyzing) activity; F:4-coumarate-CoA ligase activity; P:oxidation-reduction process; P:coumarin biosynthetic process; P:lignin biosynthetic process; P:stilbene biosynthetic process	EC:1.13.12.7; EC:6.2.1.12	IPR000873 (PFAM); G3DSA:2.30.38.10 (GENE3D); PTHR24096 (PANTHER); PTHR24096:SF16 (PANTHER); SSF56801 (SUPERFAMILY)	-	-	-	-	-	-	-
Pp10081|m.33767	4-coumarate: ligase isoenzyme 3	67	20	1.3e-25	0.941	9	P:pollen exine formation; F:ATP binding; F:Photinus-luciferin 4-monooxygenase (ATP-hydrolyzing) activity; F:4-coumarate-CoA ligase activity; P:oxidation-reduction process; P:response to UV; P:coumarin biosynthetic process; P:lignin biosynthetic process; P:stilbene biosynthetic process	EC:1.13.12.7; EC:6.2.1.12	IPR025110 (PFAM); G3DSA:3.30.300.30 (GENE3D); PTHR24096 (PANTHER); PTHR24096:SF16 (PANTHER); SSF56801 (SUPERFAMILY)	-	-	-	-	-	-	-
Pp10082|m.33768	protein arginine n-methyltransferase 6	109	20	8.9e-28	0.747	3	C:cytoplasm; F:protein methyltransferase activity; P:protein methylation	-	G3DSA:2.70.160.11 (GENE3D); PTHR11006:SF39 (PANTHER); IPR025799 (PANTHER); SSF53335 (SUPERFAMILY)	-	-	-	-	-	-	-
Pp10083|m.33770	---NA---	112	0	-	-		-	-	no IPS match	-	-	-	-	-	-	-
Pp10084|m.33774	pppde thiol peptidase family protein	266	20	9.2e-143	0.733	1	C:cytoplasm	-	IPR008580 (PFAM); PTHR12378 (PANTHER)	1A_I9_NT_comp35072_c0_seq2|m.11277	S_2kb/polished_high/000605|m.683	AT1G47740.1	PPPDE putative thiol peptidase family protein	0	PREDICTED: deSI-like protein At4g17486-like;Cicer arietinum;gi|502125968|ref|XP_004499134.1|	PREDICTED: deSI-like protein At4g17486;Vitis vinifera;gi|225458354|ref|XP_002283278.1|
Pp10085|m.33779	---NA---	66	0	-	-		-	-	CYTOPLASMIC_DOMAIN (PHOBIUS); TRANSMEMBRANE (PHOBIUS); NON_CYTOPLASMIC_DOMAIN (PHOBIUS)	-	-	-	-	-	-	-
Pp10086|m.33780	---NA---	63	0	-	-		-	-	no IPS match	-	-	-	-	-	-	-
Pp10087|m.33781	---NA---	76	0	-	-		-	-	no IPS match	-	-	-	-	-	-	-
Pp10088|m.33784	disease resistance-like protein	114	20	1.2e-18	0.6045	1	F:nucleotide binding	-	no IPS match	-	-	-	-	-	-	-
Pp10089|m.33785	protein	408	20	0	0.672	2	C:membrane; C:plastid	-	IPR012932 (SMART); IPR012932 (PFAM); IPR012336 (G3DSA:3.40.30.GENE3D); TRANSMEMBRANE (PHOBIUS); CYTOPLASMIC_DOMAIN (PHOBIUS); TRANSMEMBRANE (PHOBIUS); CYTOPLASMIC_DOMAIN (PHOBIUS); CYTOPLASMIC_DOMAIN (PHOBIUS); NON_CYTOPLASMIC_DOMAIN (PHOBIUS); NON_CYTOPLASMIC_DOMAIN (PHOBIUS); TRANSMEMBRANE (PHOBIUS); NON_CYTOPLASMIC_DOMAIN (PHOBIUS); TRANSMEMBRANE (PHOBIUS); TRANSMEMBRANE (PHOBIUS); IPR012336 (…	-	JASS/hiseq/c40565_g1_i1|m.10331	AT4G35760.1	NAD(P)H dehydrogenase (quinone)s	Encodes a bimodular enzyme comprising an integral domain homologous to the catalytic subunit of mammalian vitamin K epoxide reductase (VKORC1, EC 1.1.4.1) that is fused to a soluble thioredoxin-like moiety. Using yeast microsomes as a recombinant system, it was shown that the VKORC1 domain of At4g35760 functions as a stringent naphthoquinone reductase, and that its reduced Trx-like partner can se…	-	uninformative;Ricinus communis;gi|255579785|ref|XP_002530730.1|
Pp10090|m.33790	---NA---	101	0	-	-		-	-	no IPS match	-	-	-	-	-	-	-
Pp10091|m.33796	hydroxycinnamoyl shikimate quinate hydroxycinnamoyltransferase	433	20	0	0.8665	9	F:shikimate O-hydroxycinnamoyltransferase activity; P:lignin biosynthetic process; F:quinate O-hydroxycinnamoyltransferase activity; F:anthranilate N-benzoyltransferase activity; P:positive regulation of flavonoid biosynthetic process; P:auxin homeostasis; P:acyl-carrier-protein biosynthetic process; P:coumarin biosynthetic process; P:stilbene biosynthetic process	EC:2.3.1.133; EC:2.3.1.99; EC:2.3.1.144	IPR023213 (G3DSA:3.30.559.GENE3D); IPR023213 (G3DSA:3.30.559.GENE3D); IPR003480 (PFAM); PTHR31642:SF0 (PANTHER); PTHR31642 (PANTHER)	5A_I16_VO_L_4_T_4902/214906|m.47723	V1_1kb_1/006627|m.705969	AT5G48930.1	hydroxycinnamoyl-CoA shikimate/quinate hydroxycinnamoyl transferase	At5g48930 has been shown to encode for the hydroxycinnamoyl-Coenzyme A shikimate/quinate hydroxycinnamoyltransferase (HCT) both synthesizing and catabolizing the hydroxycinnamoylesters (coumaroyl/caffeoyl shikimate and quinate) involved in the phenylpropanoid pathway. Influence on the accumulation of flavonoids which in turn inhibit auxin transport and reduce plant growth.	PREDICTED: shikimate O-hydroxycinnamoyltransferase;Vitis vinifera;gi|225443204|ref|XP_002268988.1|	PREDICTED: shikimate O-hydroxycinnamoyltransferase;Vitis vinifera;gi|225443204|ref|XP_002268988.1|
Pp10092|m.33805	hydroxycinnamoyl shikimate quinate hydroxycinnamoyltransferase	218	20	1.3e-125	0.8795	9	F:shikimate O-hydroxycinnamoyltransferase activity; P:lignin biosynthetic process; F:quinate O-hydroxycinnamoyltransferase activity; F:anthranilate N-benzoyltransferase activity; P:positive regulation of flavonoid biosynthetic process; P:auxin homeostasis; P:acyl-carrier-protein biosynthetic process; P:coumarin biosynthetic process; P:stilbene biosynthetic process	EC:2.3.1.133; EC:2.3.1.99; EC:2.3.1.144	IPR003480 (PFAM); IPR023213 (G3DSA:3.30.559.GENE3D); PTHR31642 (PANTHER); PTHR31642:SF0 (PANTHER)	-	-	-	-	-	-	-
Pp10093|m.33807	---NA---	83	0	-	-		-	-	no IPS match	-	-	-	-	-	-	-
Pp10094|m.33810	hat family dimerization domain containing protein	109	12	1.3e-06	0.6433	3	F:nucleic acid binding; F:protein dimerization activity; F:DNA binding	-	no IPS match	-	-	-	-	-	-	-
Pp10095|m.33813	---NA---	56	0	-	-		-	-	no IPS match	-	-	-	-	-	-	-
Pp10096|m.33814	---NA---	56	0	-	-		-	-	TMhelix (TMHMM)	-	-	-	-	-	-	-
Pp10098|m.33816	3-ketoacyl- thiolase	125	20	8e-48	0.7455	5	F:transferase activity, transferring acyl groups other than amino-acyl groups; C:intracellular membrane-bounded organelle; C:cytoplasmic part; P:metabolic process; C:membrane	EC:2.3.1.0	IPR020616 (PFAM); IPR016038 (G3DSA:3.40.47.GENE3D); IPR002155 (PANTHER); PTHR18919:SF15 (PANTHER); IPR016039 (SUPERFAMILY)	-	-	-	-	-	-	-
Pp10099|m.33819	---NA---	163	0	-	-		-	-	TRANSMEMBRANE (PHOBIUS); NON_CYTOPLASMIC_DOMAIN (PHOBIUS); CYTOPLASMIC_DOMAIN (PHOBIUS); TMhelix (TMHMM)	-	-	-	-	-	-	-
Pp101|m.136	---NA---	53	0	-	-		-	-	CYTOPLASMIC_DOMAIN (PHOBIUS); TRANSMEMBRANE (PHOBIUS); NON_CYTOPLASMIC_DOMAIN (PHOBIUS); TMhelix (TMHMM)	-	-	-	-	-	-	-
Pp1010|m.1953	nucleobase-ascorbate transporter 6	88	20	9.3e-32	0.8245	5	C:vacuole; C:cell wall; C:plasma membrane; P:transmembrane transport; F:transporter activity	-	IPR006043 (PANTHER); PTHR11119:SF8 (PANTHER)	-	-	-	-	-	-	-
Pp10100|m.33825	3-ketoacyl- thiolase	449	20	0	0.761	5	F:transferase activity, transferring acyl groups other than amino-acyl groups; C:intracellular membrane-bounded organelle; C:cytoplasmic part; P:metabolic process; C:membrane	EC:2.3.1.0	IPR002155 (PIRSF); IPR020617 (PFAM); IPR016038 (G3DSA:3.40.47.GENE3D); IPR002155 (TIGRFAM); IPR020616 (PFAM); IPR016038 (G3DSA:3.40.47.GENE3D); IPR002155 (PANTHER); PTHR18919:SF15 (PANTHER); IPR020613 (PROSITE_PATTERNS); IPR020615 (PROSITE_PATTERNS); IPR020610 (PROSITE_PATTERNS); CYTOPLASMIC_DOMAIN (PHOBIUS); NON_CYTOPLASMIC_DOMAIN (PHOBIUS); TRANSMEMBRANE (PHOBIUS); IPR016039 (SUPERFAMILY); IPR0…	6A_I27_VO_L_120_T_165/304|m.62217	M_S1/c36424_g5_i1|m.161670	-	-	-	PREDICTED: 3-ketoacyl-CoA thiolase 2, peroxisomal;Solanum lycopersicum;gi|460404718|ref|XP_004247828.1|	3-ketoacyl-CoA thiolase 2;Arabidopsis thaliana;gi|15225798|ref|NP_180873.1|
Pp10101|m.33828	thaumatin-like protein	115	20	5.8e-49	0.7905	2	P:response to salt stress; P:defense response to fungus, incompatible interaction	-	IPR001938 (PRINTS); IPR001938 (SMART); IPR001938 (G3DSA:2.60.110.GENE3D); IPR001938 (PFAM); PTHR31048:SF0 (PANTHER); PTHR31048 (PANTHER); IPR017949 (PROSITE_PATTERNS); SIGNAL_PEPTIDE (PHOBIUS); SIGNAL_PEPTIDE_H_REGION (PHOBIUS); SIGNAL_PEPTIDE_N_REGION (PHOBIUS); SIGNAL_PEPTIDE_C_REGION (PHOBIUS); NON_CYTOPLASMIC_DOMAIN (PHOBIUS); IPR001938 (PROSITE_PROFILES); SignalP-noTM (SIGNALP_EUK); IPR00193…	-	-	-	-	-	-	-
Pp10102|m.33831	subtilisin-like protease-like	807	20	0	0.716	6	C:cell wall; F:serine-type peptidase activity; P:seed coat development; P:metabolic process; C:extracellular region; C:membrane	-	IPR015500 (PRINTS); IPR000209 (G3DSA:3.40.50.GENE3D); G3DSA:3.50.30.30 (GENE3D); IPR010259 (PFAM); IPR000209 (PFAM); IPR003137 (PFAM); IPR015500 (PANTHER); PTHR10795:SF17 (PANTHER); IPR023828 (PROSITE_PATTERNS); SIGNAL_PEPTIDE_C_REGION (PHOBIUS); SIGNAL_PEPTIDE_N_REGION (PHOBIUS); NON_CYTOPLASMIC_DOMAIN (PHOBIUS); SIGNAL_PEPTIDE (PHOBIUS); SIGNAL_PEPTIDE_H_REGION (PHOBIUS); SignalP-noTM (SIGNALP_…	-	-	-	-	-	-	-
Pp10103|m.33842	---NA---	65	0	-	-		-	-	no IPS match	-	-	-	-	-	-	-
Pp10104|m.33843	pentatricopeptide repeat-containing protein	186	20	9.7e-42	0.6105	1	F:binding	-	IPR002885 (PFAM); IPR002885 (TIGRFAM); IPR002885 (PFAM); PTHR24015:SF0 (PANTHER); PTHR24015 (PANTHER); IPR002885 (PROSITE_PROFILES); IPR002885 (PROSITE_PROFILES); IPR002885 (PROSITE_PROFILES); IPR002885 (PROSITE_PROFILES); IPR002885 (PROSITE_PROFILES)	-	-	-	-	-	-	-
Pp10105|m.33849	kinase like protein	926	20	2.3e-136	0.636	5	C:cytoplasmic membrane-bounded vesicle; P:protein phosphorylation; F:ATP binding; F:protein serine/threonine kinase activity; P:serine family amino acid metabolic process	EC:2.7.11.0	IPR002290 (SMART); G3DSA:3.30.200.20 (GENE3D); IPR000719 (PFAM); G3DSA:1.10.510.10 (GENE3D); PTHR11909:SF7 (PANTHER); PTHR11909 (PANTHER); IPR008271 (PROSITE_PATTERNS); IPR000719 (PROSITE_PROFILES); IPR011009 (SUPERFAMILY)	1A_I11_VO_L_529_T_17/25|m.5683	RF-V_2/polished_high/003815|m.4087	AT4G16970.1	Protein kinase superfamily protein	0	kinase like protein;Arabidopsis thaliana;gi|15235933|ref|NP_193430.1|	PREDICTED: probable serine/threonine-protein kinase cdc7-like;Setaria italica;gi|514817830|ref|XP_004983629.1|
Pp10107|m.33857	---NA---	66	0	-	-		-	-	no IPS match	-	-	-	-	-	-	-
Pp10108|m.33858	---NA---	49	0	-	-		-	-	no IPS match	-	-	-	-	-	-	-
Pp10109|m.33859	rna helicase like protein	501	20	5.3e-130	0.686	3	F:nucleic acid binding; F:ATP binding; F:ATP-dependent helicase activity	-	IPR001650 (SMART); G3DSA:3.40.50.300 (GENE3D); G3DSA:3.40.50.300 (GENE3D); IPR001650 (PFAM); PTHR24031:SF93 (PANTHER); PTHR24031 (PANTHER); IPR001650 (PROSITE_PROFILES); IPR027417 (SUPERFAMILY)	-	JASS/hiseq/c54727_g1_i1|m.28957	-	-	-	-	PREDICTED: DEAD-box ATP-dependent RNA helicase 28-like isoform 2;Brachypodium distachyon;gi|357152629|ref|XP_003576183.1|
Pp1011|m.1954	unknown	59	3	1.3e-18	0.8367		-	-	no IPS match	-	-	-	-	-	-	-
Pp10110|m.33863	endoplasmic reticulum metallopeptidase	161	20	3.8e-53	0.7575	4	C:membrane; C:mitochondrion; P:proteolysis; F:peptidase activity	-	G3DSA:3.40.630.10 (GENE3D); PTHR12147:SF6 (PANTHER); PTHR12147 (PANTHER); NON_CYTOPLASMIC_DOMAIN (PHOBIUS); CYTOPLASMIC_DOMAIN (PHOBIUS); TRANSMEMBRANE (PHOBIUS); SSF53187 (SUPERFAMILY); TMhelix (TMHMM)	-	-	-	-	-	-	-
Pp10111|m.33865	receptor-like protein kinase	1151	20	0	0.611	2	F:transferase activity, transferring phosphorus-containing groups; C:cell part	-	SM00365 (SMART); IPR003591 (SMART); IPR002290 (SMART); G3DSA:1.10.510.10 (GENE3D); PF13855 (PFAM); IPR001611 (PFAM); IPR025875 (PFAM); IPR013320 (G3DSA:2.60.120.GENE3D); IPR013210 (PFAM); G3DSA:3.30.200.20 (GENE3D); IPR000719 (PFAM); G3DSA:3.80.10.10 (GENE3D); G3DSA:3.80.10.10 (GENE3D); PTHR24420 (PANTHER); PTHR24420:SF445 (PANTHER); SIGNAL_PEPTIDE_C_REGION (PHOBIUS); NON_CYTOPLASMIC_DOMAIN (PHOB…	-	RF-S_2/polished_high/005735|m.5995	AT4G36180.1	Leucine-rich receptor-like protein kinase family protein	0	-	PREDICTED: probable LRR receptor-like serine/threonine-protein kinase At4g36180-like;Glycine max;gi|356502132|ref|XP_003519875.1|
Pp10112|m.33878	---NA---	105	0	-	-		-	-	no IPS match	-	-	-	-	-	-	-
Pp10113|m.33879	---NA---	109	0	-	-		-	-	no IPS match	-	-	-	-	-	-	-
Pp10114|m.33882	plastid division protein pdv1-like	306	20	2e-14	0.466	4	P:chloroplast fission; F:molecular_function; C:integral component of membrane; C:chloroplast outer membrane	-	CYTOPLASMIC_DOMAIN (PHOBIUS); NON_CYTOPLASMIC_DOMAIN (PHOBIUS); TRANSMEMBRANE (PHOBIUS)	-	-	AT5G53280.1	plastid division1	An integral outer envelope membrane protein (as its homolog PDV2), component of the plastid division machinery. Similar to ARC5, PDV1 localized to a discontinuous ring at the division site in wild-type plants. PDV1 and PDV2 are required for localization of ARC5 at the chloroplast division site. Topological analysis showed that the large N-terminal region of PDV1 upstream of the transmembrane heli…	-	-
Pp10115|m.33886	---NA---	77	0	-	-		-	-	SIGNAL_PEPTIDE_C_REGION (PHOBIUS); SIGNAL_PEPTIDE_N_REGION (PHOBIUS); NON_CYTOPLASMIC_DOMAIN (PHOBIUS); SIGNAL_PEPTIDE (PHOBIUS); SIGNAL_PEPTIDE_H_REGION (PHOBIUS); SignalP-noTM (SIGNALP_GRAM_NEGATIVE); SignalP-noTM (SIGNALP_EUK); SignalP-TM (SIGNALP_GRAM_POSITIVE); TMhelix (TMHMM)	-	-	-	-	-	-	-
Pp10116|m.33888	---NA---	99	0	-	-		-	-	no IPS match	-	-	-	-	-	-	-
Pp10117|m.33891	opc-8:0 ligase1	141	20	5.7e-67	0.876	7	F:ligase activity; P:jasmonic acid biosynthetic process; P:response to wounding; C:peroxisome; F:ATP binding; F:Photinus-luciferin 4-monooxygenase (ATP-hydrolyzing) activity; P:oxidation-reduction process	EC:1.13.12.7	IPR000873 (PFAM); IPR025110 (PFAM); G3DSA:2.30.38.10 (GENE3D); G3DSA:3.30.300.30 (GENE3D); PTHR24096 (PANTHER); PTHR24096:SF16 (PANTHER); SSF56801 (SUPERFAMILY)	-	-	-	-	-	-	-
Pp10118|m.33894	ethylene-overproduction protein 1-like	643	20	0	0.7	4	P:regulation of biological process; P:primary metabolic process; P:ethylene biosynthetic process; P:single-organism process	-	IPR011990 (G3DSA:1.25.40.GENE3D); IPR011990 (G3DSA:1.25.40.GENE3D); IPR011333 (G3DSA:3.30.710.GENE3D); PTHR23083 (PANTHER); PTHR23083:SF85 (PANTHER); SSF48452 (SUPERFAMILY); IPR011333 (SUPERFAMILY)	-	RF-V_3/polished_high/001904|m.2282	-	-	-	-	PREDICTED: ethylene-overproduction protein 1 isoform X1;Vitis vinifera;gi|225439486|ref|XP_002269998.1|
Pp1012|m.1955	lycopene beta cyclase	399	20	2.9e-174	0.8675	2	F:oxidoreductase activity, acting on paired donors, with incorporation or reduction of molecular oxygen; P:carotenoid biosynthetic process	-	IPR010108 (TIGRFAM); G3DSA:3.50.50.60 (GENE3D); IPR008671 (PFAM); PTHR32512:SF2 (PANTHER); PTHR32512 (PANTHER); SSF51905 (SUPERFAMILY)	-	BRS/miseq/c3102_g1_i1|m.2225	AT3G10230.1	lycopene cyclase	Encodes a protein with lycopene &#946;-cyclase activity. This enzyme uses the linear, symmetrical lycopene as substrate. However, unlike the &#949;-cyclase which adds only one ring, the &#946;-cyclase introduces a ring at both ends of lycopene to form the bicyclic &beta;-carotene.	-	Lycopene beta cyclase family protein;Populus trichocarpa;gi|224139752|ref|XP_002323260.1|
Pp10121|m.33901	nucleotide-diphospho-sugar transferase domain-containing protein	91	20	7.8e-43	0.9265	2	F:transferase activity, transferring glycosyl groups; C:membrane	-	IPR025993 (PFAM); PTHR12726:SF0 (PANTHER); PTHR12726 (PANTHER); SSF53448 (SUPERFAMILY)	-	-	-	-	-	-	-
Pp10122|m.33903	unknown	330	2	6.7e-87	0.52		-	-	CYTOPLASMIC_DOMAIN (PHOBIUS); NON_CYTOPLASMIC_DOMAIN (PHOBIUS); TRANSMEMBRANE (PHOBIUS); TMhelix (TMHMM)	-	-	-	-	-	-	-
Pp10123|m.33908	acetyl-coenzyme a synthetase	199	19	5e-26	0.4763	1	F:catalytic activity	-	PF13570 (PFAM); IPR027295 (G3DSA:2.140.10.GENE3D); SSF82171 (SUPERFAMILY); IPR011047 (SUPERFAMILY)	-	Basket/c1088_g1_i1|m.788	-	-	-	-	PREDICTED: acyl-CoA synthetase family member 4-like;Glycine max;gi|356506337|ref|XP_003521941.1|
Pp10124|m.33914	cop9 signalosome complex subunit 3	194	20	1.1e-70	0.7705	2	P:mitotic G2 phase; P:cullin deneddylation	-	IPR000717 (SMART); IPR000717 (PFAM); IPR011991 (G3DSA:1.10.10.GENE3D); PTHR10758:SF1 (PANTHER); PTHR10758 (PANTHER); SSF46785 (SUPERFAMILY)	-	-	-	-	-	-	-
Pp10125|m.33917	protein	100	20	5.5e-34	0.779	10	P:protein phosphorylation; F:protein serine/threonine kinase activity; F:ATP binding; P:cotyledon development; P:unidimensional cell growth; P:stomatal complex formation; C:cytoplasm; F:cyclin binding; C:nucleus; P:serine family amino acid metabolic process	EC:2.7.11.0	IPR000719 (PFAM); G3DSA:1.10.510.10 (GENE3D); PTHR24056 (PANTHER); IPR000719 (PROSITE_PROFILES); IPR011009 (SUPERFAMILY)	-	-	-	-	-	-	-
Pp10126|m.33918	ribosomal protein s9	218	20	1.9e-105	0.804	8	C:chloroplast envelope; C:plastid small ribosomal subunit; F:structural constituent of ribosome; C:chloroplast stroma; C:membrane; P:translation; F:rRNA binding; P:ribosome biogenesis	-	IPR014721 (G3DSA:3.30.230.GENE3D); IPR000754 (PFAM); IPR000754 (PANTHER); IPR020574 (PROSITE_PATTERNS); NON_CYTOPLASMIC_DOMAIN (PHOBIUS); SIGNAL_PEPTIDE_N_REGION (PHOBIUS); SIGNAL_PEPTIDE_C_REGION (PHOBIUS); SIGNAL_PEPTIDE (PHOBIUS); SIGNAL_PEPTIDE_H_REGION (PHOBIUS); IPR023035 (HAMAP); IPR020568 (SUPERFAMILY)	-	SDN/miseq/c16406_g1_i1|m.12099	AT1G74970.1	ribosomal protein S9	ribosomal protein S9, nuclear encoded component of the chloroplast ribosome	-	PREDICTED: 30S ribosomal protein S9, chloroplastic-like;Cicer arietinum;gi|502125913|ref|XP_004499112.1|
Pp10128|m.33921	leo1-like family protein	309	20	2.1e-41	0.5225	4	C:intracellular part; P:cellular process; P:single-organism process; P:regulation of biological process	-	IPR007149 (PFAM); PTHR23146:SF0 (PANTHER); PTHR23146 (PANTHER)	-	S/hiseq/c12550_g1_i1|m.3031	-	-	-	-	PREDICTED: RNA polymerase-associated protein LEO1 isoform X1;Vitis vinifera;gi|359491648|ref|XP_002280975.2|
Pp10129|m.33925	---NA---	54	0	-	-		-	-	no IPS match	-	-	-	-	-	-	-
Pp1013|m.1962	---NA---	52	0	-	-		-	-	no IPS match	-	-	-	-	-	-	-
Pp10130|m.33926	---NA---	72	0	-	-		-	-	-	-	-	-	-	-	-	-
Pp10131|m.33928	---NA---	72	0	-	-		-	-	no IPS match	-	-	-	-	-	-	-
Pp10132|m.33931	protein	1037	11	2.2e-09	0.5155		-	-	IPR015216 (PFAM)	-	S_1_3-6kb/023196|m.51227	-	-	-	-	hypothetical protein CICLE_v10021601mg;Citrus clementina;gi|567901242|ref|XP_006443109.1|
Pp10133|m.33938	unknown; unknown [Picea sitchensis]	138	2	1.7e-36	0.655	2	F:organic cyclic compound binding; F:heterocyclic compound binding	-	no IPS match	-	-	-	-	-	-	-
Pp10134|m.33943	protein	295	20	1.2e-111	0.6815	3	F:nucleic acid binding; F:nucleotide binding; C:intracellular part	-	IPR000504 (SMART); IPR000504 (PFAM); IPR012677 (G3DSA:3.30.70.GENE3D); IPR012677 (G3DSA:3.30.70.GENE3D); PTHR24011 (PANTHER); PTHR24011:SF87 (PANTHER); IPR000504 (PROSITE_PROFILES); IPR000504 (PROSITE_PROFILES); SSF54928 (SUPERFAMILY); SSF54928 (SUPERFAMILY)	-	-	-	-	-	-	-
Pp10135|m.33950	unknown; unknown [Picea sitchensis]	131	2	4.4e-33	0.645	2	F:organic cyclic compound binding; F:heterocyclic compound binding	-	no IPS match	-	-	-	-	-	-	-
Pp10136|m.33958	---NA---	143	0	-	-		-	-	G3DSA:3.30.420.10 (GENE3D); PF13456 (PFAM); IPR012337 (SUPERFAMILY)	-	-	-	-	-	-	-
Pp10137|m.33960	unknown	101	1	1.6e-46	0.93		-	-	TRANSMEMBRANE (PHOBIUS); CYTOPLASMIC_DOMAIN (PHOBIUS); NON_CYTOPLASMIC_DOMAIN (PHOBIUS); TMhelix (TMHMM)	-	-	-	-	-	-	-
Pp10138|m.33963	40s ribosomal protein	151	20	1.4e-60	0.778	6	C:ribosome; F:structural constituent of ribosome; C:intracellular membrane-bounded organelle; C:membrane; P:translation; P:ribosome biogenesis	-	IPR001377 (PFAM); IPR001377 (PANTHER)	-	-	-	-	-	-	-
Pp10139|m.33964	importin alpha isoform 4	84	20	9.1e-09	0.539	2	P:transport; C:intracellular part	-	IPR011989 (G3DSA:1.25.10.GENE3D); IPR016024 (SUPERFAMILY)	-	-	-	-	-	-	-
Pp10140|m.33967	outward rectifying potassium channel	187	20	3.4e-37	0.6215	3	P:transport; P:single-organism cellular process; C:membrane	-	IPR003280 (PRINTS); G3DSA:1.10.287.70 (GENE3D); IPR013099 (PFAM); PTHR11003 (PANTHER); TRANSMEMBRANE (PHOBIUS); CYTOPLASMIC_DOMAIN (PHOBIUS); TRANSMEMBRANE (PHOBIUS); TRANSMEMBRANE (PHOBIUS); CYTOPLASMIC_DOMAIN (PHOBIUS); NON_CYTOPLASMIC_DOMAIN (PHOBIUS); CYTOPLASMIC_DOMAIN (PHOBIUS); NON_CYTOPLASMIC_DOMAIN (PHOBIUS); NON_CYTOPLASMIC_DOMAIN (PHOBIUS); TRANSMEMBRANE (PHOBIUS); TRANSMEMBRANE (PHOBI…	-	-	-	-	-	-	-
Pp10141|m.33969	---NA---	53	0	-	-		-	-	no IPS match	-	-	-	-	-	-	-
Pp10142|m.33970	---NA---	67	0	-	-		-	-	no IPS match	-	-	-	-	-	-	-
Pp10143|m.33971	magnesium-chelatase subunit chloroplastic-like	454	20	3.6e-151	0.7405	9	C:cell wall; F:magnesium chelatase activity; P:chlorophyll biosynthetic process; P:obsolete ATP catabolic process; F:ATP binding; F:ATPase activity; C:chloroplast stroma; P:photosynthesis; C:magnesium chelatase complex	EC:6.6.1.1; EC:3.6.1.3	IPR003593 (SMART); IPR000523 (PFAM); G3DSA:3.40.50.300 (GENE3D); G3DSA:1.10.8.80 (GENE3D); IPR011775 (TIGRFAM); PTHR32374 (PANTHER); NON_CYTOPLASMIC_DOMAIN (PHOBIUS); TRANSMEMBRANE (PHOBIUS); TRANSMEMBRANE (PHOBIUS); CYTOPLASMIC_DOMAIN (PHOBIUS); CYTOPLASMIC_DOMAIN (PHOBIUS); IPR027417 (SUPERFAMILY)	6A_I20_VO_L_244_T_40/122|m.55853	V/hiseq/c58723_g1_i1|m.47845	AT5G45930.1	magnesium chelatase i2	encodes a second Chl I gene (CHLI2), a subunit of magnesium chelatase which is required for chlorophyll biosynthesis. Has ATPase activity, regulated by TRX-f. Involved in the assembly of the Mg chelatase complex.	Os03g0563300;Oryza sativa;gi|115453785|ref|NP_001050493.1|	PREDICTED: magnesium-chelatase subunit ChlI, chloroplastic-like;Vitis vinifera;gi|225443506|ref|XP_002276262.1|
Pp10144|m.33979	unknown	291	20	5.8e-73	0.5475	2	P:lipid metabolic process; F:hydrolase activity	-	IPR002921 (PFAM); G3DSA:3.40.50.1820 (GENE3D); PTHR32013:SF0 (PANTHER); PTHR32013 (PANTHER); CYTOPLASMIC_DOMAIN (PHOBIUS); TRANSMEMBRANE (PHOBIUS); NON_CYTOPLASMIC_DOMAIN (PHOBIUS); SSF53474 (SUPERFAMILY)	-	-	-	-	-	-	-
Pp10145|m.33981	unknown; uncharacterized protein loc100243551	139	20	2.4e-44	0.5645	1	F:hydrolase activity	-	G3DSA:3.40.50.1820 (GENE3D); IPR002921 (PFAM); NON_CYTOPLASMIC_DOMAIN (PHOBIUS); CYTOPLASMIC_DOMAIN (PHOBIUS); TRANSMEMBRANE (PHOBIUS); SSF53474 (SUPERFAMILY); TMhelix (TMHMM)	-	-	-	-	-	-	-
Pp10146|m.33985	histone h2a	142	20	3.6e-58	0.939	5	C:nucleosome; C:nucleolus; F:DNA binding; P:nucleosome assembly; F:protein heterodimerization activity	-	IPR002119 (PRINTS); IPR002119 (SMART); IPR007125 (PFAM); IPR009072 (G3DSA:1.10.20.GENE3D); PTHR23430 (PANTHER); IPR002119 (PROSITE_PATTERNS); IPR009072 (SUPERFAMILY)	-	-	-	-	-	-	-
Pp10147|m.33989	---NA---	63	0	-	-		-	-	no IPS match	-	-	-	-	-	-	-
Pp10148|m.33991	transducin wd40 domain-containing protein	341	20	9.8e-45	0.5215	7	P:vesicle-mediated transport; C:integral component of membrane; F:molecular_function; P:pollen sperm cell differentiation; C:Cul4-RING E3 ubiquitin ligase complex; C:nucleus; C:plasma membrane	-	IPR015943 (G3DSA:2.130.10.GENE3D); PTHR10241 (PANTHER); PTHR10241:SF11 (PANTHER); IPR017986 (SUPERFAMILY)	-	-	-	-	-	-	-
Pp10149|m.33992	microtubule-associated protein tortifolia1	944	20	0	0.582	5	C:cortical microtubule, transverse to long axis; F:microtubule binding; P:multicellular organismal development; P:unidimensional cell growth; P:circumnutation	-	IPR011989 (G3DSA:1.25.10.GENE3D); PF13513 (PFAM); PTHR31355 (PANTHER); PTHR31355:SF0 (PANTHER); IPR016024 (SUPERFAMILY)	5A_I12_VO_L_1861_T_2/4|m.43620	K_S1/c23449_g1_i1|m.206415	AT4G27060.1	ARM repeat superfamily protein	Encodes a novel, plant-specific microtubule-associated protein that regulates the orientation of cortical microtubules and the direction of organ growth. The protein plays a role in control of microtubule dependent anisotropic cell elongation. spr2 mutant rosette leaves, cauline leaves, roots, petioles and petals curl in an anticlockwise direction.	PREDICTED: microtubule-associated protein TORTIFOLIA1-like;Cucumis sativus;gi|449519460|ref|XP_004166753.1|	PREDICTED: microtubule-associated protein TORTIFOLIA1-like;Vitis vinifera;gi|359494115|ref|XP_002281360.2|
Pp1015|m.1964	---NA---	209	0	-	-		-	-	no IPS match	-	-	-	-	-	-	-
Pp10151|m.34005	---NA---	64	0	-	-		-	-	no IPS match	-	-	-	-	-	-	-
Pp10152|m.34007	regulator of chromosome condensation family protein	101	20	4e-27	0.7615	5	C:nucleus; F:Ran GTPase binding; P:mitotic cell cycle; P:endosome organization; P:cell division	-	IPR000408 (PFAM); IPR009091 (G3DSA:2.130.10.GENE3D); PTHR22870 (PANTHER); PTHR22870:SF37 (PANTHER); IPR000408 (PROSITE_PROFILES); IPR009091 (SUPERFAMILY)	-	-	-	-	-	-	-
Pp10153|m.34010	peptidyl-prolyl cis-trans isomerase cyp40	271	20	8e-133	0.883	6	C:cytoplasm; P:protein folding; P:floral meristem determinacy; P:protein peptidyl-prolyl isomerization; P:vegetative phase change; F:peptidyl-prolyl cis-trans isomerase activity	EC:5.2.1.8	IPR002130 (PRINTS); IPR023114 (G3DSA:1.10.150.GENE3D); IPR002130 (PFAM); G3DSA:2.40.100.10 (GENE3D); PTHR11071:SF48 (PANTHER); PTHR11071 (PANTHER); IPR020892 (PROSITE_PATTERNS); IPR002130 (PROSITE_PROFILES); IPR002130 (SUPERFAMILY)	-	-	-	-	-	-	-
Pp10154|m.34013	exocyst complex	134	20	1.3e-27	0.566	5	C:cytosol; C:plasma membrane; C:plasmodesma; P:pollen germination; P:pollen tube growth	-	no IPS match	-	-	-	-	-	-	-
Pp10155|m.34017	---NA---	149	0	-	-		-	-	TRANSMEMBRANE (PHOBIUS); CYTOPLASMIC_DOMAIN (PHOBIUS); TRANSMEMBRANE (PHOBIUS); NON_CYTOPLASMIC_DOMAIN (PHOBIUS); CYTOPLASMIC_DOMAIN (PHOBIUS); TMhelix (TMHMM)	-	-	-	-	-	-	-
Pp10156|m.34022	---NA---	107	0	-	-		-	-	no IPS match	-	-	-	-	-	-	-
Pp10157|m.34025	protein	121	20	2.8e-32	0.8515	3	P:response to singlet oxygen; C:thylakoid membrane; C:plastid	-	IPR021894 (PFAM); NON_CYTOPLASMIC_DOMAIN (PHOBIUS); SIGNAL_PEPTIDE_H_REGION (PHOBIUS); SIGNAL_PEPTIDE_N_REGION (PHOBIUS); SIGNAL_PEPTIDE (PHOBIUS); SIGNAL_PEPTIDE_C_REGION (PHOBIUS); SignalP-noTM (SIGNALP_EUK)	-	-	-	-	-	-	-
Pp10158|m.34027	inducer of cbf expression 2	79	20	5e-26	0.7925	1	F:protein dimerization activity	-	PTHR31945:SF1 (PANTHER); PTHR31945 (PANTHER)	-	-	-	-	-	-	-
Pp10159|m.34028	calmodulin	72	20	5.8e-29	0.979	11	F:calcium ion binding; F:O-methyltransferase activity; F:transferase activity, transferring hexosyl groups; P:regulation of photomorphogenesis; P:metabolic process; P:pollen germination; C:vacuole; P:calcium-mediated signaling; C:nucleus; C:plasma membrane; P:response to mechanical stimulus	EC:2.4.1.0	IPR002048 (SMART); PF13833 (PFAM); IPR011992 (G3DSA:1.10.238.GENE3D); PTHR23050 (PANTHER); PTHR23050:SF84 (PANTHER); IPR002048 (PROSITE_PROFILES); IPR002048 (PROSITE_PROFILES); SSF47473 (SUPERFAMILY)	-	-	-	-	-	-	-
Pp1016|m.1970	---NA---	65	0	-	-		-	-	no IPS match	-	-	-	-	-	-	-
Pp10160|m.34030	hydroquinone glucosyltransferase	445	20	9.5e-169	0.5725	2	P:metabolic process; F:UDP-glucosyltransferase activity	-	IPR002213 (PFAM); G3DSA:3.40.50.2000 (GENE3D); IPR002213 (PANTHER); PTHR11926:SF15 (PANTHER); IPR002213 (PROSITE_PATTERNS); SSF53756 (SUPERFAMILY)	3A_all_VO_L_2749_T_19/26|m.28610	DCS1kb_3/008725|m.79037	-	-	-	PREDICTED: hydroquinone glucosyltransferase;Vitis vinifera;gi|225454475|ref|XP_002280923.1|	PREDICTED: hydroquinone glucosyltransferase;Vitis vinifera;gi|225454475|ref|XP_002280923.1|
Pp10161|m.34035	---NA---	417	0	-	-		-	-	TMhelix (TMHMM)	-	-	-	-	-	-	-
Pp10162|m.34042	---NA---	416	0	-	-		-	-	TMhelix (TMHMM)	-	-	-	-	-	-	-
Pp10163|m.34049	protein	368	20	5e-153	0.822	1	C:cytoplasmic membrane-bounded vesicle	-	PTHR31485 (PANTHER); PTHR31485:SF0 (PANTHER); SIGNAL_PEPTIDE_N_REGION (PHOBIUS); SIGNAL_PEPTIDE_H_REGION (PHOBIUS); NON_CYTOPLASMIC_DOMAIN (PHOBIUS); SIGNAL_PEPTIDE (PHOBIUS); SIGNAL_PEPTIDE_C_REGION (PHOBIUS); TMhelix (TMHMM)	-	-	-	-	-	-	-
Pp10164|m.34060	---NA---	82	0	-	-		-	-	no IPS match	-	-	-	-	-	-	-
Pp10165|m.34062	n-acetylglucosaminylphosphatidylinositol de-n-acetylase family protein	123	20	4.3e-33	0.626	6	F:hydrolase activity; P:metabolic process; F:N-acetylglucosaminylphosphatidylinositol deacetylase activity; F:molecular_function; P:biological_process; C:extracellular region	-	IPR024078 (G3DSA:3.40.50.GENE3D); IPR003737 (PANTHER); PTHR12993:SF2 (PANTHER); IPR024078 (SUPERFAMILY)	-	DCR/hiseq/c106254_g2_i1|m.119549	AT2G27340.2	N-acetylglucosaminylphosphatidylinositol de-N-acetylase family protein	0	-	similar to PIG-L; This gene structure is inaccurate, likely due to discrepancies within overlapping bac sequences. This will be resolved asap. In the meantime, an either full or partial translation is provided.;Arabidopsis thaliana;gi|15225870|ref|NP_180302.1|
Pp10166|m.34064	unknown; unknown [Picea sitchensis]	151	6	5.1e-51	0.74	5	P:cell redox homeostasis; F:electron carrier activity; F:protein disulfide oxidoreductase activity; P:glycerol ether metabolic process; P:obsolete electron transport	-	IPR012336 (G3DSA:3.40.30.GENE3D); IPR012336 (SUPERFAMILY)	-	-	-	-	-	-	-
Pp10167|m.34066	pentatricopeptide repeat-containing protein	483	20	1.5e-162	0.7125	1	C:mitochondrion	-	IPR011990 (G3DSA:1.25.40.GENE3D); IPR002885 (PFAM); PF14432 (PFAM); IPR002885 (TIGRFAM); IPR002885 (PFAM); PTHR24015:SF130 (PANTHER); PTHR24015 (PANTHER); IPR002885 (PROSITE_PROFILES); IPR002885 (PROSITE_PROFILES); IPR002885 (PROSITE_PROFILES); IPR002885 (PROSITE_PROFILES); IPR002885 (PROSITE_PROFILES); IPR002885 (PROSITE_PROFILES); IPR002885 (PROSITE_PROFILES); IPR002885 (PROSITE_PROFILES); SSF4…	-	-	-	-	-	-	-
Pp10168|m.34077	pentatricopeptide repeat-containing protein	555	20	6.6e-167	0.7055	1	C:mitochondrion	-	IPR002885 (TIGRFAM); PF14432 (PFAM); IPR011990 (G3DSA:1.25.40.GENE3D); IPR002885 (PFAM); IPR002885 (PFAM); PTHR24015 (PANTHER); PTHR24015:SF130 (PANTHER); SIGNAL_PEPTIDE_H_REGION (PHOBIUS); SIGNAL_PEPTIDE (PHOBIUS); SIGNAL_PEPTIDE_N_REGION (PHOBIUS); SIGNAL_PEPTIDE_C_REGION (PHOBIUS); NON_CYTOPLASMIC_DOMAIN (PHOBIUS); IPR002885 (PROSITE_PROFILES); IPR002885 (PROSITE_PROFILES); IPR002885 (PROSITE_…	-	-	-	-	-	-	-
Pp10169|m.34087	protein	195	20	3.7e-83	0.6895	5	P:cell redox homeostasis; F:electron carrier activity; F:protein disulfide oxidoreductase activity; P:glycerol ether metabolic process; P:obsolete electron transport	-	IPR013766 (PFAM); IPR012336 (G3DSA:3.40.30.GENE3D); IPR005746 (PANTHER); IPR017937 (PROSITE_PATTERNS); IPR012336 (PROSITE_PROFILES); IPR012336 (SUPERFAMILY)	-	Wound/hiseq/c19891_g1_i1|m.4691	-	-	-	-	atypical CYS HIS rich thioredoxin 1;Arabidopsis thaliana;gi|15236134|ref|NP_194346.1|
Pp1017|m.1972	ribosome-recycling chloroplastic-like	114	19	3.1e-43	0.6463	8	P:plastid translation; F:copper ion binding; P:defense response to bacterium; P:chloroplast organization; C:thylakoid; C:chloroplast stroma; P:defense response to fungus, incompatible interaction; P:embryo development	-	IPR023584 (SUPERFAMILY)	-	-	-	-	-	-	-
Pp10170|m.34088	protein	133	20	8.2e-66	0.7025	5	P:cell redox homeostasis; F:electron carrier activity; F:protein disulfide oxidoreductase activity; P:glycerol ether metabolic process; P:obsolete electron transport	-	IPR005746 (PIRSF); IPR012336 (G3DSA:3.40.30.GENE3D); IPR013766 (PFAM); IPR005746 (PANTHER); IPR017937 (PROSITE_PATTERNS); IPR012336 (PROSITE_PROFILES); IPR012336 (SUPERFAMILY)	-	-	-	-	-	-	-
Pp10171|m.34089	nadph-dependent thioredoxin reductase 3-like	63	20	4.3e-16	0.636	7	P:hydrogen peroxide catabolic process; F:identical protein binding; F:oxidoreductase activity, acting on a sulfur group of donors, disulfide as acceptor; C:chloroplast; F:thioredoxin-disulfide reductase activity; P:obsolete electron transport; P:pyrimidine nucleobase metabolic process	EC:1.8.4.0; EC:1.8.1.9	IPR012336 (G3DSA:3.40.30.GENE3D); IPR013766 (PFAM); IPR012336 (SUPERFAMILY)	-	-	-	-	-	-	-
Pp10172|m.34091	unknown	274	20	1.2e-68	0.5775	3	F:molecular_function; P:biological_process; C:cytoplasmic membrane-bounded vesicle	-	SignalP-TM (SIGNALP_GRAM_POSITIVE)	-	-	-	-	-	-	-
Pp10173|m.34098	---NA---	53	0	-	-		-	-	SignalP-noTM (SIGNALP_EUK); SignalP-TM (SIGNALP_GRAM_POSITIVE)	-	-	-	-	-	-	-
Pp10174|m.34100	---NA---	134	0	-	-		-	-	no IPS match	-	-	-	-	-	-	-
Pp10175|m.34102	cation-chloride co-transporter 1	157	20	1.3e-34	0.664	6	P:chloride ion homeostasis; P:potassium ion homeostasis; P:potassium ion transmembrane transport; F:potassium:chloride symporter activity; C:membrane; P:chloride transport	-	PTHR11827 (PANTHER); PTHR11827:SF19 (PANTHER); TRANSMEMBRANE (PHOBIUS); NON_CYTOPLASMIC_DOMAIN (PHOBIUS); CYTOPLASMIC_DOMAIN (PHOBIUS)	-	-	-	-	-	-	-
Pp10176|m.34106	cation-chloride co-transporter 1	157	20	1.3e-34	0.664	6	P:chloride ion homeostasis; P:potassium ion homeostasis; P:potassium ion transmembrane transport; F:potassium:chloride symporter activity; C:membrane; P:chloride transport	-	-	-	-	-	-	-	-	-
Pp10177|m.34110	---NA---	86	0	-	-		-	-	TRANSMEMBRANE (PHOBIUS); NON_CYTOPLASMIC_DOMAIN (PHOBIUS); CYTOPLASMIC_DOMAIN (PHOBIUS)	-	-	-	-	-	-	-
Pp10178|m.34114	beta- -n-acetylglucosaminyltransferase ii	495	20	1.2e-151	0.7515	6	F:alpha-1,3-mannosylglycoprotein 2-beta-N-acetylglucosaminyltransferase activity; F:alpha-1,6-mannosylglycoprotein 2-beta-N-acetylglucosaminyltransferase activity; C:Golgi stack; P:oligosaccharide biosynthetic process; C:integral component of membrane; C:mitochondrion	EC:2.4.1.101; EC:2.4.1.143	G3DSA:3.90.550.10 (GENE3D); IPR007754 (PFAM); IPR007754 (PANTHER); SIGNAL_PEPTIDE_H_REGION (PHOBIUS); NON_CYTOPLASMIC_DOMAIN (PHOBIUS); SIGNAL_PEPTIDE (PHOBIUS); SIGNAL_PEPTIDE_C_REGION (PHOBIUS); SIGNAL_PEPTIDE_N_REGION (PHOBIUS); SSF53448 (SUPERFAMILY); TMhelix (TMHMM)	-	Neg_S1/c19666_g1_i3|m.95671	AT2G05320.1	beta-1,2-N-acetylglucosaminyltransferase II	0	-	PREDICTED: alpha-1,6-mannosyl-glycoprotein 2-beta-N-acetylglucosaminyltransferase-like;Solanum lycopersicum;gi|460396007|ref|XP_004243571.1|
Pp10179|m.34118	beta- -n-acetylglucosaminyltransferase ii	428	20	1.5e-151	0.7475	6	F:alpha-1,3-mannosylglycoprotein 2-beta-N-acetylglucosaminyltransferase activity; F:alpha-1,6-mannosylglycoprotein 2-beta-N-acetylglucosaminyltransferase activity; C:Golgi stack; P:oligosaccharide biosynthetic process; C:integral component of membrane; C:mitochondrion	EC:2.4.1.101; EC:2.4.1.143	IPR007754 (PFAM); G3DSA:3.90.550.10 (GENE3D); IPR007754 (PANTHER); SIGNAL_PEPTIDE_H_REGION (PHOBIUS); SIGNAL_PEPTIDE (PHOBIUS); SIGNAL_PEPTIDE_C_REGION (PHOBIUS); SIGNAL_PEPTIDE_N_REGION (PHOBIUS); NON_CYTOPLASMIC_DOMAIN (PHOBIUS); SSF53448 (SUPERFAMILY); TMhelix (TMHMM)	-	-	-	-	-	-	-
Pp1018|m.1974	nucleoside nucleotide kinase domain-containing protein	242	20	5.6e-26	0.6195	2	P:cellular component organization; P:pollen tube development	-	PTHR31153 (PANTHER); PTHR31153:SF0 (PANTHER)	-	-	-	-	-	-	-
Pp10180|m.34123	---NA---	73	0	-	-		-	-	no IPS match	-	-	-	-	-	-	-
Pp10181|m.34126	ramosa 1 enhancer locus 2	104	20	1.6e-09	0.5	12	P:regulation of transcription, DNA-templated; P:metabolic process; F:catalytic activity; P:cytokinesis by cell plate formation; P:nuclear-transcribed mRNA catabolic process; P:microtubule cytoskeleton organization; P:primary shoot apical meristem specification; C:nucleus; C:cytoplasm; F:Hsp90 protein binding; F:protein binding; P:transcription, DNA-templated	-	TMhelix (TMHMM)	-	-	-	-	-	-	-
Pp10184|m.34130	---NA---	151	0	-	-		-	-	no IPS match	-	-	-	-	-	-	-
Pp10185|m.34132	peroxisome assembly protein	223	20	8.3e-77	0.774	6	C:cytosol; F:zinc ion binding; C:peroxisome; P:protein import into peroxisome matrix; P:photomorphogenesis; P:fatty acid beta-oxidation	-	IPR013083 (G3DSA:3.30.40.GENE3D); IPR006845 (PFAM); PTHR12590 (PANTHER); PTHR12590:SF3 (PANTHER); IPR017907 (PROSITE_PATTERNS); IPR001841 (PROSITE_PROFILES); SSF57850 (SUPERFAMILY)	-	-	-	-	-	-	-
Pp10186|m.34137	protein	98	20	6.1e-17	0.751	4	P:cellular process; F:zinc ion binding; P:single-organism process; C:cytoplasmic part	-	no IPS match	-	-	-	-	-	-	-
Pp10187|m.34139	peroxisome assembly protein	370	20	2.3e-124	0.7715	6	C:cytosol; F:zinc ion binding; C:peroxisome; P:protein import into peroxisome matrix; P:photomorphogenesis; P:fatty acid beta-oxidation	-	IPR006845 (PFAM); IPR013083 (G3DSA:3.30.40.GENE3D); PTHR12590:SF3 (PANTHER); PTHR12590 (PANTHER); IPR017907 (PROSITE_PATTERNS); IPR001841 (PROSITE_PROFILES); SSF57850 (SUPERFAMILY)	-	V_2kb_2/006004|m.954526	AT1G79810.1	Pex2/Pex12 N-terminal domain-containing protein / zinc finger (C3HC4-type RING finger) family protein	Dominant suppressor of det1 phenotypes. Encodes a peroxisomal protein essential for Arabidopsis growth. Inserted directly from the cytosol into peroxisomes.	-	Peroxisome assembly protein 2;Populus trichocarpa;gi|224059114|ref|XP_002299722.1|
Pp10188|m.34142	purple acid phosphatase	89	20	9.6e-31	0.8615	7	C:plant-type cell wall; F:metal ion binding; F:acid phosphatase activity; P:cellular response to phosphate starvation; C:extracellular region; P:riboflavin metabolic process; P:hexachlorocyclohexane metabolic process	EC:3.1.3.2	G3DSA:3.60.21.10 (GENE3D); IPR025733 (PFAM); PTHR22953:SF0 (PANTHER); PTHR22953 (PANTHER); SSF56300 (SUPERFAMILY)	-	-	-	-	-	-	-
Pp10189|m.34143	thaumatin-like protein	203	20	1.2e-70	0.654	1	C:cytoplasmic membrane-bounded vesicle	-	IPR001938 (PRINTS); IPR001938 (PIRSF); IPR001938 (SMART); IPR001938 (G3DSA:2.60.110.GENE3D); IPR001938 (PFAM); PTHR31048 (PANTHER); IPR017949 (PROSITE_PATTERNS); TRANSMEMBRANE (PHOBIUS); CYTOPLASMIC_DOMAIN (PHOBIUS); NON_CYTOPLASMIC_DOMAIN (PHOBIUS); IPR001938 (PROSITE_PROFILES); IPR001938 (SUPERFAMILY); TMhelix (TMHMM)	-	-	-	-	-	-	-
Pp1019|m.1979	nucleoside nucleotide kinase-like protein	322	20	5.7e-41	0.4885	9	F:kinase activity; F:ATP binding; P:phosphorylation; C:nucleus; P:pollen tube growth; F:hydrolase activity; P:plant-type cell wall modification; P:pollen tube development; P:metabolic process	-	IPR010488 (PFAM); G3DSA:3.40.50.300 (GENE3D); PTHR31153:SF0 (PANTHER); PTHR31153 (PANTHER)	-	-	-	-	-	-	-
Pp10190|m.34144	---NA---	81	0	-	-		-	-	no IPS match	-	-	-	-	-	-	-
Pp10191|m.34146	protein phosphatase 2c	158	20	1.1e-84	0.8375	6	P:defense response to bacterium; F:metal ion binding; F:protein serine/threonine phosphatase activity; C:plasma membrane; P:protein dephosphorylation; C:protein serine/threonine phosphatase complex	-	-	-	-	-	-	-	-	-
Pp10192|m.34147	protein phosphatase 2c	158	20	1.1e-84	0.8375	6	P:defense response to bacterium; F:metal ion binding; F:protein serine/threonine phosphatase activity; C:plasma membrane; P:protein dephosphorylation; C:protein serine/threonine phosphatase complex	-	IPR001932 (SMART); IPR001932 (G3DSA:3.60.40.GENE3D); IPR001932 (PFAM); IPR015655 (PANTHER); IPR000222 (PROSITE_PATTERNS); IPR001932 (SUPERFAMILY)	-	-	-	-	-	-	-
Pp10193|m.34149	protein phosphatase 2c	158	20	1.1e-84	0.8375	6	P:defense response to bacterium; F:metal ion binding; F:protein serine/threonine phosphatase activity; C:plasma membrane; P:protein dephosphorylation; C:protein serine/threonine phosphatase complex	-	-	-	-	-	-	-	-	-
Pp10194|m.34151	protein phosphatase 2c	160	20	1.7e-84	0.8355	6	P:defense response to bacterium; F:metal ion binding; F:protein serine/threonine phosphatase activity; C:plasma membrane; P:protein dephosphorylation; C:protein serine/threonine phosphatase complex	-	IPR001932 (SMART); IPR001932 (PFAM); IPR001932 (G3DSA:3.60.40.GENE3D); IPR015655 (PANTHER); IPR000222 (PROSITE_PATTERNS); IPR001932 (SUPERFAMILY)	-	-	-	-	-	-	-
Pp10195|m.34153	cysteine-rich receptor-like protein kinase 10-like	141	20	1.2e-46	0.739	6	F:purine ribonucleoside binding; F:anion binding; F:protein serine/threonine kinase activity; F:adenyl ribonucleotide binding; P:MAPK cascade; P:serine family amino acid metabolic process	EC:2.7.11.0	IPR002290 (SMART); IPR000719 (PFAM); G3DSA:3.30.200.20 (GENE3D); G3DSA:1.10.510.10 (GENE3D); PTHR24420:SF524 (PANTHER); PTHR24420 (PANTHER); IPR008271 (PROSITE_PATTERNS); IPR000719 (PROSITE_PROFILES); IPR011009 (SUPERFAMILY)	-	-	-	-	-	-	-
Pp10196|m.34155	---NA---	68	0	-	-		-	-	no IPS match	-	-	-	-	-	-	-
Pp10199|m.34157	cationic amino acid transporter	93	20	3.9e-29	0.801	6	P:response to nematode; P:amino acid transmembrane transport; C:plasma membrane; F:amino acid transmembrane transporter activity; C:integral component of membrane; C:mitochondrion	-	IPR002293 (PFAM); IPR002293 (PANTHER); PTHR11785:SF168 (PANTHER); SIGNAL_PEPTIDE_N_REGION (PHOBIUS); SIGNAL_PEPTIDE_H_REGION (PHOBIUS); CYTOPLASMIC_DOMAIN (PHOBIUS); NON_CYTOPLASMIC_DOMAIN (PHOBIUS); SIGNAL_PEPTIDE_C_REGION (PHOBIUS); SIGNAL_PEPTIDE (PHOBIUS); TRANSMEMBRANE (PHOBIUS); TMhelix (TMHMM)	-	-	-	-	-	-	-
Pp102|m.137	cysteine-rich receptor-like protein kinase	75	20	8.1e-15	0.735	5	F:non-membrane spanning protein tyrosine kinase activity; P:protein phosphorylation; F:ATP binding; F:protein serine/threonine kinase activity; P:serine family amino acid metabolic process	EC:2.7.10.2; EC:2.7.11.0	G3DSA:3.30.200.20 (GENE3D); IPR013320 (G3DSA:2.60.120.GENE3D); IPR001245 (PFAM); PTHR24420 (PANTHER); IPR017441 (PROSITE_PATTERNS); IPR000719 (PROSITE_PROFILES); IPR011009 (SUPERFAMILY)	-	-	-	-	-	-	-
Pp1020|m.1981	---NA---	131	0	-	-		-	-	no IPS match	-	-	-	-	-	-	-
Pp10200|m.34159	high affinity cationic amino acid transporter 1-like	71	20	1.1e-21	0.7865	4	P:amino acid transmembrane transport; F:amino acid transmembrane transporter activity; C:integral component of membrane; C:mitochondrion	-	CYTOPLASMIC_DOMAIN (PHOBIUS); NON_CYTOPLASMIC_DOMAIN (PHOBIUS); TRANSMEMBRANE (PHOBIUS); NON_CYTOPLASMIC_DOMAIN (PHOBIUS); TRANSMEMBRANE (PHOBIUS); TMhelix (TMHMM); TMhelix (TMHMM)	-	-	-	-	-	-	-
Pp10201|m.34161	retrotransposon unclassified	84	20	2.4e-25	0.772	15	F:RNA binding; P:DNA recombination; P:RNA-dependent DNA replication; F:protein kinase activity; F:metal ion binding; P:chromatin assembly or disassembly; F:RNA-directed DNA polymerase activity; F:DNA binding; P:proteolysis; F:nucleotide binding; F:aspartic-type endopeptidase activity; P:DNA integration; F:chromatin binding; C:nucleus; C:chromatin	EC:2.7.7.49; EC:3.4.23.0	G3DSA:3.30.70.270 (GENE3D); IPR000477 (PFAM); PTHR10178:SF14 (PANTHER); PTHR10178 (PANTHER); IPR000477 (PROSITE_PROFILES); SSF56672 (SUPERFAMILY)	-	-	-	-	-	-	-
Pp10202|m.34163	pentatricopeptide repeat-containing protein	701	20	0	0.5755	3	C:mitochondrion; P:sugar mediated signaling pathway; P:mitochondrial mRNA modification	-	IPR002885 (TIGRFAM); IPR002885 (PFAM); IPR011990 (G3DSA:1.25.40.GENE3D); IPR011990 (G3DSA:1.25.40.GENE3D); IPR002885 (PFAM); IPR002885 (PFAM); PTHR24015 (PANTHER); PTHR24015:SF136 (PANTHER); IPR002885 (PROSITE_PROFILES); IPR002885 (PROSITE_PROFILES); IPR002885 (PROSITE_PROFILES); IPR002885 (PROSITE_PROFILES); IPR002885 (PROSITE_PROFILES); IPR002885 (PROSITE_PROFILES); IPR002885 (PROSITE_PROFILES)…	-	-	-	-	-	-	-
Pp10203|m.34175	---NA---	130	0	-	-		-	-	TRANSMEMBRANE (PHOBIUS); SIGNAL_PEPTIDE_N_REGION (PHOBIUS); SIGNAL_PEPTIDE_C_REGION (PHOBIUS); NON_CYTOPLASMIC_DOMAIN (PHOBIUS); NON_CYTOPLASMIC_DOMAIN (PHOBIUS); SIGNAL_PEPTIDE (PHOBIUS); TRANSMEMBRANE (PHOBIUS); CYTOPLASMIC_DOMAIN (PHOBIUS); SIGNAL_PEPTIDE_H_REGION (PHOBIUS); TMhelix (TMHMM); TMhelix (TMHMM)	-	-	-	-	-	-	-
Pp10205|m.34178	---NA---	81	0	-	-		-	-	no IPS match	-	-	-	-	-	-	-
Pp10206|m.34182	---NA---	50	0	-	-		-	-	no IPS match	-	-	-	-	-	-	-
Pp10207|m.34183	octicosapeptide phox domain-containing protein	628	20	1e-173	0.6465	1	C:vacuole	-	-	-	Wound/hiseq/c31998_g1_i1|m.7803	AT4G32070.1	Octicosapeptide/Phox/Bem1p (PB1) domain-containing protein / tetratricopeptide repeat (TPR)-containing protein	0	-	protein PHOX4;Arabidopsis thaliana;gi|15236655|ref|NP_194935.1|
Pp10208|m.34193	octicosapeptide phox domain-containing protein	628	20	1e-173	0.6465	1	C:vacuole	-	IPR000270 (SMART); IPR019734 (SMART); IPR001440 (PFAM); IPR011990 (G3DSA:1.25.40.GENE3D); IPR000270 (PFAM); IPR011990 (G3DSA:1.25.40.GENE3D); PF13414 (PFAM); G3DSA:3.10.20.240 (GENE3D); PTHR22904:SF25 (PANTHER); PTHR22904 (PANTHER); IPR013026 (PROSITE_PROFILES); IPR013026 (PROSITE_PROFILES); SSF48452 (SUPERFAMILY); SSF54277 (SUPERFAMILY)	-	-	-	-	-	-	-
Pp10209|m.34201	bidirectional sugar transporter sweet1-like	138	20	1e-34	0.7005	4	C:integral component of plasma membrane; C:cytoplasmic membrane-bounded vesicle; F:sugar transmembrane transporter activity; P:carbohydrate transport	-	IPR004316 (PFAM); PTHR10791 (PANTHER); CYTOPLASMIC_DOMAIN (PHOBIUS); TRANSMEMBRANE (PHOBIUS); TRANSMEMBRANE (PHOBIUS); NON_CYTOPLASMIC_DOMAIN (PHOBIUS); TRANSMEMBRANE (PHOBIUS); NON_CYTOPLASMIC_DOMAIN (PHOBIUS); CYTOPLASMIC_DOMAIN (PHOBIUS); CYTOPLASMIC_DOMAIN (PHOBIUS); TRANSMEMBRANE (PHOBIUS); TMhelix (TMHMM); TMhelix (TMHMM); TMhelix (TMHMM); TMhelix (TMHMM)	-	-	-	-	-	-	-
Pp1021|m.1983	protein	117	20	3.7e-38	0.7795	17	C:nucleus; C:cytoplasm; C:plasma membrane; C:plasmodesma; F:peptide receptor activity; F:transcription cofactor activity; F:transmembrane receptor protein serine/threonine kinase activity; F:phosphatidylethanolamine binding; F:ubiquitin protein ligase binding; P:transmembrane receptor protein serine/threonine kinase signaling pathway; P:response to abscisic acid; P:hormone-mediated signaling path…	EC:2.7.11	IPR008914 (PFAM); IPR008914 (G3DSA:3.90.280.GENE3D); PTHR11362 (PANTHER); IPR008914 (SUPERFAMILY)	-	-	-	-	-	-	-
Pp10210|m.34208	acyl-protein thioesterase 2	187	20	1.9e-94	0.8725	6	F:retinyl-palmitate esterase activity; F:methyl salicylate esterase activity; F:carboxylic ester hydrolase activity; F:methyl jasmonate esterase activity; F:methyl indole-3-acetate esterase activity; P:retinol metabolic process	EC:3.1.1.21; EC:3.1.1.1	G3DSA:3.40.50.1820 (GENE3D); IPR003140 (PFAM); PTHR10655:SF5 (PANTHER); PTHR10655 (PANTHER); SSF53474 (SUPERFAMILY)	-	BRS/miseq/c2610_g1_i1|m.1793	AT5G20060.2	alpha/beta-Hydrolases superfamily protein	0	-	phospholipase/carboxylesterase family protein;Arabidopsis thaliana;gi|15241251|ref|NP_197506.1|
Pp10212|m.34209	predicted protein	138	20	1.2e-15	0.571	8	F:ATP binding; F:protein kinase activity; P:protein phosphorylation; F:hydrolase activity, acting on carbon-nitrogen (but not peptide) bonds; P:metabolic process; F:carbohydrate binding; F:nucleotide binding; F:protein serine/threonine kinase activity	-	no IPS match	-	-	-	-	-	-	-
Pp10214|m.34212	protein binding	175	15	3.9e-12	0.506	8	P:RNA splicing; C:cytosol; C:mediator complex; F:RNA polymerase binding; P:regulation of transcription, DNA-templated; P:transcription, DNA-templated; C:plasma membrane; C:nucleus	-	no IPS match	-	-	-	-	-	-	-
Pp10215|m.34215	protein binding	168	6	1.3e-08	0.5217		-	-	no IPS match	-	-	-	-	-	-	-
Pp10217|m.34218	protein methyltransferase hemk homolog	401	20	0	0.688	4	F:nucleic acid binding; F:protein methyltransferase activity; C:plastid; P:protein methylation	-	G3DSA:3.40.50.150 (GENE3D); PF13659 (PFAM); IPR004556 (TIGRFAM); PTHR18895:SF7 (PANTHER); PTHR18895 (PANTHER); IPR002052 (PROSITE_PATTERNS); SIGNAL_PEPTIDE_H_REGION (PHOBIUS); NON_CYTOPLASMIC_DOMAIN (PHOBIUS); SIGNAL_PEPTIDE_C_REGION (PHOBIUS); SIGNAL_PEPTIDE (PHOBIUS); SIGNAL_PEPTIDE_N_REGION (PHOBIUS); SignalP-TM (SIGNALP_GRAM_POSITIVE); SSF53335 (SUPERFAMILY)	3A_I18_OT_comp20889_c0_seq1|m.32413	DCS1kb_2/polished_high/001051|m.1192	AT5G64150.1	RNA methyltransferase family protein	0	RNA methyltransferase family protein;Arabidopsis thaliana;gi|15237618|ref|NP_201220.1|	PREDICTED: hemK methyltransferase family member 1;Solanum lycopersicum;gi|460396878|ref|XP_004243997.1|
Pp10218|m.34225	---NA---	85	0	-	-		-	-	no IPS match	-	-	-	-	-	-	-
Pp10219|m.34228	---NA---	61	0	-	-		-	-	no IPS match	-	-	-	-	-	-	-
Pp1022|m.1985	type i inositol- -trisphosphate 5-phosphatase 12-like	355	20	1.3e-102	0.682	2	P:response to oxygen-containing compound; P:response to organic substance	-	IPR015943 (G3DSA:2.130.10.GENE3D); IPR005135 (G3DSA:3.60.10.GENE3D); PTHR11200:SF24 (PANTHER); PTHR11200 (PANTHER); IPR017986 (SUPERFAMILY)	-	-	-	-	-	-	-
Pp10220|m.34231	---NA---	68	0	-	-		-	-	no IPS match	-	-	-	-	-	-	-
Pp10221|m.34232	peptidase family m48 family protein	363	20	0	0.874	4	C:membrane; F:metalloendopeptidase activity; P:proteolysis; C:plastid	EC:3.4.24.0	G3DSA:3.30.2010.10 (GENE3D); IPR001915 (PFAM); PTHR10120 (PANTHER)	-	DCS1kb_3/021320|m.95855	AT3G27110.1	Peptidase family M48 family protein	0	-	uninformative;Glycine max;gi|356558714|ref|XP_003547648.1|
Pp10222|m.34240	cytochrome b561 ferric reductase transmembrane family protein	271	20	8.3e-124	0.638	1	C:membrane	-	PTHR15885 (PANTHER); PTHR15885:SF1 (PANTHER)	-	-	AT4G18260.1	Cytochrome b561/ferric reductase transmembrane protein family	0	-	-
Pp10223|m.34248	dentin sialophospho protein	2439	20	1.5e-45	0.522	4	C:plasmodesma; P:biological_process; F:molecular_function; C:nucleus	-	PTHR31267:SF0 (PANTHER); PTHR31267 (PANTHER)	-	RF-V_1/polished_high/006036|m.6190	AT5G07980.1	dentin sialophosphoprotein-related	0	-	uninformative;Cucumis sativus;gi|449487077|ref|XP_004157489.1|
Pp10224|m.34259	universal stress protein family protein	183	20	3.9e-23	0.641	1	P:response to stress	-	IPR014729 (G3DSA:3.40.50.GENE3D); IPR006016 (PFAM); PTHR31964 (PANTHER); SSF52402 (SUPERFAMILY)	-	-	-	-	-	-	-
Pp10225|m.34266	universal stress protein family protein	140	20	1.5e-30	0.629	3	P:response to stress; F:molecular_function; P:response to molecule of fungal origin	-	IPR014729 (G3DSA:3.40.50.GENE3D); IPR006016 (PFAM); NON_CYTOPLASMIC_DOMAIN (PHOBIUS); SIGNAL_PEPTIDE_N_REGION (PHOBIUS); SIGNAL_PEPTIDE_C_REGION (PHOBIUS); SIGNAL_PEPTIDE (PHOBIUS); SIGNAL_PEPTIDE_H_REGION (PHOBIUS); SignalP-noTM (SIGNALP_EUK); SSF52402 (SUPERFAMILY)	-	-	-	-	-	-	-
Pp10226|m.34269	vacuolar protein sorting-associated protein 45 homolog	376	20	1.3e-168	0.843	3	C:plant-type vacuole membrane; P:vesicle docking involved in exocytosis; P:intracellular protein transport	-	IPR001619 (PFAM); G3DSA:3.40.50.2060 (GENE3D); IPR027482 (G3DSA:3.40.50.GENE3D); G3DSA:3.90.830.10 (GENE3D); IPR001619 (PANTHER); PTHR11679:SF3 (PANTHER); IPR001619 (SUPERFAMILY)	-	SDN/miseq/c29241_g1_i1|m.38556	AT1G77140.1	vacuolar protein sorting 45	A peripheral membrane protein that associates with microsomal membranes, likely to function in the transport of proteins to the vacuole. It is a member of Sec1p protein family. It may be involved in the regulation of vesicle fusion reactions through interaction with t-SNAREs at the Golgi trans face.	-	PREDICTED: vacuolar protein sorting-associated protein 45 homolog isoform X1;Vitis vinifera;gi|225457759|ref|XP_002263592.1|
Pp10227|m.34276	threonine endopeptidase; uncharacterized protein chloroplastic-like	249	20	8.4e-58	0.6575	1	C:chloroplast part	-	IPR025564 (PFAM); TRANSMEMBRANE (PHOBIUS); TRANSMEMBRANE (PHOBIUS); NON_CYTOPLASMIC_DOMAIN (PHOBIUS); CYTOPLASMIC_DOMAIN (PHOBIUS); CYTOPLASMIC_DOMAIN (PHOBIUS); TMhelix (TMHMM); TMhelix (TMHMM)	-	JASS/hiseq/c48812_g1_i1|m.17102	-	-	-	-	uninformative;Populus trichocarpa;gi|224067952|ref|XP_002302615.1|
Pp10228|m.34284	1-acyl-sn-glycerol-3-phosphate acyltransferase	385	20	0	0.756	4	F:transferase activity, transferring acyl groups; P:phospholipid biosynthetic process; C:endoplasmic reticulum; C:membrane part	-	IPR002123 (SMART); IPR002123 (PFAM); PTHR10983:SF1 (PANTHER); PTHR10983 (PANTHER); CYTOPLASMIC_DOMAIN (PHOBIUS); NON_CYTOPLASMIC_DOMAIN (PHOBIUS); TRANSMEMBRANE (PHOBIUS); TRANSMEMBRANE (PHOBIUS); CYTOPLASMIC_DOMAIN (PHOBIUS); TRANSMEMBRANE (PHOBIUS); NON_CYTOPLASMIC_DOMAIN (PHOBIUS); SSF69593 (SUPERFAMILY); TMhelix (TMHMM); TMhelix (TMHMM); TMhelix (TMHMM)	-	DCS1kb_3/polished_high/000401|m.448	AT3G57650.1	lysophosphatidyl acyltransferase 2	Encodes an endoplasmic reticulum localized protein with lysophosphatidyl acyltransferase activity.	-	PREDICTED: 1-acyl-sn-glycerol-3-phosphate acyltransferase 2;Vitis vinifera;gi|225441750|ref|XP_002283340.1|
Pp10229|m.34287	---NA---	66	0	-	-		-	-	no IPS match	-	-	-	-	-	-	-
Pp1023|m.1986	pectate lyase	189	20	4.5e-28	0.8665	2	F:pectate lyase activity; C:membrane	EC:4.2.2.2	IPR018082 (PRINTS); IPR012334 (G3DSA:2.160.20.GENE3D); PTHR31683:SF0 (PANTHER); PTHR31683 (PANTHER); IPR011050 (SUPERFAMILY)	-	-	-	-	-	-	-
Pp10230|m.34289	---NA---	55	0	-	-		-	-	no IPS match	-	-	-	-	-	-	-
Pp10231|m.34290	potassium channel	120	20	2.6e-52	0.753	6	F:voltage-gated potassium channel activity; P:potassium ion transport; C:plastid; P:biological regulation; P:ion transmembrane transport; C:voltage-gated potassium channel complex	-	G3DSA:1.10.287.630 (GENE3D); PTHR10217:SF463 (PANTHER); PTHR10217 (PANTHER); TRANSMEMBRANE (PHOBIUS); CYTOPLASMIC_DOMAIN (PHOBIUS); NON_CYTOPLASMIC_DOMAIN (PHOBIUS); IPR018490 (SUPERFAMILY); TMhelix (TMHMM)	-	-	-	-	-	-	-
Pp10233|m.34292	d-arabinono- -lactone oxidase-like; uncharacterized protein loc100789425	123	20	1.6e-26	0.6575	2	C:cell part; F:oxidoreductase activity, acting on CH-OH group of donors	-	PTHR13878:SF15 (PANTHER); PTHR13878 (PANTHER)	-	-	-	-	-	-	-
Pp10234|m.34296	l-gulonolactone oxidase-like isoform 1; uncharacterized protein loc100260872	325	20	9.4e-83	0.592	1	F:oxidoreductase activity	-	IPR007173 (PFAM); PTHR13878 (PANTHER); PTHR13878:SF15 (PANTHER)	1A_all_VO_L_28766_T_19/23|m.3484	-	-	-	-	D-arabinono-1,4-lactone oxidase-like protein;Arabidopsis thaliana;gi|15226431|ref|NP_182197.1|	-
Pp10235|m.34300	rna-binding (rrm rbd rnp motifs) family protein	220	20	8.2e-54	0.845	3	F:nucleic acid binding; C:ribonucleoprotein complex; F:nucleotide binding	-	IPR000504 (SMART); IPR000504 (PFAM); IPR012677 (G3DSA:3.30.70.GENE3D); PTHR15241 (PANTHER); PTHR15241:SF0 (PANTHER); IPR000504 (PROSITE_PROFILES); SSF54928 (SUPERFAMILY)	3A_I19_VO_L_55844_T_13/20|m.35844	V_3_3-6kb/016684|m.360665	AT4G35785.5	RNA-binding (RRM/RBD/RNP motifs) family protein	0	PREDICTED: uncharacterized RNA-binding protein C25G10.01-like;Vitis vinifera;gi|359496147|ref|XP_003635162.1|	transformer-SR ribonucleoprotein, putative;Arabidopsis thaliana;gi|15222377|ref|NP_172215.1|
Pp10236|m.34304	ring finger	217	5	5.6e-56	0.544	2	F:metal ion binding; F:zinc ion binding	-	no IPS match	-	-	-	-	-	-	-
Pp10237|m.34306	ring finger	172	5	4.9e-45	0.55	2	F:metal ion binding; F:zinc ion binding	-	no IPS match	-	-	-	-	-	-	-
Pp10238|m.34309	---NA---	124	0	-	-		-	-	TRANSMEMBRANE (PHOBIUS); CYTOPLASMIC_DOMAIN (PHOBIUS); NON_CYTOPLASMIC_DOMAIN (PHOBIUS); TMhelix (TMHMM)	-	-	-	-	-	-	-
Pp1024|m.1991	pectate lyase	191	20	4.2e-28	0.8665	2	F:pectate lyase activity; C:membrane	EC:4.2.2.2	IPR018082 (PRINTS); IPR012334 (G3DSA:2.160.20.GENE3D); PTHR31683 (PANTHER); PTHR31683:SF0 (PANTHER); IPR011050 (SUPERFAMILY)	-	-	-	-	-	-	-
Pp10240|m.34312	pollen allergen	102	20	1.1e-30	0.577	9	F:molecular_function; P:negative regulation of stomatal complex development; C:extracellular region; P:cell wall organization; F:hydrolase activity; P:metabolic process; P:carbohydrate metabolic process; F:hydrolase activity, acting on glycosyl bonds; F:polygalacturonase activity	-	SIGNAL_PEPTIDE_N_REGION (PHOBIUS); NON_CYTOPLASMIC_DOMAIN (PHOBIUS); SIGNAL_PEPTIDE_C_REGION (PHOBIUS); SIGNAL_PEPTIDE_H_REGION (PHOBIUS); SIGNAL_PEPTIDE (PHOBIUS); SignalP-TM (SIGNALP_GRAM_POSITIVE); SignalP-noTM (SIGNALP_EUK)	-	-	-	-	-	-	-
Pp10241|m.34313	---NA---	52	0	-	-		-	-	CYTOPLASMIC_DOMAIN (PHOBIUS); TRANSMEMBRANE (PHOBIUS); NON_CYTOPLASMIC_DOMAIN (PHOBIUS); TMhelix (TMHMM)	-	-	-	-	-	-	-
Pp10242|m.34314	unknown	128	2	8.3e-42	0.6		-	-	TRANSMEMBRANE (PHOBIUS); NON_CYTOPLASMIC_DOMAIN (PHOBIUS); CYTOPLASMIC_DOMAIN (PHOBIUS); CYTOPLASMIC_DOMAIN (PHOBIUS); TRANSMEMBRANE (PHOBIUS); TMhelix (TMHMM); TMhelix (TMHMM)	-	-	-	-	-	-	-
Pp10243|m.34318	unknown	109	6	2.6e-28	0.62		-	-	no IPS match	-	-	-	-	-	-	-
Pp10244|m.34319	at5g51550 k17n15_10	344	20	0	0.7715	2	C:plant-type cell wall; P:response to karrikin	-	IPR006766 (PFAM); PTHR31279 (PANTHER); PTHR31279:SF0 (PANTHER); SIGNAL_PEPTIDE_N_REGION (PHOBIUS); SIGNAL_PEPTIDE_C_REGION (PHOBIUS); SIGNAL_PEPTIDE (PHOBIUS); NON_CYTOPLASMIC_DOMAIN (PHOBIUS); SIGNAL_PEPTIDE_H_REGION (PHOBIUS); SignalP-noTM (SIGNALP_EUK); SignalP-TM (SIGNALP_GRAM_POSITIVE)	6A_all_VO_L_1544_T_23/32|m.52946	V_1kb/017086|m.888394	AT5G51550.1	EXORDIUM like 3	0	PREDICTED: proline-rich receptor-like protein kinase PERK13-like;Cucumis sativus;gi|449445086|ref|XP_004140304.1|	protein EXORDIUM like 3;Arabidopsis thaliana;gi|15242118|ref|NP_199968.1|
Pp10246|m.34326	---NA---	58	0	-	-		-	-	no IPS match	-	-	-	-	-	-	-
Pp10248|m.34327	---NA---	82	0	-	-		-	-	CYTOPLASMIC_DOMAIN (PHOBIUS); TRANSMEMBRANE (PHOBIUS); NON_CYTOPLASMIC_DOMAIN (PHOBIUS)	-	-	-	-	-	-	-
Pp10249|m.34331	integral membrane hpp family protein	261	20	6.5e-54	0.698	2	C:membrane; C:chloroplast envelope	-	IPR007065 (PFAM); NON_CYTOPLASMIC_DOMAIN (PHOBIUS); TRANSMEMBRANE (PHOBIUS); CYTOPLASMIC_DOMAIN (PHOBIUS); TRANSMEMBRANE (PHOBIUS); TRANSMEMBRANE (PHOBIUS); TRANSMEMBRANE (PHOBIUS); NON_CYTOPLASMIC_DOMAIN (PHOBIUS); TRANSMEMBRANE (PHOBIUS); NON_CYTOPLASMIC_DOMAIN (PHOBIUS); CYTOPLASMIC_DOMAIN (PHOBIUS); CYTOPLASMIC_DOMAIN (PHOBIUS); TMhelix (TMHMM); TMhelix (TMHMM); TMhelix (TMHMM); TMhelix (TMHM…	-	-	-	-	-	-	-
Pp1025|m.1996	granule-bound starch synthase	146	20	5.1e-60	0.689	5	F:starch synthase activity; P:glucan biosynthetic process; C:plastid; P:starch metabolic process; P:sucrose metabolic process	EC:2.4.1.21	IPR013534 (PFAM); G3DSA:3.40.1190.20 (GENE3D); SSF53756 (SUPERFAMILY)	-	-	-	-	-	-	-
Pp10250|m.34336	protein	114	15	4.8e-17	0.5407		-	-	no IPS match	-	BRS/miseq/c18343_g1_i2|m.17382	-	-	-	-	PREDICTED: F-box/LRR-repeat protein At5g63520-like;Glycine max;gi|356508825|ref|XP_003523154.1|
Pp10251|m.34338	---NA---	102	0	-	-		-	-	no IPS match	-	-	-	-	-	-	-
Pp10252|m.34340	---NA---	80	0	-	-		-	-	no IPS match	-	-	-	-	-	-	-
Pp10253|m.34342	unknown	71	3	2.3e-14	0.8033		-	-	IPR009424 (PFAM); CYTOPLASMIC_DOMAIN (PHOBIUS); TRANSMEMBRANE (PHOBIUS); CYTOPLASMIC_DOMAIN (PHOBIUS); NON_CYTOPLASMIC_DOMAIN (PHOBIUS); TRANSMEMBRANE (PHOBIUS); SignalP-TM (SIGNALP_EUK); TMhelix (TMHMM); TMhelix (TMHMM)	-	-	-	-	-	-	-
Pp10254|m.34343	arabinogalactan peptide 16-like	65	20	9.2e-18	0.7585	9	C:cytoplasmic membrane-bounded vesicle; P:brassinosteroid biosynthetic process; P:nitrate transport; P:trichoblast differentiation; P:iron ion transport; C:anchored component of membrane; P:response to nitrate; P:cellular response to iron ion starvation; C:plasma membrane	-	IPR009424 (PFAM); NON_CYTOPLASMIC_DOMAIN (PHOBIUS); TRANSMEMBRANE (PHOBIUS); NON_CYTOPLASMIC_DOMAIN (PHOBIUS); CYTOPLASMIC_DOMAIN (PHOBIUS); TRANSMEMBRANE (PHOBIUS); SignalP-TM (SIGNALP_EUK); TMhelix (TMHMM); TMhelix (TMHMM)	-	-	-	-	-	-	-
Pp10255|m.34346	arabinogalactan peptide 16-like	65	20	2.4e-18	0.7505	9	P:brassinosteroid biosynthetic process; P:nitrate transport; P:trichoblast differentiation; P:iron ion transport; P:response to nitrate; P:cellular response to iron ion starvation; C:cytoplasmic membrane-bounded vesicle; C:anchored component of membrane; C:plasma membrane	-	IPR009424 (PFAM); SIGNAL_PEPTIDE_C_REGION (PHOBIUS); CYTOPLASMIC_DOMAIN (PHOBIUS); SIGNAL_PEPTIDE_H_REGION (PHOBIUS); NON_CYTOPLASMIC_DOMAIN (PHOBIUS); SIGNAL_PEPTIDE_N_REGION (PHOBIUS); TRANSMEMBRANE (PHOBIUS); SIGNAL_PEPTIDE (PHOBIUS); SignalP-TM (SIGNALP_EUK); TMhelix (TMHMM); TMhelix (TMHMM)	-	-	-	-	-	-	-
Pp10256|m.34347	---NA---	81	0	-	-		-	-	no IPS match	-	-	-	-	-	-	-
Pp10258|m.34350	allene oxide cyclase	107	20	2.1e-33	0.6935	5	P:response to abiotic stimulus; F:isomerase activity; C:membrane; P:response to stress; C:chloroplast part	-	IPR009410 (PFAM); PTHR31843 (PANTHER); PTHR31843:SF0 (PANTHER); SSF141493 (SUPERFAMILY)	-	-	-	-	-	-	-
Pp10259|m.34351	---NA---	153	0	-	-		-	-	no IPS match	-	-	-	-	-	-	-
Pp1026|m.1998	pentatricopeptide repeat-containing protein at5g09950-like	229	20	6.6e-69	0.6805		-	-	IPR002885 (PFAM); IPR002885 (PFAM); IPR002885 (TIGRFAM); IPR011990 (G3DSA:1.25.40.GENE3D); PTHR24015 (PANTHER); PTHR24015:SF158 (PANTHER); TRANSMEMBRANE (PHOBIUS); CYTOPLASMIC_DOMAIN (PHOBIUS); NON_CYTOPLASMIC_DOMAIN (PHOBIUS); IPR002885 (PROSITE_PROFILES); IPR002885 (PROSITE_PROFILES); PS51257 (PROSITE_PROFILES); IPR002885 (PROSITE_PROFILES); IPR002885 (PROSITE_PROFILES)	-	-	-	-	-	-	-
Pp10260|m.34360	glycine dehydrogenase	111	20	1.8e-51	0.969	12	P:oxidation-reduction process; F:glycine dehydrogenase (decarboxylating) activity; C:mitochondrion; C:chloroplast envelope; P:glycine catabolic process; F:ATP binding; F:2-alkenal reductase [NAD(P)] activity; P:response to cadmium ion; F:pyridoxal phosphate binding; C:apoplast; P:L-serine metabolic process; P:threonine metabolic process	EC:1.4.4.2; EC:1.3.1.74	IPR001597 (PFAM); IPR015421 (G3DSA:3.40.640.GENE3D); PTHR11773:SF0 (PANTHER); IPR020581 (PANTHER); IPR015424 (SUPERFAMILY)	-	-	-	-	-	-	-
Pp10261|m.34362	glycine dehydrogenase	159	20	7.1e-82	0.8675	12	C:glycine cleavage complex; P:oxidation-reduction process; F:glycine dehydrogenase (decarboxylating) activity; C:mitochondrion; C:chloroplast envelope; P:glycine catabolic process; F:ATP binding; P:response to cadmium ion; F:pyridoxal phosphate binding; C:apoplast; P:L-serine metabolic process; P:threonine metabolic process	EC:1.4.4.2	IPR015421 (G3DSA:3.40.640.GENE3D); PTHR11773:SF0 (PANTHER); IPR020581 (PANTHER); IPR015424 (SUPERFAMILY)	-	-	-	-	-	-	-
Pp10262|m.34364	protein dr1-like protein	151	20	7.8e-84	0.919	6	F:transcription cofactor activity; P:regulation of transcription from RNA polymerase II promoter; F:sequence-specific DNA binding; F:protein heterodimerization activity; C:transcription factor complex; P:regulation of transcription, DNA-templated	-	IPR009072 (G3DSA:1.10.20.GENE3D); IPR003958 (PFAM); PTHR11064 (PANTHER); IPR009072 (SUPERFAMILY)	-	E1_2kb_1/polished_high/001511|m.1775	AT5G23090.2	nuclear factor Y, subunit B13	0	-	PREDICTED: protein Dr1 homolog;Solanum lycopersicum;gi|460392027|ref|XP_004241619.1|
Pp10263|m.34367	pi starvation-induced protein	124	20	1.3e-46	0.7915	5	F:identical protein binding; F:serine-type endopeptidase activity; C:cytoplasmic membrane-bounded vesicle; C:plasma membrane; P:negative regulation of catalytic activity	EC:3.4.21.0	IPR010259 (PFAM); G3DSA:3.30.70.80 (GENE3D); PTHR10795:SF17 (PANTHER); IPR015500 (PANTHER); NON_CYTOPLASMIC_DOMAIN (PHOBIUS); SIGNAL_PEPTIDE_N_REGION (PHOBIUS); SIGNAL_PEPTIDE_H_REGION (PHOBIUS); SIGNAL_PEPTIDE (PHOBIUS); SIGNAL_PEPTIDE_C_REGION (PHOBIUS); SignalP-noTM (SIGNALP_EUK); SignalP-TM (SIGNALP_GRAM_POSITIVE); IPR009020 (SUPERFAMILY); TMhelix (TMHMM)	-	SDN/miseq/c20933_g1_i1|m.18013	AT1G71950.1	Proteinase inhibitor, propeptide	0	-	Os05g0432700;Oryza sativa Japonica Group;gi|115464069|ref|NP_001055634.1|
Pp10264|m.34370	PREDICTED: uncharacterized protein LOC100814311	110	2	6.8e-05	0.5		-	-	no IPS match	-	-	-	-	-	-	-
Pp10265|m.34372	phosphoenolpyruvate carboxykinase	153	20	1.4e-65	0.815	13	C:cytosol; C:nucleolus; F:phosphoenolpyruvate carboxykinase (ATP) activity; F:ATP binding; P:phosphorylation; F:kinase activity; P:defense response to fungus, incompatible interaction; P:gluconeogenesis; P:response to cadmium ion; P:cellular response to phosphate starvation; C:membrane; P:tricarboxylic acid cycle; P:carbon utilization	EC:4.1.1.49	IPR001272 (PFAM); IPR008210 (G3DSA:3.40.449.GENE3D); PTHR30031:SF0 (PANTHER); PTHR30031 (PANTHER); IPR008210 (SUPERFAMILY)	-	-	-	-	-	-	-
Pp10266|m.34376	act domain-containing protein 3	199	20	2.1e-88	0.8055	2	P:metabolic process; F:amino acid binding	-	G3DSA:3.30.70.260 (GENE3D); IPR002912 (PFAM); PTHR31096 (PANTHER); PTHR31096:SF0 (PANTHER); SSF55021 (SUPERFAMILY); SSF55021 (SUPERFAMILY)	-	-	-	-	-	-	-
Pp10267|m.34380	---NA---	66	0	-	-		-	-	CYTOPLASMIC_DOMAIN (PHOBIUS); TRANSMEMBRANE (PHOBIUS); NON_CYTOPLASMIC_DOMAIN (PHOBIUS)	-	-	-	-	-	-	-
Pp10268|m.34382	c-type u1 snrnp	201	20	4.5e-88	0.728	3	F:nucleic acid binding; C:nucleus; F:zinc ion binding	-	IPR013085 (PFAM); IPR017340 (PANTHER); PTHR31148:SF1 (PANTHER); SSF57667 (SUPERFAMILY)	5A_all_VO_L_2_T_263440/409051|m.39728	P/miseq/c19953_g1_i1|m.13037	-	-	-	U1 small nuclear ribonucleoprotein C, putative;Ricinus communis;gi|255559356|ref|XP_002520698.1|	U1 small nuclear ribonucleoprotein C, putative;Ricinus communis;gi|255559356|ref|XP_002520698.1|
Pp10269|m.34386	pentatricopeptide repeat-containing protein	895	20	0	0.56	1	C:mitochondrion	-	IPR002885 (PFAM); IPR002885 (PFAM); IPR011990 (G3DSA:1.25.40.GENE3D); IPR002885 (PFAM); IPR002885 (PFAM); IPR011990 (G3DSA:1.25.40.GENE3D); IPR002885 (TIGRFAM); PTHR24015 (PANTHER); PTHR24015:SF0 (PANTHER); IPR002885 (PROSITE_PROFILES); IPR002885 (PROSITE_PROFILES); IPR002885 (PROSITE_PROFILES); IPR002885 (PROSITE_PROFILES); IPR002885 (PROSITE_PROFILES); IPR002885 (PROSITE_PROFILES); IPR002885 (P…	2A_all_VO_L_11743_T_1/1|m.16336	S/hiseq/c42973_g2_i1|m.37433	AT2G17140.1	Pentatricopeptide repeat (PPR) superfamily protein	0	pentatricopeptide repeat-containing protein, putative;Ricinus communis;gi|255572426|ref|XP_002527150.1|	pentatricopeptide repeat-containing protein, putative;Ricinus communis;gi|255572426|ref|XP_002527150.1|
Pp1027|m.2003	at5g06970 moj9_14	92	20	2.3e-22	0.6845	5	C:nucleus; C:plasmodesma; P:cell adhesion; P:trichome morphogenesis; P:actin nucleation	-	IPR008528 (PFAM); PTHR31280 (PANTHER); PTHR31280:SF0 (PANTHER)	-	-	-	-	-	-	-
Pp10271|m.34397	pentatricopeptide repeat-containing protein	440	20	1e-66	0.5645	8	F:molecular_function; C:mitochondrion; P:biological_process; F:ATP binding; P:DNA repair; F:DNA-dependent ATPase activity; F:DNA binding; C:membrane	-	IPR002885 (PFAM); IPR002885 (PFAM); IPR002885 (TIGRFAM); IPR002885 (PFAM); PTHR24015 (PANTHER); PTHR24015:SF0 (PANTHER); TRANSMEMBRANE (PHOBIUS); CYTOPLASMIC_DOMAIN (PHOBIUS); NON_CYTOPLASMIC_DOMAIN (PHOBIUS); IPR002885 (PROSITE_PROFILES); IPR002885 (PROSITE_PROFILES); IPR002885 (PROSITE_PROFILES); IPR002885 (PROSITE_PROFILES); IPR002885 (PROSITE_PROFILES); IPR002885 (PROSITE_PROFILES); IPR002885…	-	SDN/miseq/c24696_g1_i1|m.25129	AT1G07740.1	Tetratricopeptide repeat (TPR)-like superfamily protein	0	-	PREDICTED: pentatricopeptide repeat-containing protein At1g07740, mitochondrial-like;Fragaria vesca;gi|470119707|ref|XP_004295952.1|
Pp10273|m.34405	---NA---	67	0	-	-		-	-	no IPS match	-	-	-	-	-	-	-
Pp10274|m.34407	dhhc zinc finger domain containing protein	66	8	1.9e-14	0.7025	2	F:metal ion binding; C:membrane	-	SignalP-noTM (SIGNALP_EUK)	-	-	-	-	-	-	-
Pp10275|m.34408	serine threonine-protein kinase bri1-like 2	1154	20	0	0.71	8	F:protein kinase activity; P:xylem and phloem pattern formation; F:oxidoreductase activity; C:cytoplasmic membrane-bounded vesicle; P:hormone-mediated signaling pathway; F:nucleotide binding; P:phosphorylation; C:membrane	-	IPR003591 (SMART); IPR002290 (SMART); G3DSA:3.80.10.10 (GENE3D); PF13855 (PFAM); G3DSA:3.80.10.10 (GENE3D); IPR013320 (G3DSA:2.60.120.GENE3D); PF13516 (PFAM); G3DSA:1.10.510.10 (GENE3D); IPR013210 (PFAM); IPR025875 (PFAM); IPR001611 (PFAM); IPR001245 (PFAM); G3DSA:3.30.200.20 (GENE3D); PTHR24420 (PANTHER); IPR008271 (PROSITE_PATTERNS); IPR017441 (PROSITE_PATTERNS); NON_CYTOPLASMIC_DOMAIN (PHOBIUS…	6A_I23_VO_L_1617_T_64/66|m.59712	V/hiseq/c39276_g1_i1|m.12996	AT2G01950.1	BRI1-like 2	Encodes a leucine rich repeat receptor kinase and associated with provascular/procambial cells. Similar to BRI, brassinosteroid receptor protein.	leucine-rich repeat transmembrane protein kinase;Populus trichocarpa;gi|224101951|ref|XP_002312487.1|	leucine-rich repeat transmembrane protein kinase;Populus trichocarpa;gi|224101951|ref|XP_002312487.1|
Pp10276|m.34419	zap - like protein	331	20	3.1e-102	0.7185	1	C:nucleus	-	G3DSA:3.40.50.300 (GENE3D); PTHR13413:SF0 (PANTHER); IPR026314 (PANTHER); IPR027417 (SUPERFAMILY)	-	S_2_3-6kb/017785|m.105701	AT5G62760.1	P-loop containing nucleoside triphosphate hydrolases superfamily protein	0	-	ZAP - like protein;Arabidopsis thaliana;gi|15241965|ref|NP_201082.1|
Pp10277|m.34420	---NA---	67	0	-	-		-	-	no IPS match	-	-	-	-	-	-	-
Pp10278|m.34421	diaminopimelate decarboxylase	198	20	1.6e-23	0.6585	3	P:lysine biosynthetic process via diaminopimelate; F:diaminopimelate decarboxylase activity; C:plastid	EC:4.1.1.20	G3DSA:3.20.20.10 (GENE3D); PTHR11482:SF5 (PANTHER); PTHR11482 (PANTHER); SSF51419 (SUPERFAMILY)	-	-	-	-	-	-	-
Pp1028|m.2004	histone h3	52	13	6.6e-08	0.7192		-	-	no IPS match	-	-	-	-	-	-	-
Pp10280|m.34423	protein	669	20	0	0.6715	1	P:mitochondrial mRNA modification	-	IPR011990 (G3DSA:1.25.40.GENE3D); IPR002885 (PFAM); PF14432 (PFAM); IPR002885 (TIGRFAM); IPR002885 (PFAM); PTHR24015:SF136 (PANTHER); PTHR24015 (PANTHER); IPR002885 (PROSITE_PROFILES); IPR002885 (PROSITE_PROFILES); IPR002885 (PROSITE_PROFILES); IPR002885 (PROSITE_PROFILES); IPR002885 (PROSITE_PROFILES); IPR002885 (PROSITE_PROFILES); IPR002885 (PROSITE_PROFILES); IPR002885 (PROSITE_PROFILES); IPR0…	2A_all_VO_L_1_T_107433/181832|m.14633	-	-	-	-	PREDICTED: pentatricopeptide repeat-containing protein At3g12770;Vitis vinifera;gi|225447423|ref|XP_002276196.1|	-
Pp10281|m.34430	pentatricopeptide repeat-containing protein chloroplastic-like	522	20	0	0.699		-	-	IPR011990 (G3DSA:1.25.40.GENE3D); IPR002885 (PFAM); IPR002885 (PFAM); IPR002885 (TIGRFAM); PF14432 (PFAM); PTHR24015 (PANTHER); PTHR24015:SF136 (PANTHER); IPR002885 (PROSITE_PROFILES); IPR002885 (PROSITE_PROFILES); IPR002885 (PROSITE_PROFILES); IPR002885 (PROSITE_PROFILES); IPR002885 (PROSITE_PROFILES); IPR002885 (PROSITE_PROFILES); IPR002885 (PROSITE_PROFILES); IPR002885 (PROSITE_PROFILES); IPR0…	-	-	-	-	-	-	-
Pp10282|m.34432	protein trichome berefringence-like 7	81	20	9.2e-08	0.6175	2	C:integral component of membrane; P:biological_process	-	IPR025846 (PFAM)	-	-	-	-	-	-	-
Pp10283|m.34437	protein hasty 1-like	353	20	7.7e-93	0.6275	1	P:system development	-	IPR011989 (G3DSA:1.25.10.GENE3D); IPR013598 (PFAM); PTHR11223:SF3 (PANTHER); PTHR11223 (PANTHER); IPR016024 (SUPERFAMILY)	-	V_3_3-6kb/006467|m.337518	-	-	-	-	PREDICTED: protein HASTY 1;Elaeis guineensis;gi|743865133|ref|XP_010904764.1|
Pp10284|m.34441	---NA---	62	0	-	-		-	-	no IPS match	-	-	-	-	-	-	-
Pp10285|m.34443	nf-x1-type zinc finger protein nfxl2-like	449	20	2.5e-130	0.6475	1	C:intracellular membrane-bounded organelle	-	IPR000967 (SMART); IPR000967 (PFAM); PTHR12360 (PANTHER); PTHR12360:SF1 (PANTHER); IPR019786 (PROSITE_PATTERNS)	-	S/hiseq/c30155_g1_i1|m.10145	AT5G05660.1	sequence-specific DNA binding transcription factors;zinc ion binding;sequence-specific DNA binding transcription factors	Encodes a homolog of the mammalian zinc finger transcription factor NF-X1.	-	PREDICTED: NF-X1-type zinc finger protein NFXL2 isoform X1;Vitis vinifera;gi|225448437|ref|XP_002271239.1|
Pp10286|m.34450	late embryogenesis abundant protein	51	1	9.8e-13	0.85		-	-	no IPS match	-	-	-	-	-	-	-
Pp10287|m.34452	late embryogenesis abundant protein	92	2	4e-33	0.74		-	-	no IPS match	-	-	-	-	-	-	-
Pp10288|m.34454	---NA---	78	0	-	-		-	-	no IPS match	-	-	-	-	-	-	-
Pp10289|m.34456	polycomb protein ez1	74	20	1.7e-28	0.8625	12	P:histone lysine methylation; C:PcG protein complex; F:single-stranded RNA binding; P:DNA mediated transformation; P:leaf morphogenesis; P:regulation of gene expression by genetic imprinting; F:histone-lysine N-methyltransferase activity; P:vegetative to reproductive phase transition of meristem; P:negative regulation of molecular function, epigenetic; F:chromatin binding; P:lysine catabolic proc…	EC:2.1.1.43	G3DSA:2.170.270.10 (GENE3D); IPR001214 (PFAM); PTHR22884:SF94 (PANTHER); PTHR22884 (PANTHER); IPR001214 (PROSITE_PROFILES); SSF82199 (SUPERFAMILY)	-	-	-	-	-	-	-
Pp1029|m.2006	---NA---	121	0	-	-		-	-	TRANSMEMBRANE (PHOBIUS); CYTOPLASMIC_DOMAIN (PHOBIUS); NON_CYTOPLASMIC_DOMAIN (PHOBIUS)	-	-	-	-	-	-	-
Pp10290|m.34457	---NA---	89	0	-	-		-	-	no IPS match	-	-	-	-	-	-	-
Pp10291|m.34460	unknown	180	1	2.3e-18	0.8		-	-	no IPS match	-	-	-	-	-	-	-
Pp10292|m.34463	receptor-kinase isolog	639	20	2.1e-102	0.603	1	F:catalytic activity	-	IPR020635 (SMART); IPR013210 (PFAM); G3DSA:3.80.10.10 (GENE3D); G3DSA:3.30.200.20 (GENE3D); PF13855 (PFAM); IPR000719 (PFAM); G3DSA:1.10.510.10 (GENE3D); PTHR24420:SF445 (PANTHER); PTHR24420 (PANTHER); SIGNAL_PEPTIDE_C_REGION (PHOBIUS); SIGNAL_PEPTIDE_H_REGION (PHOBIUS); NON_CYTOPLASMIC_DOMAIN (PHOBIUS); SIGNAL_PEPTIDE_N_REGION (PHOBIUS); CYTOPLASMIC_DOMAIN (PHOBIUS); SIGNAL_PEPTIDE (PHOBIUS); TR…	2A_all_VO_L_215019_T_2/3|m.17512	BRS/miseq/c29920_g1_i1|m.50925	-	-	-	PREDICTED: inactive leucine-rich repeat receptor-like serine/threonine-protein kinase At1g60630-like;Cucumis sativus;gi|449481332|ref|XP_004156151.1|	PREDICTED: inactive leucine-rich repeat receptor-like serine/threonine-protein kinase At1g60630-like;Cucumis sativus;gi|449481332|ref|XP_004156151.1|
Pp10293|m.34474	pwwp domain-containing protein	436	20	3.5e-75	0.582	1	C:plasmodesma	-	G3DSA:2.30.30.160 (GENE3D); IPR000313 (PFAM); IPR000313 (PROSITE_PROFILES); SSF63748 (SUPERFAMILY)	-	Basket/c16881_g1_i1|m.21006	AT3G03140.1	Tudor/PWWP/MBT superfamily protein	0	-	uninformative;Vitis vinifera;gi|225454838|ref|XP_002274927.1|
Pp10294|m.34479	#NAME?	149	20	3e-80	0.846	8	P:lipid metabolic process; F:GTP diphosphokinase activity; P:response to wounding; F:hydrolase activity; F:amino acid binding; C:chloroplast; P:guanosine tetraphosphate metabolic process; P:purine nucleobase metabolic process	EC:2.7.6.5	IPR004095 (PFAM); IPR012675 (G3DSA:3.10.20.GENE3D); PTHR21262 (PANTHER); PTHR21262:SF0 (PANTHER); IPR012676 (SUPERFAMILY)	-	-	-	-	-	-	-
Pp10295|m.34481	---NA---	81	0	-	-		-	-	no IPS match	-	-	-	-	-	-	-
Pp10296|m.34483	ras-related protein ara-4	216	20	1.3e-109	0.862	5	F:GTP binding; C:plasma membrane; F:hydrolase activity; P:small GTPase mediated signal transduction; P:protein transport	-	IPR001806 (PRINTS); IPR003578 (SMART); IPR002041 (SMART); IPR020849 (SMART); IPR003579 (SMART); IPR005225 (TIGRFAM); G3DSA:3.40.50.300 (GENE3D); IPR001806 (PFAM); PTHR24073 (PANTHER); PTHR24073:SF87 (PANTHER); PS51419 (PROSITE_PROFILES); IPR027417 (SUPERFAMILY)	5A_all_VO_L_2_T_119214/409051|m.38924	BRS/miseq/c20220_g1_i1|m.20708	-	-	-	PREDICTED: ras-related protein RABA5c-like isoform 2;Vitis vinifera;gi|359478027|ref|XP_002264559.2|	PREDICTED: ras-related protein RABA5c-like isoform 2;Vitis vinifera;gi|359478027|ref|XP_002264559.2|
Pp10297|m.34487	---NA---	135	0	-	-		-	-	no IPS match	-	-	-	-	-	-	-
Pp10298|m.34498	isoflavone reductase-like protein	106	20	7.9e-35	0.74	1	F:nucleotide binding	-	IPR008030 (PFAM); IPR016040 (G3DSA:3.40.50.GENE3D); PTHR10366:SF133 (PANTHER); PTHR10366 (PANTHER); SSF51735 (SUPERFAMILY)	-	-	-	-	-	-	-
Pp10299|m.34500	unknown	61	2	1.2e-06	0.8		-	-	no IPS match	-	-	-	-	-	-	-
Pp1030|m.2010	unknown	99	1	2.8e-05	0.56	1	F:ADP binding	-	no IPS match	-	-	-	-	-	-	-
Pp10300|m.34501	protein	418	20	9.9e-92	0.594	1	P:response to stimulus	-	IPR003591 (SMART); IPR006553 (SMART); PF13855 (PFAM); IPR001611 (PFAM); G3DSA:3.80.10.10 (GENE3D); IPR025875 (PFAM); G3DSA:3.80.10.10 (GENE3D); PTHR23155 (PANTHER); SSF52047 (SUPERFAMILY)	-	V_1_3-6kb/007242|m.203458	-	-	-	-	proteophosphoglycan 5;Leishmania major;gi|389594453|ref|XP_003722449.1|
Pp10301|m.34506	high chlorophyll fluorescent 109 protein	161	20	1.1e-19	0.708	6	F:translation release factor activity; C:plastid; C:ribosome; P:'de novo' cotranslational protein folding; P:regulation of translational termination; C:translation release factor complex	-	G3DSA:1.20.58.410 (GENE3D); PTHR11075 (PANTHER); PTHR11075:SF33 (PANTHER)	-	-	-	-	-	-	-
Pp10302|m.34509	---NA---	117	0	-	-		-	-	SIGNAL_PEPTIDE_N_REGION (PHOBIUS); SIGNAL_PEPTIDE_C_REGION (PHOBIUS); SIGNAL_PEPTIDE (PHOBIUS); SIGNAL_PEPTIDE_H_REGION (PHOBIUS); NON_CYTOPLASMIC_DOMAIN (PHOBIUS); SignalP-TM (SIGNALP_GRAM_POSITIVE); SignalP-noTM (SIGNALP_EUK)	-	-	-	-	-	-	-
Pp10303|m.34511	gtp-binding protein	89	20	4.5e-30	0.745	1	C:mitochondrion	-	IPR016496 (PANTHER); PTHR10229:SF0 (PANTHER)	-	-	-	-	-	-	-
Pp10304|m.34513	---NA---	174	0	-	-		-	-	no IPS match	-	-	-	-	-	-	-
Pp10305|m.34514	---NA---	116	0	-	-		-	-	no IPS match	-	-	-	-	-	-	-
Pp10306|m.34519	starch synthase v precursor	117	20	5.3e-22	0.5775	4	F:starch synthase activity; P:starch metabolic process; P:sucrose metabolic process; P:biosynthetic process	EC:2.4.1.21	G3DSA:3.40.50.2000 (GENE3D); SSF53756 (SUPERFAMILY)	-	-	-	-	-	-	-
Pp10307|m.34520	n-acetyl-d-glucosamine kinase	128	20	3.5e-62	0.8025	2	F:kinase activity; P:phosphorylation	-	IPR002731 (PFAM); PTHR12862 (PANTHER); SSF53067 (SUPERFAMILY)	3A_I20_VO_L_42113_T_3/5|m.37346	K_S1/c44545_g1_i1|m.242673	-	-	-	PREDICTED: N-acetyl-D-glucosamine kinase;Vitis vinifera;gi|359485331|ref|XP_002278295.2|	PREDICTED: N-acetyl-D-glucosamine kinase;Vitis vinifera;gi|359485331|ref|XP_002278295.2|
Pp10308|m.34523	alkaloid o-methyltransferase related	81	20	1.4e-34	0.724	8	F:S-adenosylmethionine-dependent methyltransferase activity; F:caffeate O-methyltransferase activity; F:protein dimerization activity; C:cell part; P:methylation; P:coumarin biosynthetic process; P:lignin biosynthetic process; P:stilbene biosynthetic process	EC:2.1.1.68	G3DSA:3.40.50.150 (GENE3D); IPR001077 (PFAM); PTHR11746 (PANTHER); SSF53335 (SUPERFAMILY)	-	-	-	-	-	-	-
Pp10309|m.34526	---NA---	134	0	-	-		-	-	NON_CYTOPLASMIC_DOMAIN (PHOBIUS); SIGNAL_PEPTIDE_C_REGION (PHOBIUS); SIGNAL_PEPTIDE (PHOBIUS); SIGNAL_PEPTIDE_H_REGION (PHOBIUS); SIGNAL_PEPTIDE_N_REGION (PHOBIUS); SignalP-noTM (SIGNALP_EUK); SignalP-TM (SIGNALP_GRAM_POSITIVE); TMhelix (TMHMM)	-	-	-	-	-	-	-
Pp1031|m.2012	---NA---	69	0	-	-		-	-	no IPS match	-	-	-	-	-	-	-
Pp10310|m.34528	unknown	60	1	7.9e-09	0.7		-	-	no IPS match	-	-	-	-	-	-	-
Pp10311|m.34532	---NA---	58	0	-	-		-	-	no IPS match	-	-	-	-	-	-	-
Pp10312|m.34535	---NA---	54	0	-	-		-	-	no IPS match	-	-	-	-	-	-	-
Pp10313|m.34536	---NA---	68	0	-	-		-	-	no IPS match	-	-	-	-	-	-	-
Pp10314|m.34538	---NA---	52	0	-	-		-	-	no IPS match	-	-	-	-	-	-	-
Pp10315|m.34539	transcription factor fama	166	20	1.1e-31	0.828	4	P:negative regulation of cell division; F:protein dimerization activity; P:positive regulation of cell differentiation; P:guard cell differentiation	-	IPR011598 (G3DSA:4.10.280.GENE3D); IPR011598 (PFAM); PTHR32088:SF0 (PANTHER); PTHR32088 (PANTHER); IPR011598 (PROSITE_PROFILES); IPR011598 (SUPERFAMILY)	-	-	-	-	-	-	-
Pp10316|m.34542	---NA---	65	0	-	-		-	-	SIGNAL_PEPTIDE_C_REGION (PHOBIUS); NON_CYTOPLASMIC_DOMAIN (PHOBIUS); SIGNAL_PEPTIDE_N_REGION (PHOBIUS); SIGNAL_PEPTIDE (PHOBIUS); SIGNAL_PEPTIDE_H_REGION (PHOBIUS); TMhelix (TMHMM)	-	-	-	-	-	-	-
Pp10317|m.34545	---NA---	58	0	-	-		-	-	NON_CYTOPLASMIC_DOMAIN (PHOBIUS); CYTOPLASMIC_DOMAIN (PHOBIUS); TRANSMEMBRANE (PHOBIUS); NON_CYTOPLASMIC_DOMAIN (PHOBIUS); TRANSMEMBRANE (PHOBIUS); TMhelix (TMHMM); TMhelix (TMHMM)	-	-	-	-	-	-	-
Pp10318|m.34546	---NA---	59	0	-	-		-	-	CYTOPLASMIC_DOMAIN (PHOBIUS); TRANSMEMBRANE (PHOBIUS); NON_CYTOPLASMIC_DOMAIN (PHOBIUS); TRANSMEMBRANE (PHOBIUS); NON_CYTOPLASMIC_DOMAIN (PHOBIUS); TMhelix (TMHMM); TMhelix (TMHMM)	-	-	-	-	-	-	-
Pp10319|m.34547	e3 sumo-protein ligase mms21-like	103	20	1.8e-23	0.6585	5	C:Smc5-Smc6 complex; F:SUMO transferase activity; P:double-strand break repair via homologous recombination; P:positive regulation of maintenance of mitotic sister chromatid cohesion; P:positive regulation of mitotic metaphase/anaphase transition	-	-	-	-	-	-	-	-	-
Pp1032|m.2014	unknown	94	1	5.2e-12	0.61	4	F:ATP binding; F:ADP binding; F:nucleotide binding; P:signal transduction	-	no IPS match	-	-	-	-	-	-	-
Pp10320|m.34550	e3 sumo-protein ligase mms21-like	103	20	1.8e-23	0.6585	5	C:Smc5-Smc6 complex; F:SUMO transferase activity; P:double-strand break repair via homologous recombination; P:positive regulation of maintenance of mitotic sister chromatid cohesion; P:positive regulation of mitotic metaphase/anaphase transition	-	PTHR21330:SF1 (PANTHER); IPR026846 (PANTHER)	-	-	-	-	-	-	-
Pp10321|m.34553	---NA---	49	0	-	-		-	-	no IPS match	-	-	-	-	-	-	-
Pp10322|m.34554	protein	460	20	2.9e-169	0.6765	4	C:cell part; F:sugar:proton symporter activity; P:carbohydrate transport; C:membrane	-	IPR003663 (PRINTS); G3DSA:1.20.1250.20 (GENE3D); IPR005828 (PFAM); IPR003663 (TIGRFAM); PTHR24063 (PANTHER); PTHR24063:SF72 (PANTHER); IPR005829 (PROSITE_PATTERNS); IPR005829 (PROSITE_PATTERNS); TRANSMEMBRANE (PHOBIUS); TRANSMEMBRANE (PHOBIUS); CYTOPLASMIC_DOMAIN (PHOBIUS); TRANSMEMBRANE (PHOBIUS); CYTOPLASMIC_DOMAIN (PHOBIUS); NON_CYTOPLASMIC_DOMAIN (PHOBIUS); TRANSMEMBRANE (PHOBIUS); TRANSMEMBR…	-	-	-	-	-	-	-
Pp10323|m.34567	protein	509	20	0	0.6855	4	C:cell part; F:sugar:proton symporter activity; P:carbohydrate transport; C:membrane	-	IPR003663 (PRINTS); G3DSA:1.20.1250.20 (GENE3D); IPR005828 (PFAM); IPR003663 (TIGRFAM); PTHR24063 (PANTHER); PTHR24063:SF72 (PANTHER); IPR005829 (PROSITE_PATTERNS); IPR005829 (PROSITE_PATTERNS); TRANSMEMBRANE (PHOBIUS); NON_CYTOPLASMIC_DOMAIN (PHOBIUS); TRANSMEMBRANE (PHOBIUS); NON_CYTOPLASMIC_DOMAIN (PHOBIUS); TRANSMEMBRANE (PHOBIUS); TRANSMEMBRANE (PHOBIUS); TRANSMEMBRANE (PHOBIUS); CYTOPLASMIC…	6A_all_VO_L_11509_T_39/39|m.53915	Wound/hiseq/c59504_g2_i2|m.21848	-	-	-	monosaccharide transporter1;Zea mays;gi|162458885|ref|NP_001105681.1|	monosaccharide transporter1;Zea mays;gi|162458885|ref|NP_001105681.1|
Pp10324|m.34578	protein	215	20	1.9e-79	0.7455	5	F:glutamate-ammonia ligase activity; F:ATP binding; P:response to abscisic acid; P:glutamine biosynthetic process; P:peptidoglycan biosynthetic process	EC:6.3.1.2	IPR008146 (PFAM); IPR014746 (G3DSA:3.30.590.GENE3D); PTHR20852 (PANTHER); PTHR20852:SF8 (PANTHER); SSF55931 (SUPERFAMILY)	-	-	-	-	-	-	-
Pp10325|m.34580	protein	211	20	1.5e-77	0.741	5	F:glutamate-ammonia ligase activity; F:ATP binding; P:response to abscisic acid; P:glutamine biosynthetic process; P:peptidoglycan biosynthetic process	EC:6.3.1.2	IPR014746 (G3DSA:3.30.590.GENE3D); IPR008146 (PFAM); PTHR20852 (PANTHER); PTHR20852:SF8 (PANTHER); SSF55931 (SUPERFAMILY)	-	-	-	-	-	-	-
Pp10326|m.34582	protein	108	20	1.3e-37	0.7885	5	F:glutamate-ammonia ligase activity; F:ATP binding; P:response to abscisic acid; P:glutamine biosynthetic process; P:peptidoglycan biosynthetic process	EC:6.3.1.2	IPR006992 (PFAM); G3DSA:3.20.20.140 (GENE3D)	-	-	-	-	-	-	-
Pp10327|m.34585	---NA---	62	0	-	-		-	-	no IPS match	-	-	-	-	-	-	-
Pp10328|m.34586	protein gigantea	824	20	0	0.69	2	P:regulation of photoperiodism, flowering; P:circadian rhythm	-	IPR026211 (PRINTS)	-	-	AT1G22770.1	gigantea protein (GI)	Together with CONSTANTS (CO) and FLOWERING LOCUS T (FT), GIGANTEA promotes flowering under long days in a circadian clock-controlled flowering pathway. GI acts earlier than CO and FT in the pathway by increasing CO and FT mRNA abundance. Located in the nucleus. Regulates several developmental processes, including photoperiod-mediated flowering, phytochrome B signaling, circadian clock, carbohydra…	-	-
Pp10329|m.34598	small multi-drug export protein	181	20	1.8e-82	0.795	2	C:chloroplast; C:membrane	-	TRANSMEMBRANE (PHOBIUS); NON_CYTOPLASMIC_DOMAIN (PHOBIUS); TRANSMEMBRANE (PHOBIUS); CYTOPLASMIC_DOMAIN (PHOBIUS); CYTOPLASMIC_DOMAIN (PHOBIUS)	-	NACLR/hiseq/c52584_g1_i1|m.29726	-	-	-	-	uninformative;Vitis vinifera;gi|359473285|ref|XP_003631283.1|
Pp1033|m.2016	hypothetical protein SELMODRAFT_402429; hypothetical protein SELMODRAFT_402429 [Selaginella moellendorffii]	926	20	0	0.4775	1	F:binding	-	IPR002035 (SMART); PF13519 (PFAM); IPR002035 (G3DSA:3.40.50.GENE3D); PTHR10579 (PANTHER); IPR002035 (PROSITE_PROFILES); SSF53300 (SUPERFAMILY)	-	-	-	-	-	-	-
Pp10330|m.34602	transport protein	136	20	9.6e-63	0.8275	2	C:chloroplast; C:membrane	-	IPR009577 (PFAM); NON_CYTOPLASMIC_DOMAIN (PHOBIUS); CYTOPLASMIC_DOMAIN (PHOBIUS); CYTOPLASMIC_DOMAIN (PHOBIUS); TRANSMEMBRANE (PHOBIUS); NON_CYTOPLASMIC_DOMAIN (PHOBIUS); TRANSMEMBRANE (PHOBIUS); TRANSMEMBRANE (PHOBIUS); TMhelix (TMHMM); TMhelix (TMHMM)	-	-	AT2G02590.1	0	0	-	-
Pp10331|m.34606	vq motif-containing protein	412	20	1.8e-11	0.5965	5	P:cell wall macromolecule metabolic process; P:xylem development; P:biological_process; F:molecular_function; C:nucleus	-	IPR008889 (PFAM)	-	-	-	-	-	-	-
Pp10332|m.34615	---NA---	83	0	-	-		-	-	no IPS match	-	-	-	-	-	-	-
Pp10333|m.34616	gem-like 1	192	20	3.6e-83	0.8265	4	C:intracellular; P:protein targeting to vacuole; P:vesicle-mediated transport; P:endosomal transport	-	IPR004182 (SMART); IPR004182 (PFAM); PTHR31969:SF0 (PANTHER); PTHR31969 (PANTHER)	-	-	-	-	-	-	-
Pp10334|m.34619	transcriptional factor b3 family protein	377	20	4.5e-26	0.526	4	P:regulation of transcription, DNA-templated; P:transcription, DNA-templated; C:nucleus; F:DNA binding	-	IPR003340 (SMART); IPR003340 (PFAM); IPR015300 (G3DSA:2.40.330.GENE3D); PTHR31391 (PANTHER); PTHR31391:SF1 (PANTHER); IPR003340 (PROSITE_PROFILES); IPR015300 (SUPERFAMILY)	-	E1/hiseq/c42872_g1_i2|m.38853	AT5G66980.1	AP2/B3-like transcriptional factor family protein	0	-	uninformative;Cucumis sativus;gi|449469761|ref|XP_004152587.1|
Pp10335|m.34624	---NA---	108	0	-	-		-	-	CYTOPLASMIC_DOMAIN (PHOBIUS); TRANSMEMBRANE (PHOBIUS); NON_CYTOPLASMIC_DOMAIN (PHOBIUS); SignalP-noTM (SIGNALP_EUK)	-	-	-	-	-	-	-
Pp10337|m.34626	unknown	136	3	6.9e-05	0.54	3	P:DNA repair; C:Smc5-Smc6 complex; C:nucleus	-	no IPS match	-	-	-	-	-	-	-
Pp10338|m.34629	---NA---	124	0	-	-		-	-	no IPS match	-	-	-	-	-	-	-
Pp10339|m.34633	---NA---	250	0	-	-		-	-	SIGNAL_PEPTIDE_C_REGION (PHOBIUS); SIGNAL_PEPTIDE_N_REGION (PHOBIUS); SIGNAL_PEPTIDE (PHOBIUS); NON_CYTOPLASMIC_DOMAIN (PHOBIUS); SIGNAL_PEPTIDE_H_REGION (PHOBIUS)	-	-	-	-	-	-	-
Pp10340|m.34642	---NA---	75	0	-	-		-	-	no IPS match	-	-	-	-	-	-	-
Pp10341|m.34647	glycosyl hydrolase family 17 protein	479	20	5.7e-101	0.662	2	C:cell part; F:hydrolase activity, acting on glycosyl bonds	-	-	-	BRN/hiseq/c45350_g1_i1|m.11643	AT1G30080.1	Glycosyl hydrolase superfamily protein	0	-	PREDICTED: glucan endo-1,3-beta-glucosidase 11-like, partial;Cucumis sativus;gi|449463922|ref|XP_004149679.1|
Pp10342|m.34653	glycosyl hydrolase family 17 protein	479	20	5.7e-101	0.662	2	C:cell part; F:hydrolase activity, acting on glycosyl bonds	-	IPR000490 (PFAM); IPR013781 (G3DSA:3.20.20.GENE3D); PTHR32227 (PANTHER); PTHR32227:SF29 (PANTHER); CYTOPLASMIC_DOMAIN (PHOBIUS); CYTOPLASMIC_DOMAIN (PHOBIUS); TRANSMEMBRANE (PHOBIUS); NON_CYTOPLASMIC_DOMAIN (PHOBIUS); TRANSMEMBRANE (PHOBIUS); IPR017853 (SUPERFAMILY); TMhelix (TMHMM); TMhelix (TMHMM)	-	-	-	-	-	-	-
Pp10345|m.34660	ammonium transporter amt2	471	20	0	0.731	3	P:ammonium transport; C:membrane; F:ammonium transmembrane transporter activity	-	G3DSA:1.10.3430.10 (GENE3D); IPR001905 (TIGRFAM); IPR024041 (PFAM); PTHR11730:SF1 (PANTHER); IPR001905 (PANTHER); IPR018047 (PROSITE_PATTERNS); CYTOPLASMIC_DOMAIN (PHOBIUS); TRANSMEMBRANE (PHOBIUS); NON_CYTOPLASMIC_DOMAIN (PHOBIUS); NON_CYTOPLASMIC_DOMAIN (PHOBIUS); CYTOPLASMIC_DOMAIN (PHOBIUS); NON_CYTOPLASMIC_DOMAIN (PHOBIUS); TRANSMEMBRANE (PHOBIUS); CYTOPLASMIC_DOMAIN (PHOBIUS); TRANSMEMBRANE…	-	-	-	-	-	-	-
Pp10347|m.34669	---NA---	53	0	-	-		-	-	no IPS match	-	-	-	-	-	-	-
Pp10348|m.34670	protein	356	20	4.2e-63	0.6255	2	C:nucleus; F:DNA binding	-	IPR001356 (SMART); IPR009057 (G3DSA:1.10.10.GENE3D); IPR001356 (PFAM); PTHR24326 (PANTHER); PTHR24326:SF67 (PANTHER); IPR001356 (PROSITE_PROFILES); IPR009057 (SUPERFAMILY)	-	-	-	-	-	-	-
Pp10349|m.34678	---NA---	56	0	-	-		-	-	no IPS match	-	-	-	-	-	-	-
Pp1035|m.2024	---NA---	76	0	-	-		-	-	no IPS match	-	-	-	-	-	-	-
Pp10350|m.34680	---NA---	65	0	-	-		-	-	no IPS match	-	-	-	-	-	-	-
Pp10351|m.34681	---NA---	75	0	-	-		-	-	IPR011320 (G3DSA:3.40.970.GENE3D); IPR011320 (PFAM)	-	-	-	-	-	-	-
Pp10352|m.34684	---NA---	55	0	-	-		-	-	no IPS match	-	-	-	-	-	-	-
Pp10353|m.34686	---NA---	56	0	-	-		-	-	no IPS match	-	-	-	-	-	-	-
Pp10354|m.34687	---NA---	70	0	-	-		-	-	SIGNAL_PEPTIDE_N_REGION (PHOBIUS); SIGNAL_PEPTIDE (PHOBIUS); NON_CYTOPLASMIC_DOMAIN (PHOBIUS); SIGNAL_PEPTIDE_C_REGION (PHOBIUS); SIGNAL_PEPTIDE_H_REGION (PHOBIUS); SignalP-noTM (SIGNALP_EUK)	-	-	-	-	-	-	-
Pp10355|m.34688	katanin p80 wd40 repeat-containing subunit b1-1	84	20	2.3e-18	0.832	9	P:microtubule severing; F:microtubule binding; P:RNA metabolic process; C:katanin complex; P:histone acetylation; F:histone acetyltransferase activity; C:tubulin complex; C:histone acetyltransferase complex; P:acyl-carrier-protein biosynthetic process	EC:2.3.1.48	IPR001680 (PFAM); IPR015943 (G3DSA:2.130.10.GENE3D); IPR026962 (PTHR19845:PANTHER); PTHR19845 (PANTHER); IPR017986 (PROSITE_PROFILES); IPR001680 (PROSITE_PROFILES); IPR017986 (SUPERFAMILY)	-	-	-	-	-	-	-
Pp10356|m.34689	alpha beta fold family protein	532	20	6e-166	0.671	3	P:cellular process; C:cytoplasmic membrane-bounded vesicle; P:biological regulation	-	PF12697 (PFAM); G3DSA:3.40.50.1820 (GENE3D); PTHR10992:SF217 (PANTHER); PTHR10992 (PANTHER); NON_CYTOPLASMIC_DOMAIN (PHOBIUS); CYTOPLASMIC_DOMAIN (PHOBIUS); TRANSMEMBRANE (PHOBIUS); SSF53474 (SUPERFAMILY); TMhelix (TMHMM)	-	Basket/c11577_g1_i1|m.10817	AT4G24140.1	alpha/beta-Hydrolases superfamily protein	0	-	valacyclovir hydrolase, putative;Ricinus communis;gi|255555759|ref|XP_002518915.1|
Pp10357|m.34695	isopenicillin n epimerase-like	504	20	9.4e-174	0.7445	3	P:metabolic process; F:isomerase activity; F:pyridoxal phosphate binding	-	IPR015421 (G3DSA:3.40.640.GENE3D); IPR000192 (PFAM); PTHR11601:SF13 (PANTHER); PTHR11601 (PANTHER); IPR015424 (SUPERFAMILY)	5A_I14_VO_L_22479_T_10/19|m.45483	-	-	-	-	PREDICTED: isopenicillin N epimerase-like isoform 1;Glycine max;gi|356505737|ref|XP_003521646.1|	-
Pp10358|m.34703	unknown	91	1	5.1e-36	0.91		-	-	SignalP-TM (SIGNALP_GRAM_POSITIVE)	-	-	-	-	-	-	-
Pp10359|m.34706	fructokinase-like protein 1	547	20	4.4e-100	0.6305	2	C:plastid; F:transferase activity, transferring phosphorus-containing groups	-	IPR011611 (PFAM); G3DSA:3.40.1190.20 (GENE3D); PTHR10584 (PANTHER); PTHR10584:SF34 (PANTHER); SIGNAL_PEPTIDE_N_REGION (PHOBIUS); SIGNAL_PEPTIDE_H_REGION (PHOBIUS); SIGNAL_PEPTIDE (PHOBIUS); NON_CYTOPLASMIC_DOMAIN (PHOBIUS); SIGNAL_PEPTIDE_C_REGION (PHOBIUS); SSF53613 (SUPERFAMILY)	-	E1/hiseq/c41591_g1_i2|m.33198	-	-	-	-	PREDICTED: probable fructokinase-4;Solanum tuberosum;gi|565394885|ref|XP_006363086.1|
Pp10360|m.34710	fructokinase-like protein 1	514	20	2.4e-100	0.6365	2	C:plastid; F:transferase activity, transferring phosphorus-containing groups	-	IPR011611 (PFAM); G3DSA:3.40.1190.20 (GENE3D); PTHR10584:SF34 (PANTHER); PTHR10584 (PANTHER); SIGNAL_PEPTIDE_N_REGION (PHOBIUS); SIGNAL_PEPTIDE_C_REGION (PHOBIUS); SIGNAL_PEPTIDE (PHOBIUS); NON_CYTOPLASMIC_DOMAIN (PHOBIUS); SIGNAL_PEPTIDE_H_REGION (PHOBIUS); SignalP-TM (SIGNALP_GRAM_POSITIVE); SSF53613 (SUPERFAMILY)	-	-	AT3G54090.1	fructokinase-like 1	Encodes a fructokinase-like protein (AT3G54090/FLN1, AT1G69200/FLN2), a member of the pfkB-carbohydrate kinase family. FLN1 and FLN2 are potential plastidial thioredoxin z (TRX z) targets.	-	-
Pp10361|m.34715	---NA---	52	0	-	-		-	-	no IPS match	-	-	-	-	-	-	-
Pp10362|m.34716	protein	55	20	7.9e-20	0.871	5	P:positive regulation of DNA endoreduplication; P:cell growth; P:trichome branching; C:cytoplasm; C:nucleus	-	IPR001680 (PFAM); IPR015943 (G3DSA:2.130.10.GENE3D); PTHR19918:SF0 (PANTHER); PTHR19918 (PANTHER); IPR019775 (PROSITE_PATTERNS); IPR001680 (PROSITE_PROFILES); IPR017986 (PROSITE_PROFILES); IPR011047 (SUPERFAMILY)	-	-	-	-	-	-	-
Pp10363|m.34717	hypothetical protein VITISV_039906	1323	20	1.3e-124	0.4275	2	P:reproduction; P:single-organism organelle organization	-	PTHR13500 (PANTHER); TRANSMEMBRANE (PHOBIUS); TRANSMEMBRANE (PHOBIUS); NON_CYTOPLASMIC_DOMAIN (PHOBIUS); CYTOPLASMIC_DOMAIN (PHOBIUS); NON_CYTOPLASMIC_DOMAIN (PHOBIUS)	-	-	-	-	-	-	-
Pp10364|m.34730	conserved hypothetical protein	179	11	7e-12	0.47	4	C:cell; P:reproduction; P:cell cycle process; P:single-organism organelle organization	-	no IPS match	-	-	-	-	-	-	-
Pp10365|m.34732	predicted protein	240	20	1e-34	0.5645	1	P:single-organism process	-	CYTOPLASMIC_DOMAIN (PHOBIUS); TRANSMEMBRANE (PHOBIUS); NON_CYTOPLASMIC_DOMAIN (PHOBIUS)	-	-	-	-	-	-	-
Pp10366|m.34736	protein	1436	20	9e-165	0.4485	4	C:cell; P:reproduction; P:cell cycle process; P:single-organism organelle organization	-	PTHR13500 (PANTHER); TRANSMEMBRANE (PHOBIUS); TRANSMEMBRANE (PHOBIUS); NON_CYTOPLASMIC_DOMAIN (PHOBIUS); NON_CYTOPLASMIC_DOMAIN (PHOBIUS); CYTOPLASMIC_DOMAIN (PHOBIUS)	-	-	AT1G72270.1	0	0	-	-
Pp10367|m.34748	protein; uncharacterized protein	150	20	3.4e-36	0.642	1	C:mitochondrion	-	no IPS match	-	-	-	-	-	-	-
Pp10368|m.34750	protein	190	20	3.1e-52	0.607	3	F:molecular_function; P:biological_process; C:nucleus	-	IPR007608 (PFAM)	6A_I27_VO_L_173_T_36/55|m.62233	NACLR/hiseq/c48843_g1_i1|m.25804	-	-	-	uninformative;Arabidopsis thaliana;gi|15232472|ref|NP_188122.1|	uninformative;Glycine max;gi|356520065|ref|XP_003528686.1|
Pp10369|m.34751	50s ribosomal protein l5	266	20	8.5e-130	0.792	8	C:chloroplast envelope; C:cytosolic ribosome; F:structural constituent of ribosome; C:chloroplast stroma; C:membrane; P:translation; F:rRNA binding; P:ribosome biogenesis	-	IPR002132 (PFAM); IPR022803 (G3DSA:3.30.1440.GENE3D); IPR002132 (PFAM); IPR002132 (PANTHER); IPR020929 (PROSITE_PATTERNS); IPR020930 (HAMAP); IPR022803 (SUPERFAMILY)	-	BRS/miseq/c2408_g1_i1|m.1623	AT4G01310.1	Ribosomal L5P family protein	0	-	PREDICTED: 50S ribosomal protein L5, chloroplastic-like;Solanum tuberosum;gi|565392224|ref|XP_006361806.1|
Pp1037|m.2025	protein phosphatase 2c	146	20	4.1e-31	0.6325	1	F:hydrolase activity	-	IPR001932 (PFAM); IPR001932 (G3DSA:3.60.40.GENE3D); PTHR13832:SF117 (PANTHER); IPR015655 (PANTHER); IPR000222 (PROSITE_PATTERNS); IPR001932 (SUPERFAMILY)	-	-	-	-	-	-	-
Pp10370|m.34754	50s ribosomal protein l5	216	20	1.3e-106	0.8255	8	C:chloroplast envelope; C:cytosolic ribosome; F:structural constituent of ribosome; C:chloroplast stroma; C:membrane; P:translation; F:rRNA binding; P:ribosome biogenesis	-	IPR002132 (PIRSF); IPR002132 (PFAM); IPR022803 (G3DSA:3.30.1440.GENE3D); IPR002132 (PFAM); IPR002132 (PANTHER); IPR020929 (PROSITE_PATTERNS); IPR020930 (HAMAP); IPR022803 (SUPERFAMILY)	-	-	-	-	-	-	-
Pp10371|m.34756	---NA---	115	0	-	-		-	-	NON_CYTOPLASMIC_DOMAIN (PHOBIUS); CYTOPLASMIC_DOMAIN (PHOBIUS); TRANSMEMBRANE (PHOBIUS)	-	-	-	-	-	-	-
Pp10372|m.34762	protein	861	20	0	0.651	1	P:biological_process	-	PF14432 (PFAM); IPR011990 (G3DSA:1.25.40.GENE3D); IPR002885 (PFAM); IPR011990 (G3DSA:1.25.40.GENE3D); IPR002885 (PFAM); IPR002885 (TIGRFAM); PTHR24015:SF54 (PANTHER); PTHR24015 (PANTHER); IPR002885 (PROSITE_PROFILES); IPR002885 (PROSITE_PROFILES); IPR002885 (PROSITE_PROFILES); IPR002885 (PROSITE_PROFILES); IPR002885 (PROSITE_PROFILES); IPR002885 (PROSITE_PROFILES); IPR002885 (PROSITE_PROFILES); I…	-	-	-	-	-	-	-
Pp10374|m.34769	unknown	147	7	2.8e-65	0.6943		-	-	G3DSA:3.30.70.900 (GENE3D); IPR011008 (SUPERFAMILY)	-	-	-	-	-	-	-
Pp10375|m.34770	unknown	96	7	2.5e-37	0.7		-	-	G3DSA:3.30.70.900 (GENE3D); IPR011008 (SUPERFAMILY)	-	-	-	-	-	-	-
Pp10376|m.34771	udp-glycosyltransferase 92a1-like	516	20	0	0.6605	2	F:transferase activity, transferring hexosyl groups; P:metabolic process	EC:2.4.1.0	G3DSA:3.40.50.2000 (GENE3D); IPR002213 (PFAM); PTHR11926:SF15 (PANTHER); IPR002213 (PANTHER); IPR002213 (PROSITE_PATTERNS); SSF53756 (SUPERFAMILY)	5A_all_VO_L_2_T_393407/409051|m.40416	-	AT5G12890.1	UDP-Glycosyltransferase superfamily protein	0	PREDICTED: UDP-glycosyltransferase 92A1;Vitis vinifera;gi|359478043|ref|XP_003632059.1|	-
Pp10378|m.34777	phosphate transporter	535	20	0	0.6935	5	P:single-organism process; F:transmembrane transporter activity; P:transport; C:cell part; C:membrane	-	-	1A_all_VO_L_6100_T_47/152|m.2058	NACLR/hiseq/c64112_g4_i1|m.51876	-	-	-	PREDICTED: inorganic phosphate transporter 1-4-like;Vitis vinifera;gi|225433122|ref|XP_002285153.1|	PREDICTED: inorganic phosphate transporter 1-4-like;Vitis vinifera;gi|225433122|ref|XP_002285153.1|
Pp10379|m.34785	phosphate transporter	535	20	0	0.6935	5	P:single-organism process; F:transmembrane transporter activity; P:transport; C:cell part; C:membrane	-	IPR005828 (PFAM); G3DSA:1.20.1250.20 (GENE3D); IPR004738 (TIGRFAM); G3DSA:1.20.1250.20 (GENE3D); PTHR24064 (PANTHER); PTHR24064:SF0 (PANTHER); IPR005829 (PROSITE_PATTERNS); TRANSMEMBRANE (PHOBIUS); CYTOPLASMIC_DOMAIN (PHOBIUS); CYTOPLASMIC_DOMAIN (PHOBIUS); NON_CYTOPLASMIC_DOMAIN (PHOBIUS); NON_CYTOPLASMIC_DOMAIN (PHOBIUS); CYTOPLASMIC_DOMAIN (PHOBIUS); CYTOPLASMIC_DOMAIN (PHOBIUS); TRANSMEMBRANE…	-	-	-	-	-	-	-
Pp1038|m.2029	protein phosphatase 2c	217	20	1.4e-52	0.784	4	F:metal ion binding; F:protein serine/threonine phosphatase activity; P:protein dephosphorylation; C:protein serine/threonine phosphatase complex	-	IPR001932 (SMART); IPR001932 (PFAM); IPR001932 (G3DSA:3.60.40.GENE3D); PTHR13832:SF117 (PANTHER); IPR015655 (PANTHER); IPR001932 (SUPERFAMILY)	-	-	-	-	-	-	-
Pp10380|m.34794	canopy-like protein	74	4	9.8e-17	0.7175	3	P:response to endoplasmic reticulum stress; P:systemic acquired resistance; P:biological_process	-	IPR021852 (PFAM)	-	-	-	-	-	-	-
Pp10381|m.34795	heterogeneous nuclear ribonucleoprotein a2 b 1-like protein	86	3	8e-28	0.7567	3	F:nucleic acid binding; C:ribonucleoprotein complex; F:nucleotide binding	-	no IPS match	-	-	-	-	-	-	-
Pp10382|m.34798	protein	488	20	1.4e-177	0.5695	2	P:metabolic process; F:UDP-glucosyltransferase activity	-	IPR002213 (PFAM); G3DSA:3.40.50.2000 (GENE3D); IPR002213 (PANTHER); PTHR11926:SF15 (PANTHER); IPR002213 (PROSITE_PATTERNS); SSF53756 (SUPERFAMILY)	3A_I18_VO_L_46514_T_1/18|m.33900	-	-	-	-	UDP-glycosyltransferase 72B1;Arabidopsis thaliana;gi|15234056|ref|NP_192016.1|	-
Pp10383|m.34807	---NA---	66	0	-	-		-	-	CYTOPLASMIC_DOMAIN (PHOBIUS); TRANSMEMBRANE (PHOBIUS); NON_CYTOPLASMIC_DOMAIN (PHOBIUS); TMhelix (TMHMM)	-	-	-	-	-	-	-
Pp10386|m.34808	nucleoporin autopeptidase	409	9	6e-08	0.4178	8	C:nuclear pore; P:mRNA transport; C:nuclear envelope; F:protein binding; P:protein transport; C:nucleus; F:transporter activity; P:transport	-	no IPS match	-	-	-	-	-	-	-
Pp10387|m.34809	nucleoporin autopeptidase	327	5	4e-05	0.576	7	C:nuclear pore; P:mRNA transport; C:nuclear envelope; F:protein binding; P:protein transport; C:nucleus; F:transporter activity	-	no IPS match	-	-	-	-	-	-	-
Pp10388|m.34810	nudix hydrolase chloroplastic-like	115	20	2e-49	0.8415	5	F:NAD+ diphosphatase activity; F:zinc ion binding; C:chloroplast; P:nicotinamide metabolic process; P:nicotinate nucleotide metabolic process	EC:3.6.1.22	IPR015797 (G3DSA:3.90.79.GENE3D); IPR015797 (SUPERFAMILY)	-	-	-	-	-	-	-
Pp10389|m.34811	nudix hydrolase chloroplastic-like	114	20	5.3e-58	0.8755	5	F:NAD+ diphosphatase activity; F:zinc ion binding; C:chloroplast; P:nicotinamide metabolic process; P:nicotinate nucleotide metabolic process	EC:3.6.1.22	IPR015797 (G3DSA:3.90.79.GENE3D); IPR015797 (SUPERFAMILY)	-	-	-	-	-	-	-
Pp1039|m.2032	---NA---	105	0	-	-		-	-	no IPS match	-	-	-	-	-	-	-
Pp10390|m.34812	---NA---	53	0	-	-		-	-	no IPS match	-	-	-	-	-	-	-
Pp10391|m.34813	cleavage and polyadenylation specificity factor 5	87	20	2.7e-40	0.895	13	P:transmembrane transport; F:mRNA binding; C:integral component of membrane; F:mismatched DNA binding; P:potassium ion transport; P:mRNA polyadenylation; C:plastid; F:ATP binding; P:mismatch repair; C:mRNA cleavage factor complex; F:solute:proton antiporter activity; F:hydrolase activity; P:regulation of pH	-	IPR016706 (PFAM); IPR016706 (PANTHER); PTHR13047:SF0 (PANTHER)	-	-	-	-	-	-	-
Pp10392|m.34814	ectonucleoside triphosphate diphosphohydrolase	770	20	0	0.6	2	P:anther dehiscence; P:pollen exine formation	-	IPR000407 (PFAM); PTHR11782:SF3 (PANTHER); IPR000407 (PANTHER); NON_CYTOPLASMIC_DOMAIN (PHOBIUS); TRANSMEMBRANE (PHOBIUS); CYTOPLASMIC_DOMAIN (PHOBIUS); SIGNAL_PEPTIDE_N_REGION (PHOBIUS); NON_CYTOPLASMIC_DOMAIN (PHOBIUS); SIGNAL_PEPTIDE (PHOBIUS); SIGNAL_PEPTIDE_C_REGION (PHOBIUS); SIGNAL_PEPTIDE_H_REGION (PHOBIUS); CYTOPLASMIC_DOMAIN (PHOBIUS); TRANSMEMBRANE (PHOBIUS); TRANSMEMBRANE (PHOBIUS); S…	-	SDN/miseq/c19690_g1_i1|m.16275	AT4G19180.1	GDA1/CD39 nucleoside phosphatase family protein	0	-	PREDICTED: probable apyrase 7;Vitis vinifera;gi|225448540|ref|XP_002273561.1|
Pp10393|m.34826	unknown	102	1	7.8e-11	0.6		-	-	no IPS match	-	-	-	-	-	-	-
Pp10394|m.34829	---NA---	88	0	-	-		-	-	no IPS match	-	-	-	-	-	-	-
Pp10395|m.34832	---NA---	65	0	-	-		-	-	no IPS match	-	-	-	-	-	-	-
Pp10396|m.34835	transcription factor tt8	179	20	4e-74	0.8475	1	F:protein dimerization activity	-	IPR025610 (PFAM); PTHR11514 (PANTHER); PTHR11514:SF22 (PANTHER); CYTOPLASMIC_DOMAIN (PHOBIUS); NON_CYTOPLASMIC_DOMAIN (PHOBIUS); TRANSMEMBRANE (PHOBIUS)	-	-	-	-	-	-	-
Pp10397|m.34837	transcription factor tt8	296	20	2.7e-36	0.513	11	F:protein dimerization activity; P:regulation of transcription, DNA-templated; P:transcription, DNA-templated; P:flavonoid biosynthetic process; C:nucleus; P:response to UV-B; P:regulation of flavonoid biosynthetic process; P:trichome differentiation; P:response to sucrose; P:anthocyanin-containing compound biosynthetic process; F:transcription factor activity, sequence-specific DNA binding	-	IPR011598 (PFAM); IPR011598 (G3DSA:4.10.280.GENE3D); IPR011598 (PROSITE_PROFILES); IPR011598 (SUPERFAMILY)	-	-	-	-	-	-	-
Pp10398|m.34842	transcription factor tt8	381	20	9.3e-75	0.5915	11	F:protein dimerization activity; P:regulation of transcription, DNA-templated; P:transcription, DNA-templated; P:flavonoid biosynthetic process; C:nucleus; P:response to UV-B; P:regulation of flavonoid biosynthetic process; P:trichome differentiation; P:response to sucrose; P:anthocyanin-containing compound biosynthetic process; F:transcription factor activity, sequence-specific DNA binding	-	IPR011598 (SMART); IPR011598 (G3DSA:4.10.280.GENE3D); IPR011598 (PFAM); PTHR11514 (PANTHER); PTHR11514:SF8 (PANTHER); IPR011598 (PROSITE_PROFILES); IPR011598 (SUPERFAMILY)	-	M_S1/c27321_g1_i1|m.132379	-	-	-	-	transcription factor EGL1;Arabidopsis thaliana;gi|15222504|ref|NP_176552.1|
Pp10399|m.34847	f-box protein sne	170	20	8.9e-17	0.5355	10	C:nucleus; C:SCF ubiquitin ligase complex; F:protein binding; P:hormone-mediated signaling pathway; P:seed germination; P:positive regulation of gibberellic acid mediated signaling pathway; P:seed dormancy process; P:response to lipid; P:cellular response to acid chemical; P:cellular response to oxygen-containing compound	-	G3DSA:1.20.1280.50 (GENE3D); IPR001810 (SUPERFAMILY)	-	-	-	-	-	-	-
Pp104|m.139	beta- -mannosyltransferase	91	15	1.6e-10	0.6887	2	C:mitochondrion; F:transferase activity, transferring glycosyl groups	-	no IPS match	-	-	-	-	-	-	-
Pp1040|m.2036	sarcosine oxidase	423	20	0	0.661	2	F:oxidoreductase activity; P:oxidation-reduction process	-	IPR006076 (PFAM); G3DSA:3.30.9.10 (GENE3D); G3DSA:3.50.50.60 (GENE3D); PTHR10961:SF7 (PANTHER); PTHR10961 (PANTHER); SSF54373 (SUPERFAMILY); SSF51905 (SUPERFAMILY); TMhelix (TMHMM)	1A_I11_VO_L_8123_T_24/34|m.6125	BRS/miseq/c30329_g1_i1|m.53386	AT2G24580.1	FAD-dependent oxidoreductase family protein	0	putative sarcosine oxidase;Arabidopsis thaliana;gi|15224169|ref|NP_180034.1|	putative sarcosine oxidase;Arabidopsis thaliana;gi|15224169|ref|NP_180034.1|
Pp10400|m.34850	---NA---	76	0	-	-		-	-	no IPS match	-	-	-	-	-	-	-
Pp10401|m.34852	---NA---	60	0	-	-		-	-	no IPS match	-	-	-	-	-	-	-
Pp10403|m.34853	protein	65	20	2.7e-12	0.712	2	C:ribosome; C:intracellular organelle part	-	IPR002673 (PFAM); IPR002673 (PANTHER); PTHR12884:SF0 (PANTHER)	-	-	AT3G06680.1	Ribosomal L29e protein family	0	-	-
Pp10404|m.34854	disease resistance-like protein gs3-1	295	20	3.8e-63	0.5555	1	F:catalytic activity	-	IPR000157 (SMART); IPR000157 (PFAM); G3DSA:3.40.50.300 (GENE3D); IPR002182 (PFAM); G3DSA:3.40.50.10140 (GENE3D); PTHR11017:SF20 (PANTHER); PTHR11017 (PANTHER); IPR000157 (PROSITE_PROFILES); IPR000157 (SUPERFAMILY); IPR027417 (SUPERFAMILY)	-	-	-	-	-	-	-
Pp10405|m.34856	protein	467	20	6.2e-78	0.5195	4	F:ATP binding; F:ADP binding; F:nucleotide binding; P:signal transduction	-	IPR001611 (PFAM); PF13855 (PFAM); PF13504 (PFAM); G3DSA:3.80.10.10 (GENE3D); PTHR23155 (PANTHER); SSF52058 (SUPERFAMILY)	-	-	-	-	-	-	-
Pp10406|m.34864	r2r3-myb transcription	396	20	3.6e-63	0.9215	3	F:DNA binding; F:chromatin binding; C:chromatin	-	IPR001005 (SMART); IPR009057 (G3DSA:1.10.10.GENE3D); IPR001005 (PFAM); IPR009057 (G3DSA:1.10.10.GENE3D); PTHR10641:SF30 (PANTHER); PTHR10641 (PANTHER); IPR017930 (PROSITE_PROFILES); IPR017930 (PROSITE_PROFILES); IPR009057 (SUPERFAMILY)	5A_all_VO_L_179225_T_1/9|m.42639	BRS/miseq/c26727_g1_i3|m.37263	AT3G13890.1	myb domain protein 26	Encodes a putative transcription factor (MYB26). Mutants produces fertile pollen but plants are sterile because anthers do not dehisce. The cellulosic secondary wall thickenings are not formed in the endothecium as they are in non-mutant plants.	PREDICTED: transcription factor MYB12-like;Setaria italica;gi|514733768|ref|XP_004957753.1|	PREDICTED: transcription factor MYB12-like;Setaria italica;gi|514733768|ref|XP_004957753.1|
Pp10407|m.34868	late embryogenesis abundant protein family protein	220	20	4.6e-114	0.776	2	C:membrane; C:cytoplasmic membrane-bounded vesicle	-	IPR025423 (PFAM); PTHR23241 (PANTHER); TRANSMEMBRANE (PHOBIUS); SIGNAL_PEPTIDE_C_REGION (PHOBIUS); CYTOPLASMIC_DOMAIN (PHOBIUS); TRANSMEMBRANE (PHOBIUS); TRANSMEMBRANE (PHOBIUS); NON_CYTOPLASMIC_DOMAIN (PHOBIUS); NON_CYTOPLASMIC_DOMAIN (PHOBIUS); SIGNAL_PEPTIDE_N_REGION (PHOBIUS); TRANSMEMBRANE (PHOBIUS); NON_CYTOPLASMIC_DOMAIN (PHOBIUS); CYTOPLASMIC_DOMAIN (PHOBIUS); SIGNAL_PEPTIDE (PHOBIUS); SI…	-	NACLR/hiseq/c77303_g1_i1|m.87003	AT3G62580.1	Late embryogenesis abundant protein (LEA) family protein	0	-	putative membrane protein;Arabidopsis thaliana;gi|15228798|ref|NP_191817.1|
Pp10408|m.34875	protein	117	20	9.1e-43	0.7955	3	F:hydrolase activity; F:ATP binding; C:mitochondrion	-	PF12697 (PFAM); G3DSA:3.40.50.1820 (GENE3D); PTHR10992 (PANTHER); PTHR10992:SF581 (PANTHER); SSF53474 (SUPERFAMILY)	-	-	-	-	-	-	-
Pp10409|m.34877	protein	97	20	1.6e-28	0.8225	6	P:alcohol metabolic process; F:hydrolase activity; F:ATP binding; F:alcohol O-acetyltransferase activity; C:mitochondrion; P:acyl-carrier-protein biosynthetic process	EC:2.3.1.84	G3DSA:3.40.50.1820 (GENE3D); PF12697 (PFAM); SSF53474 (SUPERFAMILY)	-	-	-	-	-	-	-
Pp10410|m.34880	---NA---	74	0	-	-		-	-	CYTOPLASMIC_DOMAIN (PHOBIUS); TRANSMEMBRANE (PHOBIUS); NON_CYTOPLASMIC_DOMAIN (PHOBIUS); TMhelix (TMHMM)	-	-	-	-	-	-	-
Pp10411|m.34881	#NAME?	79	20	7e-23	0.6385	2	P:DNA repair; F:8-oxo-7,8-dihydroguanosine triphosphate pyrophosphatase activity	-	IPR003563 (PRINTS); IPR015797 (G3DSA:3.90.79.GENE3D); PTHR22769:SF1 (PANTHER); PTHR22769 (PANTHER); IPR015797 (SUPERFAMILY)	-	-	-	-	-	-	-
Pp10412|m.34883	cytochrome p450 90b1-like	488	20	4.5e-164	0.7425	8	P:brassinosteroid biosynthetic process; F:metal ion binding; F:oxidoreductase activity, acting on paired donors, with incorporation or reduction of molecular oxygen; F:monooxygenase activity; C:cytoplasmic membrane-bounded vesicle; P:leaf development; F:heme binding; C:membrane	-	IPR001128 (PRINTS); IPR002401 (PRINTS); IPR001128 (G3DSA:1.10.630.GENE3D); IPR001128 (PFAM); PTHR24286:SF6 (PANTHER); PTHR24286 (PANTHER); NON_CYTOPLASMIC_DOMAIN (PHOBIUS); TRANSMEMBRANE (PHOBIUS); CYTOPLASMIC_DOMAIN (PHOBIUS); NON_CYTOPLASMIC_DOMAIN (PHOBIUS); TRANSMEMBRANE (PHOBIUS); IPR001128 (SUPERFAMILY); TMhelix (TMHMM)	2A_all_NT_comp64207_c0_seq1|m.12909	-	AT3G50660.1	Cytochrome P450 superfamily protein	Encodes a 22&#945; hydroxylase whose reaction is a rate-limiting step in brassinosteroid biosynthetic pathway. The protein is a member of CYP90B gene family. CLM is an epi-allele with small, compressed rosette, reduced internode length, and reduced fertility, appears in selfed ddm mutant plants possibly due to loss of cytosine methylation. Transcripts accumulate in actively growing tissues, and G…	PREDICTED: cytochrome P450 90B1-like isoform X1;Glycine max;gi|356496759|ref|XP_003517233.1|	-
Pp10413|m.34889	---NA---	76	0	-	-		-	-	-	-	-	-	-	-	-	-
Pp10414|m.34892	tir nbs	122	20	5.5e-16	0.6935	2	P:defense response; F:ADP binding	-	no IPS match	-	-	-	-	-	-	-
Pp10415|m.34894	---NA---	76	0	-	-		-	-	no IPS match	-	-	-	-	-	-	-
Pp10416|m.34897	soul heme-binding family protein	224	20	8.3e-103	0.818	2	C:intracellular membrane-bounded organelle; C:cytoplasmic part	-	G3DSA:3.20.80.10 (GENE3D); IPR006917 (PFAM); IPR006917 (PANTHER); PTHR11220:SF1 (PANTHER); IPR011256 (SUPERFAMILY); IPR011256 (SUPERFAMILY)	1A_I3_VO_L_1_T_31123/136734|m.6791	JASS/hiseq/c53892_g1_i1|m.26762	AT2G37970.1	SOUL heme-binding family protein	0	PREDICTED: heme-binding-like protein At3g10130, chloroplastic-like;Glycine max;gi|356496138|ref|XP_003516927.1|	PREDICTED: heme-binding-like protein At3g10130, chloroplastic-like;Glycine max;gi|356496138|ref|XP_003516927.1|
Pp10417|m.34901	---NA---	57	0	-	-		-	-	no IPS match	-	-	-	-	-	-	-
Pp10418|m.34902	protein trph-like	75	20	1.7e-26	0.7645	4	F:DNA-directed DNA polymerase activity; F:DNA binding; P:DNA replication; C:DNA polymerase complex	EC:2.7.7.7	no IPS match	-	-	-	-	-	-	-
Pp10419|m.34904	---NA---	115	0	-	-		-	-	no IPS match	-	-	-	-	-	-	-
Pp1042|m.2041	---NA---	88	0	-	-		-	-	no IPS match	-	-	-	-	-	-	-
Pp10421|m.34907	nbs-lrr protein g8106	325	20	1.4e-72	0.679	3	F:anion binding; F:adenyl ribonucleotide binding; F:purine ribonucleoside binding	-	IPR002182 (PFAM); G3DSA:3.40.50.300 (GENE3D); PTHR23155 (PANTHER); IPR027417 (SUPERFAMILY); SSF46785 (SUPERFAMILY)	-	-	-	-	-	-	-
Pp10422|m.34913	receptor-kinase isolog	700	20	2.2e-122	0.538	1	F:transferase activity	-	IPR000719 (PFAM); G3DSA:1.10.510.10 (GENE3D); G3DSA:3.30.200.20 (GENE3D); G3DSA:3.80.10.10 (GENE3D); PF13855 (PFAM); PTHR24420:SF445 (PANTHER); PTHR24420 (PANTHER); CYTOPLASMIC_DOMAIN (PHOBIUS); NON_CYTOPLASMIC_DOMAIN (PHOBIUS); CYTOPLASMIC_DOMAIN (PHOBIUS); TRANSMEMBRANE (PHOBIUS); TRANSMEMBRANE (PHOBIUS); IPR000719 (PROSITE_PROFILES); SSF52058 (SUPERFAMILY); IPR011009 (SUPERFAMILY); TMhelix (TM…	-	Neg_S1/c23073_g1_i1|m.105246	-	-	-	-	receptor-kinase, putative;Ricinus communis;gi|255555553|ref|XP_002518813.1|
Pp10423|m.34923	peroxidase 57	214	20	5.7e-52	0.6265	4	C:cell part; F:oxidoreductase activity; P:single-organism cellular process; P:response to stimulus	-	IPR002016 (PRINTS); IPR000823 (PRINTS); IPR002016 (PFAM); G3DSA:1.10.420.10 (GENE3D); PTHR31235 (PANTHER); IPR002016 (PROSITE_PROFILES); IPR010255 (SUPERFAMILY)	-	-	-	-	-	-	-
Pp10424|m.34925	peroxidase	355	20	1.4e-93	0.638	1	F:oxidoreductase activity	-	IPR002016 (PRINTS); IPR000823 (PRINTS); G3DSA:1.10.420.10 (GENE3D); G3DSA:1.10.520.10 (GENE3D); IPR002016 (PFAM); PTHR31235 (PANTHER); SIGNAL_PEPTIDE_N_REGION (PHOBIUS); SIGNAL_PEPTIDE_C_REGION (PHOBIUS); SIGNAL_PEPTIDE (PHOBIUS); SIGNAL_PEPTIDE_H_REGION (PHOBIUS); NON_CYTOPLASMIC_DOMAIN (PHOBIUS); IPR002016 (PROSITE_PROFILES); SignalP-noTM (SIGNALP_EUK); IPR010255 (SUPERFAMILY); TMhelix (TMHMM)	1A_all_VO_L_13782_T_16/19|m.2863	-	AT5G24070.1	Peroxidase superfamily protein	0	PREDICTED: probable peroxidase 61;Vitis vinifera;gi|225434008|ref|XP_002272039.1|	-
Pp10425|m.34929	retrotransposon unclassified	153	20	1.4e-45	0.701	3	F:metal ion binding; F:heterocyclic compound binding; F:organic cyclic compound binding	-	PTHR11439 (PANTHER); PTHR11439:SF127 (PANTHER)	5A_all_VO_L_2_T_26348/409051|m.38455	-	-	-	-	Os10g0130700;Oryza sativa;gi|115481010|ref|NP_001064098.1|	-
Pp10426|m.34931	protein	245	20	2.1e-85	0.74	1	C:plastid	-	IPR001623 (PRINTS); IPR001623 (SMART); IPR001623 (PFAM); IPR001623 (G3DSA:1.10.287.GENE3D); PTHR15606 (PANTHER); IPR001623 (PROSITE_PROFILES); IPR001623 (SUPERFAMILY)	-	SDN/miseq/c30500_g2_i2|m.43807	AT5G22080.1	Chaperone DnaJ-domain superfamily protein	0	-	PREDICTED: J domain-containing protein spf31;Vitis vinifera;gi|359479118|ref|XP_002264743.2|
Pp10427|m.34935	zinc finger	127	20	2.7e-34	0.6845	2	C:membrane; C:cytoplasmic membrane-bounded vesicle	-	no IPS match	-	-	-	-	-	-	-
Pp10428|m.34937	---NA---	82	0	-	-		-	-	no IPS match	-	-	-	-	-	-	-
Pp1043|m.2046	---NA---	59	0	-	-		-	-	no IPS match	-	-	-	-	-	-	-
Pp10430|m.34940	unknown	167	2	1.7e-72	0.67		-	-	no IPS match	-	-	-	-	-	-	-
Pp10431|m.34943	abc transporter b family member 1-like	91	20	1.2e-39	0.928	18	F:ferric-transporting ATPase activity; P:positive gravitropism; P:response to nematode; C:integral component of membrane; P:anthocyanin accumulation in tissues in response to UV light; F:auxin efflux transmembrane transporter activity; P:photomorphogenesis; P:regulation of cell size; P:response to blue light; P:auxin efflux; F:xenobiotic-transporting ATPase activity; P:auxin polar transport; P:ob…	EC:3.6.3.30; EC:3.6.3.44	G3DSA:3.40.50.300 (GENE3D); IPR003439 (PFAM); PTHR24221:SF24 (PANTHER); PTHR24221 (PANTHER); IPR027417 (SUPERFAMILY)	-	-	-	-	-	-	-
Pp10432|m.34945	protein	162	20	1.5e-77	0.6775	2	C:nucleus; P:response to chitin	-	-	-	BRS/miseq/c54485_g1_i1|m.68227	-	-	-	-	tudor-like RNA-binding protein;Arabidopsis thaliana;gi|15236804|ref|NP_194970.1|
Pp10433|m.34946	protein	162	20	1.5e-77	0.6775	2	C:nucleus; P:response to chitin	-	-	-	-	-	-	-	-	-
Pp10434|m.34948	protein	162	20	1.5e-77	0.6775	2	C:nucleus; P:response to chitin	-	IPR005491 (PFAM); IPR005491 (PROSITE_PROFILES); SSF158639 (SUPERFAMILY)	-	-	-	-	-	-	-
Pp10435|m.34949	probable e3 ubiquitin-protein ligase herc1-like	389	20	1e-73	0.6195	3	P:biological_process; F:kinase activity; P:phosphorylation	-	PF13540 (PFAM); IPR009091 (G3DSA:2.130.10.GENE3D); PTHR22870 (PANTHER); PTHR22870:SF94 (PANTHER); IPR000408 (PROSITE_PATTERNS); IPR000408 (PROSITE_PATTERNS); IPR000408 (PROSITE_PROFILES); IPR000408 (PROSITE_PROFILES); IPR009091 (SUPERFAMILY)	-	V/hiseq/c59136_g1_i1|m.49393	-	-	-	-	RCC1 and BTB domain-containing protein;Medicago truncatula;gi|357460949|ref|XP_003600756.1|
Pp10436|m.34952	probable e3 ubiquitin-protein ligase herc1-like	343	20	9e-84	0.6005	3	P:biological_process; F:kinase activity; P:phosphorylation	-	IPR000408 (PRINTS); IPR009091 (G3DSA:2.130.10.GENE3D); PF13540 (PFAM); PTHR22870:SF94 (PANTHER); PTHR22870 (PANTHER); IPR000408 (PROSITE_PATTERNS); IPR000408 (PROSITE_PATTERNS); IPR000408 (PROSITE_PROFILES); IPR000408 (PROSITE_PROFILES); IPR009091 (SUPERFAMILY)	-	-	AT3G55580.1	Regulator of chromosome condensation (RCC1) family protein	0	-	-
Pp10437|m.34955	rcc1 and btb domain-containing protein	145	20	2.7e-49	0.736	1	C:cytoplasm	-	IPR000408 (PFAM); IPR009091 (G3DSA:2.130.10.GENE3D); PTHR22870:SF94 (PANTHER); PTHR22870 (PANTHER); IPR000408 (PROSITE_PATTERNS); IPR000408 (PROSITE_PROFILES); IPR000408 (PROSITE_PROFILES); IPR009091 (SUPERFAMILY)	-	-	-	-	-	-	-
Pp10438|m.34959	histidine triad nucleotide-binding protein 3-like	83	20	7e-39	0.7505	6	P:sulfur compound metabolic process; F:adenylylsulfatase activity; C:peroxisome; P:purine ribonucleotide metabolic process; F:sulfate adenylyltransferase (ADP) activity; C:mitochondrion	EC:3.6.2.1; EC:2.7.7.5	PF11969 (PFAM); IPR011146 (G3DSA:3.30.428.GENE3D); IPR001310 (PANTHER); IPR011146 (PROSITE_PROFILES); IPR011146 (SUPERFAMILY)	5A_all_VO_L_2_T_52253/409051|m.38571	SDN/miseq/c31467_g3_i2|m.49108	-	-	-	PREDICTED: histidine triad nucleotide-binding protein 3;Vitis vinifera;gi|359474401|ref|XP_002266460.2|	PREDICTED: histidine triad nucleotide-binding protein 3-like isoform 1;Fragaria vesca subsp. vesca;gi|470126948|ref|XP_004299442.1|
Pp10439|m.34961	beta-ureidopropionase	150	20	2.6e-46	0.7075	3	F:hydrolase activity, acting on carbon-nitrogen (but not peptide) bonds; P:cellular process; P:nitrogen compound metabolic process	-	no IPS match	-	-	-	-	-	-	-
Pp1044|m.2048	---NA---	59	0	-	-		-	-	no IPS match	-	-	-	-	-	-	-
Pp10440|m.34968	expansin-like protein	268	20	1.6e-73	0.794	2	C:extracellular region; C:cell wall	-	IPR007118 (PRINTS); IPR014733 (G3DSA:2.40.40.GENE3D); IPR007117 (G3DSA:2.60.40.GENE3D); IPR009009 (PFAM); IPR007117 (PFAM); PTHR31692:SF0 (PANTHER); PTHR31692 (PANTHER); TRANSMEMBRANE (PHOBIUS); CYTOPLASMIC_DOMAIN (PHOBIUS); NON_CYTOPLASMIC_DOMAIN (PHOBIUS); IPR007112 (PROSITE_PROFILES); IPR007117 (PROSITE_PROFILES); IPR009009 (SUPERFAMILY); IPR007117 (SUPERFAMILY); TMhelix (TMHMM); TMhelix (TMHM…	-	P/miseq/c31432_g1_i2|m.41163	-	-	-	-	PREDICTED: expansin-like protein precursor;Solanum tuberosum;gi|565397900|ref|XP_006364521.1|
Pp10441|m.34971	expansin-like protein	88	20	1.7e-23	0.784	4	C:extracellular region; C:plant-type cell wall; P:sexual reproduction; C:membrane	-	IPR009009 (PFAM); IPR014733 (G3DSA:2.40.40.GENE3D); PTHR31692 (PANTHER); IPR007112 (PROSITE_PROFILES); IPR009009 (SUPERFAMILY)	-	-	-	-	-	-	-
Pp10442|m.34972	protein	166	20	2.6e-44	0.7555	6	C:cytoplasm; F:ubiquitin-protein transferase activity; P:nuclear-transcribed mRNA catabolic process; P:ubiquitin-dependent protein catabolic process; P:auxin homeostasis; P:organ formation	-	IPR006553 (SMART); G3DSA:3.80.10.10 (GENE3D); PF13516 (PFAM); PTHR23125 (PANTHER); SSF52047 (SUPERFAMILY)	-	-	-	-	-	-	-
Pp10443|m.34974	endoplasmic reticulum-type calcium-transporting atpase 4	266	20	6.8e-141	0.8615	11	P:cellular manganese ion homeostasis; C:integral component of membrane; P:manganese ion transport; F:metal ion binding; F:cation-transporting ATPase activity; F:ATP binding; P:calcium ion transport; P:response to cadmium ion; C:endoplasmic reticulum membrane; P:response to manganese ion; C:plasma membrane	-	IPR006068 (PFAM); IPR023298 (G3DSA:1.20.1110.GENE3D); PTHR24093:SF80 (PANTHER); PTHR24093 (PANTHER); CYTOPLASMIC_DOMAIN (PHOBIUS); TRANSMEMBRANE (PHOBIUS); NON_CYTOPLASMIC_DOMAIN (PHOBIUS); CYTOPLASMIC_DOMAIN (PHOBIUS); TRANSMEMBRANE (PHOBIUS); CYTOPLASMIC_DOMAIN (PHOBIUS); TRANSMEMBRANE (PHOBIUS); TRANSMEMBRANE (PHOBIUS); NON_CYTOPLASMIC_DOMAIN (PHOBIUS); SSF81665 (SUPERFAMILY); TMhelix (TMHMM);…	-	-	-	-	-	-	-
Pp10444|m.34978	---NA---	119	0	-	-		-	-	no IPS match	-	-	-	-	-	-	-
Pp10445|m.34985	zinc finger c-x8-c-x5-c-x3-h type family protein	64	20	2.6e-26	0.91	2	F:zinc ion binding; F:DNA binding	-	IPR000571 (SMART); PTHR23102 (PANTHER); PTHR23102:SF17 (PANTHER); IPR000571 (PROSITE_PROFILES); IPR000571 (PROSITE_PROFILES)	-	-	-	-	-	-	-
Pp10446|m.34987	fatty acid hydroxylase	278	20	2.3e-72	0.469	1	F:binding	-	IPR006694 (PFAM); PTHR11863 (PANTHER); TRANSMEMBRANE (PHOBIUS); TRANSMEMBRANE (PHOBIUS); NON_CYTOPLASMIC_DOMAIN (PHOBIUS); TRANSMEMBRANE (PHOBIUS); NON_CYTOPLASMIC_DOMAIN (PHOBIUS); CYTOPLASMIC_DOMAIN (PHOBIUS); CYTOPLASMIC_DOMAIN (PHOBIUS); TRANSMEMBRANE (PHOBIUS); TRANSMEMBRANE (PHOBIUS); NON_CYTOPLASMIC_DOMAIN (PHOBIUS); CYTOPLASMIC_DOMAIN (PHOBIUS); TMhelix (TMHMM); TMhelix (TMHMM); TMhelix (…	-	-	-	-	-	-	-
Pp10447|m.34991	probable serine threonine-protein kinase abkc-like	151	20	5.5e-69	0.553	1	F:transferase activity, transferring phosphorus-containing groups	-	CYTOPLASMIC_DOMAIN (PHOBIUS); NON_CYTOPLASMIC_DOMAIN (PHOBIUS); TRANSMEMBRANE (PHOBIUS); TMhelix (TMHMM)	-	-	-	-	-	-	-
Pp10448|m.34996	u6 snrna-associated sm-like protein lsm4	145	20	3.6e-49	0.955	14	F:nucleoside-triphosphatase activity; F:RNA binding; P:thiamine metabolic process; P:RNA-dependent DNA replication; F:mismatched DNA binding; F:RNA-directed DNA polymerase activity; P:RNA splicing; F:ATP binding; P:mismatch repair; F:thiamine diphosphokinase activity; C:ribonucleoprotein complex; P:mRNA processing; P:thiamine diphosphate biosynthetic process; C:nucleus	EC:3.6.1.15; EC:2.7.7.49; EC:2.7.6.2	IPR006649 (SMART); IPR001163 (PFAM); G3DSA:2.30.30.100 (GENE3D); IPR027141 (PANTHER); PTHR23338:SF16 (PANTHER); IPR010920 (SUPERFAMILY)	-	SDN/miseq/c30428_g4_i1|m.43475	AT5G27720.1	Small nuclear ribonucleoprotein family protein	0	-	U6 snRNA-associated Sm-like protein LSm4 ;Arabidopsis thaliana;gi|15241028|ref|NP_198124.1|
Pp10449|m.34999	---NA---	69	0	-	-		-	-	CYTOPLASMIC_DOMAIN (PHOBIUS); NON_CYTOPLASMIC_DOMAIN (PHOBIUS); TRANSMEMBRANE (PHOBIUS); TMhelix (TMHMM)	-	-	-	-	-	-	-
Pp1045|m.2050	atp binding	287	20	2.7e-57	0.6055	5	C:intracellular part; P:gene silencing; P:histone modification; P:macromolecule methylation; P:floral organ formation	-	IPR021720 (PFAM)	-	-	-	-	-	-	-
Pp10451|m.35001	---NA---	96	0	-	-		-	-	no IPS match	-	-	-	-	-	-	-
Pp10452|m.35004	protein	225	20	1.5e-89	0.841	4	C:cytosol; F:protein homodimerization activity; C:nucleus; F:lyase activity	-	IPR005269 (PFAM); IPR005269 (TIGRFAM); G3DSA:3.40.50.450 (GENE3D); PTHR31223:SF0 (PANTHER); PTHR31223 (PANTHER); SSF102405 (SUPERFAMILY)	5A_I16_VO_L_4_T_157838/214906|m.48658	SDN/miseq/c21931_g1_i1|m.19697	-	-	-	lysine decarboxylase family protein;Populus trichocarpa;gi|224092166|ref|XP_002309490.1|	lysine decarboxylase family protein;Populus trichocarpa;gi|224092166|ref|XP_002309490.1|
Pp10453|m.35010	protein	175	20	2.1e-58	0.853	6	F:hydrolase activity, hydrolyzing N-glycosyl compounds; F:lyase activity; C:nucleus; C:cytosol; P:cytokinin biosynthetic process; F:protein homodimerization activity	EC:3.2.2.0	IPR005269 (PFAM); IPR005269 (TIGRFAM); G3DSA:3.40.50.450 (GENE3D); PTHR31223:SF0 (PANTHER); PTHR31223 (PANTHER); SSF102405 (SUPERFAMILY)	-	BRS/miseq/c22290_g1_i1|m.25197	-	-	-	-	PREDICTED: cytokinin riboside 5'-monophosphate phosphoribohydrolase LOG8-like;Cucumis sativus;gi|449447134|ref|XP_004141324.1|
Pp10454|m.35016	probable lrr receptor-like serine threonine-protein kinase at2g16250-like	882	20	1.5e-172	0.5505	1	F:catalytic activity	-	IPR003591 (SMART); G3DSA:1.10.510.10 (GENE3D); IPR025875 (PFAM); G3DSA:3.30.200.20 (GENE3D); G3DSA:3.80.10.10 (GENE3D); IPR001245 (PFAM); IPR013320 (G3DSA:2.60.120.GENE3D); G3DSA:3.80.10.10 (GENE3D); PTHR24420 (PANTHER); SIGNAL_PEPTIDE_C_REGION (PHOBIUS); NON_CYTOPLASMIC_DOMAIN (PHOBIUS); TRANSMEMBRANE (PHOBIUS); SIGNAL_PEPTIDE_N_REGION (PHOBIUS); CYTOPLASMIC_DOMAIN (PHOBIUS); SIGNAL_PEPTIDE (PHO…	-	-	-	-	-	-	-
Pp10455|m.35028	protein	174	20	3e-37	0.715	6	F:oxidoreductase activity; F:kinase activity; P:phosphorylation; C:membrane; F:nucleotide binding; C:cell periphery	-	PTHR24420:SF445 (PANTHER); PTHR24420 (PANTHER)	-	-	-	-	-	-	-
Pp10456|m.35033	---NA---	143	0	-	-		-	-	CYTOPLASMIC_DOMAIN (PHOBIUS); TRANSMEMBRANE (PHOBIUS); NON_CYTOPLASMIC_DOMAIN (PHOBIUS); SignalP-noTM (SIGNALP_EUK); TMhelix (TMHMM)	-	-	-	-	-	-	-
Pp10457|m.35036	quinone oxidoreductase-like protein	313	20	7.9e-151	0.7535	6	C:plastid part; F:oxidoreductase activity; C:chloroplast; F:zinc ion binding; P:oxidation-reduction process; F:nucleotide binding	-	IPR020843 (SMART); IPR016040 (G3DSA:3.40.50.GENE3D); IPR013154 (PFAM); IPR011032 (G3DSA:3.90.180.GENE3D); PF13602 (PFAM); IPR002085 (PANTHER); PTHR11695:SF294 (PANTHER); SSF51735 (SUPERFAMILY); IPR011032 (SUPERFAMILY)	6A_all_NT_comp90747_c0_seq2|m.51695	K_S1/c27919_g1_i1|m.220785	-	-	-	alcohol dehydrogenase, putative;Ricinus communis;gi|255541360|ref|XP_002511744.1|	alcohol dehydrogenase, putative;Ricinus communis;gi|255541360|ref|XP_002511744.1|
Pp10458|m.35038	---NA---	71	0	-	-		-	-	no IPS match	-	-	-	-	-	-	-
Pp10459|m.35039	---NA---	80	0	-	-		-	-	no IPS match	-	-	-	-	-	-	-
Pp1046|m.2056	atp binding	451	20	1.9e-133	0.6715	13	C:microtubule cytoskeleton; C:protein complex; C:cytoskeletal part; F:binding; F:nucleoside-triphosphatase activity; P:mitotic cell cycle; P:microtubule-based process; P:gene silencing; P:histone lysine methylation; P:regulation of gene expression, epigenetic; P:floral whorl development; P:floral organ formation; P:phyllome development	EC:3.6.1.15	IPR001752 (SMART); IPR001752 (G3DSA:3.40.850.GENE3D); IPR001752 (PFAM); IPR021720 (PFAM); IPR027640 (PANTHER); IPR001752 (PROSITE_PROFILES); IPR027417 (SUPERFAMILY)	-	-	-	-	-	-	-
Pp10460|m.35040	protein	219	20	7.3e-93	0.831	16	P:regulation of meristem structural organization; F:cyclin-dependent protein serine/threonine kinase activity; P:hormone-mediated signaling pathway; P:regulation of G2/M transition of mitotic cell cycle; P:cotyledon development; C:cytoplasm; P:unidimensional cell growth; P:stomatal complex formation; P:histone phosphorylation; F:cyclin binding; F:RNA polymerase II carboxy-terminal domain kinase a…	EC:2.7.11.22; EC:2.7.11.23	IPR002290 (SMART); IPR000719 (PFAM); G3DSA:1.10.510.10 (GENE3D); PTHR24056 (PANTHER); IPR008271 (PROSITE_PATTERNS); IPR000719 (PROSITE_PROFILES); IPR011009 (SUPERFAMILY)	-	-	-	-	-	-	-
Pp10461|m.35042	phosphatidate cytidylyltransferase	105	20	3.8e-52	0.882	3	P:CDP-diacylglycerol biosynthetic process; C:integral component of membrane; F:phosphatidate cytidylyltransferase activity	EC:2.7.7.41	IPR000374 (PFAM); PTHR13773 (PANTHER); PTHR13773:SF0 (PANTHER); IPR000374 (PROSITE_PATTERNS); SIGNAL_PEPTIDE_H_REGION (PHOBIUS); SIGNAL_PEPTIDE_C_REGION (PHOBIUS); SIGNAL_PEPTIDE_N_REGION (PHOBIUS); NON_CYTOPLASMIC_DOMAIN (PHOBIUS); SIGNAL_PEPTIDE (PHOBIUS)	-	-	-	-	-	-	-
Pp10462|m.35046	nadph2:quinone reductase	152	20	9.6e-63	0.843	7	P:response to high light intensity; P:cell differentiation; F:nucleotide binding; P:oxidation-reduction process; F:zinc ion binding; F:NADPH:quinone reductase activity; P:obsolete electron transport	EC:1.6.5.5	IPR011032 (G3DSA:3.90.180.GENE3D); IPR013154 (PFAM); PTHR11695:SF31 (PANTHER); IPR002085 (PANTHER); IPR011032 (SUPERFAMILY)	-	-	-	-	-	-	-
Pp10463|m.35048	quinone oxidoreductase 1	249	20	6.7e-63	0.6415	4	F:oxidoreductase activity; F:nucleotide binding; P:oxidation-reduction process; F:zinc ion binding	-	IPR013154 (PFAM); IPR011032 (G3DSA:3.90.180.GENE3D); IPR002085 (PANTHER); PTHR11695:SF31 (PANTHER); CYTOPLASMIC_DOMAIN (PHOBIUS); NON_CYTOPLASMIC_DOMAIN (PHOBIUS); TRANSMEMBRANE (PHOBIUS); IPR011032 (SUPERFAMILY); IPR011032 (SUPERFAMILY)	-	-	-	-	-	-	-
Pp10465|m.35052	protein	477	19	1.9e-121	0.4895	4	P:metabolic process; F:transferase activity, transferring glycosyl groups; C:extracellular region; C:cytoplasmic membrane-bounded vesicle	-	IPR007657 (PFAM); PTHR20961 (PANTHER); PTHR20961:SF0 (PANTHER); CYTOPLASMIC_DOMAIN (PHOBIUS); NON_CYTOPLASMIC_DOMAIN (PHOBIUS); TRANSMEMBRANE (PHOBIUS); TMhelix (TMHMM)	-	DCS/hiseq/c58659_g5_i1|m.45630	-	-	-	-	uninformative;Physcomitrella patens;gi|168015393|ref|XP_001760235.1|
Pp10466|m.35061	myb family transcription factor	323	20	2.7e-179	0.719	3	F:DNA binding; F:chromatin binding; C:chromatin	-	IPR025756 (PFAM); IPR001005 (PFAM); IPR009057 (G3DSA:1.10.10.GENE3D); IPR006447 (TIGRFAM); PTHR31499 (PANTHER); PTHR31499:SF0 (PANTHER); IPR009057 (SUPERFAMILY)	3A_I18_VO_L_84407_T_4/12|m.33941	M_S1/c36564_g2_i2|m.162381	-	-	-	transfactor, putative;Arabidopsis thaliana;gi|15229582|ref|NP_189054.1|	transfactor, putative;Arabidopsis thaliana;gi|15229582|ref|NP_189054.1|
Pp10467|m.35063	unknown	137	20	2.9e-66	0.712	1	C:mitochondrion	-	IPR007650 (PFAM)	-	S_2kb_3/polished_high/000679|m.724	-	-	-	-	uninformative;Fragaria vesca;gi|470127350|ref|XP_004299635.1|
Pp10468|m.35066	chromatin remodeling 38	312	20	8.3e-17	0.492	4	C:intracellular membrane-bounded organelle; P:metabolic process; P:single-organism cellular process; P:regulation of biological process	-	no IPS match	-	-	-	-	-	-	-
Pp10469|m.35072	chromatin remodeling complex subunit	327	20	6.4e-72	0.612	6	C:nucleolus; P:meiotic nuclear division; P:gene silencing by RNA; P:cellular macromolecule metabolic process; P:regulation of cellular process; P:nucleic acid metabolic process	-	IPR014001 (SMART); IPR000330 (PFAM); G3DSA:3.40.50.300 (GENE3D); PTHR10799:SF331 (PANTHER); PTHR10799 (PANTHER); IPR014001 (PROSITE_PROFILES); IPR027417 (SUPERFAMILY)	-	S_1_3-6kb/010622|m.23398	-	-	-	-	chromatin remodeling 38;Arabidopsis thaliana;gi|15229135|ref|NP_189853.1|
Pp1047|m.2063	protein	77	20	1.8e-35	0.798	6	F:transcription factor activity, sequence-specific DNA binding; F:sequence-specific DNA binding; F:zinc ion binding; P:regulation of transcription, DNA-templated; C:transcription factor complex; P:regulation of transcription, DNA-templated	-	IPR010402 (PFAM); IPR010402 (PROSITE_PROFILES)	-	-	-	-	-	-	-
Pp10470|m.35076	---NA---	69	0	-	-		-	-	no IPS match	-	-	-	-	-	-	-
Pp10471|m.35079	amino acid transporter	93	20	1.7e-38	0.8705	5	P:dicarboxylic acid transport; F:sodium:dicarboxylate symporter activity; C:integral component of membrane; C:plastid; P:cation transport	-	IPR013057 (PFAM); PTHR22950:SF109 (PANTHER); PTHR22950 (PANTHER); NON_CYTOPLASMIC_DOMAIN (PHOBIUS); NON_CYTOPLASMIC_DOMAIN (PHOBIUS); TRANSMEMBRANE (PHOBIUS); CYTOPLASMIC_DOMAIN (PHOBIUS); TRANSMEMBRANE (PHOBIUS); TMhelix (TMHMM); TMhelix (TMHMM)	-	-	-	-	-	-	-
Pp10472|m.35080	unknown	105	5	3.4e-21	0.612	4	C:mitochondrion; P:negative regulation of nucleotide metabolic process; P:negative regulation of catalytic activity; F:enzyme inhibitor activity	-	IPR007648 (PFAM); SIGNAL_PEPTIDE_C_REGION (PHOBIUS); SIGNAL_PEPTIDE (PHOBIUS); SIGNAL_PEPTIDE_H_REGION (PHOBIUS); SIGNAL_PEPTIDE_N_REGION (PHOBIUS); NON_CYTOPLASMIC_DOMAIN (PHOBIUS); SignalP-TM (SIGNALP_GRAM_POSITIVE)	-	-	-	-	-	-	-
Pp10473|m.35084	---NA---	73	0	-	-		-	-	no IPS match	-	-	-	-	-	-	-
Pp10474|m.35085	---NA---	61	0	-	-		-	-	-	-	-	-	-	-	-	-
Pp10475|m.35086	---NA---	61	0	-	-		-	-	no IPS match	-	-	-	-	-	-	-
Pp10476|m.35087	---NA---	62	0	-	-		-	-	no IPS match	-	-	-	-	-	-	-
Pp10477|m.35088	probable rhamnose biosynthetic enzyme 1-like	81	20	2e-35	0.9325	14	F:dTDP-4-dehydrorhamnose reductase activity; P:extracellular polysaccharide biosynthetic process; F:UDP-glucose 4,6-dehydratase activity; P:UDP-rhamnose biosynthetic process; F:UDP-L-rhamnose synthase activity; P:seed coat development; F:nucleotide binding; F:coenzyme binding; P:flavonol biosynthetic process; P:mucilage biosynthetic process; P:auxin efflux; F:dTDP-glucose 4,6-dehydratase activity…	EC:1.1.1.133; EC:4.2.1.76; EC:4.2.1.46	IPR016040 (G3DSA:3.40.50.GENE3D); PTHR10366:SF111 (PANTHER); PTHR10366 (PANTHER)	-	-	-	-	-	-	-
Pp10478|m.35090	protein	859	20	0	0.695	5	C:plasma membrane; P:protein phosphorylation; F:ATP binding; F:protein serine/threonine kinase activity; P:serine family amino acid metabolic process	EC:2.7.11.0	-	2A_I2_VO_L_2354_T_10/36|m.25333	BRS/miseq/c2674_g1_i1|m.1838	AT1G34300.1	lectin protein kinase family protein	0	PREDICTED: G-type lectin S-receptor-like serine/threonine-protein kinase At1g34300;Vitis vinifera;gi|225460468|ref|XP_002267635.1|	PREDICTED: G-type lectin S-receptor-like serine/threonine-protein kinase At1g34300;Vitis vinifera;gi|225460468|ref|XP_002267635.1|
Pp10479|m.35102	protein	863	20	0	0.695	5	C:plasma membrane; P:protein phosphorylation; F:ATP binding; F:protein serine/threonine kinase activity; P:serine family amino acid metabolic process	EC:2.7.11.0	IPR001480 (SMART); IPR024171 (PIRSF); IPR002290 (SMART); IPR000858 (PFAM); IPR001480 (G3DSA:2.90.10.GENE3D); IPR000719 (PFAM); IPR001480 (G3DSA:2.90.10.GENE3D); G3DSA:1.10.510.10 (GENE3D); G3DSA:3.30.200.20 (GENE3D); IPR013320 (G3DSA:2.60.120.GENE3D); IPR001480 (PFAM); PTHR24420:SF398 (PANTHER); PTHR24420 (PANTHER); IPR008271 (PROSITE_PATTERNS); IPR017441 (PROSITE_PATTERNS); TRANSMEMBRANE (PHOBIU…	-	-	-	-	-	-	-
Pp1048|m.2064	---NA---	57	0	-	-		-	-	no IPS match	-	-	-	-	-	-	-
Pp10480|m.35111	protein	546	20	0	0.785	5	C:plasma membrane; P:protein phosphorylation; F:ATP binding; F:protein serine/threonine kinase activity; P:serine family amino acid metabolic process	EC:2.7.11.0	IPR002290 (SMART); IPR000719 (PFAM); G3DSA:3.30.200.20 (GENE3D); IPR013320 (G3DSA:2.60.120.GENE3D); G3DSA:1.10.510.10 (GENE3D); PTHR24420 (PANTHER); PTHR24420:SF398 (PANTHER); IPR008271 (PROSITE_PATTERNS); IPR017441 (PROSITE_PATTERNS); CYTOPLASMIC_DOMAIN (PHOBIUS); NON_CYTOPLASMIC_DOMAIN (PHOBIUS); TRANSMEMBRANE (PHOBIUS); IPR003609 (PROSITE_PROFILES); IPR000719 (PROSITE_PROFILES); IPR011009 (SUP…	-	-	-	-	-	-	-
Pp10481|m.35117	protein	859	20	0	0.695	5	C:plasma membrane; P:protein phosphorylation; F:ATP binding; F:protein serine/threonine kinase activity; P:serine family amino acid metabolic process	EC:2.7.11.0	IPR001480 (SMART); IPR024171 (PIRSF); IPR002290 (SMART); G3DSA:1.10.510.10 (GENE3D); IPR001480 (G3DSA:2.90.10.GENE3D); IPR000719 (PFAM); IPR000858 (PFAM); IPR001480 (PFAM); IPR013320 (G3DSA:2.60.120.GENE3D); G3DSA:3.30.200.20 (GENE3D); IPR001480 (G3DSA:2.90.10.GENE3D); PTHR24420:SF398 (PANTHER); PTHR24420 (PANTHER); IPR008271 (PROSITE_PATTERNS); IPR017441 (PROSITE_PATTERNS); TRANSMEMBRANE (PHOBIU…	-	-	-	-	-	-	-
Pp10482|m.35126	cytosolic purine 5-nucleotidase	63	20	1.1e-29	0.888	9	F:5'-nucleotidase activity; F:metal ion binding; F:oxidoreductase activity, acting on NAD(P)H; F:electron carrier activity; F:4 iron, 4 sulfur cluster binding; C:membrane; C:mitochondrion; P:oxidation-reduction process; P:obsolete electron transport	EC:3.1.3.5	IPR008380 (PFAM); PTHR12103:SF1 (PANTHER); IPR008380 (PANTHER); IPR023214 (SUPERFAMILY)	-	-	-	-	-	-	-
Pp10483|m.35129	protein	538	20	4.4e-151	0.702	1	P:single-multicellular organism process	-	IPR020472 (PRINTS); IPR001680 (SMART); IPR001680 (PFAM); IPR015943 (G3DSA:2.130.10.GENE3D); PTHR19865 (PANTHER); IPR019775 (PROSITE_PATTERNS); IPR001680 (PROSITE_PROFILES); IPR017986 (PROSITE_PROFILES); IPR001680 (PROSITE_PROFILES); IPR001680 (PROSITE_PROFILES); IPR001680 (PROSITE_PROFILES); IPR017986 (SUPERFAMILY)	-	V/hiseq/c61517_g1_i1|m.60524	AT4G21130.1	Transducin/WD40 repeat-like superfamily protein	similar to man and yeast U3-55K genes, involved in processing of pre-ribosomal RNA.	-	PREDICTED: U3 small nucleolar RNA-interacting protein 2;Vitis vinifera;gi|225444021|ref|XP_002281628.1|
Pp10484|m.35139	ubiquitin thiolesterase	800	20	4.2e-89	0.6335		-	-	IPR021099 (PFAM); PTHR31476 (PANTHER); PTHR31476:SF0 (PANTHER); SIGNAL_PEPTIDE (PHOBIUS); SIGNAL_PEPTIDE_H_REGION (PHOBIUS); SIGNAL_PEPTIDE_N_REGION (PHOBIUS); SIGNAL_PEPTIDE_C_REGION (PHOBIUS); NON_CYTOPLASMIC_DOMAIN (PHOBIUS)	5A_I16_VO_L_10587_T_11/18|m.49589	SDN/miseq/c24924_g1_i2|m.25687	-	-	-	plant organelle RNA recognition domain-containing protein;Arabidopsis thaliana;gi|15238875|ref|NP_199615.1|	plant organelle RNA recognition domain-containing protein;Arabidopsis thaliana;gi|15238875|ref|NP_199615.1|
Pp10485|m.35150	unknown	144	2	1.5e-33	0.635		-	-	no IPS match	-	-	-	-	-	-	-
Pp10486|m.35151	conserved hypothetical protein; uncharacterized protein	104	20	1.3e-26	0.6905	1	C:mitochondrion	-	PF13233 (PFAM)	-	Wound/hiseq/c73176_g1_i1|m.62510	-	-	-	-	uninformative;Ricinus communis;gi|255565822|ref|XP_002523900.1|
Pp10488|m.35155	alpha-l-fucosidase 2-like	129	20	1.4e-49	0.813	2	F:1,2-alpha-L-fucosidase activity; P:carbohydrate metabolic process	EC:3.2.1.63	IPR012341 (G3DSA:1.50.10.GENE3D); PTHR31084 (PANTHER); PTHR31084:SF0 (PANTHER); IPR008928 (SUPERFAMILY)	-	-	-	-	-	-	-
Pp10489|m.35157	---NA---	138	0	-	-		-	-	SignalP-TM (SIGNALP_GRAM_POSITIVE)	-	-	-	-	-	-	-
Pp1049|m.2066	---NA---	54	0	-	-		-	-	no IPS match	-	-	-	-	-	-	-
Pp10490|m.35161	---NA---	140	0	-	-		-	-	SignalP-TM (SIGNALP_GRAM_POSITIVE)	-	-	-	-	-	-	-
Pp10491|m.35164	protease 2-like	135	20	3.3e-24	0.692	3	C:mitochondrion; P:proteolysis; F:serine-type endopeptidase activity	EC:3.4.21.0	IPR023302 (PFAM); PTHR11757:SF3 (PANTHER); IPR002470 (PANTHER); SSF50993 (SUPERFAMILY)	-	-	-	-	-	-	-
Pp10492|m.35168	---NA---	66	0	-	-		-	-	no IPS match	-	-	-	-	-	-	-
Pp10493|m.35169	magnesium proton exchanger	113	20	1.8e-22	0.9185	7	F:cation:cation antiporter activity; P:magnesium ion transport; P:zinc II ion transport; P:transmembrane transport; C:vacuolar membrane; C:integral component of membrane; P:iron ion transport	-	IPR004837 (PFAM); PTHR11878:SF4 (PANTHER); PTHR11878 (PANTHER); CYTOPLASMIC_DOMAIN (PHOBIUS); NON_CYTOPLASMIC_DOMAIN (PHOBIUS); NON_CYTOPLASMIC_DOMAIN (PHOBIUS); TRANSMEMBRANE (PHOBIUS); TRANSMEMBRANE (PHOBIUS)	-	-	-	-	-	-	-
Pp10494|m.35170	magnesium proton exchanger	133	20	3.8e-19	0.5585	2	P:single-organism transport; C:membrane	-	TMhelix (TMHMM)	-	-	-	-	-	-	-
Pp10497|m.35173	choline-phosphate cytidylyltransferase b-like	181	20	1.1e-98	0.881	2	F:choline-phosphate cytidylyltransferase activity; P:CDP-choline pathway	EC:2.7.7.15	IPR004821 (PFAM); IPR014729 (G3DSA:3.40.50.GENE3D); PTHR10739 (PANTHER); SSF52374 (SUPERFAMILY)	-	-	-	-	-	-	-
Pp10498|m.35174	protein	226	20	6.1e-110	0.748	3	F:hydrolase activity; P:metabolic process; C:membrane	-	IPR000326 (SMART); IPR000326 (PFAM); IPR000326 (G3DSA:1.20.144.GENE3D); PTHR11247:SF14 (PANTHER); PTHR11247 (PANTHER); TRANSMEMBRANE (PHOBIUS); CYTOPLASMIC_DOMAIN (PHOBIUS); CYTOPLASMIC_DOMAIN (PHOBIUS); NON_CYTOPLASMIC_DOMAIN (PHOBIUS); CYTOPLASMIC_DOMAIN (PHOBIUS); NON_CYTOPLASMIC_DOMAIN (PHOBIUS); NON_CYTOPLASMIC_DOMAIN (PHOBIUS); TRANSMEMBRANE (PHOBIUS); TRANSMEMBRANE (PHOBIUS); TRANSMEMBRANE…	-	BRS/miseq/c25101_g1_i1|m.32515	AT5G03080.1	Phosphatidic acid phosphatase (PAP2) family protein	0	-	PREDICTED: dolichyldiphosphatase 1-like isoform 1;Solanum lycopersicum;gi|460402354|ref|XP_004246677.1|
Pp10499|m.35180	protein	226	20	6.1e-110	0.748	3	F:hydrolase activity; P:metabolic process; C:membrane	-	-	-	-	-	-	-	-	-
Pp105|m.141	cysteine proteinase	85	20	4.5e-41	0.785	3	P:proteolysis; F:cysteine-type peptidase activity; C:endoplasmic reticulum lumen	-	IPR000668 (PFAM); G3DSA:3.90.70.10 (GENE3D); IPR013128 (PANTHER); PTHR12411:SF44 (PANTHER); IPR000169 (PROSITE_PATTERNS); SSF54001 (SUPERFAMILY)	-	-	-	-	-	-	-
Pp1050|m.2067	protein transparent testa 12-like	261	20	5.1e-106	0.592	2	P:transmembrane transport; F:transmembrane transporter activity	-	IPR002528 (PFAM); PTHR11206 (PANTHER); PTHR11206:SF21 (PANTHER); CYTOPLASMIC_DOMAIN (PHOBIUS); NON_CYTOPLASMIC_DOMAIN (PHOBIUS); NON_CYTOPLASMIC_DOMAIN (PHOBIUS); CYTOPLASMIC_DOMAIN (PHOBIUS); TRANSMEMBRANE (PHOBIUS); NON_CYTOPLASMIC_DOMAIN (PHOBIUS); TRANSMEMBRANE (PHOBIUS); TRANSMEMBRANE (PHOBIUS); TRANSMEMBRANE (PHOBIUS); TRANSMEMBRANE (PHOBIUS); CYTOPLASMIC_DOMAIN (PHOBIUS); TMhelix (TMHMM); …	6A_I23_VO_L_2741_T_16/37|m.59839	-	-	-	-	Ripening regulated protein DDTFR18;Medicago truncatula;gi|357465151|ref|XP_003602857.1|	-
Pp10500|m.35188	threonine synthase	130	20	1.7e-48	0.7625	7	P:threonine biosynthetic process; F:pyridoxal phosphate binding; F:threonine synthase activity; C:plastid; P:glycine metabolic process; P:L-serine metabolic process; P:vitamin B6 metabolic process	EC:4.2.3.1	IPR001926 (PFAM); G3DSA:3.40.50.1100 (GENE3D); PTHR10314:SF5 (PANTHER); PTHR10314 (PANTHER); IPR001926 (SUPERFAMILY)	-	-	-	-	-	-	-
Pp10501|m.35190	unc93-like protein	49	20	2.2e-15	0.86	1	C:membrane	-	PTHR19444:SF4 (PANTHER); PTHR19444 (PANTHER)	-	-	-	-	-	-	-
Pp10502|m.35191	---NA---	53	0	-	-		-	-	no IPS match	-	-	-	-	-	-	-
Pp10503|m.35192	unc93-like protein	85	16	9.4e-09	0.5619	5	F:molecular_function; P:biological_process; C:membrane; C:integral component of membrane; C:plasma membrane	-	PTHR19444 (PANTHER); PTHR19444:SF4 (PANTHER); NON_CYTOPLASMIC_DOMAIN (PHOBIUS); CYTOPLASMIC_DOMAIN (PHOBIUS); SIGNAL_PEPTIDE_N_REGION (PHOBIUS); SIGNAL_PEPTIDE (PHOBIUS); TRANSMEMBRANE (PHOBIUS); SIGNAL_PEPTIDE_C_REGION (PHOBIUS); SIGNAL_PEPTIDE_H_REGION (PHOBIUS); TMhelix (TMHMM)	-	-	-	-	-	-	-
Pp10504|m.35196	unc93-like protein	176	20	8.1e-41	0.647	1	C:membrane	-	PTHR19444:SF4 (PANTHER); PTHR19444 (PANTHER); CYTOPLASMIC_DOMAIN (PHOBIUS); TRANSMEMBRANE (PHOBIUS); TRANSMEMBRANE (PHOBIUS); CYTOPLASMIC_DOMAIN (PHOBIUS); TRANSMEMBRANE (PHOBIUS); NON_CYTOPLASMIC_DOMAIN (PHOBIUS); TRANSMEMBRANE (PHOBIUS); NON_CYTOPLASMIC_DOMAIN (PHOBIUS); CYTOPLASMIC_DOMAIN (PHOBIUS); IPR016196 (SUPERFAMILY); TMhelix (TMHMM); TMhelix (TMHMM); TMhelix (TMHMM); TMhelix (TMHMM)	-	-	-	-	-	-	-
Pp10505|m.35200	probable wrky transcription factor 20-like	78	20	2.6e-21	0.7335	1	F:DNA binding	-	IPR003657 (SMART); IPR003657 (G3DSA:2.20.25.GENE3D); IPR003657 (PFAM); PTHR31221 (PANTHER); PTHR31221:SF4 (PANTHER); IPR003657 (PROSITE_PROFILES); IPR003657 (SUPERFAMILY)	-	-	-	-	-	-	-
Pp10506|m.35201	cellulose synthase	53	20	1.6e-18	0.8425	8	F:cellulose synthase (UDP-forming) activity; F:cellulose synthase (GDP-forming) activity; P:cellulose biosynthetic process; C:integral component of membrane; F:zinc ion binding; P:starch metabolic process; P:sucrose metabolic process; P:UDP-glucose metabolic process	EC:2.4.1.12; EC:2.4.1.29	IPR005150 (PFAM); PTHR13301:SF21 (PANTHER); PTHR13301 (PANTHER)	-	-	-	-	-	-	-
Pp10507|m.35204	gdp dissociation inhibitor	257	20	4.9e-145	0.914	3	F:Rab GDP-dissociation inhibitor activity; P:plasma membrane to endosome transport; P:protein transport	-	IPR018203 (PRINTS); IPR000806 (PRINTS); G3DSA:3.30.519.10 (GENE3D); G3DSA:3.50.50.60 (GENE3D); G3DSA:1.10.405.10 (GENE3D); IPR018203 (PFAM); PTHR11787 (PANTHER); SSF51905 (SUPERFAMILY)	-	-	-	-	-	-	-
Pp10508|m.35207	---NA---	177	0	-	-		-	-	no IPS match	-	-	-	-	-	-	-
Pp10509|m.35211	---NA---	63	0	-	-		-	-	CYTOPLASMIC_DOMAIN (PHOBIUS); NON_CYTOPLASMIC_DOMAIN (PHOBIUS); TRANSMEMBRANE (PHOBIUS); TMhelix (TMHMM)	-	-	-	-	-	-	-
Pp1051|m.2072	---NA---	358	0	-	-		-	-	IPR015880 (SMART); PF12756 (PFAM); IPR007087 (PROSITE_PATTERNS); IPR007087 (PROSITE_PATTERNS); IPR007087 (PROSITE_PATTERNS); IPR007087 (PROSITE_PATTERNS); IPR007087 (PROSITE_PATTERNS); IPR007087 (PROSITE_PATTERNS); IPR007087 (PROSITE_PROFILES)	-	SDN/miseq/c32284_g1_i2|m.54641	-	-	-	-	-
Pp10513|m.35212	gibberellin-regulated protein	94	20	1.4e-37	0.7725	2	P:response to gibberellin; P:cell redox homeostasis	-	IPR003854 (PFAM)	-	P/miseq/c56318_g1_i1|m.59123	-	-	-	-	gibberellin-regulated protein 4;Arabidopsis thaliana;gi|15242249|ref|NP_197027.1|
Pp10514|m.35216	unknown	130	7	4.2e-46	0.6657		-	-	SignalP-TM (SIGNALP_GRAM_POSITIVE)	-	-	-	-	-	-	-
Pp10515|m.35217	---NA---	72	0	-	-		-	-	no IPS match	-	-	-	-	-	-	-
Pp10516|m.35219	unknown	111	7	3.2e-25	0.67		-	-	NON_CYTOPLASMIC_DOMAIN (PHOBIUS); TRANSMEMBRANE (PHOBIUS); CYTOPLASMIC_DOMAIN (PHOBIUS); SignalP-TM (SIGNALP_GRAM_POSITIVE); TMhelix (TMHMM)	-	-	-	-	-	-	-
Pp10517|m.35221	beta-adaptin-like protein a	231	20	6e-98	0.8585	4	F:protein transporter activity; P:vesicle-mediated transport; P:intracellular protein transport; C:clathrin adaptor complex	-	IPR011989 (G3DSA:1.25.10.GENE3D); IPR002553 (PFAM); IPR026739 (PANTHER); PTHR11134:SF4 (PANTHER); IPR016024 (SUPERFAMILY)	-	-	-	-	-	-	-
Pp10518|m.35225	prl1 protein	110	20	5.3e-57	0.935	12	P:response to glucose; P:root development; P:defense response to bacterium; C:Cul4-RING E3 ubiquitin ligase complex; P:defense response signaling pathway, resistance gene-dependent; P:proteolysis; P:hormone-mediated signaling pathway; P:defense response signaling pathway, resistance gene-independent; P:cotyledon development; P:defense response to fungus; P:sugar mediated signaling pathway; C:nucl…	-	IPR001680 (SMART); IPR001680 (PFAM); IPR015943 (G3DSA:2.130.10.GENE3D); PTHR19923 (PANTHER); PTHR19923:SF0 (PANTHER); IPR017986 (PROSITE_PROFILES); IPR001680 (PROSITE_PROFILES); IPR001680 (PROSITE_PROFILES); IPR001680 (PROSITE_PROFILES); IPR017986 (SUPERFAMILY)	-	-	-	-	-	-	-
Pp10519|m.35226	protein pleiotropic regulatory locus 1-like	100	1	9e-05	0.68		-	-	no IPS match	-	-	-	-	-	-	-
Pp1052|m.2077	---NA---	358	0	-	-		-	-	-	-	-	-	-	-	-	-
Pp10520|m.35228	protein	143	20	2.6e-40	0.805	4	P:proteasome-mediated ubiquitin-dependent protein catabolic process; F:damaged DNA binding; P:nucleotide-excision repair; C:nucleus	-	IPR000626 (SMART); G3DSA:3.10.20.90 (GENE3D); IPR000626 (PFAM); PTHR10621 (PANTHER); IPR019955 (PROSITE_PROFILES); SSF54236 (SUPERFAMILY)	-	-	-	-	-	-	-
Pp10521|m.35229	protein	380	20	4.3e-165	0.798	5	C:nucleolus; P:ribosome biogenesis; C:mitochondrion; P:RNA processing; F:RNA-3'-phosphate cyclase activity	EC:6.5.1.4	IPR000228 (PIRSF); IPR013791 (PFAM); IPR023797 (G3DSA:3.65.10.GENE3D); IPR016443 (TIGRFAM); IPR023797 (PFAM); IPR000228 (PANTHER); IPR013792 (SUPERFAMILY)	-	V_1_3-6kb/001571|m.189705	AT5G22100.1	RNA cyclase family protein	0	-	uninformative;Selaginella moellendorffii;gi|302803348|ref|XP_002983427.1|
Pp10522|m.35234	protein pleiotropic regulatory locus 1-like	90	20	9.9e-43	0.92	16	P:response to glucose; P:root development; P:defense response to bacterium; C:Cul4-RING E3 ubiquitin ligase complex; P:defense response signaling pathway, resistance gene-dependent; F:myosin heavy chain kinase activity; P:proteolysis; P:hormone-mediated signaling pathway; P:defense response signaling pathway, resistance gene-independent; P:cotyledon development; P:defense response to fungus; P:su…	EC:2.7.11.7	IPR015943 (G3DSA:2.130.10.GENE3D); IPR001680 (PFAM); PTHR19923:SF0 (PANTHER); PTHR19923 (PANTHER); IPR001680 (PROSITE_PROFILES); IPR017986 (PROSITE_PROFILES); IPR017986 (SUPERFAMILY)	-	-	-	-	-	-	-
Pp10523|m.35236	---NA---	180	0	-	-		-	-	no IPS match	-	-	-	-	-	-	-
Pp10524|m.35245	metal ion binding	125	20	2.7e-44	0.777	2	P:metal ion transport; F:metal ion binding	-	G3DSA:3.30.70.100 (GENE3D); IPR006121 (PFAM); PTHR22814 (PANTHER); PTHR22814:SF47 (PANTHER); IPR006121 (PROSITE_PROFILES); IPR006121 (SUPERFAMILY)	-	-	-	-	-	-	-
Pp10525|m.35248	wox2 protein	170	20	9.2e-39	0.6485	6	F:transcription factor activity, sequence-specific DNA binding; F:sequence-specific DNA binding; P:multicellular organismal development; P:regulation of transcription, DNA-templated; C:transcription factor complex; P:regulation of transcription, DNA-templated	-	IPR001356 (SMART); IPR009057 (G3DSA:1.10.10.GENE3D); IPR001356 (PFAM); PTHR24326 (PANTHER); PTHR24326:SF67 (PANTHER); IPR001356 (PROSITE_PROFILES); IPR009057 (SUPERFAMILY)	-	-	-	-	-	-	-
Pp10526|m.35253	wox2 protein	186	20	9.5e-39	0.657	6	F:transcription factor activity, sequence-specific DNA binding; F:sequence-specific DNA binding; P:multicellular organismal development; P:regulation of transcription, DNA-templated; C:transcription factor complex; P:regulation of transcription, DNA-templated	-	IPR001356 (SMART); IPR009057 (G3DSA:1.10.10.GENE3D); IPR001356 (PFAM); PTHR24326:SF67 (PANTHER); PTHR24326 (PANTHER); IPR001356 (PROSITE_PROFILES); IPR009057 (SUPERFAMILY)	-	-	-	-	-	-	-
Pp10527|m.35257	---NA---	53	0	-	-		-	-	no IPS match	-	-	-	-	-	-	-
Pp10528|m.35259	---NA---	65	0	-	-		-	-	SIGNAL_PEPTIDE_C_REGION (PHOBIUS); SIGNAL_PEPTIDE (PHOBIUS); SIGNAL_PEPTIDE_N_REGION (PHOBIUS); NON_CYTOPLASMIC_DOMAIN (PHOBIUS); SIGNAL_PEPTIDE_H_REGION (PHOBIUS); SignalP-noTM (SIGNALP_EUK)	-	-	-	-	-	-	-
Pp10529|m.35260	12-oxophytodienoate reductase	176	20	4.3e-86	0.844	8	C:cytoplasm; P:oxylipin biosynthetic process; P:response to wounding; P:response to cadmium ion; F:12-oxophytodienoate reductase activity; F:FMN binding; P:response to salicylic acid; P:oxidation-reduction process	EC:1.3.1.42	IPR013785 (G3DSA:3.20.20.GENE3D); IPR001155 (PFAM); PTHR22893 (PANTHER); PTHR22893:SF13 (PANTHER); SSF51395 (SUPERFAMILY)	-	-	-	-	-	-	-
Pp1053|m.2081	---NA---	141	0	-	-		-	-	IPR007087 (PROSITE_PATTERNS); IPR007087 (PROSITE_PATTERNS); IPR007087 (PROSITE_PROFILES)	-	-	-	-	-	-	-
Pp10530|m.35266	hypothetical protein MTR_5g012510; uncharacterized protein partial	104	20	5.5e-16	0.6695	1	F:binding	-	PTHR32166 (PANTHER); PTHR32166:SF0 (PANTHER); IPR012337 (SUPERFAMILY)	-	-	-	-	-	-	-
Pp10531|m.35267	basic helix-loop-helix family protein	89	5	4.7e-37	0.876	2	F:protein dimerization activity; P:regulation of transcription, DNA-templated	-	no IPS match	-	-	-	-	-	-	-
Pp10532|m.35269	basic helix-loop-helix family protein	104	5	8.6e-46	0.896	2	F:protein dimerization activity; P:regulation of transcription, DNA-templated	-	no IPS match	-	-	-	-	-	-	-
Pp10533|m.35270	---NA---	54	0	-	-		-	-	no IPS match	-	-	-	-	-	-	-
Pp10534|m.35272	unknown; unknown [Picea sitchensis]	52	6	1.5e-16	0.76	2	P:biosynthetic process; F:catalytic activity	-	no IPS match	-	-	-	-	-	-	-
Pp10535|m.35273	---NA---	76	0	-	-		-	-	no IPS match	-	-	-	-	-	-	-
Pp10536|m.35274	transcription factor bhlh66	542	20	1.3e-52	0.6565	1	F:binding	-	IPR011598 (SMART); IPR011598 (PFAM); IPR011598 (G3DSA:4.10.280.GENE3D); PTHR16223:SF1 (PANTHER); PTHR16223 (PANTHER); IPR011598 (PROSITE_PROFILES); IPR011598 (SUPERFAMILY)	1A_all_VO_L_19805_T_11/21|m.3381	SDN/miseq/c28040_g1_i7|m.34173	AT2G24260.1	LJRHL1-like 1	Encodes a basic helix-loop-helix (bHLH) protein that regulates root hair development. One of the three Arabidopsis homologs of the Lotus japonicus ROOTHAIRLESS1 (LjRHL1) gene: At2g24260 (AtLRL1), At4g30980 (AtLRL2), and At5g58010 (AtLRL3).	bHLH protein LJRHL1-like 1;Arabidopsis thaliana;gi|15224109|ref|NP_180003.1|	bHLH protein LJRHL1-like 1;Arabidopsis thaliana;gi|15224109|ref|NP_180003.1|
Pp10537|m.35282	---NA---	281	0	-	-		-	-	no IPS match	-	-	-	-	-	-	-
Pp10538|m.35284	---NA---	60	0	-	-		-	-	no IPS match	-	-	-	-	-	-	-
Pp10539|m.35285	trna pseudouridine synthase pus10-like	306	20	2.1e-110	0.786	4	F:pseudouridine synthase activity; F:RNA binding; P:pseudouridine synthesis; C:plastid	EC:5.4.99.12	PTHR21568 (PANTHER); IPR020103 (SUPERFAMILY)	-	-	AT1G20410.1	Pseudouridine synthase family protein	0	-	-
Pp1054|m.2084	phosphatidic acid phosphohydrolase 2	140	20	4.1e-26	0.63	7	C:membrane; C:intracellular part; C:apoplast; F:phosphatidate phosphatase activity; P:phospholipid biosynthetic process; P:cellular response to phosphate starvation; P:galactolipid biosynthetic process	EC:3.1.3.4	PTHR12181:SF4 (PANTHER); PTHR12181 (PANTHER)	-	-	-	-	-	-	-
Pp10540|m.35288	l-gulonolactone oxidase-like	401	20	4.4e-125	0.715	2	C:cytoplasmic membrane-bounded vesicle; F:oxidoreductase activity, acting on the CH-OH group of donors, oxygen as acceptor	EC:1.1.3.0	IPR006094 (PFAM); IPR010030 (TIGRFAM); IPR016169 (G3DSA:3.30.465.GENE3D); PTHR13878 (PANTHER); PTHR13878:SF15 (PANTHER); SIGNAL_PEPTIDE_H_REGION (PHOBIUS); SIGNAL_PEPTIDE_N_REGION (PHOBIUS); SIGNAL_PEPTIDE (PHOBIUS); NON_CYTOPLASMIC_DOMAIN (PHOBIUS); SIGNAL_PEPTIDE_C_REGION (PHOBIUS); IPR016166 (PROSITE_PROFILES); SignalP-noTM (SIGNALP_EUK); IPR016166 (SUPERFAMILY)	-	V/hiseq/c63743_g1_i1|m.73760	-	-	-	-	PREDICTED: L-gulonolactone oxidase-like;Fragaria vesca;gi|470145304|ref|XP_004308281.1|
Pp10541|m.35294	storekeeper protein	478	20	2.1e-33	0.5245	2	C:intracellular membrane-bounded organelle; C:cytoplasmic part	-	IPR007592 (PFAM)	-	BRS/miseq/c16997_g1_i2|m.15405	-	-	-	-	unknown;Picea sitchensis;gi|148906699|gb|ABR16498.1|
Pp10542|m.35302	---NA---	82	0	-	-		-	-	no IPS match	-	-	-	-	-	-	-
Pp10543|m.35305	acyl- n-acyltransferases-like protein	173	20	1.6e-12	0.704	2	C:plastid; F:transferase activity	-	no IPS match	-	SDN/miseq/c32025_g8_i1|m.52695	-	-	-	-	Acyl-CoA N-acyltransferases-like protein;Arabidopsis thaliana;gi|15218309|ref|NP_177348.1|
Pp10546|m.35309	translation initiation factor eif-2b epsilon subunit	385	20	3.3e-143	0.7495	3	P:biosynthetic process; F:nucleotidyltransferase activity; P:RNA metabolic process	EC:2.7.7.0	IPR005835 (PFAM); G3DSA:3.90.550.10 (GENE3D); IPR001451 (PFAM); G3DSA:2.160.10.10 (GENE3D); PTHR22572 (PANTHER); PTHR22572:SF7 (PANTHER); SSF53448 (SUPERFAMILY)	-	-	-	-	-	-	-
Pp10547|m.35315	---NA---	55	0	-	-		-	-	no IPS match	-	-	-	-	-	-	-
Pp10548|m.35317	---NA---	50	0	-	-		-	-	CYTOPLASMIC_DOMAIN (PHOBIUS); TRANSMEMBRANE (PHOBIUS); NON_CYTOPLASMIC_DOMAIN (PHOBIUS); TMhelix (TMHMM)	-	-	-	-	-	-	-
Pp10549|m.35318	protein	375	20	2.5e-141	0.799	6	C:plasma membrane; P:protein phosphorylation; F:ATP binding; C:integral component of membrane; F:protein serine/threonine kinase activity; P:serine family amino acid metabolic process	EC:2.7.11.0	IPR002290 (SMART); IPR013320 (G3DSA:2.60.120.GENE3D); G3DSA:3.30.200.20 (GENE3D); IPR000719 (PFAM); G3DSA:1.10.510.10 (GENE3D); PTHR24420:SF445 (PANTHER); PTHR24420 (PANTHER); CYTOPLASMIC_DOMAIN (PHOBIUS); TRANSMEMBRANE (PHOBIUS); NON_CYTOPLASMIC_DOMAIN (PHOBIUS); IPR000719 (PROSITE_PROFILES); IPR011009 (SUPERFAMILY); TMhelix (TMHMM)	-	DCR/hiseq/c110689_g1_i1|m.142872	-	-	-	-	putative receptor protein kinase;Arabidopsis thaliana;gi|15234327|ref|NP_195341.1|
Pp1055|m.2088	sister chromatid cohesion protein pds5	90	20	1.7e-13	0.5955	4	C:nucleus; C:mitochondrion; C:cytosol; C:chloroplast	-	no IPS match	-	-	-	-	-	-	-
Pp10550|m.35325	---NA---	80	0	-	-		-	-	CYTOPLASMIC_DOMAIN (PHOBIUS); NON_CYTOPLASMIC_DOMAIN (PHOBIUS); TRANSMEMBRANE (PHOBIUS)	-	-	-	-	-	-	-
Pp10551|m.35327	---NA---	57	0	-	-		-	-	NON_CYTOPLASMIC_DOMAIN (PHOBIUS); CYTOPLASMIC_DOMAIN (PHOBIUS); TRANSMEMBRANE (PHOBIUS); TMhelix (TMHMM)	-	-	-	-	-	-	-
Pp10552|m.35328	avr9 cf-9 rapidly elicited protein	77	20	2.6e-11	0.6505	1	F:kinase activity	-	PTHR24420:SF398 (PANTHER); PTHR24420 (PANTHER)	-	-	-	-	-	-	-
Pp10554|m.35331	---NA---	58	0	-	-		-	-	no IPS match	-	-	-	-	-	-	-
Pp10556|m.35333	hypothetical protein OsI_10509; uncharacterized protein	90	20	2.8e-16	0.697	1	C:plastid	-	no IPS match	-	-	-	-	-	-	-
Pp10557|m.35336	aldehyde dehydrogenase 22a1	90	20	5e-35	0.643	3	C:cytoplasmic membrane-bounded vesicle; F:oxidoreductase activity, acting on the aldehyde or oxo group of donors, NAD or NADP as acceptor; P:oxidation-reduction process	EC:1.2.1.0	SIGNAL_PEPTIDE (PHOBIUS); SIGNAL_PEPTIDE_C_REGION (PHOBIUS); NON_CYTOPLASMIC_DOMAIN (PHOBIUS); SIGNAL_PEPTIDE_H_REGION (PHOBIUS); SIGNAL_PEPTIDE_N_REGION (PHOBIUS); SignalP-TM (SIGNALP_GRAM_POSITIVE); SignalP-TM (SIGNALP_EUK); TMhelix (TMHMM)	-	-	-	-	-	-	-
Pp10558|m.35339	heme oxygenase 1	238	20	2e-59	0.7115	2	F:oxidoreductase activity; P:oxidation-reduction process	-	IPR016053 (PFAM); IPR016084 (G3DSA:1.20.910.GENE3D); PTHR32372 (PANTHER); PTHR32372:SF5 (PANTHER); IPR016084 (SUPERFAMILY)	-	Basket/c13603_g1_i2|m.14057	-	-	-	-	PREDICTED: heme oxygenase 1, chloroplastic-like;Fragaria vesca;gi|470101724|ref|XP_004287319.1|
Pp10559|m.35343	cytochrome p450 monooxygenase cyp736b	270	20	1.4e-156	0.715	8	F:heme binding; C:integral component of membrane; F:oxidoreductase activity, acting on paired donors, with incorporation or reduction of molecular oxygen; F:monooxygenase activity; F:iron ion binding; F:electron carrier activity; P:oxidation-reduction process; P:obsolete electron transport	-	IPR001128 (PRINTS); IPR002401 (PRINTS); IPR001128 (PFAM); IPR001128 (G3DSA:1.10.630.GENE3D); PTHR24298 (PANTHER); PTHR24298:SF2 (PANTHER); IPR017972 (PROSITE_PATTERNS); IPR001128 (SUPERFAMILY)	-	-	-	-	-	-	-
Pp1056|m.2090	ring zinc finger protein	92	19	4e-12	0.6595	1	F:metal ion binding	-	PTHR12456 (PANTHER); PTHR12456:SF2 (PANTHER)	-	-	-	-	-	-	-
Pp10560|m.35346	unknown	127	1	4.3e-35	0.74		-	-	CYTOPLASMIC_DOMAIN (PHOBIUS); TRANSMEMBRANE (PHOBIUS); NON_CYTOPLASMIC_DOMAIN (PHOBIUS); SignalP-noTM (SIGNALP_EUK)	-	-	-	-	-	-	-
Pp10561|m.35347	zinc finger ccch domain-containing protein 53-like	611	20	8.5e-99	0.5325	1	F:binding	-	IPR000504 (SMART); IPR000571 (SMART); IPR000571 (G3DSA:4.10.1000.GENE3D); IPR012677 (G3DSA:3.30.70.GENE3D); IPR000504 (PFAM); IPR000571 (PFAM); PTHR24009 (PANTHER); PTHR24009:SF0 (PANTHER); IPR000571 (PROSITE_PROFILES); IPR000504 (PROSITE_PROFILES); SSF54928 (SUPERFAMILY); SSF90229 (SUPERFAMILY)	5A_I15_VO_L_1_T_3669/41278|m.45871	Wound/hiseq/c72808_g3_i2|m.60419	AT3G51950.1	Zinc finger (CCCH-type) family protein / RNA recognition motif (RRM)-containing protein	0	PREDICTED: zinc finger CCCH domain-containing protein 53-like;Glycine max;gi|356531625|ref|XP_003534377.1|	PREDICTED: zinc finger CCCH domain-containing protein 53-like isoform X1;Glycine max;gi|356529848|ref|XP_003533499.1|
Pp10563|m.35349	---NA---	97	0	-	-		-	-	TRANSMEMBRANE (PHOBIUS); NON_CYTOPLASMIC_DOMAIN (PHOBIUS); CYTOPLASMIC_DOMAIN (PHOBIUS); TMhelix (TMHMM)	-	-	-	-	-	-	-
Pp10564|m.35352	protein	133	20	1e-65	0.7295	3	P:biological_process; F:molecular_function; C:nucleus	-	no IPS match	-	-	AT3G51100.1	0	0	-	-
Pp10567|m.35356	asymmetric leaves1 and rough	434	20	5.3e-62	0.5815	4	F:binding; P:single-organism process; P:response to stress; P:response to organic substance	-	IPR001005 (SMART); IPR009057 (G3DSA:1.10.10.GENE3D); IPR009057 (G3DSA:1.10.10.GENE3D); PF13921 (PFAM); PTHR10641 (PANTHER); IPR017930 (PROSITE_PROFILES); IPR017877 (PROSITE_PROFILES); IPR009057 (SUPERFAMILY)	5A_all_VO_L_2_T_389065/409051|m.40399	M_S1/c33528_g1_i2|m.149142	-	-	-	phantastica transcription factor a;Glycine max;gi|351725515|ref|NP_001236839.1|	transcription factor AS1;Arabidopsis thaliana;gi|15224328|ref|NP_181299.1|
Pp10568|m.35363	---NA---	83	0	-	-		-	-	no IPS match	-	-	-	-	-	-	-
Pp10569|m.35366	protein	217	20	3.6e-47	0.7115	6	P:transcription initiation from RNA polymerase II promoter; F:translation initiation factor activity; C:nucleus; F:protein heterodimerization activity; C:ribosome; P:regulation of translational initiation	-	IPR006809 (PFAM); IPR009072 (G3DSA:1.10.20.GENE3D); PTHR13218:SF5 (PANTHER); IPR006809 (PANTHER); IPR009072 (SUPERFAMILY)	5A_I16_VO_L_7807_T_2/17|m.49558	JASS/hiseq/c61260_g3_i7|m.55537	AT4G20280.1	TBP-associated factor 11	Encodes TAF11, a putative TBP-associated factor (TBP: TATA binding protein).	PREDICTED: transcription initiation factor TFIID subunit 11 isoform X2;Vitis vinifera;gi|225462089|ref|XP_002277017.1|	TBP-associated factor 11;Arabidopsis thaliana;gi|15235369|ref|NP_193761.1|
Pp1057|m.2092	myosin-h heavy chain-like	104	20	1.5e-35	0.8375	7	F:signal transducer activity; F:actin binding; C:myosin complex; F:ATP binding; P:signal transduction; F:motor activity; C:integral component of membrane	-	IPR000048 (SMART); IPR027401 (G3DSA:4.10.270.GENE3D); IPR000048 (PFAM); PTHR13140 (PANTHER); PTHR13140:SF36 (PANTHER); IPR000048 (PROSITE_PROFILES); IPR000048 (PROSITE_PROFILES); IPR027417 (SUPERFAMILY)	-	-	-	-	-	-	-
Pp10570|m.35371	---NA---	67	0	-	-		-	-	no IPS match	-	-	-	-	-	-	-
Pp10571|m.35372	histone-lysine n-methyltransferase suvr4	906	20	2.3e-73	0.6035	3	C:nucleolus; C:plasmodesma; F:histone-lysine N-methyltransferase activity	EC:2.1.1.43	IPR001214 (SMART); IPR003606 (SMART); IPR007728 (PFAM); G3DSA:2.170.270.10 (GENE3D); IPR001214 (PFAM); PTHR22884 (PANTHER); PTHR22884:SF23 (PANTHER); IPR001214 (PROSITE_PROFILES); IPR007728 (PROSITE_PROFILES); SSF82199 (SUPERFAMILY)	1A_I9_VO_L_48945_T_6/21|m.12740	SDN/miseq/c26943_g1_i1|m.30876	-	-	-	PREDICTED: histone-lysine N-methyltransferase SUVR1-like isoform X3;Cicer arietinum;gi|502116770|ref|XP_004495585.1|	PREDICTED: histone-lysine N-methyltransferase SUVR1-like isoform X3;Cicer arietinum;gi|502116770|ref|XP_004495585.1|
Pp10572|m.35378	n-carbamoylputrescine amidase	144	20	1.6e-80	0.9105	3	P:putrescine biosynthetic process from arginine; F:N-carbamoylputrescine amidase activity; P:proline metabolic process	EC:3.5.1.53	IPR003010 (G3DSA:3.60.110.GENE3D); IPR003010 (PFAM); PTHR23088:SF0 (PANTHER); PTHR23088 (PANTHER); IPR003010 (PROSITE_PROFILES); IPR003010 (SUPERFAMILY)	-	-	-	-	-	-	-
Pp10574|m.35380	hat family dimerisation domain containing protein	286	7	5.9e-14	0.45	5	F:nucleic acid binding; C:plastid; F:protein dimerization activity; F:DNA binding; P:DNA integration	-	no IPS match	-	S_1_3-6kb/006505|m.14561	-	-	-	-	uninformative;Fragaria vesca;gi|470119795|ref|XP_004295996.1|
Pp10575|m.35387	---NA---	192	0	-	-		-	-	CYTOPLASMIC_DOMAIN (PHOBIUS); CYTOPLASMIC_DOMAIN (PHOBIUS); TRANSMEMBRANE (PHOBIUS); NON_CYTOPLASMIC_DOMAIN (PHOBIUS); TRANSMEMBRANE (PHOBIUS); TMhelix (TMHMM); TMhelix (TMHMM)	-	-	-	-	-	-	-
Pp10576|m.35389	---NA---	67	0	-	-		-	-	no IPS match	-	-	-	-	-	-	-
Pp10578|m.35390	---NA---	52	0	-	-		-	-	no IPS match	-	-	-	-	-	-	-
Pp10579|m.35391	alpha-rhamnosidase-like protein	165	20	3.9e-35	0.7835	2	P:biological_process; C:cellular_component	-	PF13088 (PFAM); IPR011040 (G3DSA:2.120.10.GENE3D); CYTOPLASMIC_DOMAIN (PHOBIUS); NON_CYTOPLASMIC_DOMAIN (PHOBIUS); TRANSMEMBRANE (PHOBIUS); IPR011040 (SUPERFAMILY); TMhelix (TMHMM)	-	-	-	-	-	-	-
Pp1058|m.2096	leucine-rich repeat receptor-like protein kinase	207	20	1.4e-57	0.6565	6	C:cytoplasmic membrane-bounded vesicle; P:phosphorylation; F:protein kinase activity; C:membrane; C:plastid; F:nucleotide binding	-	IPR013320 (G3DSA:2.60.120.GENE3D); G3DSA:3.30.200.20 (GENE3D); IPR001245 (PFAM); PTHR24420 (PANTHER); PTHR24420:SF445 (PANTHER); IPR017441 (PROSITE_PATTERNS); TRANSMEMBRANE (PHOBIUS); CYTOPLASMIC_DOMAIN (PHOBIUS); NON_CYTOPLASMIC_DOMAIN (PHOBIUS); IPR000719 (PROSITE_PROFILES); IPR011009 (SUPERFAMILY); TMhelix (TMHMM)	-	-	-	-	-	-	-
Pp10580|m.35392	alpha-rhamnosidase-like protein	172	20	4.3e-35	0.7865	2	P:biological_process; C:cellular_component	-	PF13088 (PFAM); IPR011040 (G3DSA:2.120.10.GENE3D); CYTOPLASMIC_DOMAIN (PHOBIUS); TRANSMEMBRANE (PHOBIUS); NON_CYTOPLASMIC_DOMAIN (PHOBIUS); IPR011040 (SUPERFAMILY); TMhelix (TMHMM)	-	-	-	-	-	-	-
Pp10581|m.35393	---NA---	73	0	-	-		-	-	no IPS match	-	-	-	-	-	-	-
Pp10582|m.35394	---NA---	108	0	-	-		-	-	no IPS match	-	-	-	-	-	-	-
Pp10583|m.35396	uncharacterized mitochondrial protein ymf11-like	693	20	0	0.7515	5	F:RNA-directed DNA polymerase activity; P:RNA-dependent DNA replication; F:RNA binding; P:mRNA processing; C:mitochondrion	EC:2.7.7.49	IPR024937 (PFAM); IPR000477 (PFAM); PTHR19446:SF247 (PANTHER); PTHR19446 (PANTHER); SSF56672 (SUPERFAMILY)	-	K_S1/c26986_g1_i1|m.217109	-	-	-	-	PREDICTED: uncharacterized mitochondrial protein ymf11;Vitis vinifera;gi|225465300|ref|XP_002269047.1|
Pp10584|m.35405	---NA---	97	0	-	-		-	-	TRANSMEMBRANE (PHOBIUS); CYTOPLASMIC_DOMAIN (PHOBIUS); NON_CYTOPLASMIC_DOMAIN (PHOBIUS); TMhelix (TMHMM)	-	-	-	-	-	-	-
Pp10585|m.35407	---NA---	86	0	-	-		-	-	no IPS match	-	-	-	-	-	-	-
Pp10586|m.35409	short chain	288	20	2.1e-151	0.742	4	F:oxidoreductase activity; F:nucleotide binding; P:oxidation-reduction process; C:plastid	-	IPR002198 (PRINTS); IPR002347 (PRINTS); PF13561 (PFAM); IPR016040 (G3DSA:3.40.50.GENE3D); PTHR24322 (PANTHER); PTHR24322:SF105 (PANTHER); IPR020904 (PROSITE_PATTERNS); SSF51735 (SUPERFAMILY)	-	-	-	-	-	-	-
Pp10588|m.35411	---NA---	80	0	-	-		-	-	no IPS match	-	-	-	-	-	-	-
Pp10589|m.35414	---NA---	130	0	-	-		-	-	no IPS match	-	-	-	-	-	-	-
Pp1059|m.2101	PREDICTED: uncharacterized protein LOC100250068; uncharacterized protein loc100250068	137	20	3.6e-26	0.601	2	C:intracellular membrane-bounded organelle; C:cytoplasmic part	-	G3DSA:2.80.10.50 (GENE3D); PTHR31151:SF0 (PANTHER); PTHR31151 (PANTHER); IPR007934 (SUPERFAMILY)	-	-	-	-	-	-	-
Pp10590|m.35419	truncated tir-nbs-lrr protein	112	8	1.7e-23	0.5625	4	F:ADP binding; P:signal transduction; F:ATP binding; F:nucleotide binding	-	G3DSA:3.80.10.10 (GENE3D)	-	-	-	-	-	-	-
Pp10592|m.35421	protein	344	20	1.3e-50	0.719	1	F:binding	-	IPR001005 (SMART); IPR009057 (G3DSA:1.10.10.GENE3D); PF13921 (PFAM); IPR009057 (G3DSA:1.10.10.GENE3D); PTHR10641:SF217 (PANTHER); PTHR10641 (PANTHER); IPR017930 (PROSITE_PROFILES); IPR017930 (PROSITE_PROFILES); IPR009057 (SUPERFAMILY)	5A_all_VO_L_35655_T_2/4|m.42147	-	AT4G18770.1	myb domain protein 98	MYB98 is a member of the R2R3-MYB gene family, the members of which likely encode transcription factors. Within an ovule, MYB98 is expressed exclusively in the synergid cells, and mutations in this gene affect the female gametophyte specifically. myb98 female gametophytes are affected in two unique features of the synergid cell, pollen tube guidance and the filiform apparatus, but are otherwise n…	PREDICTED: transcription factor MYB98-like;Cicer arietinum;gi|502152374|ref|XP_004508897.1|	-
Pp10594|m.35423	protein	240	20	7.6e-22	0.7825	3	F:DNA binding; F:chromatin binding; C:chromatin	-	IPR001005 (SMART); IPR009057 (G3DSA:1.10.10.GENE3D); PF13921 (PFAM); PTHR10641:SF217 (PANTHER); PTHR10641 (PANTHER); IPR017930 (PROSITE_PROFILES); IPR009057 (SUPERFAMILY)	-	-	-	-	-	-	-
Pp10595|m.35425	histidine phosphotransfer protein	151	20	6.8e-79	0.8525	10	C:cytoplasm; P:embryo sac development; F:histidine phosphotransfer kinase activity; P:phosphorelay signal transduction system; P:regulation of cytokinin-activated signaling pathway; P:cell growth; F:2-alkenal reductase [NAD(P)] activity; C:nucleus; P:oxidation-reduction process; P:cell division	EC:1.3.1.74	IPR008207 (G3DSA:1.20.120.GENE3D); IPR008207 (PFAM); IPR008207 (PROSITE_PROFILES); IPR008207 (SUPERFAMILY)	3A_I20_VO_L_1_T_31367/85822|m.36194	BRN/hiseq/c45097_g1_i1|m.11430	AT3G21510.1	histidine-containing phosphotransmitter 1	Encodes AHP1, one of the six Arabidopsis thaliana histidine phosphotransfer proteins (AHPs). AHPs function as redundant positive regulators of cytokinin signaling. Members of the AHP gene family include: AT3G21510 (AHP1), AT3G29350 (AHP2), AT5G39340 (AHP3), AT3G16360 (AHP4), AT1G03430 (AHP5) and AT1G80100 (AHP6).	putative histidine-containing phosphotransfer protein 2;Populus trichocarpa;gi|224102543|ref|XP_002312719.1|	PREDICTED: histidine-containing phosphotransfer protein 1;Vitis vinifera;gi|225432442|ref|XP_002278411.1|
Pp10596|m.35428	uncharacterized protein LOC100305624	188	1	8.7e-07	0.6		-	-	TRANSMEMBRANE (PHOBIUS); NON_CYTOPLASMIC_DOMAIN (PHOBIUS); CYTOPLASMIC_DOMAIN (PHOBIUS); TMhelix (TMHMM)	-	-	-	-	-	-	-
Pp10597|m.35431	---NA---	82	0	-	-		-	-	CYTOPLASMIC_DOMAIN (PHOBIUS); NON_CYTOPLASMIC_DOMAIN (PHOBIUS); TRANSMEMBRANE (PHOBIUS); TMhelix (TMHMM)	-	-	-	-	-	-	-
Pp10598|m.35434	3-beta hydroxysteroid dehydrogenase isomerase family protein	152	20	5.1e-74	0.635	1	F:nucleotide binding	-	PF13460 (PFAM); IPR016040 (G3DSA:3.40.50.GENE3D); PTHR15020:SF14 (PANTHER); PTHR15020 (PANTHER); SSF51735 (SUPERFAMILY)	-	-	-	-	-	-	-
Pp10599|m.35437	ketose-bisphosphate aldolase class-ii-like protein	145	20	1.5e-34	0.62	7	P:organic substance metabolic process; P:cellular metabolic process; P:nitrogen compound metabolic process; F:oxidoreductase activity, acting on the CH-OH group of donors, NAD or NADP as acceptor; P:single-organism metabolic process; P:primary metabolic process; F:binding	EC:1.1.1.0	IPR016040 (G3DSA:3.40.50.GENE3D); IPR006115 (PFAM); IPR015815 (PANTHER); PTHR22981:SF27 (PANTHER); SSF51735 (SUPERFAMILY)	-	-	-	-	-	-	-
Pp106|m.142	protein	83	20	8e-34	0.872	1	C:mitochondrion	-	NON_CYTOPLASMIC_DOMAIN (PHOBIUS); CYTOPLASMIC_DOMAIN (PHOBIUS); TRANSMEMBRANE (PHOBIUS); TMhelix (TMHMM)	-	-	-	-	-	-	-
Pp1060|m.2103	atp binding	123	20	4.4e-17	0.703	3	F:protein kinase activity; P:single-organism process; P:phosphorylation	-	G3DSA:3.30.200.20 (GENE3D); PTHR24361:SF1 (PANTHER); PTHR24361 (PANTHER); IPR011009 (SUPERFAMILY)	-	-	-	-	-	-	-
Pp10600|m.35442	protein set domain group 40-like	261	20	7.9e-43	0.571	3	F:methyltransferase activity; C:chloroplast; P:methylation	-	IPR015353 (PFAM); IPR015353 (G3DSA:3.90.1420.GENE3D); PTHR13271 (PANTHER); IPR015353 (SUPERFAMILY)	-	DCR/hiseq/c92271_g1_i1|m.63283	-	-	-	-	PREDICTED: protein SET DOMAIN GROUP 40-like;Cicer arietinum;gi|502096540|ref|XP_004490774.1|
Pp10601|m.35445	nucleoside nucleotide kinase domain-containing protein	315	20	2.1e-87	0.6425	2	P:cellular component organization; P:pollen tube development	-	G3DSA:3.40.50.300 (GENE3D); IPR010488 (PFAM); PTHR31153 (PANTHER); PTHR31153:SF0 (PANTHER); SIGNAL_PEPTIDE_N_REGION (PHOBIUS); SIGNAL_PEPTIDE_C_REGION (PHOBIUS); NON_CYTOPLASMIC_DOMAIN (PHOBIUS); SIGNAL_PEPTIDE (PHOBIUS); SIGNAL_PEPTIDE_H_REGION (PHOBIUS); IPR027417 (SUPERFAMILY)	2A_all_VO_L_8418_T_123/196|m.15855	SDN/miseq/c30312_g2_i6|m.42911	-	-	-	PREDICTED: protein SUPPRESSOR OF GENE SILENCING 3-like isoform X1;Cicer arietinum;gi|502137258|ref|XP_004503025.1|	P-loop containing nucleoside triphosphate hydrolases superfamily protein;Theobroma cacao;gi|590658899|ref|XP_007034981.1|
Pp10602|m.35448	---NA---	107	0	-	-		-	-	no IPS match	-	-	-	-	-	-	-
Pp10603|m.35451	protein	51	20	3.2e-19	0.918	4	F:GTP binding; F:hydrolase activity, acting on acid anhydrides; P:protein targeting to chloroplast; C:membrane	-	IPR024283 (PFAM); PTHR10903:SF34 (PANTHER); PTHR10903 (PANTHER)	-	-	-	-	-	-	-
Pp10604|m.35453	structural maintenance of chromosomes protein 3-like	322	20	1.4e-113	0.7415	1	P:chromosome organization	-	PTHR18937:SF8 (PANTHER); PTHR18937 (PANTHER); IPR027417 (SUPERFAMILY)	-	-	-	-	-	-	-
Pp10605|m.35455	structural maintenance of chromosomes protein 3-like	263	20	4.4e-78	0.6915	1	P:chromosome organization	-	PTHR18937:SF8 (PANTHER); PTHR18937 (PANTHER)	-	-	-	-	-	-	-
Pp10606|m.35458	unknown	67	20	1.3e-14	0.6935	5	C:mitochondrion; F:molecular_function; P:biological_process; C:cellular_component; C:nucleus	-	IPR007650 (PFAM)	-	-	-	-	-	-	-
Pp10607|m.35460	protein; uncharacterized protein	119	20	6.1e-51	0.6275	1	C:mitochondrion	-	IPR007650 (PFAM)	6A_I21_VO_L_1_T_102901/217332|m.56821	-	-	-	-	uninformative;Fragaria vesca;gi|470127350|ref|XP_004299635.1|	-
Pp10608|m.35461	---NA---	121	0	-	-		-	-	no IPS match	-	-	-	-	-	-	-
Pp10609|m.35465	---NA---	101	0	-	-		-	-	SignalP-noTM (SIGNALP_EUK)	-	-	-	-	-	-	-
Pp1061|m.2105	hydroxyphenylpyruvate reductase	134	20	2.2e-43	0.8165	7	F:NAD binding; F:hydroxyphenylpyruvate reductase activity; P:oxidation-reduction process; F:glyoxylate reductase activity; P:L-phenylalanine metabolic process; P:tyrosine metabolic process; P:glyoxylate metabolic process	EC:1.1.1.237; EC:1.1.1.26	IPR016040 (G3DSA:3.40.50.GENE3D); IPR006140 (PFAM); PTHR10996 (PANTHER); PTHR10996:SF15 (PANTHER); SSF51735 (SUPERFAMILY)	-	-	-	-	-	-	-
Pp10610|m.35467	autophagy-related protein 13	360	20	3.6e-27	0.4785	1	P:cellular process	-	IPR018731 (PFAM); PTHR31546 (PANTHER)	-	M_S1/c22790_g1_i1|m.125279	-	-	-	-	Autophagy-related protein 13;Arabidopsis thaliana;gi|15230187|ref|NP_188507.1|
Pp10611|m.35473	nitrate	89	20	1.2e-42	0.7295	3	P:transport; C:membrane; F:transporter activity	-	IPR000109 (PFAM); PTHR11654:SF37 (PANTHER); IPR000109 (PANTHER); NON_CYTOPLASMIC_DOMAIN (PHOBIUS); CYTOPLASMIC_DOMAIN (PHOBIUS); TRANSMEMBRANE (PHOBIUS); TMhelix (TMHMM)	-	-	-	-	-	-	-
Pp10612|m.35475	protein binding	175	20	1.1e-24	0.6525	4	P:chromatin modification; P:system development; F:metal ion binding; P:protein ubiquitination	-	-	-	-	-	-	-	-	-
Pp10613|m.35481	protein binding	175	20	1.1e-24	0.6525	4	P:chromatin modification; P:system development; F:metal ion binding; P:protein ubiquitination	-	-	-	-	-	-	-	-	-
Pp10614|m.35486	protein binding	175	20	1.1e-24	0.6525	4	P:chromatin modification; P:system development; F:metal ion binding; P:protein ubiquitination	-	PTHR23163:SF0 (PANTHER); PTHR23163 (PANTHER)	-	-	-	-	-	-	-
Pp10615|m.35492	protein	374	20	3e-61	0.645	3	F:molecular_function; P:biological_process; C:cellular_component	-	IPR024593 (PFAM); IPR001623 (G3DSA:1.10.287.GENE3D); IPR001623 (PFAM); PTHR25040 (PANTHER); PTHR25040:SF79 (PANTHER); IPR001623 (PROSITE_PROFILES); IPR001623 (SUPERFAMILY)	-	-	-	-	-	-	-
Pp10617|m.35500	---NA---	55	0	-	-		-	-	CYTOPLASMIC_DOMAIN (PHOBIUS); TRANSMEMBRANE (PHOBIUS); NON_CYTOPLASMIC_DOMAIN (PHOBIUS); TMhelix (TMHMM)	-	-	-	-	-	-	-
Pp10618|m.35501	---NA---	55	0	-	-		-	-	no IPS match	-	-	-	-	-	-	-
Pp10619|m.35502	protein	512	20	1.1e-142	0.6325	2	C:integral component of membrane; F:aspartic-type endopeptidase activity	EC:3.4.23.0	IPR001108 (PRINTS); IPR006639 (SMART); IPR001108 (PFAM); IPR001108 (PANTHER); PTHR10202:SF13 (PANTHER); CYTOPLASMIC_DOMAIN (PHOBIUS); CYTOPLASMIC_DOMAIN (PHOBIUS); CYTOPLASMIC_DOMAIN (PHOBIUS); TRANSMEMBRANE (PHOBIUS); CYTOPLASMIC_DOMAIN (PHOBIUS); TRANSMEMBRANE (PHOBIUS); TRANSMEMBRANE (PHOBIUS); NON_CYTOPLASMIC_DOMAIN (PHOBIUS); NON_CYTOPLASMIC_DOMAIN (PHOBIUS); TRANSMEMBRANE (PHOBIUS); NON_CYT…	5A_all_VO_L_6937_T_54/74|m.41371	V1_1kb_2/005433|m.749830	-	-	-	PREDICTED: presenilin-like protein At2g29900-like isoform 1;Cucumis sativus;gi|449439317|ref|XP_004137432.1|	PREDICTED: presenilin-like protein At2g29900;Brachypodium distachyon;gi|357130900|ref|XP_003567082.1|
Pp1062|m.2109	zinc finger family-like protein	86	20	2e-36	0.682	2	C:mitochondrion; F:zinc ion binding	-	IPR001841 (SMART); IPR013083 (G3DSA:3.30.40.GENE3D); IPR001841 (PFAM); PTHR22765:SF5 (PANTHER); PTHR22765 (PANTHER); IPR001841 (PROSITE_PROFILES); SSF57850 (SUPERFAMILY)	-	-	-	-	-	-	-
Pp10620|m.35509	transaldolase-like protein	195	20	3.6e-90	0.7945	4	P:carbohydrate metabolic process; F:catalytic activity; F:zinc ion binding; C:chloroplast	-	IPR013785 (G3DSA:3.20.20.GENE3D); IPR001585 (PFAM); IPR001585 (PANTHER); SSF51569 (SUPERFAMILY)	6A_I20_VO_L_178_T_261/440|m.55850	-	-	-	-	PREDICTED: probable transaldolase;Vitis vinifera;gi|359496003|ref|XP_002266734.2|	-
Pp10622|m.35510	protein	432	20	0	0.646	4	P:cell wall macromolecule metabolic process; P:xylem development; C:integral component of membrane; P:biological_process	-	IPR026057 (PFAM); IPR025846 (PFAM); PTHR32285 (PANTHER); SIGNAL_PEPTIDE_N_REGION (PHOBIUS); NON_CYTOPLASMIC_DOMAIN (PHOBIUS); SIGNAL_PEPTIDE_C_REGION (PHOBIUS); SIGNAL_PEPTIDE (PHOBIUS); SIGNAL_PEPTIDE_H_REGION (PHOBIUS); SignalP-noTM (SIGNALP_EUK)	6A_I27_NT_comp35303_c0_seq1|m.61547	Wound/hiseq/c60594_g3_i3|m.23428	AT3G54260.1	TRICHOME BIREFRINGENCE-LIKE 36	Encodes a member of the TBL (TRICHOME BIREFRINGENCE-LIKE) gene family containing a plant-specific DUF231 (domain of unknown function) domain. TBL gene family has 46 members, two of which (TBR/AT5G06700 and TBL3/AT5G01360) have been shown to be involved in the synthesis and deposition of secondary wall cellulose, presumably by influencing the esterification state of pectic polymers. A nomenclature…	protein POWDERY MILDEW RESISTANT 5;Arabidopsis thaliana;gi|15237711|ref|NP_200668.1|	PREDICTED: protein trichome birefringence-like 36;Vitis vinifera;gi|225450256|ref|XP_002269148.1|
Pp10623|m.35513	alpha galactosidase precursor	154	20	1.8e-61	0.6595	1	F:hydrolase activity, acting on glycosyl bonds	-	IPR026057 (PFAM); PTHR32285 (PANTHER)	-	-	-	-	-	-	-
Pp10624|m.35518	glycogenin-1 isoform 1	91	20	1.9e-44	0.849	5	P:response to high light intensity; F:inositol 3-alpha-galactosyltransferase activity; P:response to hydrogen peroxide; P:response to heat; P:galactose metabolic process	EC:2.4.1.123	IPR002495 (PFAM); G3DSA:3.90.550.10 (GENE3D); PTHR11183 (PANTHER); SSF53448 (SUPERFAMILY)	-	-	-	-	-	-	-
Pp10625|m.35519	galactinol synthase	129	20	3.6e-63	0.7855	7	P:response to inorganic substance; P:raffinose family oligosaccharide biosynthetic process; P:response to oxygen-containing compound; F:inositol 3-alpha-galactosyltransferase activity; P:carbohydrate storage; P:cellular response to cold; P:galactose metabolic process	EC:2.4.1.123	G3DSA:3.90.550.10 (GENE3D); IPR002495 (PFAM); PTHR11183 (PANTHER); SSF53448 (SUPERFAMILY)	-	-	-	-	-	-	-
Pp10626|m.35521	galactinol synthase	130	20	8.2e-63	0.797	3	P:response to water deprivation; P:response to cold; F:transferase activity, transferring glycosyl groups	-	IPR002495 (PFAM); G3DSA:3.90.550.10 (GENE3D); PTHR11183 (PANTHER); SSF53448 (SUPERFAMILY)	-	-	-	-	-	-	-
Pp10627|m.35522	pentatricopeptide repeat-containing protein chloroplastic-like	514	20	0	0.694	1	C:plastid	-	IPR002885 (TIGRFAM); PTHR24015 (PANTHER); PTHR24015:SF192 (PANTHER); IPR002885 (PROSITE_PROFILES); IPR002885 (PROSITE_PROFILES); IPR002885 (PROSITE_PROFILES); IPR002885 (PROSITE_PROFILES); IPR002885 (PROSITE_PROFILES)	-	K_S1/c26325_g2_i2|m.214819	AT2G30100.1	pentatricopeptide (PPR) repeat-containing protein	0	-	PREDICTED: pentatricopeptide repeat-containing protein At2g30100, chloroplastic;Solanum lycopersicum;gi|460386708|ref|XP_004239038.1|
Pp10628|m.35526	---NA---	87	0	-	-		-	-	no IPS match	-	-	-	-	-	-	-
Pp10629|m.35529	sterile alpha motif domain-containing protein	543	20	0	0.69	1	F:catalytic activity	-	IPR001660 (SMART); IPR011084 (PFAM); IPR013761 (G3DSA:1.10.150.GENE3D); PF12706 (PFAM); IPR021129 (PFAM); IPR001279 (G3DSA:3.60.15.GENE3D); PTHR23240 (PANTHER); PTHR23240:SF1 (PANTHER); IPR001660 (PROSITE_PROFILES); IPR013761 (SUPERFAMILY); SSF56281 (SUPERFAMILY)	5A_all_VO_L_16521_T_3/6|m.41907	V_2_3-6kb/011807|m.284603	AT2G45700.1	sterile alpha motif (SAM) domain-containing protein	0	sterile alpha motif (SAM) domain-containing protein;Arabidopsis thaliana;gi|15225548|ref|NP_182094.1|	sterile alpha motif (SAM) domain-containing protein;Arabidopsis thaliana;gi|15225548|ref|NP_182094.1|
Pp1063|m.2110	---NA---	54	0	-	-		-	-	SIGNAL_PEPTIDE_C_REGION (PHOBIUS); NON_CYTOPLASMIC_DOMAIN (PHOBIUS); SIGNAL_PEPTIDE_N_REGION (PHOBIUS); SIGNAL_PEPTIDE (PHOBIUS); SIGNAL_PEPTIDE_H_REGION (PHOBIUS); SignalP-noTM (SIGNALP_EUK)	-	-	-	-	-	-	-
Pp10630|m.35534	---NA---	56	0	-	-		-	-	SignalP-noTM (SIGNALP_EUK)	-	-	-	-	-	-	-
Pp10631|m.35535	unknown	193	1	6e-09	0.5		-	-	NON_CYTOPLASMIC_DOMAIN (PHOBIUS); CYTOPLASMIC_DOMAIN (PHOBIUS); TRANSMEMBRANE (PHOBIUS)	-	-	-	-	-	-	-
Pp10632|m.35538	eukaryotic initiation factor eif4-like protein	119	20	4.2e-20	0.6275	2	P:translation; F:nucleic acid binding	-	IPR003891 (SMART); IPR003891 (PFAM); IPR016021 (G3DSA:1.25.40.GENE3D); PTHR23253 (PANTHER); IPR003891 (PROSITE_PROFILES); IPR016024 (SUPERFAMILY)	-	-	-	-	-	-	-
Pp10633|m.35544	unknown	103	1	3e-12	0.71		-	-	no IPS match	-	-	-	-	-	-	-
Pp10634|m.35545	heat shock protein 70	246	20	7.9e-101	0.828	16	P:response to virus; C:cell wall; P:oxidation-reduction process; C:nucleolus; P:response to cold; C:chloroplast envelope; P:response to heat; P:response to bacterium; F:ATP binding; F:2-alkenal reductase [NAD(P)] activity; C:vacuole; P:response to cadmium ion; C:cytosolic ribosome; P:response to karrikin; C:plasma membrane; C:apoplast	EC:1.3.1.74	IPR013126 (PRINTS); G3DSA:3.30.30.30 (GENE3D); G3DSA:3.30.420.40 (GENE3D); IPR013126 (PFAM); G3DSA:3.30.420.40 (GENE3D); PTHR19375 (PANTHER); IPR018181 (PROSITE_PATTERNS); SSF53067 (SUPERFAMILY); SSF53067 (SUPERFAMILY)	-	-	-	-	-	-	-
Pp10635|m.35550	autophagy-related protein	562	14	2.7e-22	0.3986	35	P:autophagy; P:regulation of cell division; P:mitophagy; P:leaf senescence; F:RNA binding; P:cell proliferation; C:nucleus; P:photomorphogenesis; F:molecular_function; C:pre-autophagosomal structure; P:protein import into nucleus; C:ribonucleoprotein complex; P:response to cytokinin; P:pyrimidine ribonucleotide biosynthetic process; P:auxin-activated signaling pathway; P:regulation of transcripti…	-	no IPS match	-	-	-	-	-	-	-
Pp10636|m.35555	cysteine synthase	80	20	2.3e-17	0.7765	3	F:cysteine synthase activity; P:cysteine biosynthetic process from serine; C:cysteine synthase complex	EC:2.5.1.47	G3DSA:3.40.50.1100 (GENE3D); PTHR10314 (PANTHER); PTHR10314:SF8 (PANTHER); IPR001926 (SUPERFAMILY)	-	-	-	-	-	-	-
Pp10637|m.35558	---NA---	70	0	-	-		-	-	CYTOPLASMIC_DOMAIN (PHOBIUS); SIGNAL_PEPTIDE_N_REGION (PHOBIUS); NON_CYTOPLASMIC_DOMAIN (PHOBIUS); SIGNAL_PEPTIDE (PHOBIUS); SIGNAL_PEPTIDE_H_REGION (PHOBIUS); SIGNAL_PEPTIDE_C_REGION (PHOBIUS); TRANSMEMBRANE (PHOBIUS)	-	-	-	-	-	-	-
Pp10638|m.35562	---NA---	70	0	-	-		-	-	-	-	-	-	-	-	-	-
Pp10639|m.35564	1-acyl-sn-glycerol-3-phosphate acyltransferase	92	20	9.4e-47	0.9065	4	C:endoplasmic reticulum; P:metabolic process; C:nucleus; F:transferase activity, transferring acyl groups	-	PTHR23063 (PANTHER); SSF69593 (SUPERFAMILY)	-	-	-	-	-	-	-
Pp1064|m.2111	n2227-like domain-containing protein	325	20	2.5e-53	0.734	2	C:nucleus; P:nucleotide biosynthetic process	-	IPR012901 (PFAM); PTHR12303:SF6 (PANTHER); PTHR12303 (PANTHER)	-	-	-	-	-	-	-
Pp10640|m.35565	c- sterol isomerase	279	20	4.7e-64	0.8555	7	C:plasma membrane; F:cholestenol delta-isomerase activity; F:C-8 sterol isomerase activity; P:sterol metabolic process; C:integral component of membrane; C:endoplasmic reticulum; P:steroid biosynthetic process	EC:5.3.3.5	IPR007905 (PFAM); IPR007905 (PANTHER); TRANSMEMBRANE (PHOBIUS); CYTOPLASMIC_DOMAIN (PHOBIUS); NON_CYTOPLASMIC_DOMAIN (PHOBIUS)	6A_all_VO_L_2922_T_90/151|m.53068	DCR/hiseq/c100741_g1_i1|m.91328	AT1G20050.1	C-8,7 sterol isomerase	C-8 sterol isomerase	PREDICTED: probable 3-beta-hydroxysteroid-Delta(8),Delta(7)-isomerase;Vitis vinifera;gi|225435454|ref|XP_002285453.1|	PREDICTED: probable 3-beta-hydroxysteroid-Delta(8),Delta(7)-isomerase;Vitis vinifera;gi|225435454|ref|XP_002285453.1|
Pp10641|m.35570	---NA---	80	0	-	-		-	-	no IPS match	-	-	-	-	-	-	-
Pp10642|m.35571	---NA---	79	0	-	-		-	-	no IPS match	-	-	-	-	-	-	-
Pp10643|m.35573	nucleic acid binding	687	20	3.8e-85	0.895	4	P:negative gravitropism; F:nucleic acid binding; C:nucleus; F:zinc ion binding	-	IPR015880 (SMART); IPR013087 (G3DSA:3.30.160.GENE3D); IPR013087 (G3DSA:3.30.160.GENE3D); PTHR10593 (PANTHER); PTHR10593:SF18 (PANTHER); IPR007087 (PROSITE_PATTERNS); IPR007087 (PROSITE_PROFILES); SSF57667 (SUPERFAMILY)	-	NACLR/hiseq/c67844_g2_i2|m.63787	AT1G68130.1	indeterminate(ID)-domain 14	0	-	putative C2H2-type zinc finger protein;Arabidopsis thaliana;gi|15226380|ref|NP_178303.1|
Pp10644|m.35578	protein	222	20	1.6e-63	0.6795	1	F:protein binding	-	IPR000225 (SMART); IPR011989 (G3DSA:1.25.10.GENE3D); PTHR22895 (PANTHER); IPR016024 (SUPERFAMILY)	-	-	AT4G33945.1	ARM repeat superfamily protein	0	-	-
Pp10645|m.35580	protein	231	20	7.2e-41	0.5515	1	F:protein binding	-	IPR011989 (G3DSA:1.25.10.GENE3D); PTHR22895 (PANTHER); IPR016024 (SUPERFAMILY)	-	-	-	-	-	-	-
Pp10647|m.35581	protein	125	20	4.9e-37	0.635	3	C:mitochondrion; F:double-stranded DNA binding; P:regulation of transcription, DNA-templated	-	IPR003690 (SMART); IPR003690 (PFAM)	5A_all_VO_L_6935_T_40/135|m.41370	V1_1kb_1/030150|m.741200	-	-	-	mitochondrial transcription termination factor family protein;Arabidopsis thaliana;gi|15238313|ref|NP_201300.1|	mitochondrial transcription termination factor family protein;Arabidopsis thaliana;gi|15220664|ref|NP_176389.1|
Pp10648|m.35585	---NA---	57	0	-	-		-	-	no IPS match	-	-	-	-	-	-	-
Pp10649|m.35588	ankyrin repeat domain-containing protein	121	20	3.1e-35	0.856	2	P:embryo development ending in seed dormancy; C:chloroplast	-	IPR002110 (SMART); IPR020683 (G3DSA:1.25.40.GENE3D); IPR020683 (PFAM); PTHR24198 (PANTHER); IPR020683 (PROSITE_PROFILES); IPR002110 (PROSITE_PROFILES); IPR002110 (PROSITE_PROFILES); IPR020683 (SUPERFAMILY)	-	-	-	-	-	-	-
Pp1065|m.2120	---NA---	169	0	-	-		-	-	CYTOPLASMIC_DOMAIN (PHOBIUS); TRANSMEMBRANE (PHOBIUS); CYTOPLASMIC_DOMAIN (PHOBIUS); TRANSMEMBRANE (PHOBIUS); NON_CYTOPLASMIC_DOMAIN (PHOBIUS); TMhelix (TMHMM)	-	-	-	-	-	-	-
Pp10650|m.35589	---NA---	138	0	-	-		-	-	no IPS match	-	-	-	-	-	-	-
Pp10651|m.35592	---NA---	134	0	-	-		-	-	PTHR12064 (PANTHER); PTHR12064:SF2 (PANTHER)	-	-	-	-	-	-	-
Pp10652|m.35604	cysteine-rich receptor-like protein kinase 26-like	76	20	3.9e-31	0.8575	8	P:protein autophosphorylation; F:ADP binding; F:protein serine/threonine kinase activity; F:ATP binding; P:signal transduction; P:recognition of pollen; C:plasma membrane; P:serine family amino acid metabolic process	EC:2.7.11.0	G3DSA:1.10.510.10 (GENE3D); IPR001245 (PFAM); G3DSA:3.30.200.20 (GENE3D); PTHR24420 (PANTHER); PTHR24420:SF524 (PANTHER); IPR000719 (PROSITE_PROFILES); IPR011009 (SUPERFAMILY)	-	-	-	-	-	-	-
Pp10653|m.35606	---NA---	51	0	-	-		-	-	no IPS match	-	-	-	-	-	-	-
Pp10654|m.35607	mgdg synthase type a	192	20	9.8e-68	0.7785	6	F:transferase activity, transferring hexosyl groups; F:UDP-glycosyltransferase activity; C:chloroplast membrane; P:glycolipid biosynthetic process; F:carbohydrate binding; P:lipid glycosylation	EC:2.4.1.0	G3DSA:3.40.50.2000 (GENE3D); IPR007235 (PFAM); PTHR21015 (PANTHER); PTHR21015:SF21 (PANTHER); SSF53756 (SUPERFAMILY)	-	-	-	-	-	-	-
Pp10655|m.35614	mgdg synthase type a	161	20	1.3e-52	0.8135	8	F:1,2-diacylglycerol 3-beta-galactosyltransferase activity; P:thylakoid membrane organization; P:galactolipid biosynthetic process; C:chloroplast inner membrane; F:carbohydrate binding; P:lipid glycosylation; P:embryo development; P:glycerolipid metabolic process	EC:2.4.1.46	IPR009695 (PFAM); PTHR21015:SF21 (PANTHER); PTHR21015 (PANTHER)	-	-	-	-	-	-	-
Pp10656|m.35616	protein	177	20	1.3e-72	0.7	1	F:zinc ion binding	-	IPR013083 (G3DSA:3.30.40.GENE3D); PTHR22763:SF0 (PANTHER); PTHR22763 (PANTHER); SSF57850 (SUPERFAMILY)	-	-	-	-	-	-	-
Pp10657|m.35620	hmp-pp phosphatase	132	20	3e-44	0.763	4	F:metal ion binding; F:metalloendopeptidase activity; P:metabolic process; C:mitochondrion	EC:3.4.24.0	IPR006379 (TIGRFAM); IPR023214 (G3DSA:3.40.50.GENE3D); IPR023214 (PFAM); PTHR10000:SF0 (PANTHER); PTHR10000 (PANTHER); PS01229 (PROSITE_PATTERNS); IPR023214 (SUPERFAMILY)	-	-	-	-	-	-	-
Pp10658|m.35622	haloacid dehalogenase-like hydrolase-like	425	20	4.4e-101	0.7335	2	F:hydrolase activity; C:mitochondrion	-	IPR023091 (G3DSA:3.40.390.GENE3D); IPR023214 (G3DSA:3.40.50.GENE3D); IPR002036 (PFAM); IPR002036 (TIGRFAM); IPR023214 (PFAM); IPR000150 (PROSITE_PATTERNS); IPR002036 (HAMAP); SSF55486 (SUPERFAMILY); IPR023214 (SUPERFAMILY)	-	-	-	-	-	-	-
Pp1066|m.2124	uncharacterized plant-specific domain tigr01589 family protein	85	20	9.6e-25	0.7435		-	-	PTHR31871:SF0 (PANTHER); PTHR31871 (PANTHER)	-	-	-	-	-	-	-
Pp10660|m.35628	armadillo beta-catenin repeat family protein	578	20	6.6e-92	0.6345	4	C:intracellular part; F:ubiquitin-protein transferase activity; F:transmembrane receptor protein serine/threonine kinase binding; P:protein ubiquitination	-	IPR003613 (SMART); IPR000225 (SMART); IPR011989 (G3DSA:1.25.10.GENE3D); IPR013083 (G3DSA:3.30.40.GENE3D); IPR000225 (PFAM); IPR003613 (PFAM); PTHR23315:SF47 (PANTHER); PTHR23315 (PANTHER); IPR000225 (PROSITE_PROFILES); IPR000225 (PROSITE_PROFILES); IPR000225 (PROSITE_PROFILES); IPR016024 (SUPERFAMILY); SSF57850 (SUPERFAMILY)	2A_I13_NT_comp34767_c0_seq1|m.18985	M_S1/c30663_g1_i2|m.140362	AT5G65200.1	plant U-box 38	Encodes a protein containing a U-box and an ARM domain. This protein has E3 ubiquitin ligase activity based on in vitro assays.	U-box domain-containing protein 41;Arabidopsis thaliana;gi|15241866|ref|NP_201062.1|	U-box domain-containing protein 41;Arabidopsis thaliana;gi|15241866|ref|NP_201062.1|
Pp10661|m.35631	armadillo beta-catenin repeat family protein	578	20	6.6e-92	0.6345	4	C:intracellular part; F:ubiquitin-protein transferase activity; F:transmembrane receptor protein serine/threonine kinase binding; P:protein ubiquitination	-	-	-	-	-	-	-	-	-
Pp10662|m.35638	nuclease harbi1-like	425	20	1e-174	0.6345	2	C:nucleus; P:pyrimidine ribonucleotide biosynthetic process	-	IPR027806 (PFAM); PTHR22930:SF0 (PANTHER); IPR026103 (PANTHER); NON_CYTOPLASMIC_DOMAIN (PHOBIUS); SIGNAL_PEPTIDE_N_REGION (PHOBIUS); TRANSMEMBRANE (PHOBIUS); SIGNAL_PEPTIDE_C_REGION (PHOBIUS); SIGNAL_PEPTIDE (PHOBIUS); CYTOPLASMIC_DOMAIN (PHOBIUS); SIGNAL_PEPTIDE_H_REGION (PHOBIUS)	3A_I16_OT_comp29277_c0_seq1|m.30586	-	AT3G19120.1	PIF / Ping-Pong family of plant transposases	0	PREDICTED: putative nuclease HARBI1-like;Fragaria vesca subsp. vesca;gi|470107981|ref|XP_004290314.1|	-
Pp10663|m.35647	---NA---	107	0	-	-		-	-	no IPS match	-	-	-	-	-	-	-
Pp10664|m.35651	unknown	140	2	7e-55	0.68		-	-	no IPS match	-	-	-	-	-	-	-
Pp10665|m.35656	---NA---	73	0	-	-		-	-	no IPS match	-	-	-	-	-	-	-
Pp10666|m.35658	selenium-binding protein	496	20	0	0.868	6	P:response to cadmium ion; P:polar nucleus fusion; F:selenium binding; P:cellular response to selenium ion; P:response to hydrogen peroxide; P:sulfate assimilation	-	IPR015943 (G3DSA:2.130.10.GENE3D); IPR008826 (PFAM); PTHR23300:SF0 (PANTHER); IPR008826 (PANTHER); SSF75011 (SUPERFAMILY)	2A_I13_VO_L_24564_T_5/9|m.20687	JASS/hiseq/c25809_g1_i1|m.5860	AT4G14040.1	selenium-binding protein 2	0	selenium-binding protein 1;Arabidopsis thaliana;gi|15236385|ref|NP_193139.1|	selenium-binding protein 2;Arabidopsis thaliana;gi|15236386|ref|NP_193140.1|
Pp10667|m.35662	ozone-responsive stress-related	81	20	1.8e-29	0.8235	7	P:response to ozone; C:membrane; C:cytoplasmic membrane-bounded vesicle; C:peroxisome; P:response to bacterium; C:mitochondrion; C:plastid	-	-	-	-	AT1G01170.1	Protein of unknown function (DUF1138)	0	-	-
Pp10668|m.35665	ozone-responsive stress-related	81	20	1.8e-29	0.8235	7	P:response to ozone; C:membrane; C:cytoplasmic membrane-bounded vesicle; C:peroxisome; P:response to bacterium; C:mitochondrion; C:plastid	-	IPR009515 (PFAM); NON_CYTOPLASMIC_DOMAIN (PHOBIUS); SIGNAL_PEPTIDE_C_REGION (PHOBIUS); SIGNAL_PEPTIDE_N_REGION (PHOBIUS); SIGNAL_PEPTIDE (PHOBIUS); SIGNAL_PEPTIDE_H_REGION (PHOBIUS); TMhelix (TMHMM)	-	-	-	-	-	-	-
Pp10669|m.35667	---NA---	86	0	-	-		-	-	TRANSMEMBRANE (PHOBIUS); CYTOPLASMIC_DOMAIN (PHOBIUS); TRANSMEMBRANE (PHOBIUS); CYTOPLASMIC_DOMAIN (PHOBIUS); NON_CYTOPLASMIC_DOMAIN (PHOBIUS); TMhelix (TMHMM); TMhelix (TMHMM)	-	-	-	-	-	-	-
Pp1067|m.2126	duf246 domain-containing protein at1g04910-like	148	6	6.5e-17	0.4567	2	C:chloroplast; C:Golgi apparatus	-	TRANSMEMBRANE (PHOBIUS); CYTOPLASMIC_DOMAIN (PHOBIUS); NON_CYTOPLASMIC_DOMAIN (PHOBIUS); TMhelix (TMHMM)	-	-	-	-	-	-	-
Pp10670|m.35671	---NA---	50	0	-	-		-	-	no IPS match	-	-	-	-	-	-	-
Pp10671|m.35674	unknown	133	3	7.2e-56	0.5933		-	-	CYTOPLASMIC_DOMAIN (PHOBIUS); TRANSMEMBRANE (PHOBIUS); NON_CYTOPLASMIC_DOMAIN (PHOBIUS); TRANSMEMBRANE (PHOBIUS); CYTOPLASMIC_DOMAIN (PHOBIUS); TMhelix (TMHMM); TMhelix (TMHMM)	-	-	-	-	-	-	-
Pp10672|m.35677	unknown	133	3	7.2e-56	0.5933		-	-	-	-	-	-	-	-	-	-
Pp10674|m.35681	protein	345	20	1.4e-41	0.495	6	F:nucleic acid binding; F:nucleotide binding; C:integral component of membrane; C:cytoplasmic membrane-bounded vesicle; C:membrane; P:biological_process	-	NON_CYTOPLASMIC_DOMAIN (PHOBIUS); TRANSMEMBRANE (PHOBIUS); CYTOPLASMIC_DOMAIN (PHOBIUS); CYTOPLASMIC_DOMAIN (PHOBIUS); TRANSMEMBRANE (PHOBIUS); NON_CYTOPLASMIC_DOMAIN (PHOBIUS); CYTOPLASMIC_DOMAIN (PHOBIUS); TRANSMEMBRANE (PHOBIUS); TRANSMEMBRANE (PHOBIUS); NON_CYTOPLASMIC_DOMAIN (PHOBIUS); TRANSMEMBRANE (PHOBIUS); TRANSMEMBRANE (PHOBIUS); NON_CYTOPLASMIC_DOMAIN (PHOBIUS); TRANSMEMBRANE (PHOBIUS)…	-	-	-	-	-	-	-
Pp10675|m.35687	protein	194	20	2e-24	0.499	5	F:nucleic acid binding; F:nucleotide binding; C:integral component of membrane; P:biological_process; F:molecular_function	-	NON_CYTOPLASMIC_DOMAIN (PHOBIUS); CYTOPLASMIC_DOMAIN (PHOBIUS); TRANSMEMBRANE (PHOBIUS); NON_CYTOPLASMIC_DOMAIN (PHOBIUS); CYTOPLASMIC_DOMAIN (PHOBIUS); TRANSMEMBRANE (PHOBIUS); TRANSMEMBRANE (PHOBIUS); TRANSMEMBRANE (PHOBIUS); NON_CYTOPLASMIC_DOMAIN (PHOBIUS); TMhelix (TMHMM); TMhelix (TMHMM); TMhelix (TMHMM); TMhelix (TMHMM)	-	-	-	-	-	-	-
Pp10676|m.35693	---NA---	111	0	-	-		-	-	no IPS match	-	-	-	-	-	-	-
Pp10677|m.35698	---NA---	69	0	-	-		-	-	no IPS match	-	-	-	-	-	-	-
Pp10678|m.35704	ring zinc finger protein	134	13	1e-16	0.5231	7	C:mitochondrion; F:molecular_function; P:biological_process; F:metal ion binding; F:zinc ion binding; P:protein ubiquitination; F:ubiquitin-protein transferase activity	-	SignalP-TM (SIGNALP_GRAM_POSITIVE)	-	-	-	-	-	-	-
Pp10679|m.35707	---NA---	87	0	-	-		-	-	CYTOPLASMIC_DOMAIN (PHOBIUS); NON_CYTOPLASMIC_DOMAIN (PHOBIUS); TRANSMEMBRANE (PHOBIUS); TMhelix (TMHMM)	-	-	-	-	-	-	-
Pp1068|m.2129	abc transporter	89	5	1.3e-08	0.582	1	C:mitochondrion	-	CYTOPLASMIC_DOMAIN (PHOBIUS); TRANSMEMBRANE (PHOBIUS); NON_CYTOPLASMIC_DOMAIN (PHOBIUS); TMhelix (TMHMM)	-	-	-	-	-	-	-
Pp10680|m.35710	protein	84	20	3.9e-10	0.7075	1	C:mitochondrion	-	IPR008507 (PFAM); PTHR31343:SF1 (PANTHER); PTHR31343 (PANTHER)	-	-	-	-	-	-	-
Pp10681|m.35712	gdsl esterase lipase	89	20	3.3e-16	0.662	2	P:lipid metabolic process; F:hydrolase activity, acting on ester bonds	-	IPR001087 (PFAM); IPR013831 (G3DSA:3.40.50.GENE3D); PTHR22835 (PANTHER); IPR008265 (PROSITE_PATTERNS); NON_CYTOPLASMIC_DOMAIN (PHOBIUS); SIGNAL_PEPTIDE_C_REGION (PHOBIUS); SIGNAL_PEPTIDE_N_REGION (PHOBIUS); SIGNAL_PEPTIDE (PHOBIUS); SIGNAL_PEPTIDE_H_REGION (PHOBIUS); SignalP-noTM (SIGNALP_EUK); SignalP-TM (SIGNALP_GRAM_POSITIVE); TMhelix (TMHMM)	-	-	-	-	-	-	-
Pp10682|m.35715	gdsl esterase lipase	99	20	3e-16	0.654	2	P:lipid metabolic process; F:hydrolase activity, acting on ester bonds	-	IPR001087 (PFAM); IPR013831 (G3DSA:3.40.50.GENE3D); PTHR22835 (PANTHER); IPR008265 (PROSITE_PATTERNS); CYTOPLASMIC_DOMAIN (PHOBIUS); TRANSMEMBRANE (PHOBIUS); NON_CYTOPLASMIC_DOMAIN (PHOBIUS); TMhelix (TMHMM)	-	-	-	-	-	-	-
Pp10683|m.35719	protein	121	20	5.2e-61	0.901	1	C:extracellular region	-	IPR004314 (PFAM); PTHR31589 (PANTHER); PTHR31589:SF0 (PANTHER)	-	-	-	-	-	-	-
Pp10684|m.35722	protein	440	20	0	0.7635		-	-	IPR025521 (PFAM); IPR004314 (PFAM); PTHR31589:SF0 (PANTHER); PTHR31589 (PANTHER); SIGNAL_PEPTIDE (PHOBIUS); SIGNAL_PEPTIDE_C_REGION (PHOBIUS); NON_CYTOPLASMIC_DOMAIN (PHOBIUS); SIGNAL_PEPTIDE_N_REGION (PHOBIUS); SIGNAL_PEPTIDE_H_REGION (PHOBIUS); SignalP-TM (SIGNALP_EUK); TMhelix (TMHMM)	2A_I15_VO_L_14100_T_7/10|m.22594	K_S1/c27275_g1_i1|m.218300	AT5G18460.1	Protein of Unknown Function (DUF239)	0	uninformative;Populus trichocarpa;gi|224125768|ref|XP_002319670.1|	uninformative;Medicago truncatula;gi|357441285|ref|XP_003590920.1|
Pp10685|m.35727	protein	641	20	3.8e-60	0.6935	5	C:cytosol; P:biological_process; F:molecular_function; C:nucleus; C:cellular_component	-	IPR010341 (PFAM); PTHR31928 (PANTHER); PTHR31928:SF0 (PANTHER)	-	V/hiseq/c53739_g2_i3|m.33062	-	-	-	-	uninformative;Physcomitrella patens;gi|168066742|ref|XP_001785292.1|
Pp10686|m.35740	protein	170	15	1.2e-10	0.59	3	F:molecular_function; P:biological_process; C:cellular_component	-	IPR010341 (PFAM)	-	-	-	-	-	-	-
Pp10687|m.35742	protein	109	11	4.3e-41	0.7345	3	F:inward rectifier potassium channel activity; P:potassium ion transport; C:voltage-gated potassium channel complex	-	IPR013518 (G3DSA:2.60.40.GENE3D); CYTOPLASMIC_DOMAIN (PHOBIUS); NON_CYTOPLASMIC_DOMAIN (PHOBIUS); TRANSMEMBRANE (PHOBIUS); IPR014756 (SUPERFAMILY); TMhelix (TMHMM)	-	-	-	-	-	-	-
Pp10689|m.35745	---NA---	56	0	-	-		-	-	NON_CYTOPLASMIC_DOMAIN (PHOBIUS); SIGNAL_PEPTIDE_H_REGION (PHOBIUS); SIGNAL_PEPTIDE_N_REGION (PHOBIUS); SIGNAL_PEPTIDE_C_REGION (PHOBIUS); SIGNAL_PEPTIDE (PHOBIUS); SignalP-noTM (SIGNALP_EUK)	-	-	-	-	-	-	-
Pp1069|m.2130	---NA---	83	0	-	-		-	-	no IPS match	-	-	-	-	-	-	-
Pp10690|m.35746	histone h3 methyltransferase subunit set1	1509	20	4.1e-107	0.7745	6	P:histone lysine methylation; F:histone-lysine N-methyltransferase activity; F:heterocyclic compound binding; C:nucleus; F:organic cyclic compound binding; P:lysine catabolic process	EC:2.1.1.43	-	-	DCR/hiseq/c103684_g1_i4|m.105064	AT5G42400.1	SET domain protein 25	Encodes ATXR7 (ARABIDOPSIS TRITHORAX-RELATED7), required for histone H3-K4 methylation and for transcriptional activation of Flowering Locus C.	-	uninformative;Cicer arietinum;gi|502085473|ref|XP_004487926.1|
Pp10691|m.35762	histone h3 methyltransferase subunit set1	1509	20	4.1e-107	0.7745	6	P:histone lysine methylation; F:histone-lysine N-methyltransferase activity; F:heterocyclic compound binding; C:nucleus; F:organic cyclic compound binding; P:lysine catabolic process	EC:2.1.1.43	IPR003616 (SMART); IPR001214 (SMART); IPR003169 (G3DSA:3.30.1490.GENE3D); G3DSA:2.170.270.10 (GENE3D); IPR001214 (PFAM); IPR003169 (PFAM); PTHR22884:SF104 (PANTHER); PTHR22884 (PANTHER); IPR003169 (PROSITE_PROFILES); IPR001214 (PROSITE_PROFILES); IPR003616 (PROSITE_PROFILES); IPR003169 (SUPERFAMILY); SSF82199 (SUPERFAMILY)	-	-	-	-	-	-	-
Pp10692|m.35778	set domain	157	20	8.8e-80	0.9075	6	P:histone lysine methylation; F:DNA binding; F:histone-lysine N-methyltransferase activity; C:nucleus; F:nucleotide binding; P:lysine catabolic process	EC:2.1.1.43	IPR003616 (SMART); IPR001214 (SMART); IPR001214 (PFAM); G3DSA:2.170.270.10 (GENE3D); PTHR22884 (PANTHER); PTHR22884:SF210 (PANTHER); IPR003616 (PROSITE_PROFILES); IPR001214 (PROSITE_PROFILES); SSF82199 (SUPERFAMILY)	-	-	-	-	-	-	-
Pp10693|m.35785	---NA---	88	0	-	-		-	-	no IPS match	-	-	-	-	-	-	-
Pp10694|m.35790	wox1 protein	284	20	9.9e-131	0.8555	5	F:transcription factor activity, sequence-specific DNA binding; F:sequence-specific DNA binding; P:regulation of transcription, DNA-templated; C:transcription factor complex; P:regulation of transcription, DNA-templated	-	IPR001356 (SMART); IPR009057 (G3DSA:1.10.10.GENE3D); IPR001356 (PFAM); PTHR24326:SF67 (PANTHER); PTHR24326 (PANTHER); IPR001356 (PROSITE_PROFILES); IPR009057 (SUPERFAMILY)	-	S/hiseq/c35386_g1_i2|m.16934	AT3G18010.1	WUSCHEL related homeobox 1	Encodes a WUSCHEL-related homeobox gene family member with 65 amino acids in its homeodomain. Proteins in this family contain a sequence of eight residues (TLPLFPMH) downstream of the homeodomain called the WUS box. Its mRNA is expressed in the initiating vascular primordium of the cotyledons during heart and torpedo stages.	-	WOX4;Solanum lycopersicum;gi|350536525|ref|NP_001234251.1|
Pp10695|m.35794	protein	142	9	5.6e-68	0.6667	4	P:peptidoglycan turnover; F:hydrolase activity, hydrolyzing O-glycosyl compounds; C:outer membrane; P:carbohydrate metabolic process	EC:3.2.1.0	no IPS match	1A_I11_VO_L_1_T_52709/226447|m.4805	NACLR/hiseq/c75717_g1_i1|m.85684	-	-	-	uninformative;Selaginella moellendorffii;gi|302782495|ref|XP_002973021.1|	uninformative;Selaginella moellendorffii;gi|302782495|ref|XP_002973021.1|
Pp10696|m.35797	hypothetical protein SELMODRAFT_447180	56	1	3.3e-05	0.88	1	F:DNA binding	-	no IPS match	-	-	-	-	-	-	-
Pp10697|m.35798	kanadi like transcription factor	561	20	4e-41	0.621	1	F:binding	-	-	3A_I18_VO_L_2151_T_4/16|m.33561	S/hiseq/c26812_g1_i1|m.8034	AT1G32240.1	Homeodomain-like superfamily protein	Encodes a member of the KANADI family of putative transcription factors. Together with KAN1, this gene appears to be involved in the development of the carpel and the outer integument of the ovule.Along with KAN1 and KAN4 appears to regulate the proper localization of PIN1 in early embryogenesis.	transcription factor, putative;Ricinus communis;gi|255575188|ref|XP_002528498.1|	uninformative;Fragaria vesca;gi|470127069|ref|XP_004299501.1|
Pp10698|m.35805	kanadi like transcription factor	561	20	4e-41	0.621	1	F:binding	-	IPR001005 (PFAM); IPR009057 (G3DSA:1.10.10.GENE3D); IPR006447 (TIGRFAM); PTHR31496:SF0 (PANTHER); PTHR31496 (PANTHER); IPR009057 (SUPERFAMILY)	-	-	-	-	-	-	-
Pp10699|m.35811	65-kda microtubule-associated protein 3-like	162	20	1.2e-46	0.798	11	P:cytokinesis by cell plate formation; P:nuclear division; F:microtubule binding; C:intracellular membrane-bounded organelle; C:cortical microtubule; P:microtubule polymerization; C:preprophase band; P:formation by symbiont of syncytium involving giant cell for nutrient acquisition from host; P:response to nematode; C:phragmoplast; C:tubulin complex	-	IPR007145 (PFAM); IPR007145 (PANTHER)	-	-	-	-	-	-	-
Pp1070|m.2133	protein	196	20	9.8e-17	0.5695	4	F:ADP binding; F:ATP binding; F:nucleotide binding; P:signal transduction	-	G3DSA:3.80.10.10 (GENE3D); PF13855 (PFAM); PTHR23155 (PANTHER); SSF52058 (SUPERFAMILY)	-	-	-	-	-	-	-
Pp10700|m.35815	rna binding	119	20	3.2e-30	0.728	4	F:nucleic acid binding; C:intracellular; F:nucleotide binding; P:transport	-	IPR002075 (PFAM); G3DSA:3.10.450.50 (GENE3D); PTHR10693 (PANTHER); PTHR10693:SF8 (PANTHER); IPR018222 (PROSITE_PROFILES); SSF54427 (SUPERFAMILY)	-	-	-	-	-	-	-
Pp10701|m.35818	pentatricopeptide repeat-containing protein mitochondrial-like	230	20	8.6e-108	0.7425		-	-	PF14432 (PFAM); PTHR24015 (PANTHER)	-	-	-	-	-	-	-
Pp10702|m.35822	---NA---	274	0	-	-		-	-	no IPS match	-	-	-	-	-	-	-
Pp10703|m.35826	protein	274	20	3.9e-65	0.5955	6	C:Elongator holoenzyme complex; F:protein binding; P:response to oxidative stress; P:positive regulation of cell proliferation; P:negative regulation of anthocyanin metabolic process; P:regulation of leaf development	-	G3DSA:3.40.50.300 (GENE3D); IPR018627 (PFAM); IPR008728 (PFAM); PTHR16184:SF1 (PANTHER); PTHR16184 (PANTHER); IPR027417 (SUPERFAMILY)	-	JASS/hiseq/c47775_g1_i1|m.15734	AT4G10090.1	elongator protein 6	0	-	PREDICTED: elongator complex protein 6-like;Populus euphratica;gi|743943173|ref|XP_011016085.1|
Pp10704|m.35829	unknown	110	7	3.6e-25	0.7414	2	P:biological_process; C:cellular_component	-	no IPS match	-	-	-	-	-	-	-
Pp10705|m.35830	pentatricopeptide repeat-containing protein	635	20	0	0.6225	3	C:mitochondrion; P:sugar mediated signaling pathway; P:mitochondrial mRNA modification	-	IPR011990 (G3DSA:1.25.40.GENE3D); IPR002885 (TIGRFAM); IPR002885 (PFAM); IPR011990 (G3DSA:1.25.40.GENE3D); IPR002885 (PFAM); PTHR24015 (PANTHER); PTHR24015:SF130 (PANTHER); IPR002885 (PROSITE_PROFILES); IPR002885 (PROSITE_PROFILES); IPR002885 (PROSITE_PROFILES); IPR002885 (PROSITE_PROFILES); IPR002885 (PROSITE_PROFILES); IPR002885 (PROSITE_PROFILES); IPR002885 (PROSITE_PROFILES); IPR002885 (PROSI…	-	-	-	-	-	-	-
Pp10706|m.35841	pentatricopeptide repeat-containing protein	635	20	0	0.6225	3	C:mitochondrion; P:sugar mediated signaling pathway; P:mitochondrial mRNA modification	-	-	-	-	-	-	-	-	-
Pp10707|m.35852	pentatricopeptide repeat-containing protein	635	20	0	0.6225	3	C:mitochondrion; P:sugar mediated signaling pathway; P:mitochondrial mRNA modification	-	-	-	-	-	-	-	-	-
Pp10708|m.35861	ibr domain containing protein	570	20	2.8e-115	0.578	1	F:binding	-	IPR002867 (SMART); IPR013083 (G3DSA:3.30.40.GENE3D); IPR018957 (PFAM); IPR002867 (PFAM); PF13456 (PFAM); PTHR11685 (PANTHER); IPR017907 (PROSITE_PATTERNS); IPR001841 (PROSITE_PROFILES); SSF57850 (SUPERFAMILY); SSF57850 (SUPERFAMILY); IPR012337 (SUPERFAMILY)	3A_I18_VO_L_2_T_109774/136250|m.32975	P/miseq/c32316_g6_i4|m.44803	AT5G60250.1	zinc finger (C3HC4-type RING finger) family protein	0	zinc finger protein, putative;Ricinus communis;gi|255570777|ref|XP_002526341.1|	zinc finger protein, putative;Ricinus communis;gi|255570777|ref|XP_002526341.1|
Pp10709|m.35868	ibr domain containing protein	570	20	2.8e-115	0.578	1	F:binding	-	-	-	-	-	-	-	-	-
Pp1071|m.2136	protein	77	20	4.8e-20	0.7075	4	F:protein kinase activity; C:mitochondrion; F:nucleotide binding; P:phosphorylation	-	G3DSA:1.10.510.10 (GENE3D); IPR001245 (PFAM); PTHR24420:SF524 (PANTHER); PTHR24420 (PANTHER); IPR011009 (SUPERFAMILY)	-	-	-	-	-	-	-
Pp10710|m.35875	---NA---	55	0	-	-		-	-	NON_CYTOPLASMIC_DOMAIN (PHOBIUS); CYTOPLASMIC_DOMAIN (PHOBIUS); TRANSMEMBRANE (PHOBIUS); TMhelix (TMHMM)	-	-	-	-	-	-	-
Pp10711|m.35878	---NA---	92	0	-	-		-	-	TRANSMEMBRANE (PHOBIUS); NON_CYTOPLASMIC_DOMAIN (PHOBIUS); CYTOPLASMIC_DOMAIN (PHOBIUS); TMhelix (TMHMM)	-	-	-	-	-	-	-
Pp10712|m.35881	atp-dependent clp protease atp-binding subunit -like	246	20	9.5e-84	0.8395	7	P:protein folding; F:peptidase activity; C:mitochondrial matrix; F:ATP binding; F:unfolded protein binding; F:nucleoside-triphosphatase activity; P:proteolysis	EC:3.6.1.15	IPR019489 (SMART); IPR019489 (PFAM); G3DSA:3.40.50.300 (GENE3D); G3DSA:1.10.8.60 (GENE3D); IPR013093 (PFAM); PTHR11262 (PANTHER); IPR004487 (PTHR11262:PANTHER); IPR027417 (SUPERFAMILY)	-	-	-	-	-	-	-
Pp10713|m.35889	protein	357	20	6.7e-159	0.6795	3	C:Ino80 complex; P:chromatin remodeling; P:regulation of transcription, DNA-templated	-	IPR007529 (PFAM); IPR006880 (PFAM); PTHR21561:SF3 (PANTHER); PTHR21561 (PANTHER)	-	K_S1/c15579_g1_i2|m.191482	-	-	-	-	uninformative;Fragaria vesca;gi|470129050|ref|XP_004300442.1|
Pp10715|m.35894	---NA---	135	0	-	-		-	-	CYTOPLASMIC_DOMAIN (PHOBIUS); NON_CYTOPLASMIC_DOMAIN (PHOBIUS); NON_CYTOPLASMIC_DOMAIN (PHOBIUS); TRANSMEMBRANE (PHOBIUS); TRANSMEMBRANE (PHOBIUS); TMhelix (TMHMM); TMhelix (TMHMM)	-	-	-	-	-	-	-
Pp10716|m.35897	protein	403	20	3.2e-38	0.7185	1	C:nucleus	-	PTHR32011 (PANTHER); PTHR32011:SF1 (PANTHER)	-	-	-	-	-	-	-
Pp10717|m.35901	upf0406 protein c16orf57 homolog; uncharacterized protein	152	20	4.9e-65	0.721	1	F:double-stranded RNA binding	-	IPR027521 (PFAM); IPR027521 (PANTHER)	-	-	-	-	-	-	-
Pp10718|m.35902	protein mediator 21	53	20	1.6e-16	0.761	1	C:mitochondrion	-	no IPS match	-	-	-	-	-	-	-
Pp10719|m.35903	---NA---	72	0	-	-		-	-	no IPS match	-	-	-	-	-	-	-
Pp1072|m.2137	---NA---	75	0	-	-		-	-	no IPS match	-	-	-	-	-	-	-
Pp10720|m.35906	protein mediator 21	69	20	1.3e-27	0.747	1	P:defense response to fungus, incompatible interaction	-	IPR021384 (PFAM); SSF140718 (SUPERFAMILY)	-	-	-	-	-	-	-
Pp10721|m.35907	cytochrome p450	510	20	2.9e-153	0.6505	3	P:monoterpenoid biosynthetic process; F:binding; F:oxidoreductase activity, acting on paired donors, with incorporation or reduction of molecular oxygen, NAD(P)H as one donor, and incorporation of one atom of oxygen	EC:1.14.13.0	IPR002401 (PRINTS); IPR001128 (PRINTS); IPR001128 (G3DSA:1.10.630.GENE3D); IPR001128 (PFAM); PTHR24298:SF2 (PANTHER); PTHR24298 (PANTHER); IPR017972 (PROSITE_PATTERNS); CYTOPLASMIC_DOMAIN (PHOBIUS); TRANSMEMBRANE (PHOBIUS); NON_CYTOPLASMIC_DOMAIN (PHOBIUS); SignalP-noTM (SIGNALP_EUK); IPR001128 (SUPERFAMILY); TMhelix (TMHMM)	-	-	-	-	-	-	-
Pp10722|m.35914	protein; uncharacterized protein yqeh-like	626	20	1.8e-165	0.7075	3	F:GTP binding; P:cellular process; C:mitochondrion	-	G3DSA:3.40.50.300 (GENE3D); IPR006073 (PFAM); PTHR11089 (PANTHER); PTHR11089:SF3 (PANTHER); IPR027417 (SUPERFAMILY)	-	S/hiseq/c39659_g1_i6|m.26238	AT4G10620.1	P-loop containing nucleoside triphosphate hydrolases superfamily protein	0	-	PREDICTED: putative nitric oxide synthase;Nicotiana tomentosiformis;gi|697154061|ref|XP_009631284.1|
Pp10723|m.35922	---NA---	76	0	-	-		-	-	no IPS match	-	-	-	-	-	-	-
Pp10724|m.35925	---NA---	91	0	-	-		-	-	no IPS match	-	-	-	-	-	-	-
Pp10725|m.35928	kdel motif-containing protein 1	484	20	0	0.711	5	C:extracellular region; C:endosome; C:trans-Golgi network; F:glucosyltransferase activity; P:glycolipid metabolic process	EC:2.4.1	IPR006598 (SMART); IPR006598 (PFAM); IPR008539 (PTHR12203:PANTHER); PTHR12203 (PANTHER); NON_CYTOPLASMIC_DOMAIN (PHOBIUS); SIGNAL_PEPTIDE_C_REGION (PHOBIUS); SIGNAL_PEPTIDE (PHOBIUS); SIGNAL_PEPTIDE_N_REGION (PHOBIUS); SIGNAL_PEPTIDE_H_REGION (PHOBIUS); TMhelix (TMHMM)	-	NACLR/hiseq/c65554_g1_i1|m.56132	-	-	-	-	PREDICTED: protein O-glucosyltransferase 1-like;Solanum tuberosum;gi|565373664|ref|XP_006353390.1|
Pp10726|m.35934	phosphopantothenate-cysteine ligase	173	20	2.9e-79	0.74	1	F:ligase activity	-	IPR007085 (PFAM); IPR007085 (G3DSA:3.40.50.GENE3D); PTHR12290 (PANTHER); PTHR12290:SF2 (PANTHER); IPR007085 (SUPERFAMILY)	-	-	-	-	-	-	-
Pp10727|m.35936	dna-binding protein phosphatase 2c	418	20	1.2e-129	0.753	4	P:protein dephosphorylation; F:metal ion binding; F:protein serine/threonine phosphatase activity; C:protein serine/threonine phosphatase complex	-	IPR001932 (SMART); IPR001932 (G3DSA:3.60.40.GENE3D); IPR001932 (PFAM); IPR015655 (PANTHER); PTHR13832:SF92 (PANTHER); IPR001932 (SUPERFAMILY)	6A_all_VO_L_119648_T_8/11|m.54832	Wound/hiseq/c65369_g2_i1|m.32635	AT2G25620.1	DNA-binding protein phosphatase 1	Encodes DBP1, a member of the DBP factors (DNA-binding protein phosphatases) featuring sequence-specific DNA-binding and protein phosphatase activity. DBP1 is involved in plant-potyvirus interactions. Loss-of-function of DBP1 renders resistance to potyviruses.	PREDICTED: probable protein phosphatase 2C 27-like;Setaria italica;gi|514719484|ref|XP_004954244.1|	PREDICTED: probable protein phosphatase 2C 22;Vitis vinifera;gi|225430169|ref|XP_002284801.1|
Pp10728|m.35944	mynd finger family expressed	222	20	1.2e-69	0.7125	1	F:zinc ion binding	-	IPR002893 (PFAM); PTHR12197 (PANTHER); PTHR12197:SF13 (PANTHER); IPR002893 (PROSITE_PATTERNS); IPR002893 (PROSITE_PROFILES); SSF144232 (SUPERFAMILY)	-	-	-	-	-	-	-
Pp10729|m.35946	mynd finger family expressed	161	20	3.2e-69	0.7065	1	F:zinc ion binding	-	IPR002893 (PFAM); PTHR12197:SF13 (PANTHER); PTHR12197 (PANTHER); IPR002893 (PROSITE_PATTERNS); IPR002893 (PROSITE_PROFILES); SSF144232 (SUPERFAMILY)	-	-	-	-	-	-	-
Pp1073|m.2140	long-chain-alcohol oxidase fao4a-like	98	20	1.4e-22	0.6195	1	F:oxidoreductase activity, acting on CH-OH group of donors	-	SIGNAL_PEPTIDE_H_REGION (PHOBIUS); SIGNAL_PEPTIDE_N_REGION (PHOBIUS); SIGNAL_PEPTIDE_C_REGION (PHOBIUS); SIGNAL_PEPTIDE (PHOBIUS); CYTOPLASMIC_DOMAIN (PHOBIUS); NON_CYTOPLASMIC_DOMAIN (PHOBIUS); TRANSMEMBRANE (PHOBIUS); TMhelix (TMHMM); TMhelix (TMHMM)	-	-	-	-	-	-	-
Pp10730|m.35948	protein transport protein sec23	693	20	0	0.8255	4	C:COPII vesicle coat; P:intracellular protein transport; P:ER to Golgi vesicle-mediated transport; F:zinc ion binding	-	IPR006900 (PFAM); IPR006896 (PFAM); IPR002035 (G3DSA:3.40.50.GENE3D); G3DSA:2.60.40.1670 (GENE3D); G3DSA:3.40.20.10 (GENE3D); IPR006895 (PFAM); IPR007123 (PFAM); IPR012990 (PFAM); PTHR11141 (PANTHER); IPR006900 (SUPERFAMILY); SSF53300 (SUPERFAMILY); SSF82754 (SUPERFAMILY); SSF81995 (SUPERFAMILY); IPR006895 (SUPERFAMILY)	-	SDN/miseq/c28782_g1_i1|m.36846	AT3G23660.2	Sec23/Sec24 protein transport family protein	0	-	Sec23/Sec24 protein transport family protein;Arabidopsis thaliana;gi|15229489|ref|NP_189008.1|
Pp10731|m.35954	unknown	64	1	3.1e-23	0.96		-	-	CYTOPLASMIC_DOMAIN (PHOBIUS); NON_CYTOPLASMIC_DOMAIN (PHOBIUS); TRANSMEMBRANE (PHOBIUS); TMhelix (TMHMM)	-	-	-	-	-	-	-
Pp10732|m.35956	---NA---	55	0	-	-		-	-	no IPS match	-	-	-	-	-	-	-
Pp10733|m.35957	---NA---	113	0	-	-		-	-	NON_CYTOPLASMIC_DOMAIN (PHOBIUS); CYTOPLASMIC_DOMAIN (PHOBIUS); TRANSMEMBRANE (PHOBIUS); TMhelix (TMHMM)	-	-	-	-	-	-	-
Pp10734|m.35960	elongation factor chloroplastic-like	355	20	1.6e-160	0.892	12	C:chloroplast envelope; C:apoplast; C:nucleoid; F:translation elongation factor activity; F:GTP binding; P:obsolete GTP catabolic process; C:nucleolus; C:chloroplast stroma; F:GTPase activity; C:chloroplast thylakoid membrane; C:ribosome; P:regulation of translational elongation	-	IPR000795 (PRINTS); G3DSA:2.40.30.10 (GENE3D); IPR004160 (PFAM); G3DSA:3.40.50.300 (GENE3D); G3DSA:2.40.30.10 (GENE3D); IPR000795 (PFAM); IPR004161 (PFAM); IPR004541 (TIGRFAM); PTHR23115 (PANTHER); PTHR23115:SF44 (PANTHER); IPR009000 (SUPERFAMILY); IPR027417 (SUPERFAMILY); IPR009001 (SUPERFAMILY)	-	-	-	-	-	-	-
Pp10735|m.35965	hypothetical protein OsI_01279; uncharacterized protein	234	20	7e-60	0.6635	1	C:cytoplasmic membrane-bounded vesicle	-	PTHR13130 (PANTHER); PTHR13130:SF2 (PANTHER)	-	S/hiseq/c17038_g1_i2|m.4375	AT3G09180.1	0	0	-	PREDICTED: mediator of RNA polymerase II transcription subunit 27 isoform X1;Elaeis guineensis;gi|743783037|ref|XP_010921303.1|
Pp10736|m.35969	elongation factor chloroplastic-like	490	20	0	0.8515	12	C:chloroplast envelope; C:apoplast; C:nucleoid; F:translation elongation factor activity; F:GTP binding; P:obsolete GTP catabolic process; C:nucleolus; C:chloroplast stroma; F:GTPase activity; C:chloroplast thylakoid membrane; C:ribosome; P:regulation of translational elongation	-	IPR000795 (PRINTS); IPR004160 (PFAM); IPR004541 (TIGRFAM); IPR005225 (TIGRFAM); G3DSA:3.40.50.300 (GENE3D); IPR004161 (PFAM); IPR000795 (PFAM); G3DSA:2.40.30.10 (GENE3D); G3DSA:2.40.30.10 (GENE3D); PTHR23115 (PANTHER); PTHR23115:SF44 (PANTHER); IPR000795 (PROSITE_PATTERNS); IPR004541 (HAMAP); SignalP-TM (SIGNALP_GRAM_POSITIVE); IPR009001 (SUPERFAMILY); IPR027417 (SUPERFAMILY); IPR009000 (SUPERFAM…	5A_I12_VO_L_213_T_7/28|m.43240	RF-V_3/polished_high/001493|m.1623	AT4G20360.1	RAB GTPase homolog E1B	0	PREDICTED: elongation factor Tu, chloroplastic-like isoform 1;Vitis vinifera;gi|225452282|ref|XP_002271032.1|	PREDICTED: elongation factor Tu, chloroplastic-like isoform 1;Vitis vinifera;gi|225452282|ref|XP_002271032.1|
Pp10737|m.35976	nucleosome chromatin assembly factor group	53	20	1.6e-23	0.837	8	C:nucleolus; F:metal ion binding; P:trichome morphogenesis; P:flower development; P:leaf morphogenesis; F:transferase activity, transferring acyl groups; P:unidimensional cell growth; C:cytoplasm	-	IPR015943 (G3DSA:2.130.10.GENE3D); PTHR22850:SF14 (PANTHER); PTHR22850 (PANTHER)	-	-	-	-	-	-	-
Pp10738|m.35979	pentatricopeptide repeat-containing protein; uncharacterized protein at4g22758-like	272	20	2.2e-16	0.6925	1	C:plastid	-	CYTOPLASMIC_DOMAIN (PHOBIUS); NON_CYTOPLASMIC_DOMAIN (PHOBIUS); TRANSMEMBRANE (PHOBIUS)	-	-	AT4G22758.1	0	0	-	-
Pp10739|m.35985	---NA---	139	0	-	-		-	-	TRANSMEMBRANE (PHOBIUS); NON_CYTOPLASMIC_DOMAIN (PHOBIUS); CYTOPLASMIC_DOMAIN (PHOBIUS); CYTOPLASMIC_DOMAIN (PHOBIUS); TRANSMEMBRANE (PHOBIUS); TMhelix (TMHMM); TMhelix (TMHMM)	-	-	-	-	-	-	-
Pp1074|m.2142	---NA---	97	0	-	-		-	-	no IPS match	-	-	-	-	-	-	-
Pp10740|m.35992	---NA---	69	0	-	-		-	-	no IPS match	-	-	-	-	-	-	-
Pp10742|m.35993	progesterone 5-beta-reductase	123	20	6.9e-28	0.6805	1	F:oxidoreductase activity	-	PTHR32487 (PANTHER); PTHR32487:SF0 (PANTHER); TRANSMEMBRANE (PHOBIUS); CYTOPLASMIC_DOMAIN (PHOBIUS); NON_CYTOPLASMIC_DOMAIN (PHOBIUS); TMhelix (TMHMM)	-	-	-	-	-	-	-
Pp10743|m.35996	glycerophosphoryl diester phosphodiesterase family protein	57	20	2e-19	0.7745	5	P:glycerol metabolic process; F:glycerophosphodiester phosphodiesterase activity; F:glycerophosphoinositol glycerophosphodiesterase activity; P:phospholipid catabolic process; P:glycerolipid metabolic process	EC:3.1.4.46; EC:3.1.4.44	PTHR22958:SF0 (PANTHER); PTHR22958 (PANTHER)	-	-	-	-	-	-	-
Pp10744|m.35997	PREDICTED: uncharacterized protein LOC100244219; uncharacterized protein loc100244219	215	12	4.5e-21	0.6642	4	C:mitochondrion; F:phosphoenolpyruvate carboxykinase activity; F:purine nucleotide binding; P:gluconeogenesis	-	no IPS match	6A_I27_VO_L_1543_T_4/9|m.62462	S_2kb_2/010395|m.614725	-	-	-	uninformative;Vitis vinifera;gi|359489873|ref|XP_002270810.2|	uninformative;Vitis vinifera;gi|359489873|ref|XP_002270810.2|
Pp10745|m.36004	protein	317	20	6e-134	0.7965	5	F:transcription factor activity, sequence-specific DNA binding; F:transcription regulatory region sequence-specific DNA binding; P:regulation of transcription, DNA-templated; C:transcription factor complex; P:regulation of transcription, DNA-templated	-	IPR001356 (SMART); IPR003106 (SMART); IPR009057 (G3DSA:1.10.10.GENE3D); IPR001356 (PFAM); IPR003106 (PFAM); PTHR24326 (PANTHER); PTHR24326:SF105 (PANTHER); IPR017970 (PROSITE_PATTERNS); IPR001356 (PROSITE_PROFILES); IPR009057 (SUPERFAMILY)	5A_I7_VO_L_40991_T_4/15|m.51473	V_1kb/011582|m.879709	-	-	-	uninformative;Physcomitrella patens;gi|168010899|ref|XP_001758141.1|	uninformative;Physcomitrella patens;gi|168010899|ref|XP_001758141.1|
Pp10746|m.36008	probable lrr receptor-like serine threonine-protein kinase at4g20940-like	1128	20	0	0.593	3	F:oxidoreductase activity; C:cytoplasmic membrane-bounded vesicle; P:cellular metabolic process	-	-	3A_all_NT_comp95692_c0_seq20|m.27675	S/hiseq/c38216_g1_i2|m.22398	AT5G10020.1	Leucine-rich receptor-like protein kinase family protein	0	PREDICTED: probable inactive receptor kinase At5g10020;Vitis vinifera;gi|225438587|ref|XP_002276354.1|	PREDICTED: probable LRR receptor-like serine/threonine-protein kinase At4g20940;Vitis vinifera;gi|225444065|ref|XP_002264039.1|
Pp10747|m.36016	probable lrr receptor-like serine threonine-protein kinase at4g20940-like	1128	20	0	0.593	3	F:oxidoreductase activity; C:cytoplasmic membrane-bounded vesicle; P:cellular metabolic process	-	-	-	-	-	-	-	-	-
Pp10748|m.36023	---NA---	124	0	-	-		-	-	CYTOPLASMIC_DOMAIN (PHOBIUS); NON_CYTOPLASMIC_DOMAIN (PHOBIUS); TRANSMEMBRANE (PHOBIUS); TMhelix (TMHMM)	-	-	-	-	-	-	-
Pp10749|m.36027	probable lrr receptor-like serine threonine-protein kinase at4g20940-like	1128	20	0	0.593	3	F:oxidoreductase activity; C:cytoplasmic membrane-bounded vesicle; P:cellular metabolic process	-	PF13855 (PFAM); IPR001611 (PFAM); PF13504 (PFAM); G3DSA:3.80.10.10 (GENE3D); G3DSA:3.30.200.20 (GENE3D); G3DSA:1.10.510.10 (GENE3D); IPR013210 (PFAM); IPR001245 (PFAM); PTHR24420:SF445 (PANTHER); PTHR24420 (PANTHER); TRANSMEMBRANE (PHOBIUS); SIGNAL_PEPTIDE (PHOBIUS); SIGNAL_PEPTIDE_N_REGION (PHOBIUS); CYTOPLASMIC_DOMAIN (PHOBIUS); SIGNAL_PEPTIDE_C_REGION (PHOBIUS); NON_CYTOPLASMIC_DOMAIN (PHOBIUS…	-	-	-	-	-	-	-
Pp1075|m.2148	protein	106	20	2.6e-08	0.5325	4	P:regulation of transcription, DNA-templated; P:transcription, DNA-templated; C:nucleus; F:DNA binding	-	IPR003340 (PFAM); IPR015300 (G3DSA:2.40.330.GENE3D); IPR003340 (PROSITE_PROFILES); IPR015300 (SUPERFAMILY)	-	-	-	-	-	-	-
Pp10750|m.36036	bifunctional purine biosynthesis	120	18	2.8e-08	0.5961	2	C:plastid; F:catalytic activity	-	IPR011607 (G3DSA:3.40.50.GENE3D); IPR011607 (PFAM); IPR002695 (PANTHER); SignalP-TM (SIGNALP_GRAM_POSITIVE); IPR011607 (SUPERFAMILY)	-	-	-	-	-	-	-
Pp10751|m.36038	cytokinin riboside 5 -monophosphate phosphoribohydrolase log1-like	163	20	1.1e-52	0.801	5	F:hydrolase activity, hydrolyzing N-glycosyl compounds; F:lyase activity; C:nucleus; C:cytosol; P:cytokinin biosynthetic process	EC:3.2.2.0	IPR005269 (PFAM); IPR005269 (TIGRFAM); G3DSA:3.40.50.450 (GENE3D); PTHR31223 (PANTHER); PTHR31223:SF0 (PANTHER); SSF102405 (SUPERFAMILY)	-	-	-	-	-	-	-
Pp10752|m.36044	cytokinin riboside 5 -monophosphate phosphoribohydrolase log1	155	20	3.3e-70	0.919	11	C:cytosol; P:maintenance of floral meristem identity; F:lyase activity; C:mitochondrion; F:hydrolase activity, hydrolyzing N-glycosyl compounds; P:regulation of vegetative meristem growth; P:maintenance of inflorescence meristem identity; C:plastid; P:cytokinin biosynthetic process; C:nucleus; P:specification of organ number	EC:3.2.2.0	G3DSA:3.40.50.450 (GENE3D); IPR005269 (TIGRFAM); IPR005269 (PFAM); PTHR31223:SF0 (PANTHER); PTHR31223 (PANTHER); SSF102405 (SUPERFAMILY)	-	P/miseq/c7577_g1_i2|m.3141	-	-	-	-	carboxy-lyase, putative;Ricinus communis;gi|255538900|ref|XP_002510515.1|
Pp10753|m.36046	hus1 protein	310	20	7.4e-108	0.71	3	C:intracellular non-membrane-bounded organelle; P:cellular response to DNA damage stimulus; C:nuclear lumen	-	IPR007150 (PFAM); IPR007150 (PANTHER)	-	Wound/hiseq/c61328_g1_i1|m.24715	AT1G52530.1	0	0	-	Hus1-like protein, partial;Ginkgo biloba;gi|700257349|gb|AIU50281.1|
Pp10754|m.36053	hus1 protein	201	20	8.8e-76	0.836	4	C:nucleolus; P:DNA damage checkpoint; C:checkpoint clamp complex; P:DNA repair	-	IPR007150 (PFAM); IPR016580 (PTHR12900:PANTHER); IPR007150 (PANTHER)	-	-	-	-	-	-	-
Pp10755|m.36056	metacaspase 9	332	20	1.6e-61	0.5555	2	C:apoplast; F:cysteine-type peptidase activity	EC:3.4	G3DSA:3.40.50.1460 (GENE3D); IPR011600 (PFAM); PTHR31810 (PANTHER); PTHR31810:SF0 (PANTHER)	-	-	-	-	-	-	-
Pp10757|m.36059	multidrug export protein mepa	166	20	3.4e-26	0.781	4	F:drug transmembrane transporter activity; P:drug transmembrane transport; C:membrane; F:antiporter activity	-	PTHR11206 (PANTHER); PTHR11206:SF47 (PANTHER); TMhelix (TMHMM); TMhelix (TMHMM); TMhelix (TMHMM)	-	-	-	-	-	-	-
Pp10758|m.36060	tryptophanyl-trna synthetase	104	20	3.1e-38	0.827	7	C:mitochondrion; F:tryptophan-tRNA ligase activity; P:tryptophanyl-tRNA aminoacylation; P:ovule development; F:ATP binding; C:chloroplast; P:tryptophan metabolic process	EC:6.1.1.2	G3DSA:1.10.240.10 (GENE3D); IPR002306 (PANTHER); PTHR10055:SF2 (PANTHER); SSF52374 (SUPERFAMILY)	-	-	-	-	-	-	-
Pp1076|m.2150	---NA---	90	0	-	-		-	-	no IPS match	-	-	-	-	-	-	-
Pp10760|m.36062	glycosyl hydrolase family 38 protein	63	20	2.4e-14	0.64	6	P:carbohydrate metabolic process; F:binding; C:intracellular membrane-bounded organelle; F:mannosidase activity; C:cytoplasmic part; C:cell periphery	-	G3DSA:2.60.40.1360 (GENE3D); IPR011013 (SUPERFAMILY)	-	-	-	-	-	-	-
Pp10761|m.36063	---NA---	76	0	-	-		-	-	no IPS match	-	-	-	-	-	-	-
Pp10762|m.36065	auxin-responsive protein iaa26-like	623	20	6.6e-40	0.624	5	P:primary metabolic process; P:cellular macromolecule biosynthetic process; P:single-organism process; P:regulation of cellular process; P:gene expression	-	IPR003311 (PFAM); PTHR31734:SF0 (PANTHER); PTHR31734 (PANTHER); IPR011525 (PROSITE_PROFILES); SSF54277 (SUPERFAMILY)	-	NACLR/hiseq/c35386_g2_i1|m.15960	AT3G16500.1	phytochrome-associated protein 1	phytochrome-associated protein 1 (PAP1)	-	PREDICTED: auxin-responsive protein IAA26-like isoform X2;Vitis vinifera;gi|359482888|ref|XP_002283588.2|
Pp10763|m.36073	---NA---	73	0	-	-		-	-	no IPS match	-	-	-	-	-	-	-
Pp10764|m.36076	ubiquitin carboxyl-terminal hydrolase isozyme l3	75	20	9.7e-16	0.6785	4	C:intracellular; P:ubiquitin-dependent protein catabolic process; F:obsolete ubiquitin thiolesterase activity; P:protein deubiquitination	EC:3.1.2.15	IPR001578 (PRINTS); IPR001578 (PFAM); IPR001578 (G3DSA:3.40.532.GENE3D); IPR001578 (PANTHER); SSF54001 (SUPERFAMILY)	-	-	-	-	-	-	-
Pp10765|m.36077	abc transporter a family member 1	100	20	2e-31	0.7105	4	F:ATPase activity, coupled to transmembrane movement of ions; F:nucleotide binding; C:membrane; P:ion transport	-	IPR003439 (PFAM); G3DSA:3.40.50.300 (GENE3D); PTHR19229:SF26 (PANTHER); IPR026082 (PANTHER); IPR027417 (SUPERFAMILY)	-	-	-	-	-	-	-
Pp10766|m.36080	---NA---	53	0	-	-		-	-	no IPS match	-	-	-	-	-	-	-
Pp10767|m.36081	---NA---	49	0	-	-		-	-	no IPS match	-	-	-	-	-	-	-
Pp10769|m.36082	xyloglucan galactosyltransferase katamari1-like	525	20	1.5e-129	0.6705	7	P:organic substance biosynthetic process; P:single-organism cellular process; P:cellular component organization or biogenesis; C:cytoplasmic membrane-bounded vesicle; P:single-organism carbohydrate metabolic process; C:membrane; C:Golgi apparatus	-	IPR004263 (PFAM); IPR004263 (PANTHER); PTHR11062:SF30 (PANTHER); SIGNAL_PEPTIDE_N_REGION (PHOBIUS); NON_CYTOPLASMIC_DOMAIN (PHOBIUS); SIGNAL_PEPTIDE_H_REGION (PHOBIUS); SIGNAL_PEPTIDE_C_REGION (PHOBIUS); SIGNAL_PEPTIDE (PHOBIUS); TMhelix (TMHMM)	-	-	-	-	-	-	-
Pp1077|m.2152	---NA---	88	0	-	-		-	-	no IPS match	-	-	-	-	-	-	-
Pp10770|m.36091	unknown	98	15	1.1e-47	0.8273	4	C:mitochondrion; P:RNA splicing, via endonucleolytic cleavage and ligation; P:phosphatidylinositol biosynthetic process; P:methionine biosynthetic process	-	CYTOPLASMIC_DOMAIN (PHOBIUS); NON_CYTOPLASMIC_DOMAIN (PHOBIUS); TRANSMEMBRANE (PHOBIUS); TRANSMEMBRANE (PHOBIUS); NON_CYTOPLASMIC_DOMAIN (PHOBIUS)	-	-	AT1G57540.1	0	0	-	-
Pp10771|m.36092	probable leucine-rich repeat receptor-like protein kinase at5g49770-like	408	20	4.9e-83	0.5735	3	P:cellular process; F:kinase activity; P:metabolic process	-	IPR025875 (PFAM); G3DSA:3.80.10.10 (GENE3D); IPR013320 (G3DSA:2.60.120.GENE3D); IPR001611 (PFAM); PTHR24420 (PANTHER); PTHR24420:SF445 (PANTHER); CYTOPLASMIC_DOMAIN (PHOBIUS); NON_CYTOPLASMIC_DOMAIN (PHOBIUS); TRANSMEMBRANE (PHOBIUS); IPR001611 (PROSITE_PROFILES); IPR001611 (PROSITE_PROFILES); IPR001611 (PROSITE_PROFILES); SSF52058 (SUPERFAMILY); TMhelix (TMHMM)	-	BRN/hiseq/c72395_g1_i3|m.68108	-	-	-	-	PREDICTED: probable leucine-rich repeat receptor-like protein kinase At5g49770;Vitis vinifera;gi|359480969|ref|XP_002264658.2|
Pp10772|m.36096	probable leucine-rich repeat receptor-like protein kinase at5g49770-like	322	20	5.1e-96	0.738	7	F:protein serine/threonine kinase activity; F:oxidoreductase activity; C:cytoplasmic membrane-bounded vesicle; F:ATP binding; C:membrane; P:MAPK cascade; P:serine family amino acid metabolic process	EC:2.7.11.0	IPR002290 (SMART); IPR000719 (PFAM); G3DSA:1.10.510.10 (GENE3D); G3DSA:3.30.200.20 (GENE3D); PTHR24420:SF150 (PANTHER); PTHR24420 (PANTHER); IPR008271 (PROSITE_PATTERNS); IPR000719 (PROSITE_PROFILES); IPR011009 (SUPERFAMILY)	-	-	-	-	-	-	-
Pp10773|m.36099	dna polymerase iii like protein	110	20	7.7e-09	0.702	6	P:trichome differentiation; F:nucleoside-triphosphatase activity; F:DNA-directed DNA polymerase activity; P:DNA replication; F:ATP binding; C:DNA polymerase III complex	EC:3.6.1.15; EC:2.7.7.7	G3DSA:3.40.50.300 (GENE3D)	-	-	-	-	-	-	-
Pp10774|m.36103	replication factor c dna polymerase iii gamma-tau	71	20	9.6e-08	0.7235	3	F:nucleotidyltransferase activity; C:plastid; F:nucleotide binding	EC:2.7.7.0	no IPS match	-	-	-	-	-	-	-
Pp10775|m.36105	60s ribosomal protein mitochondrial	247	20	4.9e-107	0.753	5	C:ribosome; F:binding; F:structural constituent of ribosome; P:translation; P:ribosome biogenesis	-	G3DSA:2.30.170.40 (GENE3D); IPR001383 (PFAM); IPR026569 (PANTHER); IPR001383 (HAMAP); SSF143800 (SUPERFAMILY)	-	JASS/hiseq/c59250_g1_i1|m.44465	AT4G31460.1	Ribosomal L28 family	0	-	PREDICTED: 54S ribosomal protein L24, mitochondrial-like;Solanum lycopersicum;gi|460399175|ref|XP_004245117.1|
Pp10776|m.36109	---NA---	91	0	-	-		-	-	no IPS match	-	-	-	-	-	-	-
Pp10777|m.36111	---NA---	75	0	-	-		-	-	no IPS match	-	-	-	-	-	-	-
Pp10778|m.36113	---NA---	84	0	-	-		-	-	TRANSMEMBRANE (PHOBIUS); NON_CYTOPLASMIC_DOMAIN (PHOBIUS); CYTOPLASMIC_DOMAIN (PHOBIUS)	-	-	-	-	-	-	-
Pp10779|m.36114	protein	301	20	9.1e-166	0.7415	5	F:transcription factor activity, sequence-specific DNA binding; F:sequence-specific DNA binding; P:regulation of transcription, DNA-templated; C:transcription factor complex; P:regulation of transcription, DNA-templated	-	IPR001356 (SMART); IPR009057 (G3DSA:1.10.10.GENE3D); IPR001356 (PFAM); PTHR24329:SF236 (PANTHER); PTHR24329 (PANTHER); IPR001356 (PROSITE_PROFILES); IPR009057 (SUPERFAMILY)	-	Neg_S1/c17664_g1_i4|m.87715	-	-	-	-	WUSCHEL-related homeobox 13;Arabidopsis thaliana;gi|15237035|ref|NP_195280.1|
Pp1078|m.2157	---NA---	106	0	-	-		-	-	no IPS match	-	-	-	-	-	-	-
Pp10780|m.36121	hypothetical protein	116	2	3.1e-18	0.825		-	-	SIGNAL_PEPTIDE_C_REGION (PHOBIUS); SIGNAL_PEPTIDE_N_REGION (PHOBIUS); SIGNAL_PEPTIDE_H_REGION (PHOBIUS); NON_CYTOPLASMIC_DOMAIN (PHOBIUS); SIGNAL_PEPTIDE (PHOBIUS); SignalP-TM (SIGNALP_GRAM_POSITIVE); SignalP-noTM (SIGNALP_GRAM_NEGATIVE); SignalP-noTM (SIGNALP_EUK)	-	-	-	-	-	-	-
Pp10781|m.36123	40s ribosomal protein s26-2-like	126	20	3.6e-33	0.8005	4	C:cytosolic ribosome; F:structural constituent of ribosome; P:translation; P:ribosome biogenesis	-	IPR000892 (PFAM); IPR000892 (PANTHER); IPR000892 (PROSITE_PATTERNS)	-	NACLR/hiseq/c62021_g2_i1|m.46525	AT3G56340.1	Ribosomal protein S26e family protein	0	-	PREDICTED: 40S ribosomal protein S26-like;Setaria italica;gi|514812990|ref|XP_004981284.1|
Pp10782|m.36128	unnamed protein product	134	1	7.1e-05	0.53		-	-	CYTOPLASMIC_DOMAIN (PHOBIUS); TRANSMEMBRANE (PHOBIUS); NON_CYTOPLASMIC_DOMAIN (PHOBIUS)	-	-	-	-	-	-	-
Pp10783|m.36130	gtp-binding protein	64	20	1.7e-16	0.735	6	C:mitochondrion; C:plastid; P:obsolete GTP catabolic process; P:ribosome biogenesis; F:GTPase activity; F:GTP binding	-	IPR023179 (G3DSA:1.10.1580.GENE3D)	-	-	-	-	-	-	-
Pp10784|m.36132	---NA---	249	0	-	-		-	-	no IPS match	5A_all_NT_comp99729_c0_seq2|m.38179	S_2_3-6kb/023215|m.117346	-	-	-	PREDICTED: similar to pol polyprotein;Tribolium castaneum;gi|189242191|ref|XP_001810599.1|	-
Pp10785|m.36138	gtp-binding protein	102	20	2.3e-40	0.8835	6	C:mitochondrion; C:plastid; P:obsolete GTP catabolic process; P:ribosome biogenesis; F:GTPase activity; F:GTP binding	-	IPR006073 (PRINTS); G3DSA:3.40.50.300 (GENE3D); IPR006073 (PFAM); PTHR11089 (PANTHER); PTHR11089:SF4 (PANTHER); IPR027417 (SUPERFAMILY)	-	-	-	-	-	-	-
Pp10786|m.36139	phosphatidylglycerol phosphatidylinositol transfer protein	67	5	9.1e-18	0.712		-	-	NON_CYTOPLASMIC_DOMAIN (PHOBIUS); SIGNAL_PEPTIDE_N_REGION (PHOBIUS); SIGNAL_PEPTIDE (PHOBIUS); SIGNAL_PEPTIDE_H_REGION (PHOBIUS); SIGNAL_PEPTIDE_C_REGION (PHOBIUS); SignalP-noTM (SIGNALP_EUK); SignalP-TM (SIGNALP_GRAM_POSITIVE); TMhelix (TMHMM)	-	-	-	-	-	-	-
Pp10787|m.36140	---NA---	99	0	-	-		-	-	SIGNAL_PEPTIDE_C_REGION (PHOBIUS); SIGNAL_PEPTIDE_H_REGION (PHOBIUS); SIGNAL_PEPTIDE (PHOBIUS); SIGNAL_PEPTIDE_N_REGION (PHOBIUS); NON_CYTOPLASMIC_DOMAIN (PHOBIUS); SignalP-noTM (SIGNALP_EUK); SignalP-TM (SIGNALP_GRAM_POSITIVE); TMhelix (TMHMM)	-	-	-	-	-	-	-
Pp10788|m.36142	---NA---	71	0	-	-		-	-	no IPS match	-	-	-	-	-	-	-
Pp10789|m.36146	alpha-rhamnosidase-like protein	217	20	1.1e-82	0.771	2	P:biological_process; C:cellular_component	-	PF13088 (PFAM); IPR011040 (G3DSA:2.120.10.GENE3D); IPR011040 (SUPERFAMILY)	-	-	-	-	-	-	-
Pp1079|m.2161	armadillo beta-catenin-like repeat-containing protein	67	20	1.3e-26	0.9305	3	C:nuclear pore; F:protein transporter activity; P:intracellular protein transport	-	PTHR12596:SF2 (PANTHER); PTHR12596 (PANTHER)	-	-	-	-	-	-	-
Pp10790|m.36149	auxin response factor 2	125	20	2.8e-38	0.9315	11	P:fruit dehiscence; P:regulation of transcription, DNA-templated; P:positive regulation of flower development; P:negative regulation of cell proliferation; F:DNA binding; P:ovule development; P:floral organ abscission; F:protein dimerization activity; P:leaf senescence; P:auxin-activated signaling pathway; C:nucleus	-	IPR003340 (SMART); IPR003340 (PFAM); IPR015300 (G3DSA:2.40.330.GENE3D); PTHR31384 (PANTHER); NON_CYTOPLASMIC_DOMAIN (PHOBIUS); SIGNAL_PEPTIDE_H_REGION (PHOBIUS); SIGNAL_PEPTIDE_C_REGION (PHOBIUS); SIGNAL_PEPTIDE_N_REGION (PHOBIUS); SIGNAL_PEPTIDE (PHOBIUS); IPR003340 (PROSITE_PROFILES); IPR015300 (SUPERFAMILY); TMhelix (TMHMM)	-	-	-	-	-	-	-
Pp10791|m.36152	---NA---	58	0	-	-		-	-	no IPS match	-	-	-	-	-	-	-
Pp10792|m.36154	---NA---	168	0	-	-		-	-	no IPS match	-	-	-	-	-	-	-
Pp10793|m.36163	lysosomal alpha-mannosidase-like	168	20	2.5e-46	0.7615	6	F:alpha-mannosidase activity; C:cytoplasmic membrane-bounded vesicle; F:carbohydrate binding; P:mannose metabolic process; C:cell wall; F:zinc ion binding	EC:3.2.1.24	IPR011682 (PFAM); G3DSA:2.70.98.30 (GENE3D); PTHR11607 (PANTHER); PTHR11607:SF3 (PANTHER); SIGNAL_PEPTIDE_N_REGION (PHOBIUS); NON_CYTOPLASMIC_DOMAIN (PHOBIUS); SIGNAL_PEPTIDE_C_REGION (PHOBIUS); SIGNAL_PEPTIDE_H_REGION (PHOBIUS); SIGNAL_PEPTIDE (PHOBIUS); IPR011013 (SUPERFAMILY)	-	-	-	-	-	-	-
Pp10794|m.36166	methylcrotonoyl- carboxylase subunit alpha	201	20	1.3e-66	0.8545	11	F:cobalt ion binding; P:leucine catabolic process; F:ATP binding; F:biotin carboxylase activity; C:mitochondrial matrix; F:methylcrotonoyl-CoA carboxylase activity; C:cytosolic ribosome; P:fatty acid biosynthetic process; C:biotin carboxylase complex; P:isoleucine catabolic process; P:valine catabolic process	EC:6.3.4.14; EC:6.4.1.4	IPR005481 (PFAM); IPR016185 (G3DSA:3.40.50.GENE3D); IPR005479 (PFAM); IPR013816 (G3DSA:3.30.470.GENE3D); PTHR18866 (PANTHER); IPR011761 (PROSITE_PROFILES); IPR011764 (PROSITE_PROFILES); SSF56059 (SUPERFAMILY); IPR016185 (SUPERFAMILY)	-	-	-	-	-	-	-
Pp10795|m.36169	---NA---	53	0	-	-		-	-	no IPS match	-	-	-	-	-	-	-
Pp10796|m.36170	telomerase-binding protein est1a	53	17	2.7e-09	0.6859	3	P:spindle assembly involved in meiosis; P:meiotic nuclear division; C:nucleus	-	no IPS match	-	-	-	-	-	-	-
Pp10797|m.36171	ubx domain-containing protein	610	20	0	0.538	3	F:molecular_function; P:biological_process; C:cellular_component	-	IPR001012 (SMART); G3DSA:3.10.20.90 (GENE3D); IPR001012 (PFAM); PTHR13020 (PANTHER); PTHR13020:SF20 (PANTHER); IPR001012 (PROSITE_PROFILES); IPR012336 (SUPERFAMILY); SSF54236 (SUPERFAMILY)	-	E1/hiseq/c42120_g1_i1|m.35488	AT2G43210.1	Ubiquitin-like superfamily protein	0	-	uninformative;Fragaria vesca;gi|470121349|ref|XP_004296736.1|
Pp10798|m.36179	gtp-binding protein alpha	221	20	1.3e-95	0.84	16	P:response to fructose; P:gravitropism; F:signal transducer activity; P:G-protein coupled receptor signaling pathway; P:response to glucose; P:response to sucrose; P:regulation of root morphogenesis; F:GTP binding; P:obsolete GTP catabolic process; P:thigmotropism; F:G-protein beta/gamma-subunit complex binding; P:response to abscisic acid; F:GTPase activity; C:nucleus; P:response to mannitol; P:…	-	IPR001019 (PRINTS); IPR001019 (SMART); G3DSA:3.40.50.300 (GENE3D); IPR001019 (PFAM); IPR001019 (PANTHER); PTHR10218:SF90 (PANTHER); IPR027417 (SUPERFAMILY)	-	-	-	-	-	-	-
Pp10799|m.36182	gtp-binding protein alpha	221	20	1.3e-95	0.84	16	P:response to fructose; P:gravitropism; F:signal transducer activity; P:G-protein coupled receptor signaling pathway; P:response to glucose; P:response to sucrose; P:regulation of root morphogenesis; F:GTP binding; P:obsolete GTP catabolic process; P:thigmotropism; F:G-protein beta/gamma-subunit complex binding; P:response to abscisic acid; F:GTPase activity; C:nucleus; P:response to mannitol; P:…	-	-	-	-	-	-	-	-	-
Pp108|m.143	---NA---	99	0	-	-		-	-	no IPS match	-	-	-	-	-	-	-
Pp1080|m.2162	armadillo beta-catenin-like repeat-containing protein	87	20	1.9e-37	0.9195	3	C:nuclear pore; F:protein transporter activity; P:intracellular protein transport	-	PTHR12596 (PANTHER); PTHR12596:SF2 (PANTHER)	-	-	-	-	-	-	-
Pp10800|m.36185	protein	237	20	2.1e-102	0.848	16	P:response to fructose; P:gravitropism; F:signal transducer activity; P:G-protein coupled receptor signaling pathway; P:response to glucose; P:response to sucrose; P:regulation of root morphogenesis; F:GTP binding; P:obsolete GTP catabolic process; P:thigmotropism; F:G-protein beta/gamma-subunit complex binding; P:response to abscisic acid; F:GTPase activity; C:nucleus; P:response to mannitol; P:…	-	IPR001019 (PRINTS); IPR001019 (SMART); IPR011025 (G3DSA:1.10.400.GENE3D); G3DSA:3.40.50.300 (GENE3D); IPR001019 (PFAM); IPR001019 (PANTHER); PTHR10218:SF90 (PANTHER); IPR011025 (SUPERFAMILY); IPR027417 (SUPERFAMILY)	-	-	-	-	-	-	-
Pp10801|m.36189	protein	278	20	8.4e-29	0.4565	5	P:regulation of transcription, DNA-templated; P:transcription, DNA-templated; P:regulation of growth; P:brassinosteroid mediated signaling pathway; F:DNA binding	-	IPR008540 (PFAM); PTHR31506:SF0 (PANTHER); PTHR31506 (PANTHER)	-	S_2kb/polished_high/001414|m.1433	-	-	-	-	PREDICTED: BES1/BZR1 homolog protein 4-like;Fragaria vesca;gi|470115902|ref|XP_004294130.1|
Pp10802|m.36193	protein	277	20	3.3e-30	0.459	5	P:regulation of transcription, DNA-templated; P:transcription, DNA-templated; P:regulation of growth; P:brassinosteroid mediated signaling pathway; F:DNA binding	-	IPR008540 (PFAM); PTHR31506:SF0 (PANTHER); PTHR31506 (PANTHER)	3A_I19_VO_L_98837_T_8/11|m.35884	-	-	-	-	BES1/BZR1-like protein 3;Arabidopsis thaliana;gi|15234055|ref|NP_193624.1|	-
Pp10803|m.36197	nucleotide-diphospho-sugar transferase domain-containing protein	292	20	2.5e-110	0.7625	1	F:transferase activity, transferring glycosyl groups	-	PTHR12726 (PANTHER); PTHR12726:SF0 (PANTHER); NON_CYTOPLASMIC_DOMAIN (PHOBIUS); CYTOPLASMIC_DOMAIN (PHOBIUS); CYTOPLASMIC_DOMAIN (PHOBIUS); TRANSMEMBRANE (PHOBIUS); NON_CYTOPLASMIC_DOMAIN (PHOBIUS); TRANSMEMBRANE (PHOBIUS); TRANSMEMBRANE (PHOBIUS); SSF53448 (SUPERFAMILY); TMhelix (TMHMM); TMhelix (TMHMM)	-	-	-	-	-	-	-
Pp10804|m.36199	protein accumulation and replication of chloroplasts 3-like	137	16	5e-16	0.6281	12	F:GTP binding; P:chloroplast fission; F:GTPase activity; P:metabolic process; F:protein self-association; C:extrinsic component of plastid membrane; F:kinase activity; P:phosphorylation; C:chloroplast stroma; C:chloroplast outer membrane; F:protein binding; C:plastid	-	no IPS match	-	-	-	-	-	-	-
Pp10805|m.36202	plant adhesion molecule 1	102	20	2.4e-37	0.852	3	F:GTPase activator activity; C:intracellular; P:positive regulation of GTPase activity	-	PTHR22957:SF126 (PANTHER); PTHR22957 (PANTHER); IPR000195 (SUPERFAMILY)	-	-	-	-	-	-	-
Pp10806|m.36205	multidrug resistance	546	20	0	0.748	4	P:drug transmembrane transport; C:membrane; F:antiporter activity; F:drug transmembrane transporter activity	-	IPR002528 (PFAM); IPR002528 (TIGRFAM); PTHR11206 (PANTHER); PTHR11206:SF21 (PANTHER); TRANSMEMBRANE (PHOBIUS); TRANSMEMBRANE (PHOBIUS); TRANSMEMBRANE (PHOBIUS); TRANSMEMBRANE (PHOBIUS); CYTOPLASMIC_DOMAIN (PHOBIUS); CYTOPLASMIC_DOMAIN (PHOBIUS); NON_CYTOPLASMIC_DOMAIN (PHOBIUS); NON_CYTOPLASMIC_DOMAIN (PHOBIUS); TRANSMEMBRANE (PHOBIUS); CYTOPLASMIC_DOMAIN (PHOBIUS); NON_CYTOPLASMIC_DOMAIN (PHOBIU…	1A_I5_VO_L_4326_T_4/5|m.10086	Neg_S1/c15928_g1_i2|m.82270	-	-	-	uninformative;Selaginella moellendorffii;gi|302772513|ref|XP_002969674.1|	uninformative;Selaginella moellendorffii;gi|302772513|ref|XP_002969674.1|
Pp10807|m.36219	membrane-bound transcription factor site-1 protease	282	20	3.3e-77	0.7035	5	P:hyperosmotic salinity response; F:serine-type endopeptidase activity; C:Golgi apparatus; P:proteolysis; C:endoplasmic reticulum	EC:3.4.21.0	IPR015500 (PRINTS); IPR000209 (PFAM); IPR000209 (G3DSA:3.40.50.GENE3D); IPR015500 (PANTHER); PTHR10795:SF30 (PANTHER); IPR022398 (PROSITE_PATTERNS); SIGNAL_PEPTIDE_C_REGION (PHOBIUS); SIGNAL_PEPTIDE (PHOBIUS); SIGNAL_PEPTIDE_H_REGION (PHOBIUS); NON_CYTOPLASMIC_DOMAIN (PHOBIUS); SIGNAL_PEPTIDE_N_REGION (PHOBIUS); SignalP-noTM (SIGNALP_EUK); SignalP-TM (SIGNALP_GRAM_POSITIVE); IPR000209 (SUPERFAMIL…	-	-	-	-	-	-	-
Pp10809|m.36225	---NA---	116	0	-	-		-	-	TRANSMEMBRANE (PHOBIUS); CYTOPLASMIC_DOMAIN (PHOBIUS); NON_CYTOPLASMIC_DOMAIN (PHOBIUS); TMhelix (TMHMM)	-	-	-	-	-	-	-
Pp1081|m.2163	ferrochelatase ii	83	20	5.9e-29	0.907	4	F:ferrochelatase activity; P:heme biosynthetic process; C:chloroplast; P:chlorophyll metabolic process	EC:4.99.1.1	IPR001015 (PFAM); G3DSA:3.40.50.1400 (GENE3D); PTHR11108:SF0 (PANTHER); IPR001015 (PANTHER); SSF53800 (SUPERFAMILY)	-	P/miseq/c25294_g1_i1|m.22104	-	-	-	-	Ferrochelatase;Medicago truncatula;gi|357520251|ref|XP_003630414.1|
Pp10810|m.36228	abi3-interacting protein 3	1668	20	0	0.708	1	F:zinc ion binding	-	-	-	-	-	-	-	-	-
Pp10811|m.36246	abi3-interacting protein 3	1668	20	0	0.708	1	F:zinc ion binding	-	IPR013083 (G3DSA:3.30.40.GENE3D); IPR013323 (G3DSA:3.90.890.GENE3D); PTHR10131 (PANTHER); IPR017907 (PROSITE_PATTERNS); IPR001841 (PROSITE_PROFILES); SSF57850 (SUPERFAMILY); IPR008974 (SUPERFAMILY)	-	-	-	-	-	-	-
Pp10812|m.36264	abi3-interacting protein 3	209	16	9e-69	0.6544	2	F:metal ion binding; F:zinc ion binding	-	no IPS match	-	-	-	-	-	-	-
Pp10813|m.36267	udp rhamnose:anthocyanidin-3-glucoside rhamnosyltransferase	458	20	0	0.554	2	P:metabolic process; F:transferase activity, transferring hexosyl groups	EC:2.4.1.0	G3DSA:3.40.50.2000 (GENE3D); IPR002213 (PFAM); IPR002213 (PANTHER); PTHR11926:SF15 (PANTHER); SSF53756 (SUPERFAMILY)	3A_I16_VO_L_1204_T_17/19|m.31448	V/hiseq/c62843_g1_i2|m.67916	-	-	-	putative anthocyanidin-3-glucoside rhamnosyltransferase;Arabidopsis thaliana;gi|15227249|ref|NP_179844.1|	anthocyanidin 3-O-glucoside 2'''-O-xylosyltransferase;Arabidopsis thaliana;gi|15239543|ref|NP_200217.1|
Pp10814|m.36271	---NA---	55	0	-	-		-	-	no IPS match	-	-	-	-	-	-	-
Pp10815|m.36273	---NA---	100	0	-	-		-	-	no IPS match	-	-	-	-	-	-	-
Pp10816|m.36276	ubiquitin-associated protein	103	20	2.4e-47	0.6215	3	C:integral component of membrane; F:serine-type endopeptidase activity; P:proteolysis	EC:3.4.21	IPR015940 (SMART); G3DSA:1.10.8.10 (GENE3D); IPR000449 (PFAM); PTHR12917 (PANTHER); PTHR12917:SF11 (PANTHER); IPR015940 (PROSITE_PROFILES); IPR009060 (SUPERFAMILY)	-	-	-	-	-	-	-
Pp10817|m.36278	ubiquitin-associated domain-containing protein	97	20	1.5e-28	0.821	2	F:serine-type endopeptidase activity; C:integral component of membrane	EC:3.4.21.0	PTHR12917 (PANTHER); PTHR12917:SF11 (PANTHER); TRANSMEMBRANE (PHOBIUS); TRANSMEMBRANE (PHOBIUS); CYTOPLASMIC_DOMAIN (PHOBIUS); NON_CYTOPLASMIC_DOMAIN (PHOBIUS); NON_CYTOPLASMIC_DOMAIN (PHOBIUS); CYTOPLASMIC_DOMAIN (PHOBIUS); TRANSMEMBRANE (PHOBIUS); TMhelix (TMHMM)	-	-	-	-	-	-	-
Pp10818|m.36279	protein	410	20	2.2e-68	0.584	7	F:methyltransferase activity; P:methylation; C:extracellular region; F:transferase activity; F:protein C-terminal S-isoprenylcysteine carboxyl O-methyltransferase activity; C:integral component of membrane; P:C-terminal protein methylation	-	-	3A_all_VO_L_68431_T_4/8|m.30046	E1/hiseq/c27945_g1_i1|m.7156	AT5G59500.1	protein C-terminal S-isoprenylcysteine carboxyl O-methyltransferases	0	C-terminal S-isoprenylcysteine carboxyl O-methyltransferase;Arabidopsis thaliana;gi|15238431|ref|NP_200758.1|	C-terminal S-isoprenylcysteine carboxyl O-methyltransferase;Arabidopsis thaliana;gi|15238431|ref|NP_200758.1|
Pp10819|m.36286	protein	410	20	2.2e-68	0.584	7	F:methyltransferase activity; P:methylation; C:extracellular region; F:transferase activity; F:protein C-terminal S-isoprenylcysteine carboxyl O-methyltransferase activity; C:integral component of membrane; P:C-terminal protein methylation	-	IPR007318 (PFAM); PTHR12714 (PANTHER); TRANSMEMBRANE (PHOBIUS); TRANSMEMBRANE (PHOBIUS); TRANSMEMBRANE (PHOBIUS); TRANSMEMBRANE (PHOBIUS); CYTOPLASMIC_DOMAIN (PHOBIUS); TRANSMEMBRANE (PHOBIUS); TRANSMEMBRANE (PHOBIUS); NON_CYTOPLASMIC_DOMAIN (PHOBIUS); CYTOPLASMIC_DOMAIN (PHOBIUS); CYTOPLASMIC_DOMAIN (PHOBIUS); TRANSMEMBRANE (PHOBIUS); CYTOPLASMIC_DOMAIN (PHOBIUS); TRANSMEMBRANE (PHOBIUS); NON_CY…	-	-	-	-	-	-	-
Pp1082|m.2165	ferrochelatase	110	20	1.2e-46	0.951	4	F:ferrochelatase activity; P:heme biosynthetic process; C:chloroplast; P:chlorophyll metabolic process	EC:4.99.1.1	IPR001015 (PFAM); G3DSA:3.40.50.1400 (GENE3D); PTHR11108:SF0 (PANTHER); IPR001015 (PANTHER); SSF53800 (SUPERFAMILY)	-	-	-	-	-	-	-
Pp10820|m.36293	---NA---	644	0	-	-		-	-	no IPS match	-	-	-	-	-	-	-
Pp10821|m.36304	---NA---	1369	0	-	-		-	-	no IPS match	-	-	-	-	-	-	-
Pp10822|m.36321	l-lactate dehydrogenase	355	20	9.5e-148	0.7855	11	C:cytoplasm; P:cellular carbohydrate metabolic process; C:plasma membrane; F:L-lactate dehydrogenase activity; P:response to abscisic acid; P:glycolytic process; P:response to salt stress; P:oxidation-reduction process; F:nucleotide binding; P:gluconeogenesis; P:cysteine metabolic process	EC:1.1.1.27	IPR001557 (PRINTS); IPR001557 (PIRSF); IPR015955 (G3DSA:3.90.110.GENE3D); IPR001236 (PFAM); IPR011304 (TIGRFAM); IPR022383 (PFAM); IPR016040 (G3DSA:3.40.50.GENE3D); IPR001557 (PANTHER); PTHR11540:SF3 (PANTHER); IPR018177 (PROSITE_PATTERNS); IPR011304 (HAMAP); IPR015955 (SUPERFAMILY); SSF51735 (SUPERFAMILY)	5A_I16_VO_L_4_T_169980/214906|m.48724	-	AT4G17260.1	Lactate/malate dehydrogenase family protein	0	PREDICTED: L-lactate dehydrogenase A isoform X2;Vitis vinifera;gi|225427017|ref|XP_002271251.1|	-
Pp10823|m.36327	tpx2 (targeting protein for xklp2) family protein	161	20	1.2e-30	0.5845	5	C:intracellular organelle; P:macromolecule methylation; P:primary metabolic process; P:regulation of biological process; P:single-organism organelle organization	-	IPR027329 (PFAM); PTHR14326:SF14 (PANTHER); IPR009675 (PANTHER)	-	SDN/miseq/c27847_g1_i1|m.33545	-	-	-	-	uninformative;Ricinus communis;gi|255570264|ref|XP_002526092.1|
Pp10824|m.36328	---NA---	140	0	-	-		-	-	no IPS match	-	-	-	-	-	-	-
Pp10825|m.36333	adipocyte plasma membrane-associated protein	169	20	1.8e-81	0.75	3	F:strictosidine synthase activity; P:terpenoid biosynthetic process; P:indole biosynthetic process	EC:4.3.3.2	IPR011042 (G3DSA:2.120.10.GENE3D); IPR018119 (PFAM); PTHR10426 (PANTHER); SSF63829 (SUPERFAMILY)	-	-	-	-	-	-	-
Pp10826|m.36335	protein	1026	20	0	0.6075	1	F:molecular_function	-	IPR011990 (G3DSA:1.25.40.GENE3D); IPR002885 (TIGRFAM); IPR002885 (PFAM); IPR002885 (PFAM); PTHR24015:SF130 (PANTHER); PTHR24015 (PANTHER); IPR002885 (PROSITE_PROFILES); IPR002885 (PROSITE_PROFILES); IPR002885 (PROSITE_PROFILES); IPR002885 (PROSITE_PROFILES); IPR002885 (PROSITE_PROFILES); IPR002885 (PROSITE_PROFILES); IPR002885 (PROSITE_PROFILES); IPR002885 (PROSITE_PROFILES); IPR002885 (PROSITE_P…	-	-	-	-	-	-	-
Pp10827|m.36348	proline dehydrogenase mitochondrial-like	80	20	1.6e-13	0.6855	2	P:single-organism metabolic process; C:cytoplasmic membrane-bounded vesicle	-	IPR002872 (PFAM); G3DSA:3.20.20.220 (GENE3D); IPR015659 (PANTHER); SSF51730 (SUPERFAMILY)	-	-	-	-	-	-	-
Pp10828|m.36349	btb poz domain-containing protein	176	20	1.3e-90	0.712	5	C:nucleus; F:protein binding; P:flower development; P:glucuronoxylan metabolic process; P:xylan biosynthetic process	-	IPR000210 (SMART); IPR011333 (G3DSA:3.30.710.GENE3D); IPR013069 (PFAM); PTHR24413 (PANTHER); IPR000210 (PROSITE_PROFILES); IPR011333 (SUPERFAMILY)	-	P/miseq/c52575_g1_i1|m.58035	AT1G01640.1	BTB/POZ domain-containing protein	Putative role in flower development. Comparison of SALK_011721C to Columbia wild type resulted in a trend toward earlier flowering in the mutant (P=0.1) (Stapleton and Woodruff 2009, personal communication).	-	BTB/POZ domain-containing protein;Arabidopsis thaliana;gi|15228868|ref|NP_191182.1|
Pp10829|m.36353	btb poz domain-containing protein at3g56230-like	114	20	4.4e-50	0.545	5	P:xylan biosynthetic process; P:glucuronoxylan metabolic process; P:protein ubiquitination; C:nucleus; P:biological_process	-	SignalP-TM (SIGNALP_GRAM_POSITIVE)	-	-	-	-	-	-	-
Pp1083|m.2166	carboxypeptidase c	319	20	4.6e-117	0.742	1	F:carboxypeptidase activity	-	IPR001563 (PRINTS); IPR001563 (PFAM); G3DSA:3.40.50.1820 (GENE3D); PTHR11802:SF8 (PANTHER); IPR001563 (PANTHER); IPR018202 (PROSITE_PATTERNS); SSF53474 (SUPERFAMILY)	-	JASS/hiseq/c48312_g1_i1|m.16433	-	-	-	-	serine carboxypeptidase, putative;Ricinus communis;gi|255560778|ref|XP_002521402.1|
Pp10830|m.36354	dna polymerase zeta catalytic	609	20	4.1e-113	0.5875	1	F:binding	-	IPR001876 (SMART); IPR001876 (G3DSA:4.10.1060.GENE3D); IPR001876 (PFAM); PTHR23111:SF18 (PANTHER); PTHR23111 (PANTHER); IPR001876 (PROSITE_PATTERNS); IPR001876 (PROSITE_PATTERNS); IPR001876 (PROSITE_PROFILES); IPR001876 (PROSITE_PROFILES); SSF90209 (SUPERFAMILY)	-	-	AT1G55040.1	zinc finger (Ran-binding) family protein	0	-	-
Pp10831|m.36363	---NA---	225	0	-	-		-	-	TRANSMEMBRANE (PHOBIUS); CYTOPLASMIC_DOMAIN (PHOBIUS); NON_CYTOPLASMIC_DOMAIN (PHOBIUS)	-	-	-	-	-	-	-
Pp10832|m.36369	dna polymerase zeta catalytic	594	20	3.4e-113	0.5875	1	F:binding	-	IPR001876 (SMART); IPR001876 (G3DSA:4.10.1060.GENE3D); IPR001876 (PFAM); PTHR23111:SF18 (PANTHER); PTHR23111 (PANTHER); IPR001876 (PROSITE_PATTERNS); IPR001876 (PROSITE_PATTERNS); IPR001876 (PROSITE_PROFILES); IPR001876 (PROSITE_PROFILES); SSF90209 (SUPERFAMILY)	2A_all_VO_L_9577_T_13/71|m.16050	Basket/c21271_g1_i5|m.33763	-	-	-	DNA polymerase zeta catalytic subunit, putative;Ricinus communis;gi|255542648|ref|XP_002512387.1|	DNA polymerase zeta catalytic subunit, putative;Ricinus communis;gi|255542648|ref|XP_002512387.1|
Pp10833|m.36378	---NA---	62	0	-	-		-	-	TRANSMEMBRANE (PHOBIUS); NON_CYTOPLASMIC_DOMAIN (PHOBIUS); CYTOPLASMIC_DOMAIN (PHOBIUS); TMhelix (TMHMM)	-	-	-	-	-	-	-
Pp10834|m.36382	---NA---	69	0	-	-		-	-	no IPS match	-	-	-	-	-	-	-
Pp10835|m.36386	heat shock transcription factor 1	163	20	1.3e-48	0.727	4	F:DNA binding; C:cytoplasmic membrane-bounded vesicle; P:transcription, DNA-templated; P:response to stress	-	IPR000232 (PRINTS); IPR000232 (SMART); IPR000232 (PFAM); IPR011991 (G3DSA:1.10.10.GENE3D); IPR027725 (PANTHER); IPR027709 (PTHR10015:PANTHER); IPR000232 (PROSITE_PATTERNS); SSF46785 (SUPERFAMILY)	-	SDN/miseq/c60535_g1_i1|m.71698	-	-	-	-	heat stress transcription factor A-1a;Arabidopsis thaliana;gi|15236631|ref|NP_193510.1|
Pp10836|m.36393	---NA---	135	0	-	-		-	-	no IPS match	-	-	-	-	-	-	-
Pp10837|m.36395	dna repair and recombination protein rad54b	106	20	9.7e-32	0.737	4	P:DNA repair; F:DNA binding; F:ATP binding; F:helicase activity	-	IPR000330 (PFAM); PTHR10799 (PANTHER); PTHR10799:SF208 (PANTHER); IPR027417 (SUPERFAMILY)	-	-	-	-	-	-	-
Pp10838|m.36397	dsdna-dependent atpase	129	20	6.2e-42	0.712	2	F:nucleic acid binding; F:hydrolase activity, acting on acid anhydrides	-	G3DSA:3.40.50.300 (GENE3D); IPR000330 (PFAM); PTHR10799 (PANTHER); PTHR10799:SF208 (PANTHER); IPR027417 (SUPERFAMILY)	-	-	-	-	-	-	-
Pp10839|m.36398	snf2 family dna-dependent atpase	157	1	7.4e-06	0.7	1	F:ATP binding	-	no IPS match	-	-	-	-	-	-	-
Pp1084|m.2170	---NA---	54	0	-	-		-	-	no IPS match	-	-	-	-	-	-	-
Pp10840|m.36402	l-gulonolactone oxidase-like	355	20	2.9e-137	0.7335	1	F:oxidoreductase activity, acting on the CH-OH group of donors, oxygen as acceptor	EC:1.1.3.0	IPR010030 (TIGRFAM); IPR007173 (PFAM); PTHR13878:SF15 (PANTHER); PTHR13878 (PANTHER)	5A_all_VO_L_2_T_302994/409051|m.39954	-	-	-	-	PREDICTED: LOW QUALITY PROTEIN: L-gulonolactone oxidase-like;Phoenix dactylifera;gi|672194153|ref|XP_008776218.1|	-
Pp10841|m.36406	protein	403	20	4.8e-57	0.704	1	F:binding	-	IPR001005 (PFAM); IPR006447 (TIGRFAM); IPR009057 (G3DSA:1.10.10.GENE3D); IPR025756 (PFAM); PTHR31499 (PANTHER); PTHR31499:SF0 (PANTHER); IPR017930 (PROSITE_PROFILES); IPR009057 (SUPERFAMILY)	-	V1_1kb_2/022384|m.775511	AT3G24120.2	Homeodomain-like superfamily protein	0	-	transfactor, putative;Arabidopsis thaliana;gi|15229582|ref|NP_189054.1|
Pp10842|m.36413	---NA---	81	0	-	-		-	-	no IPS match	-	-	-	-	-	-	-
Pp10843|m.36415	gag-pol polyprotein	161	20	3.8e-32	0.7075	8	F:metal ion binding; F:DNA binding; F:hydrolase activity; F:peroxidase activity; F:transferase activity; P:DNA recombination; P:obsolete peroxidase reaction; P:response to oxidative stress	EC:1.11.1.7	G3DSA:3.30.420.10 (GENE3D); PTHR11439 (PANTHER); IPR012337 (SUPERFAMILY)	-	-	-	-	-	-	-
Pp10845|m.36417	protein	206	20	2.1e-104	0.794	1	C:cytosol	-	IPR006840 (PFAM); IPR013024 (G3DSA:3.10.490.GENE3D); IPR006840 (PANTHER); PTHR12192:SF0 (PANTHER); SSF110857 (SUPERFAMILY)	2A_I2_VO_L_86_T_20/35|m.24891	DCR/hiseq/c84254_g1_i1|m.45554	AT1G44790.1	ChaC-like family protein	0	zinc finger family protein;Populus trichocarpa;gi|224067343|ref|XP_002302470.1|	Cation transport protein chaC, putative;Ricinus communis;gi|255545466|ref|XP_002513793.1|
Pp10846|m.36422	ycf60-like protein; uncharacterized protein	228	20	2.2e-42	0.592	1	C:chloroplast	-	TRANSMEMBRANE (PHOBIUS); TRANSMEMBRANE (PHOBIUS); NON_CYTOPLASMIC_DOMAIN (PHOBIUS); NON_CYTOPLASMIC_DOMAIN (PHOBIUS); CYTOPLASMIC_DOMAIN (PHOBIUS); TRANSMEMBRANE (PHOBIUS); CYTOPLASMIC_DOMAIN (PHOBIUS); TRANSMEMBRANE (PHOBIUS); CYTOPLASMIC_DOMAIN (PHOBIUS); TMhelix (TMHMM); TMhelix (TMHMM); TMhelix (TMHMM); TMhelix (TMHMM)	-	-	AT2G47840.1	Uncharacterised conserved protein ycf60	0	-	-
Pp10847|m.36427	---NA---	49	0	-	-		-	-	NON_CYTOPLASMIC_DOMAIN (PHOBIUS); TRANSMEMBRANE (PHOBIUS); CYTOPLASMIC_DOMAIN (PHOBIUS)	-	-	-	-	-	-	-
Pp10848|m.36428	---NA---	83	0	-	-		-	-	no IPS match	-	-	-	-	-	-	-
Pp10849|m.36431	dehydration-responsive element binding protein 2	336	20	1.3e-33	0.789	5	F:transcription factor activity, sequence-specific DNA binding; F:DNA binding; P:regulation of transcription, DNA-templated; C:transcription factor complex; P:regulation of transcription, DNA-templated	-	IPR001471 (PRINTS); IPR001471 (SMART); IPR001471 (G3DSA:3.30.730.GENE3D); IPR001471 (PFAM); PTHR31729:SF0 (PANTHER); PTHR31729 (PANTHER); IPR001471 (PROSITE_PROFILES); IPR016177 (SUPERFAMILY)	3A_I16_NT_comp27605_c0_seq1|m.30410	BRS/miseq/c9970_g1_i1|m.6947	AT2G23340.1	DREB and EAR motif protein 3	encodes a member of the DREB subfamily A-5 of ERF/AP2 transcription factor family. The protein contains one AP2 domain. There are 16 members in this subfamily including RAP2.1, RAP2.9 and RAP2.10.	ethylene-responsive transcription factor ERF010;Arabidopsis thaliana;gi|15240237|ref|NP_201520.1|	ethylene-responsive transcription factor ERF010;Arabidopsis thaliana;gi|15240237|ref|NP_201520.1|
Pp10850|m.36437	---NA---	131	0	-	-		-	-	SIGNAL_PEPTIDE_H_REGION (PHOBIUS); SIGNAL_PEPTIDE_N_REGION (PHOBIUS); SIGNAL_PEPTIDE_C_REGION (PHOBIUS); SIGNAL_PEPTIDE (PHOBIUS); NON_CYTOPLASMIC_DOMAIN (PHOBIUS); SignalP-noTM (SIGNALP_GRAM_NEGATIVE); SignalP-TM (SIGNALP_GRAM_POSITIVE); SignalP-noTM (SIGNALP_EUK)	-	-	-	-	-	-	-
Pp10851|m.36442	nucleoporin seh1-like	98	20	2.5e-24	0.6365	9	C:nuclear envelope; F:protein binding; P:cellular component organization; P:macromolecule localization; P:primary metabolic process; P:cellular catabolic process; P:single-organism process; P:organic substance transport; P:organic substance catabolic process	-	IPR001680 (SMART); IPR001680 (PFAM); IPR015943 (G3DSA:2.130.10.GENE3D); PTHR11024 (PANTHER); PTHR11024:SF3 (PANTHER); IPR017986 (PROSITE_PROFILES); IPR001680 (PROSITE_PROFILES); IPR017986 (SUPERFAMILY)	-	-	-	-	-	-	-
Pp10852|m.36445	---NA---	102	0	-	-		-	-	no IPS match	-	-	-	-	-	-	-
Pp10853|m.36448	f-box fbd lrr-repeat protein	402	20	1e-20	0.423	2	F:ligase activity; P:metabolic process	-	G3DSA:3.80.10.10 (GENE3D); PTHR32212 (PANTHER); IPR001810 (SUPERFAMILY); SSF52047 (SUPERFAMILY)	-	-	-	-	-	-	-
Pp10854|m.36450	cell number regulator 5	125	20	1.7e-18	0.5035	6	P:phosphatidylinositol biosynthetic process; C:integral component of membrane; C:membrane; F:molecular_function; P:biological_process; C:plasma membrane	-	IPR006461 (TIGRFAM); IPR006461 (PFAM); PTHR31670:SF1 (PANTHER); PTHR31670 (PANTHER); CYTOPLASMIC_DOMAIN (PHOBIUS); TRANSMEMBRANE (PHOBIUS); NON_CYTOPLASMIC_DOMAIN (PHOBIUS); TMhelix (TMHMM)	-	-	-	-	-	-	-
Pp10855|m.36452	threonine dehydratase chloroplastic-like	92	20	2.6e-37	0.822	8	F:pyridoxal phosphate binding; F:GTP binding; P:isoleucine biosynthetic process; F:L-threonine ammonia-lyase activity; C:plastid; P:glycine metabolic process; P:L-serine metabolic process; P:threonine metabolic process	EC:4.3.1.19	G3DSA:3.40.1020.10 (GENE3D); IPR001721 (PFAM); SSF55021 (SUPERFAMILY)	-	-	-	-	-	-	-
Pp10856|m.36454	---NA---	62	0	-	-		-	-	CYTOPLASMIC_DOMAIN (PHOBIUS); TRANSMEMBRANE (PHOBIUS); NON_CYTOPLASMIC_DOMAIN (PHOBIUS); SignalP-noTM (SIGNALP_EUK); TMhelix (TMHMM)	-	-	-	-	-	-	-
Pp10857|m.36455	ap2 erf domain-containing transcription factor	237	20	9.3e-33	0.7765	5	F:transcription factor activity, sequence-specific DNA binding; F:DNA binding; P:regulation of transcription, DNA-templated; C:transcription factor complex; P:regulation of transcription, DNA-templated	-	IPR001471 (PRINTS); IPR001471 (SMART); IPR001471 (G3DSA:3.30.730.GENE3D); IPR001471 (PFAM); PTHR31985:SF0 (PANTHER); PTHR31985 (PANTHER); IPR001471 (PROSITE_PROFILES); IPR016177 (SUPERFAMILY)	1A_I3_VO_L_32367_T_11/18|m.8360	NACLR/hiseq/c63566_g1_i1|m.50419	AT1G01250.1	Integrase-type DNA-binding superfamily protein	encodes a member of the DREB subfamily A-4 of ERF/AP2 transcription factor family. The protein contains one AP2 domain. There are 17 members in this subfamily including TINY.	PREDICTED: ethylene-responsive transcription factor TINY-like;Solanum lycopersicum;gi|460379816|ref|XP_004235656.1|	PREDICTED: ethylene-responsive transcription factor TINY-like;Solanum lycopersicum;gi|460379816|ref|XP_004235656.1|
Pp10858|m.36459	ap2 erf domain-containing transcription factor	237	20	7.8e-33	0.778	5	F:transcription factor activity, sequence-specific DNA binding; F:DNA binding; P:regulation of transcription, DNA-templated; C:transcription factor complex; P:regulation of transcription, DNA-templated	-	IPR001471 (PRINTS); IPR001471 (SMART); IPR001471 (PFAM); IPR001471 (G3DSA:3.30.730.GENE3D); PTHR31985 (PANTHER); PTHR31985:SF0 (PANTHER); IPR001471 (PROSITE_PROFILES); IPR016177 (SUPERFAMILY)	-	-	-	-	-	-	-
Pp10859|m.36463	---NA---	53	0	-	-		-	-	no IPS match	-	-	-	-	-	-	-
Pp1086|m.2171	e430025e21rik protein	137	20	7.1e-25	0.728	2	F:phospholipid binding; C:WASH complex	-	IPR019393 (PFAM); IPR019393 (PANTHER); PTHR15691:SF6 (PANTHER)	-	-	-	-	-	-	-
Pp10860|m.36464	protein notum homolog	123	20	1.4e-25	0.6635	1	F:hydrolase activity	-	IPR004963 (PFAM); IPR004963 (PANTHER); PTHR21562:SF1 (PANTHER)	-	-	-	-	-	-	-
Pp10861|m.36468	---NA---	78	0	-	-		-	-	no IPS match	-	-	-	-	-	-	-
Pp10862|m.36470	cyclin-dependent kinase f-4-like	592	20	0	0.7915	4	F:RNA polymerase II carboxy-terminal domain kinase activity; P:protein phosphorylation; F:ATP binding; P:serine family amino acid metabolic process	EC:2.7.11.23	IPR002290 (SMART); G3DSA:3.30.200.20 (GENE3D); G3DSA:1.10.510.10 (GENE3D); IPR000719 (PFAM); PTHR24055:SF52 (PANTHER); PTHR24055 (PANTHER); IPR008271 (PROSITE_PATTERNS); IPR000719 (PROSITE_PROFILES); IPR011009 (SUPERFAMILY)	2A_I10_NT_comp28790_c0_seq5|m.17596	BRS/miseq/c26757_g2_i1|m.37357	-	-	-	PREDICTED: cyclin-dependent kinase F-4-like;Vitis vinifera;gi|359474639|ref|XP_002265359.2|	PREDICTED: cyclin-dependent kinase F-4-like;Vitis vinifera;gi|359474639|ref|XP_002265359.2|
Pp10863|m.36475	---NA---	97	0	-	-		-	-	-	-	-	-	-	-	-	-
Pp10864|m.36477	---NA---	97	0	-	-		-	-	no IPS match	-	-	-	-	-	-	-
Pp10866|m.36479	---NA---	73	0	-	-		-	-	SignalP-TM (SIGNALP_GRAM_POSITIVE)	-	-	-	-	-	-	-
Pp10868|m.36482	btb poz domain-containing protein at1g03010-like	300	20	1.6e-88	0.748	1	F:binding	-	IPR027356 (PFAM); PTHR32370:SF0 (PANTHER); PTHR32370 (PANTHER); IPR027356 (PROSITE_PROFILES)	-	-	-	-	-	-	-
Pp10869|m.36485	---NA---	61	0	-	-		-	-	no IPS match	-	-	-	-	-	-	-
Pp1087|m.2180	---NA---	91	0	-	-		-	-	-	-	-	-	-	-	-	-
Pp10870|m.36487	nitrate transporter -like	340	20	1.7e-102	0.694	4	C:membrane; P:response to inorganic substance; P:transport; F:transporter activity	-	IPR000109 (PFAM); G3DSA:1.20.1250.20 (GENE3D); PTHR11654:SF37 (PANTHER); IPR000109 (PANTHER); CYTOPLASMIC_DOMAIN (PHOBIUS); CYTOPLASMIC_DOMAIN (PHOBIUS); NON_CYTOPLASMIC_DOMAIN (PHOBIUS); NON_CYTOPLASMIC_DOMAIN (PHOBIUS); TRANSMEMBRANE (PHOBIUS); TRANSMEMBRANE (PHOBIUS); NON_CYTOPLASMIC_DOMAIN (PHOBIUS); TRANSMEMBRANE (PHOBIUS); TRANSMEMBRANE (PHOBIUS); CYTOPLASMIC_DOMAIN (PHOBIUS); TRANSMEMBRANE…	-	-	-	-	-	-	-
Pp10871|m.36491	---NA---	122	0	-	-		-	-	no IPS match	-	-	-	-	-	-	-
Pp10872|m.36495	---NA---	367	0	-	-		-	-	-	-	-	-	-	-	-	-
Pp10873|m.36502	---NA---	53	0	-	-		-	-	no IPS match	-	-	-	-	-	-	-
Pp10874|m.36503	---NA---	88	0	-	-		-	-	no IPS match	-	-	-	-	-	-	-
Pp10875|m.36505	---NA---	129	0	-	-		-	-	no IPS match	-	-	-	-	-	-	-
Pp10876|m.36509	---NA---	367	0	-	-		-	-	no IPS match	-	-	-	-	-	-	-
Pp10877|m.36517	tir nbs	445	20	1.3e-116	0.6665	4	P:response to stimulus; F:anion binding; F:adenyl ribonucleotide binding; F:purine ribonucleoside binding	-	IPR000767 (PRINTS); IPR003593 (SMART); G3DSA:3.40.50.300 (GENE3D); IPR002182 (PFAM); PTHR23155 (PANTHER); IPR027417 (SUPERFAMILY)	-	S_3_3-6kb/002473|m.137313	-	-	-	-	tir-nbs-lrr resistance protein;Populus trichocarpa;gi|224062607|ref|XP_002300860.1|
Pp10878|m.36521	protein	365	20	4.2e-61	0.4775	5	F:ATP binding; F:ADP binding; F:nucleotide binding; P:signal transduction; P:defense response	-	PF13504 (PFAM); PF13855 (PFAM); IPR001611 (PFAM); G3DSA:3.80.10.10 (GENE3D); G3DSA:3.80.10.10 (GENE3D); PTHR23155 (PANTHER); SSF52058 (SUPERFAMILY)	-	-	-	-	-	-	-
Pp10879|m.36526	pre-mrna splicing factor domain-containing protein	400	20	1.3e-53	0.694	1	C:nucleus	-	IPR019339 (SMART); IPR022209 (PFAM); IPR019339 (PFAM); PTHR16196 (PANTHER); PTHR16196:SF0 (PANTHER)	-	DCS_1kb/016356|m.120652	AT2G44200.1	CBF1-interacting co-repressor CIR, N-terminal;Pre-mRNA splicing factor	0	-	uninformative;Fragaria vesca;gi|470121865|ref|XP_004296977.1|
Pp10880|m.36530	protein fam38b	305	20	1.1e-113	0.7265	3	P:single-organism process; C:cytoplasmic membrane-bounded vesicle; C:membrane	-	IPR027272 (PFAM); PTHR13167:SF1 (PANTHER); IPR027272 (PANTHER); CYTOPLASMIC_DOMAIN (PHOBIUS); TRANSMEMBRANE (PHOBIUS); NON_CYTOPLASMIC_DOMAIN (PHOBIUS); TMhelix (TMHMM)	-	S_2_3-6kb/025858|m.123038	AT2G48060.1	0	0	-	uninformative;Vitis vinifera;gi|359487984|ref|XP_002263069.2|
Pp10881|m.36537	heat shock protein 101	178	20	2.8e-54	0.698	1	P:response to stress	-	IPR013093 (PFAM); G3DSA:3.40.50.300 (GENE3D); PTHR11638 (PANTHER); PTHR11638:SF18 (PANTHER); IPR027417 (SUPERFAMILY)	-	-	-	-	-	-	-
Pp10882|m.36542	---NA---	92	0	-	-		-	-	no IPS match	-	-	-	-	-	-	-
Pp10883|m.36544	---NA---	85	0	-	-		-	-	no IPS match	-	-	-	-	-	-	-
Pp10884|m.36546	zinc transporter	102	20	2.4e-33	0.5945	4	C:plasma membrane; P:zinc II ion transmembrane transport; C:integral component of membrane; F:zinc ion transmembrane transporter activity	-	IPR003689 (PFAM); TRANSMEMBRANE (PHOBIUS); TRANSMEMBRANE (PHOBIUS); CYTOPLASMIC_DOMAIN (PHOBIUS); NON_CYTOPLASMIC_DOMAIN (PHOBIUS); CYTOPLASMIC_DOMAIN (PHOBIUS); TMhelix (TMHMM); TMhelix (TMHMM)	-	-	-	-	-	-	-
Pp10885|m.36547	zinc iron	118	20	1.3e-47	0.64	4	P:zinc II ion transmembrane transport; C:cell part; C:integral component of membrane; F:zinc ion transmembrane transporter activity	-	IPR003689 (PFAM); PTHR11040:SF1 (PANTHER); PTHR11040 (PANTHER); CYTOPLASMIC_DOMAIN (PHOBIUS); NON_CYTOPLASMIC_DOMAIN (PHOBIUS); NON_CYTOPLASMIC_DOMAIN (PHOBIUS); TRANSMEMBRANE (PHOBIUS); TRANSMEMBRANE (PHOBIUS); TRANSMEMBRANE (PHOBIUS); CYTOPLASMIC_DOMAIN (PHOBIUS); TMhelix (TMHMM); TMhelix (TMHMM); TMhelix (TMHMM)	-	-	-	-	-	-	-
Pp10886|m.36549	sec20 family protein	234	20	2.4e-94	0.7505	3	C:cytoplasm; P:cellulose biosynthetic process; P:Golgi vesicle transport	-	IPR005606 (PFAM); PTHR12825 (PANTHER); PTHR12825:SF0 (PANTHER); NON_CYTOPLASMIC_DOMAIN (PHOBIUS); TRANSMEMBRANE (PHOBIUS); CYTOPLASMIC_DOMAIN (PHOBIUS); TMhelix (TMHMM)	-	-	-	-	-	-	-
Pp10887|m.36553	nicotiana eukaryotic translation initiation factor 4a	408	20	0	0.967	12	F:translation initiation factor activity; P:response to hypoxia; C:exon-exon junction complex; C:nucleolus; P:rRNA processing; F:ATP-dependent helicase activity; C:nuclear speck; F:ATP binding; P:mRNA processing; C:membrane; C:ribosome; P:regulation of translational initiation	-	IPR001650 (SMART); IPR014001 (SMART); IPR001650 (PFAM); G3DSA:3.40.50.300 (GENE3D); G3DSA:3.40.50.300 (GENE3D); IPR011545 (PFAM); PTHR24031 (PANTHER); IPR001650 (PROSITE_PROFILES); IPR014001 (PROSITE_PROFILES); IPR014014 (PROSITE_PROFILES); IPR027417 (SUPERFAMILY)	5A_all_VO_L_5007_T_155/182|m.41037	Neg_S1/c15069_g1_i2|m.79939	AT3G19760.1	eukaryotic initiation factor 4A-III	Encodes an RNA helicase that may be a component of the Exon Junction Complex. Subcellular localization is modulated by stress. Under normal conditions it is localized to the nuceloplasm but under hyopoxic conditions it localizes to the nucleolus and splicing speckles.	PREDICTED: eukaryotic initiation factor 4A-3;Vitis vinifera;gi|225464928|ref|XP_002275011.1|	DEAD-box ATP-dependent RNA helicase 2;Arabidopsis thaliana;gi|15230945|ref|NP_188610.1|
Pp10888|m.36554	protein	65	20	4e-26	0.92	5	F:alpha,alpha-trehalose-phosphate synthase (UDP-forming) activity; F:trehalose-phosphatase activity; P:trehalose biosynthetic process; P:starch metabolic process; P:sucrose metabolic process	EC:2.4.1.15; EC:3.1.3.12	G3DSA:3.40.50.2000 (GENE3D); IPR001830 (PFAM); PTHR10788:SF6 (PANTHER); PTHR10788 (PANTHER); SSF53756 (SUPERFAMILY)	-	-	-	-	-	-	-
Pp10889|m.36557	---NA---	251	0	-	-		-	-	no IPS match	-	-	-	-	-	-	-
Pp1089|m.2183	---NA---	91	0	-	-		-	-	no IPS match	-	-	-	-	-	-	-
Pp10890|m.36560	protein	364	20	1.4e-20	0.581	2	F:molecular_function; P:biological_process	-	IPR012881 (PFAM)	-	Wound/hiseq/c67172_g1_i1|m.37309	AT2G42760.1	0	0	-	uninformative;Cucumis sativus;gi|449495563|ref|XP_004159879.1|
Pp10891|m.36566	atp-dependent clp protease atp-binding subunit -like	166	20	2e-71	0.8405	7	P:protein folding; F:peptidase activity; C:mitochondrial matrix; F:ATP binding; F:unfolded protein binding; F:nucleoside-triphosphatase activity; P:proteolysis	EC:3.6.1.15	G3DSA:1.10.8.60 (GENE3D); IPR013093 (PFAM); G3DSA:3.40.50.300 (GENE3D); IPR019489 (PFAM); PTHR11262 (PANTHER); IPR004487 (PTHR11262:PANTHER); IPR027417 (SUPERFAMILY)	-	-	-	-	-	-	-
Pp10892|m.36568	atp-dependent clp protease atp-binding subunit	90	20	1.3e-39	0.924	7	F:peptidase activity; P:protein folding; F:ATP binding; F:unfolded protein binding; F:nucleoside-triphosphatase activity; P:proteolysis; C:mitochondrion	EC:3.6.1.15	G3DSA:3.40.50.300 (GENE3D); IPR013093 (PFAM); IPR004487 (PTHR11262:PANTHER); PTHR11262 (PANTHER); IPR027417 (SUPERFAMILY)	-	-	-	-	-	-	-
Pp10893|m.36570	probable methyltransferase pmt13-like	122	20	5.7e-56	0.7255	2	P:methylation; F:methyltransferase activity	EC:2.1.1.0	IPR004159 (PFAM); PTHR31608 (PANTHER); PTHR31608:SF0 (PANTHER)	-	-	-	-	-	-	-
Pp10894|m.36572	protein	500	20	8.9e-171	0.7425	1	P:single-organism process	-	G3DSA:1.20.1250.20 (GENE3D); IPR011701 (PFAM); PTHR24003:SF115 (PANTHER); PTHR24003 (PANTHER); CYTOPLASMIC_DOMAIN (PHOBIUS); TRANSMEMBRANE (PHOBIUS); TRANSMEMBRANE (PHOBIUS); NON_CYTOPLASMIC_DOMAIN (PHOBIUS); CYTOPLASMIC_DOMAIN (PHOBIUS); TRANSMEMBRANE (PHOBIUS); TRANSMEMBRANE (PHOBIUS); CYTOPLASMIC_DOMAIN (PHOBIUS); NON_CYTOPLASMIC_DOMAIN (PHOBIUS); NON_CYTOPLASMIC_DOMAIN (PHOBIUS); TRANSMEMBRAN…	1A_all_NT_comp92323_c0_seq2|m.232	-	-	-	-	protein UNFERTILIZED EMBRYO SAC 2;Arabidopsis thaliana;gi|15218229|ref|NP_177937.1|	-
Pp10895|m.36579	protein	198	19	7.3e-111	0.7611	2	C:nucleus; P:syncytium formation	-	no IPS match	-	-	AT3G55420.1	0	0	-	-
Pp10896|m.36582	---NA---	812	0	-	-		-	-	no IPS match	-	-	-	-	-	-	-
Pp10897|m.36590	unknown; uncharacterized protein loc100828680	861	20	3.4e-33	0.7335	2	F:organic cyclic compound binding; F:heterocyclic compound binding	-	no IPS match	-	-	-	-	-	-	-
Pp10898|m.36597	unknown	830	15	5.7e-11	0.686	2	F:nucleic acid binding; F:nucleotide binding	-	no IPS match	-	-	-	-	-	-	-
Pp10899|m.36604	hydroxyproline-rich glycoprotein family protein	520	20	6.1e-49	0.6385	3	F:molecular_function; P:biological_process; C:nucleus	-	-	-	-	AT3G56590.2	hydroxyproline-rich glycoprotein family protein	0	-	-
Pp109|m.145	heavy metal transporter	127	20	5.4e-26	0.589	6	F:binding; P:response to metal ion; P:transition metal ion transport; F:cation transmembrane transporter activity; F:hydrolase activity; C:membrane	-	IPR001757 (PRINTS); IPR001757 (TIGRFAM); IPR023298 (G3DSA:1.20.1110.GENE3D); IPR023214 (PFAM); PTHR24093 (PANTHER); IPR027265 (PTHR24093:PANTHER); PS01229 (PROSITE_PATTERNS); CYTOPLASMIC_DOMAIN (PHOBIUS); TRANSMEMBRANE (PHOBIUS); NON_CYTOPLASMIC_DOMAIN (PHOBIUS); IPR023214 (SUPERFAMILY); TMhelix (TMHMM)	-	-	-	-	-	-	-
Pp1090|m.2186	---NA---	61	0	-	-		-	-	NON_CYTOPLASMIC_DOMAIN (PHOBIUS); TRANSMEMBRANE (PHOBIUS); CYTOPLASMIC_DOMAIN (PHOBIUS); TMhelix (TMHMM)	-	-	-	-	-	-	-
Pp10900|m.36611	hydroxyproline-rich glycoprotein family protein	520	20	6.1e-49	0.6385	3	F:molecular_function; P:biological_process; C:nucleus	-	no IPS match	-	-	-	-	-	-	-
Pp10901|m.36617	hydroxyproline-rich glycoprotein family protein	437	20	9.9e-27	0.68	2	C:nucleus; F:zinc ion binding	-	no IPS match	-	-	-	-	-	-	-
Pp10902|m.36623	calcium-binding mitochondrial carrier protein s -1-like	208	20	5.5e-95	0.7575	4	C:integral component of membrane; C:cytoplasmic part; P:transmembrane transport; C:intracellular membrane-bounded organelle	-	IPR018108 (PFAM); IPR023395 (G3DSA:1.50.40.GENE3D); PTHR24089 (PANTHER); PTHR24089:SF92 (PANTHER); NON_CYTOPLASMIC_DOMAIN (PHOBIUS); NON_CYTOPLASMIC_DOMAIN (PHOBIUS); TRANSMEMBRANE (PHOBIUS); CYTOPLASMIC_DOMAIN (PHOBIUS); TRANSMEMBRANE (PHOBIUS); IPR018108 (PROSITE_PROFILES); IPR018108 (PROSITE_PROFILES); IPR023395 (SUPERFAMILY)	-	S/hiseq/c32142_g1_i1|m.12242	-	-	-	-	mitochondrial substrate carrier family protein;Arabidopsis thaliana;gi|15238315|ref|NP_201302.1|
Pp10903|m.36625	mitochondrial substrate carrier family protein	82	20	7e-20	0.7315	4	C:membrane; C:cytoplasmic part; P:transport; C:intracellular membrane-bounded organelle	-	IPR002067 (PRINTS); IPR018108 (PFAM); IPR023395 (G3DSA:1.50.40.GENE3D); PTHR24089 (PANTHER); PTHR24089:SF92 (PANTHER); IPR018108 (PROSITE_PROFILES); IPR023395 (SUPERFAMILY)	-	-	-	-	-	-	-
Pp10904|m.36627	myotubularin-like phosphatases ii-like protein	93	20	7.6e-32	0.7615	6	F:protein tyrosine phosphatase activity; F:phosphatidylinositol-3-phosphatase activity; F:phosphatidylinositol-3,5-bisphosphate 3-phosphatase activity; P:peptidyl-tyrosine dephosphorylation; C:plastid; P:tyrosine metabolic process	EC:3.1.3.48; EC:3.1.3.64	IPR011993 (G3DSA:2.30.29.GENE3D); SSF50729 (SUPERFAMILY); TMhelix (TMHMM)	-	-	-	-	-	-	-
Pp10905|m.36628	ubiquitin carboxyl-terminal hydrolase-like protein	399	20	3.6e-102	0.7155	2	C:mitochondrion; F:hydrolase activity	-	IPR021099 (PFAM); PTHR31476:SF0 (PANTHER); PTHR31476 (PANTHER)	-	K_S1/c8503_g1_i2|m.184357	AT1G79120.1	Ubiquitin carboxyl-terminal hydrolase family protein	0	-	PREDICTED: protein ROOT PRIMORDIUM DEFECTIVE 1;Vitis vinifera;gi|225427546|ref|XP_002266353.1|
Pp10907|m.36633	gag-pol polyprotein	94	20	3.2e-29	0.7385	8	P:cellular biosynthetic process; P:organic substance biosynthetic process; P:DNA recombination; C:mitochondrion; F:metal ion binding; F:DNA binding; P:small molecule metabolic process; F:catalytic activity	-	G3DSA:3.30.420.10 (GENE3D); PTHR11439 (PANTHER); IPR001584 (PROSITE_PROFILES); IPR012337 (SUPERFAMILY)	-	-	-	-	-	-	-
Pp10909|m.36635	dcn1-like protein 2-like	57	20	3.3e-25	0.887		-	-	IPR005176 (PFAM); IPR014764 (PANTHER); PTHR12281:SF0 (PANTHER); IPR005176 (PROSITE_PROFILES)	-	-	-	-	-	-	-
Pp1091|m.2188	microtubule-associated protein tortifolia1	563	20	1.8e-108	0.4825	1	P:single-organism cellular process	-	PTHR31355:SF0 (PANTHER); PTHR31355 (PANTHER)	-	-	-	-	-	-	-
Pp10910|m.36636	dcn1-like protein 2-like	57	20	3.3e-25	0.887		-	-	-	-	-	-	-	-	-	-
Pp10912|m.36637	phosphate permease af_1798-like	218	2	6.9e-06	0.46		-	-	CYTOPLASMIC_DOMAIN (PHOBIUS); TRANSMEMBRANE (PHOBIUS); NON_CYTOPLASMIC_DOMAIN (PHOBIUS); TMhelix (TMHMM)	-	-	-	-	-	-	-
Pp10913|m.36642	na+ pi symporter	308	20	1.8e-36	0.5845	4	P:phosphate ion transport; C:membrane; F:inorganic phosphate transmembrane transporter activity; P:transmembrane transport	-	IPR001204 (PFAM); IPR001204 (PANTHER); TRANSMEMBRANE (PHOBIUS); CYTOPLASMIC_DOMAIN (PHOBIUS); NON_CYTOPLASMIC_DOMAIN (PHOBIUS); CYTOPLASMIC_DOMAIN (PHOBIUS); TRANSMEMBRANE (PHOBIUS); TRANSMEMBRANE (PHOBIUS); NON_CYTOPLASMIC_DOMAIN (PHOBIUS); TMhelix (TMHMM); TMhelix (TMHMM); TMhelix (TMHMM)	-	-	-	-	-	-	-
Pp10914|m.36646	tubby-like protein	235	20	5.2e-124	0.7795		-	-	IPR000007 (PRINTS); IPR000007 (PFAM); IPR000007 (G3DSA:3.20.90.GENE3D); PTHR16517 (PANTHER); IPR018066 (PROSITE_PATTERNS); IPR018066 (PROSITE_PATTERNS); IPR025659 (SUPERFAMILY)	-	-	-	-	-	-	-
Pp10915|m.36649	---NA---	61	0	-	-		-	-	no IPS match	-	-	-	-	-	-	-
Pp10916|m.36652	protein	307	20	1.9e-130	0.6685		-	-	-	-	V_1kb/013088|m.882110	-	-	-	-	uninformative;Selaginella moellendorffii;gi|302810514|ref|XP_002986948.1|
Pp10917|m.36658	protein	307	20	1.9e-130	0.6685		-	-	IPR008586 (PFAM); PTHR31972:SF0 (PANTHER); PTHR31972 (PANTHER)	-	-	-	-	-	-	-
Pp10918|m.36669	lysosomal pro-x carboxypeptidase-like	77	20	1.6e-32	0.7525	4	C:cytoplasmic part; P:proteolysis; C:intracellular membrane-bounded organelle; F:serine-type peptidase activity	-	IPR008758 (PFAM); PTHR11010:SF8 (PANTHER); IPR008758 (PANTHER)	-	-	-	-	-	-	-
Pp10919|m.36670	lysosomal pro-x carboxypeptidase-like	241	20	5.7e-94	0.681	2	P:proteolysis; F:serine-type peptidase activity	-	G3DSA:3.40.50.1820 (GENE3D); IPR008758 (PFAM); IPR008758 (PANTHER); PTHR11010:SF8 (PANTHER); SSF53474 (SUPERFAMILY)	2A_I13_VO_L_2380_T_5/35|m.20386	BRN/hiseq/c71096_g1_i2|m.60136	-	-	-	PREDICTED: lysosomal Pro-X carboxypeptidase-like;Vitis vinifera;gi|225440787|ref|XP_002281618.1|	PREDICTED: lysosomal Pro-X carboxypeptidase-like;Vitis vinifera;gi|225440787|ref|XP_002281618.1|
Pp10920|m.36673	lysosomal pro-x carboxypeptidase-like	214	20	1.4e-79	0.686	2	P:proteolysis; F:serine-type peptidase activity	-	G3DSA:3.40.50.1820 (GENE3D); IPR008758 (PFAM); PTHR11010:SF8 (PANTHER); IPR008758 (PANTHER); SSF53474 (SUPERFAMILY)	-	-	-	-	-	-	-
Pp10921|m.36676	plac8 family protein	528	20	4.7e-132	0.666	1	C:membrane	-	IPR021369 (PFAM); IPR006461 (PFAM); IPR006461 (TIGRFAM); PTHR31045 (PANTHER); PTHR31045:SF1 (PANTHER); NON_CYTOPLASMIC_DOMAIN (PHOBIUS); CYTOPLASMIC_DOMAIN (PHOBIUS); NON_CYTOPLASMIC_DOMAIN (PHOBIUS); TRANSMEMBRANE (PHOBIUS); CYTOPLASMIC_DOMAIN (PHOBIUS); CYTOPLASMIC_DOMAIN (PHOBIUS); TRANSMEMBRANE (PHOBIUS); TRANSMEMBRANE (PHOBIUS); NON_CYTOPLASMIC_DOMAIN (PHOBIUS); TRANSMEMBRANE (PHOBIUS); TRAN…	-	-	-	-	-	-	-
Pp10922|m.36679	probable pre-mrna-splicing factor atp-dependent rna helicase-like	293	20	2.5e-161	0.965	5	F:ATP-dependent helicase activity; F:RNA binding; F:ATP binding; C:cytosol; C:mitochondrion	-	IPR001650 (SMART); IPR007502 (SMART); G3DSA:3.40.50.300 (GENE3D); IPR001650 (PFAM); IPR007502 (PFAM); PTHR18934 (PANTHER); IPR001650 (PROSITE_PROFILES); IPR027417 (SUPERFAMILY)	-	-	-	-	-	-	-
Pp10923|m.36684	---NA---	60	0	-	-		-	-	TRANSMEMBRANE (PHOBIUS); CYTOPLASMIC_DOMAIN (PHOBIUS); NON_CYTOPLASMIC_DOMAIN (PHOBIUS); TMhelix (TMHMM)	-	-	-	-	-	-	-
Pp10925|m.36686	nudix hydrolase 25	162	20	1.7e-70	0.825	3	F:bis(5'-adenosyl)-pentaphosphatase activity; C:chloroplast; P:diadenosine tetraphosphate catabolic process	-	IPR015797 (G3DSA:3.90.79.GENE3D); IPR000086 (PFAM); PTHR23114:SF17 (PANTHER); PTHR23114 (PANTHER); IPR000086 (PROSITE_PROFILES); IPR022927 (HAMAP); IPR015797 (SUPERFAMILY)	-	BRN/hiseq/c73428_g1_i1|m.70567	AT1G30110.1	nudix hydrolase homolog 25	0	-	(Di)nucleoside polyphosphate hydrolase, putative;Ricinus communis;gi|255570126|ref|XP_002526025.1|
Pp10926|m.36689	embryo defective 1923 protein	190	12	5.7e-13	0.4108	6	F:molecular_function; P:rRNA processing; P:tRNA metabolic process; P:chloroplast organization; C:chloroplast; P:embryo development ending in seed dormancy	-	TRANSMEMBRANE (PHOBIUS); CYTOPLASMIC_DOMAIN (PHOBIUS); SIGNAL_PEPTIDE_N_REGION (PHOBIUS); TRANSMEMBRANE (PHOBIUS); NON_CYTOPLASMIC_DOMAIN (PHOBIUS); SIGNAL_PEPTIDE_H_REGION (PHOBIUS); NON_CYTOPLASMIC_DOMAIN (PHOBIUS); TRANSMEMBRANE (PHOBIUS); SIGNAL_PEPTIDE_C_REGION (PHOBIUS); TRANSMEMBRANE (PHOBIUS); CYTOPLASMIC_DOMAIN (PHOBIUS); NON_CYTOPLASMIC_DOMAIN (PHOBIUS); SIGNAL_PEPTIDE (PHOBIUS); TMheli…	-	-	AT4G28210.1	embryo defective 1923	0	-	-
Pp10927|m.36693	protein	85	20	9.9e-37	0.8045	3	C:mitochondrion; F:carboxylic ester hydrolase activity; C:plastid	EC:3.1.1.1	no IPS match	-	-	-	-	-	-	-
Pp10928|m.36695	clathrin assembly protein at4g40080-like	335	20	1e-96	0.5405	1	F:phospholipid binding	-	IPR013809 (SMART); IPR008942 (G3DSA:1.25.40.GENE3D); IPR011417 (PFAM); PTHR22951 (PANTHER); IPR013809 (PROSITE_PROFILES); IPR008942 (SUPERFAMILY)	1A_I8_VO_L_1755_T_6/17|m.10989	-	-	-	-	PREDICTED: putative clathrin assembly protein At4g40080;Vitis vinifera;gi|359496894|ref|XP_002263086.2|	-
Pp10929|m.36701	PREDICTED: uncharacterized protein LOC100844619	182	11	2e-09	0.5755	1	P:biological_process	-	CYTOPLASMIC_DOMAIN (PHOBIUS); NON_CYTOPLASMIC_DOMAIN (PHOBIUS); TRANSMEMBRANE (PHOBIUS); CYTOPLASMIC_DOMAIN (PHOBIUS); TRANSMEMBRANE (PHOBIUS); TMhelix (TMHMM); TMhelix (TMHMM)	-	S/hiseq/c34489_g1_i4|m.15520	-	-	-	-	uninformative;Medicago truncatula;gi|358346589|ref|XP_003637349.1|
Pp1093|m.2193	---NA---	68	0	-	-		-	-	no IPS match	-	-	-	-	-	-	-
Pp10930|m.36704	galactokinase	157	20	1.7e-38	0.7885	7	C:cytoplasm; P:carbohydrate phosphorylation; F:ATP binding; P:galactose metabolic process; F:galactokinase activity; F:zinc ion binding; F:N-acetylgalactosamine kinase activity	EC:2.7.1.6; EC:2.7.1.157	IPR014721 (G3DSA:3.30.230.GENE3D); IPR019539 (PFAM); PTHR10457:SF7 (PANTHER); PTHR10457 (PANTHER); IPR019741 (PROSITE_PATTERNS); IPR020568 (SUPERFAMILY)	-	-	-	-	-	-	-
Pp10931|m.36707	galactokinase	126	20	1.4e-38	0.7885	7	C:cytoplasm; P:carbohydrate phosphorylation; F:ATP binding; P:galactose metabolic process; F:galactokinase activity; F:zinc ion binding; F:N-acetylgalactosamine kinase activity	EC:2.7.1.6; EC:2.7.1.157	IPR014721 (G3DSA:3.30.230.GENE3D); IPR019539 (PFAM); PTHR10457 (PANTHER); PTHR10457:SF7 (PANTHER); IPR019741 (PROSITE_PATTERNS); IPR020568 (SUPERFAMILY)	-	-	-	-	-	-	-
[truncated: 57,577 more rows]

## Sheet: Table S3
Transcript ID	Transcript length (bp)	ORF ID	ORF type	ORF length (bp)	Protein length (amino acids)	#NCBI hits
[truncated: 602 more rows]
