# Supplementary material for: Comprehensive assembly and analysis of the transcriptome of maritime pine developing embryos
Source: BMC Plant Biol. 2018 Dec 29;18:379. doi: 10.1186/s12870-018-1564-2 (PMC6310951; doi:10.1186/s12870-018-1564-2)
Supplement: Supplementary file 9 — List of proteins from P. pinaster, P. taeda and P. lambertiana clustered together according to the eggNOG group of their respective best orthologous sequenced in EMBL’s eggNOG database of functionally annotated proteins. (TXT 3127 kb) [file 12870_2018_1564_MOESM9_ESM.txt]

poaNOG.ENOG4115FD8.meta_raw	Ppi#Pp27426|m.94261	Ppi#Pp45601|m.172790	Ppi#Pp48048|m.183383	Ppi#Pp48049|m.183384	Ppi#Pp48051|m.183393	Ppi#Pp48052|m.183403	Ppi#Pp49582|m.185668	
poaNOG.ENOG4115FDA.meta_raw	Ppi#Pp1593|m.3434	Ppi#Pp16307|m.55755	Ppi#Pp62157|m.202170	Pla#DCR/hiseq/c96839_g1_i3|m.76832	Pla#K_S1/c26124_g1_i1|m.214148	
poaNOG.ENOG4115FDB.meta_raw	Ppi#Pp19558|m.67033	Ppi#Pp19560|m.67041	Pta#3A_I18_OT_comp6263_c0_seq1|m.32407	Pla#BRS/miseq/c4852_g1_i2|m.3651	Pla#BRS/miseq/c4852_g1_i3|m.3652	Pla#NACLR/hiseq/c25807_g1_i1|m.12786	
poaNOG.ENOG4115FDC.meta_raw	Ppi#Pp6991|m.22837	Ppi#Pp6992|m.22860	Ppi#Pp6993|m.22868	Ppi#Pp7058|m.23106	Pla#SDN/miseq/c27972_g1_i2|m.33958	Pla#V/hiseq/c61018_g1_i2|m.57864	
poaNOG.ENOG4115FDE.meta_raw	Ppi#Pp10971|m.36836	Pta#6A_I23_VO_L_1_T_36327/165398|m.58836	Pla#DCS/hiseq/c37708_g1_i2|m.10085	Pla#NACLR/hiseq/c66066_g1_i3|m.57695	Pla#SDN/miseq/c22318_g1_i1|m.20324	Pla#Wound/hiseq/c1294_g1_i1|m.473	
poaNOG.ENOG4115FDF.meta_raw	Ppi#Pp27278|m.93745	Ppi#Pp49939|m.186143	Pta#1A_I11_VO_L_1_T_146766/226447|m.5179	Pta#2A_all_VO_L_12534_T_58/78|m.16446	Pta#3A_I20_VO_L_1_T_80375/85822|m.36506	Pta#6A_all_VO_L_7_T_52466/72082|m.52605	Pta#6A_all_VO_L_7_T_52471/72082|m.52606	Pta#6A_I23_VO_L_1_T_63779/165398|m.58968	Pla#E1/hiseq/c32104_g1_i2|m.10838	Pla#NACLR/hiseq/c70622_g1_i5|m.76872	Pla#P/miseq/c58982_g1_i1|m.59868	Pla#SDN/miseq/c31846_g1_i2|m.51388	
poaNOG.ENOG4115FDG.meta_raw	Ppi#Pp12368|m.41783	Ppi#Pp12369|m.41787	Ppi#Pp47536|m.181288	Ppi#Pp47537|m.181289	Ppi#Pp47538|m.181291	Ppi#Pp47539|m.181293	
poaNOG.ENOG4115FDI.meta_raw	Ppi#Pp17815|m.60849	Ppi#Pp43305|m.162893	Ppi#Pp43306|m.162897	Pta#1A_all_NT_comp89384_c0_seq1|m.206	Pta#1A_all_VO_L_976_T_23/35|m.1562	Pta#1A_all_VO_L_976_T_33/35|m.1564	Pta#1A_I9_VO_L_1_T_65436/116761|m.11743	Pta#1A_I9_VO_L_1_T_65442/116761|m.11744	Pta#1A_I9_VO_L_1_T_65450/116761|m.11746	Pta#2A_all_OT_comp105328_c0_seq7|m.13752	Pla#DCR/hiseq/c106508_g2_i2|m.121312	Pla#DCR/hiseq/c106508_g2_i4|m.121314	Pla#E1_2kb/024733|m.425080	
poaNOG.ENOG4115FDM.meta_raw	Ppi#Pp28679|m.99873	Pta#3A_I19_VO_L_518_T_12/25|m.35377	Pla#V1_1kb_2/polished_high/001809|m.1768	
poaNOG.ENOG4115FDQ.meta_raw	Ppi#Pp50708|m.187083	Ppi#Pp9144|m.30314	
poaNOG.ENOG4115FDS.meta_raw	Ppi#Pp18225|m.62415	Ppi#Pp28352|m.98362	Ppi#Pp28355|m.98375	Ppi#Pp28357|m.98379	Ppi#Pp3232|m.8654	Pta#1A_I5_VO_L_1_T_54787/64687|m.9132	Pta#3A_I19_NT_comp42898_c0_seq6|m.33985	Pta#6A_I23_VO_L_1_T_65449/165398|m.58986	Pta#6A_I27_VO_L_3115_T_37/48|m.62699	Pla#E1/hiseq/c34807_g1_i1|m.14641	Pla#JASS/hiseq/c59995_g1_i2|m.48331	Pla#P/miseq/c27011_g1_i3|m.26322	
poaNOG.ENOG4115FDT.meta_raw	Pla#P/miseq/c3525_g1_i1|m.1482	
poaNOG.ENOG4115FDU.meta_raw	Ppi#Pp28263|m.97972	Ppi#Pp28267|m.97997	Ppi#Pp35105|m.127501	Ppi#Pp35106|m.127508	Ppi#Pp35107|m.127515	Pta#1A_I11_VO_L_2078_T_3/4|m.5820	Pta#6A_I21_VO_L_1_T_56395/217332|m.56671	Pta#6A_I23_VO_L_1_T_128855/165398|m.59259	Pta#6A_I23_VO_L_1_T_128856/165398|m.59261	Pla#DCS/hiseq/c57867_g5_i1|m.42310	Pla#Neg_S1/c16273_g1_i1|m.83290	Pla#S/hiseq/c38436_g2_i3|m.22957	Pla#S/hiseq/c38436_g2_i4|m.22958	Pla#S/hiseq/c38436_g2_i5|m.22961	Pla#V/hiseq/c51604_g3_i1|m.28145	
poaNOG.ENOG4115FDV.meta_raw	Ppi#Pp43988|m.165753	Ppi#Pp43989|m.165754	Ppi#Pp47459|m.180984	Ppi#Pp8460|m.28025	Pta#2A_I13_NT_comp36761_c0_seq1|m.19001	Pla#E1/hiseq/c45672_g1_i1|m.54220	Pla#SDN/miseq/c23433_g1_i2|m.22465	
poaNOG.ENOG4115FDW.meta_raw	Ppi#Pp40872|m.152132	Ppi#Pp40873|m.152136	Pta#2A_all_NT_comp103255_c0_seq7|m.13137	Pla#SDN/miseq/c23085_g1_i1|m.21784	
poaNOG.ENOG4115FDX.meta_raw	Ppi#Pp26619|m.91189	Pta#5A_I15_VO_L_7436_T_2/4|m.47194	Pla#Wound/hiseq/c79145_g1_i1|m.75605	
poaNOG.ENOG4115FDZ.meta_raw	Ppi#Pp4632|m.13852	Ppi#Pp4633|m.13856	Ppi#Pp4634|m.13859	Ppi#Pp4635|m.13865	Pta#2A_I13_NT_comp37002_c0_seq3|m.19006	Pla#Wound/hiseq/c60959_g1_i1|m.24017	
poaNOG.ENOG4115FE0.meta_raw	Ppi#Pp27771|m.95798	Pla#V/hiseq/c52830_g4_i1|m.30952	
poaNOG.ENOG4115FE1.meta_raw	Ppi#Pp43211|m.162378	
poaNOG.ENOG4115FE2.meta_raw	Ppi#Pp13842|m.47126	Ppi#Pp16099|m.54995	Ppi#Pp27123|m.93143	Ppi#Pp43133|m.162042	Ppi#Pp43135|m.162060	Ppi#Pp43139|m.162079	Ppi#Pp43143|m.162087	Ppi#Pp43146|m.162100	Pta#1A_I9_NT_comp39585_c0_seq11|m.11347	Pta#1A_I9_VO_L_1_T_73119/116761|m.11782	Pta#2A_I2_VO_L_1869_T_44/107|m.25258	Pla#DCS2kb_1/015300|m.155965	Pla#NACLR/hiseq/c68670_g3_i1|m.67033	Pla#S/hiseq/c44770_g5_i1|m.46421	Pla#V/hiseq/c62665_g2_i5|m.66834	
poaNOG.ENOG4115FE3.meta_raw	Ppi#Pp41292|m.153887	Ppi#Pp45576|m.172702	
poaNOG.ENOG4115FE4.meta_raw	Pla#DCR/hiseq/c94996_g1_i1|m.70940	Pla#DCR/hiseq/c95430_g1_i1|m.72259	
poaNOG.ENOG4115FE9.meta_raw	Ppi#Pp45584|m.172725	Pta#2A_I13_VO_L_24794_T_10/18|m.20692	Pla#E1_2kb/polished_high/001285|m.1350	
poaNOG.ENOG4115FEA.meta_raw	Ppi#Pp25412|m.86892	
poaNOG.ENOG4115FEB.meta_raw	Ppi#Pp21073|m.72338	Ppi#Pp21074|m.72341	Ppi#Pp36778|m.134623	Ppi#Pp43268|m.162688	Pta#5A_all_VO_L_2558_T_77/124|m.40818	Pla#DCS1kb_2/019247|m.61245	Pla#V1_1kb_2/polished_high/001689|m.1622	Pla#V_2_3-6kb/006050|m.271335	
poaNOG.ENOG4115FEC.meta_raw	Ppi#Pp48493|m.184180	Pta#1A_I3_VO_L_4065_T_36/67|m.8081	
poaNOG.ENOG4115FED.meta_raw	Ppi#Pp15228|m.52090	Ppi#Pp40552|m.150723	Pta#1A_I11_VO_L_5055_T_3/4|m.6041	Pta#2A_I2_VO_L_2844_T_24/35|m.25400	Pta#6A_I22_VO_L_2548_T_27/44|m.58411	Pla#DCS1kb_1/008640|m.11308	Pla#S_2kb/025231|m.695581	Pla#V1_1kb_2/001469|m.743893	
poaNOG.ENOG4115FEE.meta_raw	Ppi#Pp5719|m.18197	Ppi#Pp5720|m.18201	Ppi#Pp5721|m.18205	Pla#S_2kb_3/polished_high/000859|m.828	
poaNOG.ENOG4115FEG.meta_raw	Pla#NACLR/hiseq/c71224_g3_i8|m.80943	
poaNOG.ENOG4115FEH.meta_raw	Ppi#Pp11120|m.37395	Ppi#Pp60742|m.200250	Ppi#Pp9214|m.30560	Ppi#Pp9215|m.30561	Pla#E1/hiseq/c44170_g1_i4|m.45868	Pla#S_2kb_2/000080|m.599026	Pla#V/hiseq/c47025_g1_i2|m.20191	Pla#Wound/hiseq/c73011_g1_i1|m.61532	
poaNOG.ENOG4115FEJ.meta_raw	Ppi#Pp29592|m.103792	Ppi#Pp57556|m.196132	Pta#2A_I15_VO_L_1_T_97217/133144|m.21550	Pta#3A_I16_VO_L_2_T_30570/60890|m.30859	Pla#S_1_3-6kb/030358|m.67167	Pla#S_3_3-6kb/024950|m.185086	Pla#V_1_3-6kb/004025|m.195967	Pla#V_1_3-6kb/013601|m.218109	Pla#V_2_3-6kb/022201|m.309502	Pla#V_3_3-6kb/025724|m.381121	
poaNOG.ENOG4115FEK.meta_raw	Ppi#Pp15998|m.54706	Ppi#Pp21482|m.73634	Ppi#Pp24445|m.83464	Ppi#Pp24446|m.83465	Ppi#Pp415|m.656	Ppi#Pp9938|m.33259	Pla#V/hiseq/c43985_g1_i1|m.16447	
poaNOG.ENOG4115FEM.meta_raw	Ppi#Pp62875|m.203152	
poaNOG.ENOG4115FEN.meta_raw	Ppi#Pp19218|m.65805	Ppi#Pp19219|m.65808	Ppi#Pp19220|m.65811	Ppi#Pp43617|m.164125	Pta#1A_I8_VO_L_3_T_55357/67407|m.10751	Pta#2A_I2_NT_comp28767_c0_seq1|m.23815	Pla#DCS2kb_2/polished_high/000013|m.40	Pla#DCS2kb_2/polished_high/000361|m.374	Pla#P/miseq/c23041_g2_i1|m.17737	Pla#SDN/miseq/c10326_g1_i1|m.6377	Pla#SDN/miseq/c25116_g3_i2|m.26180	Pla#SDN/miseq/c29448_g1_i3|m.39332	Pla#SDN/miseq/c33554_g1_i1|m.57255	
poaNOG.ENOG4115FEP.meta_raw	Ppi#Pp20793|m.71450	Pla#V_3_3-6kb/011564|m.348990	
poaNOG.ENOG4115FEQ.meta_raw	Ppi#Pp17664|m.60344	Ppi#Pp43901|m.165374	Pla#BRN/hiseq/c9464_g1_i1|m.2087	Pla#E1/hiseq/c38536_g1_i2|m.22956	Pla#S_2kb_3/000015|m.630764	
poaNOG.ENOG4115FES.meta_raw	Ppi#Pp26149|m.89471	Ppi#Pp53326|m.190584	Ppi#Pp57399|m.195928	Ppi#Pp8725|m.28932	Pta#6A_I22_VO_L_5090_T_1/10|m.58466	Pla#BRS/miseq/c20197_g1_i1|m.20632	
poaNOG.ENOG4115FET.meta_raw	Ppi#Pp37665|m.138382	Ppi#Pp39101|m.144387	Ppi#Pp44443|m.167811	Ppi#Pp51725|m.188513	Pta#5A_I12_VO_L_2_T_42339/53062|m.43103	Pla#DCS_1kb/011361|m.113861	Pla#V/hiseq/c59754_g2_i1|m.51910	
poaNOG.ENOG4115FEU.meta_raw	Ppi#Pp35908|m.130933	Pta#1A_all_VO_L_6035_T_96/127|m.2057	
poaNOG.ENOG4115FEV.meta_raw	Pla#DCR/hiseq/c95035_g1_i5|m.71054	Pla#NACLR/hiseq/c77849_g1_i1|m.87362	
poaNOG.ENOG4115FEX.meta_raw	Pla#V/hiseq/c64268_g3_i2|m.77549	
poaNOG.ENOG4115FEY.meta_raw	Pla#P/miseq/c53698_g1_i1|m.58438	
poaNOG.ENOG4115FF0.meta_raw	Ppi#Pp12325|m.41628	Ppi#Pp20923|m.71834	Ppi#Pp25612|m.87543	Ppi#Pp32854|m.117502	Ppi#Pp32855|m.117505	Ppi#Pp32856|m.117511	Ppi#Pp32858|m.117520	Ppi#Pp3536|m.9710	Ppi#Pp39688|m.146959	Ppi#Pp39690|m.146969	Ppi#Pp41801|m.156173	Ppi#Pp41804|m.156184	
poaNOG.ENOG4115FF1.meta_raw	Pla#S_2kb/015190|m.680655	Pla#V_1_3-6kb/026442|m.248846	
poaNOG.ENOG4115FF2.meta_raw	Ppi#Pp31003|m.109850	Ppi#Pp31004|m.109854	Ppi#Pp31006|m.109867	Pta#6A_I20_VO_L_1130_T_10/11|m.55982	Pla#Basket/c6644_g1_i2|m.4999	Pla#V/hiseq/c51875_g2_i1|m.28775	Pla#V/hiseq/c53039_g1_i1|m.31411	
poaNOG.ENOG4115FF3.meta_raw	Ppi#Pp39726|m.147086	Pta#6A_I20_VO_L_720_T_45/69|m.55921	Pla#DCS_1kb/006266|m.107078	Pla#S_2kb_1/polished_high/000647|m.581	
poaNOG.ENOG4115FF4.meta_raw	Ppi#Pp21764|m.74571	Ppi#Pp25710|m.87846	Ppi#Pp25711|m.87850	Ppi#Pp25712|m.87855	Ppi#Pp38856|m.143383	Ppi#Pp38858|m.143389	Pla#V/hiseq/c49359_g1_i1|m.23872	Pla#V/hiseq/c51734_g1_i1|m.28440	
poaNOG.ENOG4115FF5.meta_raw	Ppi#Pp47920|m.182870	Pta#2A_I15_VO_L_2003_T_3/5|m.22136	Pla#V_2_3-6kb/017547|m.298267	Pla#V/hiseq/c49712_g3_i1|m.24559	Pla#V/hiseq/c56769_g1_i1|m.41431	
poaNOG.ENOG4115FF6.meta_raw	Ppi#Pp20384|m.70048	Ppi#Pp23691|m.81031	Ppi#Pp46571|m.177055	Pla#E1/hiseq/c37613_g1_i1|m.20572	Pla#RF-V_2/polished_high/002922|m.3362	Pla#S_3_3-6kb/009236|m.151632	Pla#V/hiseq/c60725_g4_i2|m.56420	Pla#V/hiseq/c60767_g13_i1|m.56627	
poaNOG.ENOG4115FF7.meta_raw	Ppi#Pp33892|m.121977	Pta#1A_I11_VO_L_1_T_157059/226447|m.5252	Pla#M_S1/c14083_g1_i1|m.118378	
poaNOG.ENOG4115FF8.meta_raw	Ppi#Pp40851|m.152056	Ppi#Pp40852|m.152064	Pta#2A_I13_VO_L_54946_T_10/11|m.20776	Pla#DCS/hiseq/c59736_g3_i3|m.51212	Pla#RF-V_3/polished_high/004239|m.4220	Pla#S_3_3-6kb/000132|m.131793	Pla#V_2_3-6kb/008294|m.276536	
poaNOG.ENOG4115FF9.meta_raw	Ppi#Pp11686|m.39346	Ppi#Pp29657|m.104095	Ppi#Pp29658|m.104100	Ppi#Pp29661|m.104110	Ppi#Pp38684|m.142702	Ppi#Pp43462|m.163534	Ppi#Pp43463|m.163538	Pta#2A_I15_OT_comp36304_c0_seq2|m.21041	Pta#5A_I16_NT_comp41823_c0_seq3|m.47515	Pla#K_S1/c29500_g1_i1|m.228146	Pla#Neg_S1/c10725_g1_i2|m.71387	Pla#S_2_3-6kb/027051|m.125717	
poaNOG.ENOG4115FFA.meta_raw	Pla#BRS/miseq/c14911_g1_i1|m.12861	
poaNOG.ENOG4115FFB.meta_raw	Pla#BRS/miseq/c11500_g1_i1|m.8355	
poaNOG.ENOG4115FFC.meta_raw	Pla#V_3_3-6kb/004843|m.334022	
poaNOG.ENOG4115FFD.meta_raw	Ppi#Pp62401|m.202542	
poaNOG.ENOG4115FFE.meta_raw	Ppi#Pp10128|m.33921	Ppi#Pp1764|m.3892	Ppi#Pp1765|m.3897	Ppi#Pp28244|m.97884	Ppi#Pp28246|m.97893	Pla#P/miseq/c32229_g1_i1|m.44395	Pla#S/hiseq/c12550_g1_i1|m.3031	
poaNOG.ENOG4115FFF.meta_raw	Ppi#Pp2407|m.5917	Ppi#Pp7729|m.25416	Pta#5A_all_VO_L_2_T_372395/409051|m.40318	Pla#DCR/hiseq/c107350_g2_i7|m.126905	
poaNOG.ENOG4115FFG.meta_raw	Ppi#Pp12194|m.41147	Ppi#Pp17675|m.60370	Ppi#Pp17676|m.60371	Ppi#Pp26926|m.92377	Ppi#Pp26927|m.92381	Ppi#Pp32199|m.114647	Ppi#Pp32201|m.114649	Ppi#Pp32202|m.114650	Ppi#Pp32203|m.114652	Ppi#Pp32204|m.114653	Ppi#Pp60835|m.200365	Pta#1A_I3_VO_L_1_T_104685/136734|m.7191	Pta#1A_I8_VO_L_3_T_41370/67407|m.10690	Pta#2A_all_VO_L_112942_T_10/11|m.17339	Pla#BRS/miseq/c30075_g3_i2|m.51913	Pla#DCR/hiseq/c103620_g1_i4|m.104753	Pla#DCR/hiseq/c103620_g1_i5|m.104756	Pla#DCR/hiseq/c96615_g1_i1|m.76052	Pla#DCS_2kb/013591|m.248977	Pla#SDN/miseq/c29518_g1_i2|m.39548	Pla#V/hiseq/c45769_g1_i1|m.18535	
poaNOG.ENOG4115FFH.meta_raw	Ppi#Pp37002|m.135628	
poaNOG.ENOG4115FFJ.meta_raw	Ppi#Pp13233|m.45022	Ppi#Pp13234|m.45023	Pta#1A_I11_VO_L_1_T_151854/226447|m.5212	Pla#E1/hiseq/c9345_g1_i1|m.1851	Pla#V_1kb/polished_high/000696|m.659	Pla#V_2_3-6kb/001610|m.260769	
poaNOG.ENOG4115FFK.meta_raw	Pla#DCS1kb_1/024764|m.32780	
poaNOG.ENOG4115FFM.meta_raw	Ppi#Pp12130|m.40955	Ppi#Pp1452|m.3075	Ppi#Pp1453|m.3077	Ppi#Pp2057|m.4806	Ppi#Pp23812|m.81401	Ppi#Pp24214|m.82633	Ppi#Pp33777|m.121469	Ppi#Pp36089|m.131710	Ppi#Pp36090|m.131713	Ppi#Pp591|m.1025	Ppi#Pp706|m.1250	Pta#1A_all_VO_L_13392_T_6/12|m.2783	Pta#1A_all_VO_L_2_T_16004/51331|m.1132	Pta#1A_all_VO_L_76508_T_14/20|m.3716	Pta#1A_I11_VO_L_1_T_201648/226447|m.5520	Pta#1A_I5_VO_L_3185_T_39/77|m.9965	Pta#1A_I5_VO_L_3185_T_46/77|m.9968	Pta#1A_I9_VO_L_1_T_50552/116761|m.11673	Pta#2A_all_VO_L_1_T_177782/181832|m.14988	Pta#3A_I20_VO_L_1_T_20795/85822|m.36138	Pta#3A_I20_VO_L_45_T_130/153|m.36548	Pta#5A_all_VO_L_2_T_139520/409051|m.39044	Pta#5A_I12_VO_L_797_T_37/45|m.43346	Pta#5A_I14_VO_L_22156_T_44/68|m.45479	Pta#5A_I14_VO_L_553_T_12/44|m.45091	Pta#5A_I16_VO_L_588_T_91/129|m.49071	Pta#5A_I7_NT_comp35474_c0_seq3|m.49964	Pta#6A_all_NT_comp99571_c0_seq3|m.51887	Pta#6A_all_VO_L_56938_T_33/36|m.54605	Pla#S_1kb/polished_high/000638|m.689	Pla#SDN/miseq/c28700_g1_i1|m.36543	Pla#SDN/miseq/c29374_g1_i2|m.39038	Pla#V1_1kb_2/017168|m.767676	Pla#V1_1kb_3/009697|m.798651	Pla#V1_1kb_3/020664|m.815252	Pla#V1_2kb/005627|m.834155	Pla#V_1kb/008921|m.875548	Pla#V_2kb/012558|m.1007832	
poaNOG.ENOG4115FFN.meta_raw	Pla#DCR/hiseq/c97099_g1_i2|m.77782	
poaNOG.ENOG4115FFP.meta_raw	Ppi#Pp19090|m.65386	Ppi#Pp19091|m.65392	
poaNOG.ENOG4115FFQ.meta_raw	Ppi#Pp40150|m.149030	Pta#5A_I15_VO_L_1708_T_1/2|m.46789	Pla#BRN/hiseq/c7654_g1_i2|m.1766	Pla#V/hiseq/c64499_g4_i1|m.79303	
poaNOG.ENOG4115FFS.meta_raw	Ppi#Pp31956|m.113687	Ppi#Pp44112|m.166263	Ppi#Pp5041|m.15574	Pta#3A_I20_VO_L_2245_T_45/45|m.37078	Pla#DCS/hiseq/c54492_g1_i1|m.30687	
poaNOG.ENOG4115FFT.meta_raw	Ppi#Pp11710|m.39435	Ppi#Pp19841|m.68129	Ppi#Pp32344|m.115202	Ppi#Pp32345|m.115204	Ppi#Pp35664|m.129959	Ppi#Pp35665|m.129961	Ppi#Pp59081|m.198087	Pta#3A_I16_VO_L_32032_T_1/10|m.32035	Pla#BRN/hiseq/c69891_g6_i1|m.53763	Pla#V/hiseq/c60947_g1_i3|m.57453	
poaNOG.ENOG4115FFU.meta_raw	Ppi#Pp18324|m.62798	Ppi#Pp22650|m.77571	Ppi#Pp24602|m.83987	Ppi#Pp42855|m.160880	Ppi#Pp42865|m.160908	Ppi#Pp43331|m.162995	
poaNOG.ENOG4115FFV.meta_raw	Ppi#Pp27903|m.96392	Ppi#Pp36690|m.134269	Pta#5A_I16_OT_comp47459_c0_seq12|m.47703	Pla#M_S1/c34168_g1_i1|m.151454	Pla#P/miseq/c29612_g1_i1|m.34379	
poaNOG.ENOG4115FFX.meta_raw	Ppi#Pp20983|m.72029	Ppi#Pp3356|m.9108	Ppi#Pp4933|m.15147	Pta#1A_I5_VO_L_1_T_43094/64687|m.9038	Pla#V1_1kb_3/025720|m.822737	Pla#V/hiseq/c61674_g1_i1|m.61227	
poaNOG.ENOG4115FFZ.meta_raw	Ppi#Pp10517|m.35221	Ppi#Pp51976|m.188853	Pta#3A_I18_VO_L_2019_T_3/8|m.33546	Pla#S_1kb_2/019756|m.535326	Pla#Wound/hiseq/c76170_g1_i1|m.74094	
poaNOG.ENOG4115FG0.meta_raw	Ppi#Pp43908|m.165392	
poaNOG.ENOG4115FG1.meta_raw	Ppi#Pp19658|m.67406	Ppi#Pp21423|m.73443	Pla#BRN/hiseq/c59653_g1_i2|m.24387	
poaNOG.ENOG4115FG2.meta_raw	Ppi#Pp17|m.15	Ppi#Pp2293|m.5548	Ppi#Pp35707|m.130133	Ppi#Pp35709|m.130141	Ppi#Pp40253|m.149473	Ppi#Pp63495|m.204020	Pta#1A_all_VO_L_85794_T_7/9|m.4024	Pta#1A_I3_VO_L_60008_T_1/3|m.8506	Pla#DCR/hiseq/c96648_g1_i2|m.76195	Pla#JASS/hiseq/c51775_g1_i1|m.22118	Pla#P/miseq/c33456_g2_i1|m.50496	Pla#P/miseq/c33456_g2_i3|m.50498	Pla#V_1kb/009916|m.877099	
poaNOG.ENOG4115FG4.meta_raw	Ppi#Pp4462|m.13186	Pla#NACLR/hiseq/c15715_g1_i2|m.7056	Pla#V/hiseq/c47142_g1_i1|m.20368	
poaNOG.ENOG4115FG7.meta_raw	Ppi#Pp47808|m.182432	Pta#5A_I16_VO_L_4_T_167844/214906|m.48715	Pla#RF-S_2/polished_high/004491|m.5246	Pla#S_1_3-6kb/011735|m.25798	Pla#V_1_3-6kb/016930|m.226061	
poaNOG.ENOG4115FG8.meta_raw	Ppi#Pp17447|m.59580	Ppi#Pp25818|m.88296	Ppi#Pp25819|m.88298	Ppi#Pp47871|m.182694	Ppi#Pp47872|m.182699	Ppi#Pp47874|m.182707	Ppi#Pp47877|m.182719	Ppi#Pp47880|m.182727	Pta#1A_I5_VO_L_301_T_48/97|m.9320	Pta#6A_I20_VO_L_1_T_129375/133533|m.55792	Pla#K_S1/c27303_g1_i1|m.218418	
poaNOG.ENOG4115FG9.meta_raw	Ppi#Pp18507|m.63368	Ppi#Pp38624|m.142428	Ppi#Pp38625|m.142431	Pta#1A_I11_NT_comp44667_c0_seq3|m.4357	Pta#1A_I3_VO_L_60015_T_5/9|m.8509	Pta#1A_I3_VO_L_60015_T_7/9|m.8512	Pta#1A_I5_VO_L_6720_T_12/20|m.10219	Pta#5A_I12_VO_L_2577_T_9/10|m.43681	Pta#5A_I13_VO_L_1332_T_13/14|m.44452	Pta#6A_I20_VO_L_2253_T_9/18|m.56112	Pla#S_2kb_1/007459|m.581891	Pla#S_2kb_2/017940|m.625952	Pla#V1_1kb_1/016245|m.720430	
poaNOG.ENOG4115FGA.meta_raw	Ppi#Pp31115|m.110300	Ppi#Pp31116|m.110308	Pta#1A_I11_VO_L_2713_T_10/24|m.5900	Pla#Basket/c8336_g1_i1|m.6499	Pla#BRN/hiseq/c73219_g1_i1|m.70476	Pla#V/hiseq/c50496_g1_i1|m.25898	
poaNOG.ENOG4115FGB.meta_raw	Ppi#Pp16213|m.55419	Ppi#Pp36704|m.134322	Ppi#Pp36705|m.134328	Pta#6A_all_NT_comp99147_c0_seq1|m.51866	Pla#BRS/miseq/c22308_g1_i1|m.25244	
poaNOG.ENOG4115FGC.meta_raw	Ppi#Pp58277|m.197058	
poaNOG.ENOG4115FGD.meta_raw	Ppi#Pp38735|m.142900	Pta#2A_I2_VO_L_1_T_96742/104199|m.24794	Pla#E1_2kb_1/028596|m.319220	Pla#V/hiseq/c47877_g1_i1|m.21485	
poaNOG.ENOG4115FGE.meta_raw	Ppi#Pp20443|m.70220	Ppi#Pp20444|m.70221	Ppi#Pp2116|m.5024	Ppi#Pp62131|m.202129	Pla#DCS1kb_2/007588|m.45488	Pla#SDN/miseq/c20961_g1_i1|m.18063	
poaNOG.ENOG4115FGF.meta_raw	Ppi#Pp41378|m.154250	Pta#3A_I20_NT_comp27847_c0_seq3|m.35954	
poaNOG.ENOG4115FGG.meta_raw	Pta#3A_all_VO_L_4_T_2675/60622|m.27852	Pla#S_1_3-6kb/025770|m.57029	Pla#S_2kb_2/009120|m.612876	
poaNOG.ENOG4115FGI.meta_raw	Ppi#Pp41808|m.156204	Pta#1A_I5_VO_L_46758_T_4/5|m.10430	Pla#BRS/miseq/c23269_g1_i1|m.27632	
poaNOG.ENOG4115FGJ.meta_raw	Ppi#Pp11609|m.39090	Ppi#Pp12874|m.43679	Ppi#Pp15647|m.53401	Ppi#Pp21936|m.75154	Ppi#Pp22861|m.78331	Ppi#Pp26815|m.91966	Ppi#Pp28620|m.99541	Ppi#Pp35245|m.128119	Ppi#Pp39165|m.144659	Ppi#Pp52049|m.188961	Ppi#Pp60501|m.199916	Ppi#Pp6130|m.19837	Pta#2A_I10_VO_L_2_T_29358/51732|m.17898	Pta#6A_I22_VO_L_353_T_8/12|m.58052	Pla#DCR/hiseq/c60694_g1_i1|m.21322	Pla#DCS2kb_1/polished_high/000617|m.781	Pla#P/miseq/c22868_g1_i1|m.17435	Pla#S_1_3-6kb/015911|m.35001	Pla#SDN/miseq/c25807_g1_i1|m.27903	Pla#V_2kb_1/003348|m.909943	Pla#V/hiseq/c56849_g1_i2|m.41699	
poaNOG.ENOG4115FGK.meta_raw	Ppi#Pp41370|m.154227	Pta#2A_all_VO_L_76476_T_4/10|m.17053	Pla#M_S1/c25411_g1_i1|m.129009	
poaNOG.ENOG4115FGM.meta_raw	Ppi#Pp28787|m.100399	Ppi#Pp28788|m.100408	Pta#6A_I23_VO_L_1_T_33487/165398|m.58825	Pla#Basket/c16174_g1_i1|m.19281	Pla#Basket/c16174_g1_i3|m.19287	Pla#M_S1/c29258_g1_i1|m.136839	
poaNOG.ENOG4115FGQ.meta_raw	Ppi#Pp19988|m.68696	Ppi#Pp19989|m.68697	Ppi#Pp25309|m.86498	Pta#5A_I7_VO_L_962_T_28/61|m.50954	Pla#DCR/hiseq/c104126_g2_i3|m.107167	Pla#E1/hiseq/c43431_g2_i5|m.41745	Pla#K_S1/c29075_g1_i2|m.225927	Pla#M_S1/c33165_g1_i1|m.147836	Pla#V/hiseq/c63313_g10_i2|m.70904	
poaNOG.ENOG4115FGS.meta_raw	Ppi#Pp12883|m.43698	Pla#DCS1kb_3/008699|m.78996	Pla#SDN/miseq/c31700_g1_i2|m.50575	Pla#V_2kb_1/000026|m.903544	Pla#V_2kb_2/001128|m.945313	Pla#V/hiseq/c60751_g2_i1|m.56539	
poaNOG.ENOG4115FGT.meta_raw	Ppi#Pp43531|m.163828	Ppi#Pp43533|m.163837	Ppi#Pp63093|m.203442	Pta#6A_I23_VO_L_1902_T_110/110|m.59747	Pla#JASS/hiseq/c60634_g6_i1|m.51836	
poaNOG.ENOG4115FGV.meta_raw	Ppi#Pp31901|m.113488	Pta#3A_I16_NT_comp36046_c0_seq2|m.30502	Pta#3A_I16_NT_comp36046_c0_seq4|m.30503	Pta#6A_I27_VO_L_3083_T_14/17|m.62698	Pla#K_S1/c27717_g1_i1|m.220010	Pla#M_S1/c37707_g1_i1|m.168919	Pla#SDN/miseq/c31060_g2_i3|m.46711	
poaNOG.ENOG4115FGX.meta_raw	Ppi#Pp37771|m.138789	Ppi#Pp37773|m.138803	Ppi#Pp51678|m.188425	Pta#1A_I11_VO_L_1_T_96664/226447|m.5005	Pla#DCR/hiseq/c98542_g1_i2|m.83059	Pla#K_S1/c2922_g1_i1|m.181126	Pla#V/hiseq/c2016_g1_i1|m.387	Pla#Wound/hiseq/c14973_g1_i1|m.3465	
poaNOG.ENOG4115FGY.meta_raw	Ppi#Pp6967|m.22760	Ppi#Pp6968|m.22765	Pla#Wound/hiseq/c58770_g1_i1|m.20873	
poaNOG.ENOG4115FH0.meta_raw	Ppi#Pp26493|m.90784	Ppi#Pp36956|m.135428	Ppi#Pp36958|m.135439	Ppi#Pp36960|m.135445	Ppi#Pp36963|m.135470	Pta#5A_all_VO_L_20924_T_21/54|m.41971	Pla#SDN/miseq/c28089_g2_i1|m.34353	
poaNOG.ENOG4115FH2.meta_raw	Pta#5A_all_VO_L_115619_T_2/3|m.42578	
poaNOG.ENOG4115FH3.meta_raw	Ppi#Pp10369|m.34751	Ppi#Pp10370|m.34754	Pla#BRS/miseq/c2408_g1_i1|m.1623	Pla#BRS/miseq/c4815_g1_i2|m.3615	
poaNOG.ENOG4115FH6.meta_raw	Ppi#Pp19553|m.67018	Ppi#Pp19554|m.67024	Pla#Basket/c21490_g1_i1|m.34517	Pla#S_2_3-6kb/023403|m.117704	
poaNOG.ENOG4115FH7.meta_raw	Ppi#Pp16354|m.55910	Pta#6A_all_VO_L_52990_T_4/18|m.54539	Pla#S_2_3-6kb/008574|m.86168	Pla#Wound/hiseq/c68845_g1_i2|m.42511	
poaNOG.ENOG4115FH8.meta_raw	Ppi#Pp23616|m.80763	Ppi#Pp23617|m.80765	Ppi#Pp23618|m.80769	Ppi#Pp23619|m.80770	Ppi#Pp47121|m.179421	Ppi#Pp47122|m.179431	Ppi#Pp47123|m.179437	Ppi#Pp58035|m.196710	Pta#6A_I20_VO_L_639_T_12/14|m.55909	Pla#K_S1/c12151_g1_i1|m.187307	Pla#Neg_S1/c19322_g4_i3|m.94121	Pla#V/hiseq/c51079_g1_i1|m.26989	
poaNOG.ENOG4115FH9.meta_raw	Ppi#Pp12841|m.43576	Ppi#Pp13409|m.45632	Ppi#Pp15382|m.52557	Ppi#Pp19979|m.68663	Ppi#Pp25305|m.86487	Ppi#Pp25306|m.86491	Ppi#Pp28706|m.99974	Ppi#Pp35065|m.127338	Ppi#Pp40505|m.150547	Ppi#Pp40915|m.152271	Ppi#Pp40916|m.152275	Ppi#Pp43037|m.161624	Ppi#Pp44740|m.169135	Ppi#Pp54542|m.192179	Ppi#Pp58740|m.197670	Pta#1A_all_VO_L_170836_T_1/1|m.4183	Pta#1A_I11_NT_comp50679_c1_seq11|m.4536	Pta#1A_I11_VO_L_1_T_135866/226447|m.5141	Pta#1A_I11_VO_L_1_T_152744/226447|m.5216	Pta#1A_I11_VO_L_1_T_182575/226447|m.5407	Pta#1A_I3_VO_L_957_T_217/279|m.7560	Pta#1A_I9_VO_L_2163_T_82/117|m.12454	Pta#2A_all_VO_L_1_T_67980/181832|m.14326	Pta#2A_all_VO_L_1_T_67982/181832|m.14329	Pta#2A_all_VO_L_9379_T_27/29|m.16021	Pta#2A_all_VO_L_9725_T_35/241|m.16072	Pta#2A_I27_VO_L_1474_T_22/41|m.23470	Pta#2A_I27_VO_L_924_T_110/372|m.23339	Pta#2A_I27_VO_L_924_T_164/372|m.23340	Pta#2A_I4_VO_L_1341_T_114/136|m.26813	Pta#3A_all_VO_L_8633_T_189/247|m.29288	Pta#3A_I16_VO_L_2_T_55820/60890|m.31024	Pta#3A_I18_NT_comp37283_c0_seq1|m.32371	Pta#3A_I19_VO_L_1_T_144621/241978|m.34863	Pta#3A_I19_VO_L_1_T_149385/241978|m.34893	Pta#5A_all_VO_L_2_T_273086/409051|m.39789	Pta#5A_all_VO_L_2_T_97566/409051|m.38803	Pta#5A_I13_VO_L_28_T_3063/3433|m.44146	Pta#5A_I16_VO_L_4_T_109078/214906|m.48376	Pta#5A_I16_VO_L_4_T_8830/214906|m.47762	Pta#5A_I16_VO_L_4_T_99586/214906|m.48294	Pta#5A_I7_VO_L_1_T_56002/95833|m.50493	Pta#6A_all_NT_comp102781_c0_seq8|m.52156	Pta#6A_all_NT_comp138927_c0_seq1|m.52175	Pta#6A_I20_OT_comp36038_c0_seq1|m.55121	Pta#6A_I20_VO_L_1_T_74472/133533|m.55462	Pta#6A_I20_VO_L_1_T_85333/133533|m.55522	Pta#6A_I20_VO_L_1_T_89234/133533|m.55537	Pta#6A_I22_VO_L_1_T_253/44538|m.57684	Pta#6A_I22_VO_L_1_T_654/44538|m.57689	Pta#6A_I23_VO_L_1_T_112921/165398|m.59206	Pta#6A_I23_VO_L_1_T_153470/165398|m.59402	Pta#6A_I23_VO_L_1_T_76271/165398|m.59041	Pta#6A_I27_VO_L_3417_T_4/11|m.62745	Pla#BRS/miseq/c53819_g1_i1|m.67906	Pla#DCS_2kb/009015|m.242680	Pla#K_S1/c30937_g1_i6|m.236381	Pla#M_S1/c36887_g3_i2|m.164225	Pla#RF-S_3/polished_high/000623|m.750	Pla#RF-V_2/polished_high/002718|m.2883	Pla#S_1_3-6kb/010503|m.23151	Pla#S_1_3-6kb/028189|m.62397	Pla#S_1kb/011294|m.554311	Pla#S_1kb_1/012556|m.492355	Pla#S_2_3-6kb/018103|m.106334	Pla#S_3_3-6kb/000693|m.133147	Pla#S_3_3-6kb/009564|m.152347	Pla#S/hiseq/c43856_g3_i3|m.41462	Pla#S/hiseq/c43856_g3_i6|m.41468	Pla#S/hiseq/c44112_g1_i3|m.42850	Pla#V_1_3-6kb/012903|m.216439	Pla#V_2_3-6kb/003727|m.265956	Pla#V_2_3-6kb/015406|m.293085	Pla#Wound/hiseq/c74868_g1_i1|m.73303	
poaNOG.ENOG4115FHB.meta_raw	Ppi#Pp39297|m.145295	Pla#DCR/hiseq/c107653_g1_i4|m.129366	Pla#E1_2kb/007845|m.403611	Pla#S_3_3-6kb/012133|m.157695	
poaNOG.ENOG4115FHC.meta_raw	Ppi#Pp33598|m.120783	Ppi#Pp33599|m.120788	Pta#5A_I12_VO_L_2830_T_1/3|m.43699	Pla#K_S1/c19048_g1_i1|m.196867	Pla#S_1_3-6kb/009824|m.21754	Pla#V_2_3-6kb/011097|m.282908	
poaNOG.ENOG4115FHE.meta_raw	Ppi#Pp18482|m.63262	Ppi#Pp18483|m.63269	Ppi#Pp24604|m.83994	Ppi#Pp43743|m.164690	Ppi#Pp43744|m.164696	Pta#5A_I16_VO_L_4_T_193862/214906|m.48881	Pla#BRN/hiseq/c53368_g1_i2|m.17149	Pla#BRS/miseq/c14822_g1_i1|m.12720	Pla#DCR/hiseq/c92342_g1_i2|m.63444	Pla#E1/hiseq/c27145_g2_i1|m.6803	
poaNOG.ENOG4115FHF.meta_raw	Ppi#Pp20647|m.70915	Ppi#Pp26753|m.91726	Pta#5A_I15_VO_L_9279_T_41/57|m.47206	Pta#6A_all_VO_L_11044_T_3/5|m.53874	Pla#NACLR/hiseq/c23111_g1_i1|m.11099	Pla#Neg_S1/c3550_g1_i1|m.63078	
poaNOG.ENOG4115FHG.meta_raw	Ppi#Pp35063|m.127318	Pla#V1_1kb_3/011839|m.801820	
poaNOG.ENOG4115FHI.meta_raw	Ppi#Pp32237|m.114796	
poaNOG.ENOG4115FHJ.meta_raw	Ppi#Pp35236|m.128074	Pta#2A_all_VO_L_1_T_122158/181832|m.14756	
poaNOG.ENOG4115FHK.meta_raw	Ppi#Pp12006|m.40558	Ppi#Pp34569|m.125087	Pta#3A_I18_OT_comp33597_c0_seq1|m.32428	Pta#5A_I7_VO_L_1_T_14831/95833|m.50167	Pla#DCS1kb_3/010730|m.81701	Pla#E1_2kb_2/022959|m.350022	Pla#NACLR/hiseq/c7283_g1_i1|m.3438	Pla#RF-S_3/polished_high/005153|m.5058	
poaNOG.ENOG4115FHN.meta_raw	Ppi#Pp27749|m.95686	Ppi#Pp27750|m.95691	Pta#3A_I18_VO_L_319_T_33/38|m.33242	Pla#DCS_1kb/002061|m.101340	Pla#NACLR/hiseq/c21300_g1_i2|m.9845	Pla#P/miseq/c35640_g1_i1|m.53141	Pla#V_1_3-6kb/011068|m.212245	Pla#V/hiseq/c60396_g1_i2|m.54747	
poaNOG.ENOG4115FHP.meta_raw	Ppi#Pp35678|m.130013	
poaNOG.ENOG4115FHQ.meta_raw	Ppi#Pp47973|m.183072	Ppi#Pp47974|m.183074	Pla#BRN/hiseq/c25006_g1_i2|m.6455	
poaNOG.ENOG4115FHR.meta_raw	Ppi#Pp33139|m.118847	Ppi#Pp33141|m.118865	Ppi#Pp33143|m.118880	Ppi#Pp53786|m.191219	Pla#V_2kb_1/polished_high/000387|m.449	
poaNOG.ENOG4115FHT.meta_raw	Pla#DCR/hiseq/c48924_g1_i2|m.15537	
poaNOG.ENOG4115FHV.meta_raw	Ppi#Pp1391|m.2906	Ppi#Pp1392|m.2909	Ppi#Pp35742|m.130284	Pla#SDN/miseq/c25860_g1_i3|m.28068	
poaNOG.ENOG4115FHX.meta_raw	Pla#V/hiseq/c58617_g1_i7|m.47535	
poaNOG.ENOG4115FHY.meta_raw	Ppi#Pp60674|m.200145	
poaNOG.ENOG4115FHZ.meta_raw	Ppi#Pp44397|m.167597	
poaNOG.ENOG4115FI1.meta_raw	Ppi#Pp8330|m.27486	
poaNOG.ENOG4115FI2.meta_raw	Ppi#Pp2074|m.4865	Pla#BRS/miseq/c20541_g1_i1|m.21291	
poaNOG.ENOG4115FI3.meta_raw	Ppi#Pp44698|m.168959	Ppi#Pp44699|m.168963	
poaNOG.ENOG4115FI6.meta_raw	Ppi#Pp2721|m.6937	Ppi#Pp2722|m.6938	Ppi#Pp35635|m.129860	Ppi#Pp35636|m.129864	Pta#5A_all_VO_L_2_T_139754/409051|m.39045	Pla#BRN/hiseq/c62091_g1_i3|m.28798	
poaNOG.ENOG4115FI7.meta_raw	Ppi#Pp38165|m.140482	Ppi#Pp38166|m.140492	Pla#DCR/hiseq/c108213_g1_i3|m.133508	Pla#V_3_3-6kb/021726|m.372180	Pla#V_3_3-6kb/021726|m.372182	Pla#V/hiseq/c54794_g1_i1|m.35908	
poaNOG.ENOG4115FI9.meta_raw	Ppi#Pp20517|m.70473	Ppi#Pp20518|m.70481	Ppi#Pp25770|m.88088	Ppi#Pp25771|m.88096	Pla#DCR/hiseq/c102008_g1_i1|m.97157	Pla#E1_1kb/002851|m.268313	Pla#SDN/miseq/c28297_g1_i3|m.35131	Pla#Wound/hiseq/c60733_g1_i4|m.23687	
poaNOG.ENOG4115FIA.meta_raw	Ppi#Pp11014|m.37030	Ppi#Pp11015|m.37036	Ppi#Pp23472|m.80323	Ppi#Pp38989|m.143912	Ppi#Pp38990|m.143921	Ppi#Pp65577|m.206494	Pta#6A_all_VO_L_2786_T_35/67|m.53063	Pla#Basket/c5679_g1_i2|m.3993	Pla#M_S1/c36427_g1_i1|m.161675	
poaNOG.ENOG4115FIB.meta_raw	Ppi#Pp44708|m.169004	Pla#S_1_3-6kb/015133|m.33198	
poaNOG.ENOG4115FIC.meta_raw	Ppi#Pp19370|m.66425	Ppi#Pp19371|m.66431	Ppi#Pp22273|m.76276	Ppi#Pp22312|m.76403	Ppi#Pp22313|m.76411	Ppi#Pp23271|m.79723	Pta#1A_all_NT_comp109129_c0_seq4|m.523	Pta#2A_I27_VO_L_1881_T_35/57|m.23550	Pta#3A_I16_VO_L_2_T_56532/60890|m.31031	Pta#6A_I20_VO_L_1_T_90496/133533|m.55539	Pla#BRN/hiseq/c63545_g1_i3|m.31908	Pla#DCS1kb_2/polished_high/001480|m.1675	Pla#NACLR/hiseq/c67866_g2_i3|m.63879	Pla#Neg_S1/c16285_g1_i4|m.83335	Pla#P/miseq/c26023_g1_i3|m.23886	Pla#SDN/miseq/c30227_g1_i5|m.42510	
poaNOG.ENOG4115FIE.meta_raw	Ppi#Pp46191|m.175368	Ppi#Pp46192|m.175371	Ppi#Pp46195|m.175394	Ppi#Pp46196|m.175400	Ppi#Pp6370|m.20712	Ppi#Pp7513|m.24728	Ppi#Pp915|m.1760	
poaNOG.ENOG4115FIF.meta_raw	Ppi#Pp43170|m.162189	Ppi#Pp43171|m.162206	Pta#1A_I5_VO_L_1_T_8891/64687|m.8793	Pla#DCS_2kb/021220|m.259159	Pla#K_S1/c22677_g1_i1|m.204616	Pla#S_1_3-6kb/015939|m.35083	
poaNOG.ENOG4115FIG.meta_raw	Ppi#Pp18571|m.63592	Pta#1A_I11_VO_L_35638_T_2/3|m.6212	Pla#BRN/hiseq/c63560_g1_i2|m.31936	Pla#V1_1kb_1/005894|m.704883	
poaNOG.ENOG4115FII.meta_raw	Pla#S_2_3-6kb/028945|m.129977	
poaNOG.ENOG4115FIJ.meta_raw	Ppi#Pp20071|m.68959	Ppi#Pp30971|m.109667	Ppi#Pp30974|m.109689	Ppi#Pp30979|m.109720	Ppi#Pp30980|m.109724	Pta#1A_I9_VO_L_1604_T_14/30|m.12307	Pta#2A_I10_VO_L_2_T_48663/51732|m.18044	Pta#3A_I18_VO_L_2_T_26494/136250|m.32547	Pta#5A_all_VO_L_2_T_222751/409051|m.39479	Pta#5A_I12_VO_L_984_T_30/65|m.43399	Pta#5A_I12_VO_L_984_T_31/65|m.43401	Pta#5A_I13_VO_L_1307_T_16/24|m.44444	Pta#5A_I15_VO_L_1906_T_16/31|m.46855	Pta#5A_I16_VO_L_43756_T_30/48|m.49683	Pla#DCS/hiseq/c52680_g2_i2|m.25885	Pla#S_2kb/polished_high/000387|m.450	
poaNOG.ENOG4115FIK.meta_raw	Ppi#Pp18382|m.62985	Ppi#Pp36556|m.133668	Ppi#Pp36557|m.133674	Ppi#Pp38196|m.140653	Ppi#Pp9415|m.31343	Pta#5A_I16_VO_L_4_T_13338/214906|m.47776	Pla#BRS/miseq/c24118_g1_i2|m.29781	Pla#M_S1/c24941_g1_i1|m.128183	Pla#M_S1/c36961_g2_i1|m.164666	Pla#V_2kb/007528|m.998190	Pla#V/hiseq/c56475_g1_i1|m.40620	
poaNOG.ENOG4115FIM.meta_raw	Ppi#Pp29027|m.101419	Pta#1A_I11_VO_L_925_T_39/60|m.5706	Pla#DCR/hiseq/c102876_g1_i1|m.101081	
poaNOG.ENOG4115FIN.meta_raw	Pla#BRN/hiseq/c67914_g2_i1|m.45247	Pla#DCR/hiseq/c108779_g1_i3|m.138000	Pla#DCR/hiseq/c63234_g1_i1|m.22940	Pla#DCR/hiseq/c97150_g1_i2|m.77959	Pla#NACLR/hiseq/c66772_g1_i3|m.59892	
poaNOG.ENOG4115FIP.meta_raw	Pla#DCS1kb_1/017737|m.23466	
poaNOG.ENOG4115FIQ.meta_raw	Ppi#Pp16087|m.54969	Ppi#Pp16088|m.54971	Ppi#Pp1974|m.4534	Ppi#Pp21342|m.73174	Ppi#Pp21619|m.74023	Ppi#Pp23534|m.80508	Ppi#Pp27235|m.93544	Ppi#Pp31611|m.112292	Ppi#Pp40367|m.149967	Ppi#Pp40376|m.150003	Ppi#Pp43403|m.163286	Ppi#Pp43404|m.163291	Ppi#Pp45011|m.170244	Ppi#Pp45024|m.170272	Ppi#Pp53307|m.190555	Ppi#Pp8130|m.26872	Ppi#Pp9860|m.32997	Ppi#Pp9960|m.33329	Pta#2A_I10_OT_comp31824_c0_seq3|m.17708	Pta#3A_I20_VO_L_734_T_154/210|m.36691	Pta#5A_all_VO_L_2_T_165746/409051|m.39196	Pta#5A_I15_NT_comp31670_c0_seq8|m.45776	Pta#5A_I15_VO_L_1505_T_209/233|m.46712	Pla#S_1_3-6kb/010709|m.23587	Pla#S_3_3-6kb/005540|m.143943	Pla#S_3_3-6kb/005540|m.143944	Pla#S_3_3-6kb/012213|m.157866	Pla#S/hiseq/c46118_g1_i3|m.55116	Pla#V_1_3-6kb/011333|m.212824	Pla#V_1_3-6kb/026420|m.248806	Pla#V_2_3-6kb/011419|m.283685	Pla#V_2_3-6kb/011419|m.283686	
poaNOG.ENOG4115FIR.meta_raw	Ppi#Pp18491|m.63308	Ppi#Pp1982|m.4548	Ppi#Pp27189|m.93364	Ppi#Pp27190|m.93375	Ppi#Pp40049|m.148499	Ppi#Pp40734|m.151503	Ppi#Pp40735|m.151514	Ppi#Pp9140|m.30307	Pla#BRN/hiseq/c53021_g1_i1|m.16718	
poaNOG.ENOG4115FIT.meta_raw	Ppi#Pp41943|m.156834	Ppi#Pp41944|m.156837	Ppi#Pp6850|m.22348	Ppi#Pp6851|m.22350	Ppi#Pp9083|m.30128	Ppi#Pp9084|m.30132	Pla#S/hiseq/c25814_g1_i2|m.7259	Pla#V/hiseq/c20318_g1_i1|m.5145	
poaNOG.ENOG4115FIV.meta_raw	Ppi#Pp1277|m.2628	Ppi#Pp1278|m.2629	Ppi#Pp1683|m.3682	Ppi#Pp21471|m.73595	Ppi#Pp24352|m.83126	Pla#BRS/miseq/c18252_g1_i1|m.17237	
poaNOG.ENOG4115FIW.meta_raw	Ppi#Pp33772|m.121449	Pta#1A_I3_VO_L_3167_T_37/58|m.7933	Pta#2A_I13_VO_L_1_T_51239/181601|m.19368	Pta#2A_I13_VO_L_1_T_51255/181601|m.19370	Pta#2A_I15_VO_L_1928_T_90/128|m.22123	Pta#3A_I16_VO_L_3333_T_23/41|m.31860	Pta#3A_I16_VO_L_3333_T_31/41|m.31861	Pta#3A_I19_VO_L_1934_T_26/197|m.35484	Pta#3A_I20_VO_L_1290_T_19/40|m.36851	Pta#5A_all_VO_L_2_T_98715/409051|m.38807	Pta#6A_I25_VO_L_5_T_67864/111482|m.60633	Pla#BRN/hiseq/c72562_g2_i3|m.69090	Pla#K_S1/c30378_g1_i5|m.232806	Pla#Neg_S1/c21104_g3_i6|m.103368	Pla#S/hiseq/c46214_g3_i5|m.55734	Pla#V/hiseq/c64651_g2_i1|m.80470	
poaNOG.ENOG4115FIY.meta_raw	Ppi#Pp104|m.139	Ppi#Pp22752|m.77935	Ppi#Pp37424|m.137294	Ppi#Pp7411|m.24410	Pta#3A_I18_NT_comp36421_c0_seq2|m.32275	Pla#BRN/hiseq/c19156_g1_i1|m.4349	Pla#BRN/hiseq/c53027_g1_i2|m.16727	
poaNOG.ENOG4115FIZ.meta_raw	Ppi#Pp23065|m.79033	Pla#BRS/miseq/c18093_g1_i2|m.16965	
poaNOG.ENOG4115FJ0.meta_raw	Ppi#Pp15440|m.52808	Ppi#Pp45724|m.173413	Ppi#Pp45725|m.173423	Pla#V/hiseq/c37184_g1_i3|m.11236	Pla#V/hiseq/c55006_g1_i2|m.36506	
poaNOG.ENOG4115FJ1.meta_raw	Ppi#Pp5376|m.16974	Ppi#Pp5377|m.16980	Pla#V/hiseq/c56186_g1_i2|m.39784	
poaNOG.ENOG4115FJ3.meta_raw	Pla#V/hiseq/c64143_g4_i5|m.76630	
poaNOG.ENOG4115FJ4.meta_raw	Ppi#Pp38489|m.141910	Pta#5A_all_VO_L_107000_T_1/1|m.42573	Pla#DCS/hiseq/c9917_g1_i1|m.2742	
poaNOG.ENOG4115FJ6.meta_raw	Ppi#Pp19065|m.65265	Ppi#Pp25725|m.87901	Ppi#Pp49869|m.186062	Pla#E1/hiseq/c9613_g1_i1|m.1892	
poaNOG.ENOG4115FJ7.meta_raw	Ppi#Pp15628|m.53346	Ppi#Pp15629|m.53347	Ppi#Pp57182|m.195619	Ppi#Pp5788|m.18457	Pla#BRS/miseq/c22641_g1_i3|m.26099	Pla#SDN/miseq/c25778_g1_i1|m.27829	
poaNOG.ENOG4115FJ9.meta_raw	Ppi#Pp14901|m.50859	Ppi#Pp14902|m.50865	Pla#BRS/miseq/c13258_g1_i1|m.10513	
poaNOG.ENOG4115FJB.meta_raw	Ppi#Pp15582|m.53206	Ppi#Pp15583|m.53208	Ppi#Pp24329|m.83046	Ppi#Pp30359|m.107043	Ppi#Pp30360|m.107047	Ppi#Pp30361|m.107052	Pta#2A_I27_VO_L_1342_T_7/11|m.23446	Pta#6A_all_VO_L_13693_T_13/19|m.54065	Pta#6A_I27_VO_L_47293_T_2/3|m.62971	Pla#BRS/miseq/c42564_g1_i1|m.62747	Pla#DCR/hiseq/c61443_g1_i1|m.21798	Pla#DCS_1kb/008217|m.109629	Pla#E1_2kb/polished_high/001504|m.1920	Pla#S/hiseq/c38536_g2_i1|m.23245	
poaNOG.ENOG4115FJF.meta_raw	Pla#JASS/hiseq/c59729_g1_i10|m.46931	Pla#NACLR/hiseq/c70777_g2_i3|m.77887	
poaNOG.ENOG4115FJG.meta_raw	Ppi#Pp6540|m.21273	Ppi#Pp6541|m.21277	Ppi#Pp6542|m.21279	Pta#2A_all_VO_L_112733_T_6/8|m.17338	Pla#E1_2kb_3/014298|m.377158	Pla#E1/hiseq/c1058_g1_i1|m.218	Pla#P/miseq/c29797_g1_i2|m.34995	Pla#V/hiseq/c13675_g1_i1|m.3550	
poaNOG.ENOG4115FJI.meta_raw	Ppi#Pp16520|m.56431	Ppi#Pp45298|m.171500	Ppi#Pp52373|m.189439	Pla#JASS/hiseq/c45706_g1_i3|m.13874	Pla#V1_1kb_1/005555|m.704349	
poaNOG.ENOG4115FJJ.meta_raw	Ppi#Pp20916|m.71812	Ppi#Pp44480|m.167940	Pla#DCS_1kb/015760|m.119812	Pla#V/hiseq/c44332_g1_i1|m.16779	
poaNOG.ENOG4115FJK.meta_raw	Ppi#Pp19119|m.65489	Ppi#Pp8114|m.26772	Ppi#Pp8115|m.26777	Pla#DCR/hiseq/c97805_g2_i2|m.80225	Pla#NACLR/hiseq/c66563_g1_i1|m.59297	
poaNOG.ENOG4115FJM.meta_raw	Ppi#Pp30847|m.109139	Pta#6A_I23_VO_L_2621_T_15/24|m.59837	Pla#DCS1kb_2/020415|m.62894	Pla#K_S1/c31552_g1_i1|m.238847	
poaNOG.ENOG4115FJN.meta_raw	Ppi#Pp29729|m.104438	Pla#S_1kb_2/012534|m.523594	
poaNOG.ENOG4115FJP.meta_raw	Pta#1A_I9_NT_comp30157_c0_seq1|m.11242	Pla#S_2kb_2/001941|m.601906	
poaNOG.ENOG4115FJQ.meta_raw	Ppi#Pp27817|m.96012	
poaNOG.ENOG4115FJS.meta_raw	Ppi#Pp4230|m.12249	Ppi#Pp4231|m.12258	Pta#5A_I12_NT_comp30877_c0_seq2|m.42751	Pla#P/miseq/c29955_g1_i9|m.35526	Pla#S_2_3-6kb/029573|m.131388	Pla#SDN/miseq/c59_g1_i2|m.48	Pla#Wound/hiseq/c71255_g1_i4|m.52426	
poaNOG.ENOG4115FJU.meta_raw	Ppi#Pp17370|m.59335	Ppi#Pp41118|m.153079	Pla#Wound/hiseq/c67767_g1_i1|m.39090	
poaNOG.ENOG4115FJV.meta_raw	Ppi#Pp27676|m.95389	Ppi#Pp27681|m.95401	Ppi#Pp27682|m.95406	Ppi#Pp29999|m.105509	Ppi#Pp30001|m.105517	Ppi#Pp42679|m.160142	Ppi#Pp42681|m.160150	Ppi#Pp46868|m.178312	Ppi#Pp46869|m.178314	Pta#1A_all_VO_L_1482_T_135/156|m.1672	Pta#1A_I11_VO_L_10484_T_39/52|m.6149	Pta#1A_I11_VO_L_10484_T_45/52|m.6150	Pta#1A_I9_NT_comp39161_c0_seq6|m.11328	Pta#1A_I9_NT_comp39161_c0_seq8|m.11329	Pta#2A_all_VO_L_1_T_175393/181832|m.14974	Pta#2A_all_VO_L_88463_T_16/18|m.17208	Pta#2A_I13_NT_comp39909_c0_seq11|m.19062	Pta#2A_I15_VO_L_1_T_116294/133144|m.21662	Pta#2A_I2_VO_L_1_T_3324/104199|m.24038	Pta#3A_all_NT_comp93590_c1_seq11|m.27572	Pta#3A_I18_NT_comp36866_c0_seq21|m.32313	Pta#3A_I18_NT_comp36866_c0_seq29|m.32314	Pta#3A_I19_NT_comp52344_c1_seq20|m.34145	Pta#3A_I19_NT_comp52344_c1_seq23|m.34146	Pta#3A_I19_NT_comp52344_c1_seq36|m.34147	Pta#3A_I20_VO_L_1_T_58721/85822|m.36374	Pta#5A_I15_NT_comp27869_c0_seq10|m.45634	Pta#6A_all_NT_comp99935_c0_seq24|m.51901	Pta#6A_all_NT_comp99935_c0_seq54|m.51902	Pta#6A_I25_VO_L_2400_T_14/24|m.61195	Pta#6A_I25_VO_L_2400_T_24/24|m.61197	Pta#6A_I27_VO_L_1509_T_88/116|m.62460	Pla#BRS/miseq/c29577_g1_i3|m.49017	Pla#JASS/hiseq/c59490_g3_i1|m.45597	Pla#K_S1/c29206_g2_i7|m.226528	Pla#M_S1/c31671_g1_i4|m.143226	Pla#NACLR/hiseq/c68515_g1_i10|m.66335	Pla#S_1kb_1/004755|m.479673	Pla#SDN/miseq/c31587_g2_i4|m.49868	Pla#V/hiseq/c60901_g2_i4|m.57244	Pla#V/hiseq/c60901_g2_i6|m.57247	Pla#V/hiseq/c60901_g2_i7|m.57249	
poaNOG.ENOG4115FJW.meta_raw	Ppi#Pp40135|m.148956	Pta#6A_I25_VO_L_5010_T_6/17|m.61297	Pla#BRS/miseq/c16749_g1_i1|m.14964	
poaNOG.ENOG4115FJX.meta_raw	Ppi#Pp26428|m.90536	Ppi#Pp27511|m.94684	Ppi#Pp27512|m.94693	Ppi#Pp27513|m.94702	Pta#1A_all_VO_L_13823_T_15/41|m.2866	Pta#2A_I13_VO_L_1123_T_24/31|m.20236	Pta#3A_I18_VO_L_2_T_55238/136250|m.32688	Pta#6A_I22_VO_L_971_T_40/44|m.58178	Pla#DCS1kb_3/003938|m.72827	Pla#S_1kb_1/010038|m.488136	Pla#SDN/miseq/c8977_g1_i1|m.5650	
poaNOG.ENOG4115FJY.meta_raw	Ppi#Pp41280|m.153812	Pta#5A_all_VO_L_2_T_21507/409051|m.38441	Pla#S_1kb_2/007116|m.515088	
poaNOG.ENOG4115FK0.meta_raw	Ppi#Pp11813|m.39828	Ppi#Pp25302|m.86478	Ppi#Pp29260|m.102360	Ppi#Pp47439|m.180877	Pta#5A_I12_VO_L_483_T_36/179|m.43304	
poaNOG.ENOG4115FK1.meta_raw	Ppi#Pp12749|m.43206	Ppi#Pp12750|m.43218	Ppi#Pp12751|m.43229	Ppi#Pp29360|m.102834	Pta#5A_all_NT_comp99370_c0_seq5|m.38148	
poaNOG.ENOG4115FK2.meta_raw	Ppi#Pp4918|m.15077	Pla#V_2kb_2/006750|m.955947	
poaNOG.ENOG4115FK3.meta_raw	Pla#S_1_3-6kb/018899|m.41715	
poaNOG.ENOG4115FK4.meta_raw	Pla#V_1_3-6kb/003770|m.195308	
poaNOG.ENOG4115FK5.meta_raw	Ppi#Pp1184|m.2389	Ppi#Pp19084|m.65351	Ppi#Pp31397|m.111486	Ppi#Pp42734|m.160344	Pla#V_3_3-6kb/015633|m.358312	
poaNOG.ENOG4115FK6.meta_raw	Ppi#Pp1169|m.2360	Pta#2A_I15_VO_L_57316_T_1/2|m.22701	Pla#BRS/miseq/c9228_g2_i1|m.6365	
poaNOG.ENOG4115FK7.meta_raw	Ppi#Pp22130|m.75815	Ppi#Pp2853|m.7397	Pta#3A_I19_OT_comp48552_c0_seq2|m.34233	Pta#5A_all_VO_L_9812_T_5/9|m.41667	Pla#DCR/hiseq/c58321_g1_i1|m.19725	Pla#SDN/miseq/c21883_g1_i2|m.19632	
poaNOG.ENOG4115FK8.meta_raw	Ppi#Pp37288|m.136721	Pla#DCR/hiseq/c69446_g1_i2|m.26928	Pla#V/hiseq/c60064_g1_i3|m.53212	
poaNOG.ENOG4115FKB.meta_raw	Ppi#Pp13287|m.45203	Ppi#Pp13288|m.45206	Ppi#Pp27984|m.96766	Pta#3A_all_VO_L_8141_T_7/31|m.29224	Pla#JASS/hiseq/c64401_g1_i1|m.64831	Pla#NACLR/hiseq/c65956_g1_i2|m.57376	Pla#Wound/hiseq/c70361_g4_i2|m.48368	
poaNOG.ENOG4115FKC.meta_raw	Ppi#Pp10278|m.34421	Ppi#Pp35251|m.128137	Ppi#Pp40894|m.152200	Ppi#Pp40895|m.152205	Ppi#Pp45836|m.173932	Pta#2A_I4_VO_L_1_T_50656/124638|m.26304	Pla#K_S1/c4316_g1_i1|m.181747	Pla#SDN/miseq/c14855_g1_i1|m.10364	Pla#V/hiseq/c60916_g8_i2|m.57324	
poaNOG.ENOG4115FKE.meta_raw	Ppi#Pp31589|m.112217	Ppi#Pp31592|m.112226	
poaNOG.ENOG4115FKF.meta_raw	Ppi#Pp52697|m.189826	Ppi#Pp56757|m.195098	
poaNOG.ENOG4115FKH.meta_raw	Pla#V/hiseq/c49709_g3_i1|m.24549	
poaNOG.ENOG4115FKI.meta_raw	Ppi#Pp1615|m.3499	Ppi#Pp16383|m.55995	Ppi#Pp17532|m.59851	Ppi#Pp18749|m.64155	Ppi#Pp20808|m.71480	Ppi#Pp30863|m.109192	Ppi#Pp30868|m.109206	Ppi#Pp52396|m.189475	Ppi#Pp8730|m.28945	Pla#M_S1/c27904_g1_i1|m.133595	
poaNOG.ENOG4115FKJ.meta_raw	Ppi#Pp5138|m.15982	Pla#M_S1/c17061_g1_i1|m.120215	Pla#S_3_3-6kb/008686|m.150510	
poaNOG.ENOG4115FKK.meta_raw	Ppi#Pp8077|m.26649	Ppi#Pp8165|m.26972	Pla#V/hiseq/c57267_g1_i1|m.42945	
poaNOG.ENOG4115FKM.meta_raw	Ppi#Pp55858|m.193982	Pla#Wound/hiseq/c27923_g1_i1|m.6629	
poaNOG.ENOG4115FKP.meta_raw	Ppi#Pp39054|m.144177	Pta#2A_I4_VO_L_1_T_48904/124638|m.26293	Pla#Wound/hiseq/c19764_g1_i1|m.4666	
poaNOG.ENOG4115FKQ.meta_raw	Ppi#Pp10548|m.35317	
poaNOG.ENOG4115FKR.meta_raw	Ppi#Pp26792|m.91893	Ppi#Pp3780|m.10611	Ppi#Pp5370|m.16941	
poaNOG.ENOG4115FKS.meta_raw	Ppi#Pp42005|m.157096	Ppi#Pp42006|m.157099	Ppi#Pp42007|m.157103	
poaNOG.ENOG4115FKU.meta_raw	Ppi#Pp28906|m.100943	Ppi#Pp28909|m.100946	Ppi#Pp62584|m.202776	Pta#6A_I23_NT_comp42018_c0_seq1|m.58625	Pla#RF-S_3/polished_high/001870|m.1836	Pla#V_1_3-6kb/024833|m.244931	Pla#Wound/hiseq/c44038_g1_i1|m.10884	
poaNOG.ENOG4115FKV.meta_raw	Ppi#Pp42085|m.157408	Pta#3A_I19_VO_L_1_T_118340/241978|m.34730	Pla#S/hiseq/c45375_g6_i1|m.50057	Pla#V_2_3-6kb/016558|m.295894	
poaNOG.ENOG4115FKW.meta_raw	Ppi#Pp20993|m.72050	Pta#3A_I18_VO_L_84408_T_3/4|m.33942	Pla#V_2kb_2/polished_high/000900|m.848	
poaNOG.ENOG4115FKX.meta_raw	Ppi#Pp23986|m.81880	Ppi#Pp57476|m.196018	Pla#NACLR/hiseq/c22891_g1_i1|m.10906	Pla#V_1kb/019315|m.891955	
poaNOG.ENOG4115FKZ.meta_raw	Ppi#Pp28956|m.101121	Ppi#Pp28957|m.101125	Pta#2A_all_VO_L_2180_T_16/27|m.15256	Pla#SDN/miseq/c6470_g1_i1|m.4060	
poaNOG.ENOG4115FM1.meta_raw	Ppi#Pp48139|m.183649	Pta#6A_all_VO_L_7_T_54639/72082|m.52618	
poaNOG.ENOG4115FM2.meta_raw	Ppi#Pp33441|m.120153	
poaNOG.ENOG4115FM3.meta_raw	Ppi#Pp7707|m.25351	
poaNOG.ENOG4115FM4.meta_raw	Ppi#Pp13197|m.44860	Ppi#Pp19184|m.65687	Ppi#Pp22051|m.75573	Ppi#Pp30697|m.108425	Ppi#Pp3286|m.8901	Ppi#Pp4053|m.11549	Pta#1A_all_VO_L_218098_T_8/15|m.4286	Pta#1A_all_VO_L_2_T_44537/51331|m.1329	Pta#2A_all_VO_L_1_T_135664/181832|m.14823	Pta#2A_I13_VO_L_4039_T_3/16|m.20538	Pla#RF-V_3/polished_high/004511|m.4604	Pla#V1_1kb_3/015186|m.806874	Pla#V_2kb_2/007240|m.956861	Pla#V/hiseq/c63631_g1_i1|m.72898	Pla#V/hiseq/c63675_g1_i1|m.73206	
poaNOG.ENOG4115FM5.meta_raw	Ppi#Pp17211|m.58832	Ppi#Pp26913|m.92316	Ppi#Pp26914|m.92326	Ppi#Pp26915|m.92335	Ppi#Pp38733|m.142893	Pla#S/hiseq/c31466_g1_i1|m.11487	
poaNOG.ENOG4115FM6.meta_raw	Ppi#Pp23246|m.79635	Ppi#Pp34446|m.124492	Ppi#Pp34448|m.124495	Ppi#Pp34449|m.124499	Ppi#Pp34453|m.124518	Ppi#Pp34454|m.124521	Pta#5A_all_VO_L_1837_T_57/64|m.40746	Pla#S_1_3-6kb/029727|m.65839	Pla#SDN/miseq/c5397_g1_i1|m.3460	Pla#V_3_3-6kb/004703|m.333685	
poaNOG.ENOG4115FM7.meta_raw	Ppi#Pp34419|m.124363	Pla#DCR/hiseq/c108979_g1_i3|m.139608	Pla#Wound/hiseq/c67275_g1_i3|m.37615	
poaNOG.ENOG4115FM8.meta_raw	Ppi#Pp38434|m.141651	Ppi#Pp43107|m.161939	Pta#2A_I27_VO_L_14496_T_1/3|m.23676	Pla#JASS/hiseq/c55133_g1_i1|m.30092	Pla#P/miseq/c33623_g3_i2|m.51302	Pla#V_1_3-6kb/004233|m.196450	Pla#V/hiseq/c60418_g2_i2|m.54853	
poaNOG.ENOG4115FM9.meta_raw	Pla#S_2_3-6kb/001063|m.69741	
poaNOG.ENOG4115FMA.meta_raw	Ppi#Pp31238|m.110841	Ppi#Pp31240|m.110852	Ppi#Pp31242|m.110860	Ppi#Pp40757|m.151637	Ppi#Pp40761|m.151654	Pta#1A_I11_VO_L_1_T_194589/226447|m.5486	Pla#DCR/hiseq/c69297_g1_i3|m.26815	Pla#SDN/miseq/c24793_g2_i1|m.25372	Pla#V1_1kb_1/polished_high/000546|m.733	Pla#V_3_3-6kb/007785|m.340460	
poaNOG.ENOG4115FMB.meta_raw	Ppi#Pp2014|m.4662	Pla#S/hiseq/c43455_g1_i2|m.39474	
poaNOG.ENOG4115FMC.meta_raw	Ppi#Pp20651|m.70922	Ppi#Pp51985|m.188865	Ppi#Pp51986|m.188870	Pta#3A_all_VO_L_7568_T_47/55|m.29152	Pla#DCR/hiseq/c107337_g1_i1|m.126817	Pla#DCR/hiseq/c107457_g1_i1|m.127748	Pla#NACLR/hiseq/c66861_g1_i2|m.60201	Pla#V1_1kb_2/023766|m.777633	Pla#V_2kb_1/001730|m.906849	Pla#Wound/hiseq/c69512_g3_i3|m.44865	
poaNOG.ENOG4115FMD.meta_raw	Ppi#Pp12319|m.41589	Ppi#Pp12320|m.41598	Ppi#Pp30741|m.108622	Ppi#Pp30742|m.108633	Ppi#Pp34639|m.125353	Ppi#Pp4316|m.12623	Pta#1A_all_VO_L_10322_T_158/234|m.2370	Pta#5A_I7_VO_L_479_T_41/111|m.50866	Pla#Basket/c17454_g3_i1|m.22454	Pla#DCS/hiseq/c52198_g1_i2|m.24798	Pla#RF-V_2/polished_high/004909|m.5179	Pla#S_3_3-6kb/008212|m.149601	Pla#V_1_3-6kb/013050|m.216811	Pla#V_2_3-6kb/010024|m.280468	
poaNOG.ENOG4115FME.meta_raw	Pla#DCR/hiseq/c100992_g2_i2|m.92418	Pla#DCR/hiseq/c107155_g1_i2|m.125504	Pla#Wound/hiseq/c69653_g5_i1|m.45386	
poaNOG.ENOG4115FMF.meta_raw	Ppi#Pp2214|m.5313	Ppi#Pp2215|m.5323	Ppi#Pp23458|m.80288	Ppi#Pp42525|m.159378	Pta#1A_I9_VO_L_1_T_73567/116761|m.11785	Pta#3A_I16_VO_L_4484_T_13/16|m.31942	Pta#5A_I12_VO_L_2_T_18053/53062|m.42954	Pta#5A_I15_VO_L_1_T_25690/41278|m.46032	Pta#5A_I7_VO_L_1_T_12360/95833|m.50146	Pla#Basket/c21230_g1_i4|m.33615	Pla#BRS/miseq/c11061_g1_i1|m.7984	Pla#DCR/hiseq/c105401_g2_i1|m.114358	Pla#DCS_1kb/027625|m.136041	Pla#DCS1kb_2/polished_high/000728|m.999	Pla#E1_2kb_1/029190|m.319890	Pla#V1_1kb_3/004651|m.791129	Pla#V_1kb/009934|m.877124	
poaNOG.ENOG4115FMG.meta_raw	Ppi#Pp28803|m.100463	Ppi#Pp28808|m.100483	Ppi#Pp41010|m.152612	Ppi#Pp41012|m.152624	Pta#3A_I19_VO_L_1_T_113514/241978|m.34719	Pla#DCR/hiseq/c108196_g1_i1|m.133342	Pla#NACLR/hiseq/c67511_g1_i1|m.62501	Pla#NACLR/hiseq/c69390_g1_i1|m.70358	Pla#Neg_S1/c19562_g1_i1|m.95213	Pla#Wound/hiseq/c48465_g1_i1|m.12942	
poaNOG.ENOG4115FMH.meta_raw	Ppi#Pp32689|m.116797	Ppi#Pp3719|m.10375	Ppi#Pp38403|m.141502	Ppi#Pp38404|m.141509	Pta#1A_all_NT_comp105418_c0_seq1|m.392	Pta#1A_all_VO_L_15727_T_13/19|m.3152	Pta#1A_I11_NT_comp49824_c0_seq1|m.4493	Pta#1A_I5_VO_L_5466_T_12/55|m.10155	Pta#1A_I5_VO_L_5466_T_24/55|m.10157	Pta#1A_I9_VO_L_207_T_27/34|m.12068	Pta#2A_all_VO_L_1_T_6382/181832|m.13862	Pta#2A_all_VO_L_1_T_6397/181832|m.13868	Pta#2A_all_VO_L_1_T_6401/181832|m.13876	Pta#2A_I10_VO_L_3906_T_22/22|m.18691	Pta#2A_I13_VO_L_2547_T_22/49|m.20424	Pta#2A_I15_VO_L_1_T_91118/133144|m.21517	Pta#2A_I15_VO_L_1_T_91121/133144|m.21521	Pta#2A_I2_VO_L_1_T_99776/104199|m.24818	Pta#3A_all_VO_L_11354_T_16/17|m.29627	Pta#3A_all_VO_L_257_T_1089/1252|m.28299	Pta#3A_all_VO_L_257_T_1092/1252|m.28304	Pta#3A_I16_VO_L_4468_T_15/28|m.31934	Pta#5A_all_VO_L_2_T_69682/409051|m.38664	Pta#5A_I15_NT_comp31079_c0_seq3|m.45727	Pta#5A_I16_VO_L_4_T_166185/214906|m.48709	Pta#5A_I7_VO_L_28074_T_13/34|m.51368	Pta#6A_I21_VO_L_1_T_184068/217332|m.57158	Pta#6A_I22_VO_L_18847_T_20/33|m.58485	Pta#6A_I22_VO_L_18847_T_24/33|m.58488	Pta#6A_I23_VO_L_1_T_152268/165398|m.59386	Pta#6A_I23_VO_L_1_T_152283/165398|m.59390	Pta#6A_I23_VO_L_1_T_152285/165398|m.59394	Pta#6A_I25_VO_L_3985_T_14/51|m.61252	Pta#6A_I25_VO_L_3985_T_22/51|m.61260	Pla#BRS/miseq/c17247_g1_i1|m.15754	Pla#K_S1/c28816_g2_i4|m.224610	Pla#M_S1/c25455_g1_i1|m.129076	Pla#NACLR/hiseq/c61992_g1_i1|m.46475	Pla#SDN/miseq/c16373_g1_i1|m.12060	Pla#V_1kb/022903|m.897544	
poaNOG.ENOG4115FMI.meta_raw	Ppi#Pp41108|m.153006	Ppi#Pp41539|m.155002	Pta#5A_all_VO_L_41568_T_1/1|m.42223	Pla#DCR/hiseq/c71037_g1_i3|m.28487	Pla#E1_1kb/014193|m.286410	Pla#RF-V_2/polished_high/005714|m.6034	Pla#S_1_3-6kb/007207|m.16092	Pla#S_2_3-6kb/002717|m.73414	Pla#S_3_3-6kb/004775|m.142318	Pla#S_3_3-6kb/006470|m.145987	Pla#V_1_3-6kb/000029|m.185736	Pla#V_1_3-6kb/011752|m.213769	Pla#V_1_3-6kb/014073|m.219201	Pla#V_1_3-6kb/015914|m.223568	Pla#V_1_3-6kb/017116|m.226537	Pla#V_2_3-6kb/011614|m.284124	Pla#V_2_3-6kb/016071|m.294733	Pla#V_3_3-6kb/009045|m.343214	Pla#V_3_3-6kb/025644|m.380963	Pla#Wound/hiseq/c65098_g1_i2|m.31986	
poaNOG.ENOG4115FMJ.meta_raw	Ppi#Pp33571|m.120682	
poaNOG.ENOG4115FMK.meta_raw	Ppi#Pp30417|m.107247	Pta#6A_I20_VO_L_3235_T_1/2|m.56165	Pla#NACLR/hiseq/c66616_g1_i2|m.59422	
poaNOG.ENOG4115FMN.meta_raw	Ppi#Pp10930|m.36704	Ppi#Pp10931|m.36707	Ppi#Pp10932|m.36710	Ppi#Pp34083|m.122840	Ppi#Pp34086|m.122847	Ppi#Pp49294|m.185223	Ppi#Pp5094|m.15821	Ppi#Pp52340|m.189393	Pla#BRN/hiseq/c2311_g1_i1|m.655	Pla#NACLR/hiseq/c71812_g1_i1|m.82796	Pla#V/hiseq/c52500_g1_i1|m.30147	
poaNOG.ENOG4115FMP.meta_raw	Ppi#Pp11478|m.38608	Ppi#Pp20346|m.69915	Ppi#Pp6579|m.21408	Pla#K_S1/c17753_g1_i1|m.194583	Pla#S_1kb_2/017300|m.531189	Pla#V/hiseq/c51460_g2_i1|m.27880	
poaNOG.ENOG4115FMQ.meta_raw	Ppi#Pp30800|m.108923	Ppi#Pp30801|m.108928	Pla#V_1_3-6kb/014285|m.219675	Pla#V/hiseq/c64475_g1_i1|m.79058	
poaNOG.ENOG4115FMS.meta_raw	Ppi#Pp3703|m.10302	Ppi#Pp3869|m.10964	Ppi#Pp45690|m.173221	Pla#DCR/hiseq/c109651_g1_i1|m.142264	Pla#V1_1kb_1/polished_high/000869|m.1022	
poaNOG.ENOG4115FMT.meta_raw	Ppi#Pp16169|m.55281	Ppi#Pp1674|m.3661	Ppi#Pp46177|m.175307	Ppi#Pp46178|m.175321	Ppi#Pp55156|m.193013	Pta#3A_I19_VO_L_1_T_2234/241978|m.34251	Pta#5A_I16_NT_comp45588_c0_seq2|m.47551	Pla#S_1_3-6kb/012322|m.27069	Pla#S_3_3-6kb/016273|m.166654	Pla#S_3_3-6kb/024256|m.183624	Pla#S/hiseq/c42737_g1_i1|m.36406	Pla#V_1_3-6kb/001006|m.188320	Pla#V_1_3-6kb/001006|m.188321	Pla#V_1_3-6kb/028176|m.252872	Pla#V_2kb_2/004258|m.951232	
poaNOG.ENOG4115FMU.meta_raw	Ppi#Pp40011|m.148322	Ppi#Pp40012|m.148331	Pta#6A_I25_VO_L_5_T_79176/111482|m.60711	Pla#BRS/miseq/c26567_g1_i1|m.36731	Pla#P/miseq/c28494_g1_i4|m.30718	Pla#S_1kb_1/003728|m.478038	
poaNOG.ENOG4115FMX.meta_raw	Ppi#Pp13200|m.44873	
poaNOG.ENOG4115FMY.meta_raw	Ppi#Pp34228|m.123461	Ppi#Pp34229|m.123462	Pta#1A_I9_VO_L_603_T_90/189|m.12134	Pta#2A_I10_NT_comp31530_c0_seq16|m.17659	Pta#2A_I10_NT_comp31530_c0_seq19|m.17660	Pta#2A_I10_NT_comp31530_c0_seq3|m.17662	Pta#2A_I10_NT_comp31530_c0_seq9|m.17664	Pta#2A_I10_VO_L_2_T_39708/51732|m.17981	Pta#2A_I15_VO_L_2468_T_132/193|m.22200	Pta#2A_I27_VO_L_216_T_53/89|m.23056	Pta#2A_I27_VO_L_216_T_57/89|m.23058	Pta#2A_I27_VO_L_216_T_58/89|m.23060	Pta#2A_I4_VO_L_1_T_8149/124638|m.26040	Pta#3A_I18_VO_L_2_T_132015/136250|m.33160	Pta#3A_I18_VO_L_2_T_132063/136250|m.33163	Pta#3A_I19_VO_L_1_T_35847/241978|m.34357	Pta#3A_I20_VO_L_1_T_22424/85822|m.36142	Pta#5A_I14_VO_L_933_T_51/91|m.45166	Pta#6A_I20_VO_L_918_T_171/230|m.55951	Pla#DCS/hiseq/c59739_g2_i5|m.51224	Pla#DCS/hiseq/c59739_g2_i6|m.51225	Pla#K_S1/c30292_g2_i3|m.232311	Pla#V1_1kb_2/017811|m.768656	Pla#V/hiseq/c63140_g1_i3|m.69721	
poaNOG.ENOG4115FMZ.meta_raw	Ppi#Pp39895|m.147864	Ppi#Pp39896|m.147868	Pta#6A_all_NT_comp100995_c0_seq25|m.51976	Pla#Neg_S1/c12897_g1_i4|m.75197	Pla#SDN/miseq/c29668_g1_i1|m.40141	
poaNOG.ENOG4115FN0.meta_raw	Ppi#Pp39146|m.144554	Ppi#Pp39147|m.144557	Pta#6A_all_NT_comp97670_c0_seq1|m.51822	Pla#JASS/hiseq/c59443_g1_i1|m.45373	
poaNOG.ENOG4115FN1.meta_raw	Ppi#Pp11108|m.37334	Ppi#Pp32260|m.114877	Pta#1A_all_VO_L_17834_T_27/32|m.3312	Pla#E1_2kb/022721|m.422504	Pla#E1_2kb_1/polished_high/002578|m.2921	Pla#M_S1/c27493_g1_i3|m.132769	Pla#Wound/hiseq/c67435_g1_i4|m.38118	
poaNOG.ENOG4115FN2.meta_raw	Ppi#Pp13334|m.45335	Ppi#Pp19918|m.68483	Ppi#Pp24497|m.83641	Ppi#Pp35737|m.130246	Ppi#Pp47522|m.181236	Ppi#Pp8569|m.28334	Pta#1A_I5_VO_L_2054_T_141/157|m.9756	Pta#6A_all_VO_L_57599_T_10/18|m.54618	Pla#BRN/hiseq/c72375_g2_i5|m.67970	Pla#E1_1kb/008340|m.277138	Pla#S_1_3-6kb/010128|m.22351	Pla#S_1_3-6kb/019005|m.41924	Pla#S_1_3-6kb/019562|m.43112	Pla#S_1_3-6kb/027798|m.61556	Pla#S_1_3-6kb/030218|m.66853	Pla#S_2_3-6kb/000562|m.68529	Pla#S_2_3-6kb/026730|m.124988	Pla#S_2kb/014171|m.679127	Pla#S_3_3-6kb/001003|m.133856	Pla#S_3_3-6kb/002760|m.137943	Pla#S_3_3-6kb/007152|m.147386	Pla#S_3_3-6kb/009818|m.152861	Pla#S_3_3-6kb/016822|m.167849	Pla#S_3_3-6kb/021328|m.177292	Pla#SDN/miseq/c30584_g2_i2|m.44211	Pla#V_2_3-6kb/001452|m.260347	Pla#V_2_3-6kb/003588|m.265624	Pla#V_2_3-6kb/020347|m.305021	Pla#V_2kb_2/002896|m.948707	Pla#V_3_3-6kb/010757|m.347150	Pla#V/hiseq/c58578_g2_i1|m.47386	Pla#Wound/hiseq/c76243_g1_i1|m.74177	
poaNOG.ENOG4115FN3.meta_raw	Ppi#Pp18495|m.63323	Ppi#Pp7957|m.26190	Pta#3A_I16_VO_L_1695_T_56/85|m.31572	Pta#6A_I27_NT_comp33313_c0_seq1|m.61483	Pla#DCR/hiseq/c80104_g1_i1|m.39127	Pla#V1_1kb_1/polished_high/001147|m.1172	
poaNOG.ENOG4115FN4.meta_raw	Pla#SDN/miseq/c11561_g1_i2|m.7515	Pla#Wound/hiseq/c67750_g1_i1|m.39046	
poaNOG.ENOG4115FN6.meta_raw	Ppi#Pp34628|m.125322	Ppi#Pp34629|m.125323	Pta#6A_I23_VO_L_195_T_83/249|m.59520	Pla#SDN/miseq/c9727_g1_i2|m.6078	
poaNOG.ENOG4115FN8.meta_raw	Pla#E1_2kb_1/020729|m.310222	
poaNOG.ENOG4115FN9.meta_raw	Ppi#Pp52903|m.190085	Pla#Wound/hiseq/c61450_g1_i1|m.24905	
poaNOG.ENOG4115FNA.meta_raw	Ppi#Pp41897|m.156597	Ppi#Pp41900|m.156619	Ppi#Pp41901|m.156636	Ppi#Pp41902|m.156652	Pta#1A_I3_VO_L_59808_T_1/5|m.8505	Pta#5A_all_VO_L_6702_T_18/83|m.41305	Pla#BRN/hiseq/c71717_g3_i2|m.64077	Pla#BRN/hiseq/c71717_g5_i4|m.64083	Pla#K_S1/c30057_g1_i3|m.230915	Pla#S_1_3-6kb/023494|m.51916	Pla#S_1_3-6kb/027240|m.60279	Pla#V/hiseq/c58595_g1_i2|m.47432	Pla#V/hiseq/c63922_g2_i1|m.75028	
poaNOG.ENOG4115FNB.meta_raw	Ppi#Pp41287|m.153865	Pta#2A_I13_VO_L_1_T_14787/181601|m.19209	Pla#E1/hiseq/c28893_g1_i1|m.7650	Pla#S_2_3-6kb/024421|m.119906	Pla#S_2_3-6kb/025821|m.122978	Pla#S_2kb_3/004643|m.637225	Pla#V_1_3-6kb/020499|m.234594	Pla#V_1_3-6kb/027790|m.251980	Pla#V_1_3-6kb/027790|m.251981	Pla#V_2_3-6kb/003691|m.265864	
poaNOG.ENOG4115FNC.meta_raw	Ppi#Pp29767|m.104600	Ppi#Pp29769|m.104609	Ppi#Pp33436|m.120142	Pla#DCR/hiseq/c100141_g1_i6|m.88947	Pla#K_S1/c28471_g2_i1|m.223094	
poaNOG.ENOG4115FND.meta_raw	Ppi#Pp26103|m.89318	Ppi#Pp38576|m.142227	Ppi#Pp47857|m.182626	Ppi#Pp8264|m.27281	Pta#5A_all_NT_comp87021_c0_seq2|m.37702	Pla#Neg_S1/c19443_g1_i3|m.94684	Pla#Wound/hiseq/c65294_g1_i3|m.32427	Pla#Wound/hiseq/c65294_g1_i5|m.32430	
poaNOG.ENOG4115FNF.meta_raw	Ppi#Pp47354|m.180536	Ppi#Pp47355|m.180538	Pla#S_2_3-6kb/025858|m.123038	Pla#V/hiseq/c58713_g4_i1|m.47821	
poaNOG.ENOG4115FNH.meta_raw	Ppi#Pp16017|m.54753	Ppi#Pp5575|m.17692	Ppi#Pp5577|m.17696	Ppi#Pp5578|m.17698	Ppi#Pp5580|m.17704	Ppi#Pp945|m.1824	Ppi#Pp946|m.1825	Pla#SDN/miseq/c31996_g1_i3|m.52508	Pla#V_1_3-6kb/029015|m.254876	Pla#V_3_3-6kb/006052|m.336655	
poaNOG.ENOG4115FNI.meta_raw	Ppi#Pp14084|m.47974	Pla#SDN/miseq/c27765_g1_i2|m.33298	Pla#S/hiseq/c50186_g1_i1|m.59900	Pla#V/hiseq/c57216_g1_i2|m.42760	
poaNOG.ENOG4115FNJ.meta_raw	Ppi#Pp16534|m.56476	Pla#BRN/hiseq/c44271_g1_i2|m.10829	Pla#BRN/hiseq/c44271_g1_i3|m.10830	
poaNOG.ENOG4115FNK.meta_raw	Ppi#Pp11475|m.38592	Ppi#Pp41636|m.155383	Ppi#Pp4587|m.13704	Ppi#Pp4588|m.13705	Ppi#Pp58391|m.197218	Ppi#Pp58392|m.197219	Pta#1A_all_VO_L_10267_T_8/29|m.2353	Pla#V/hiseq/c52844_g1_i1|m.30979	
poaNOG.ENOG4115FNM.meta_raw	Pla#V_1kb/020980|m.894534	
poaNOG.ENOG4115FNN.meta_raw	Ppi#Pp40904|m.152244	Pla#V1_1kb_2/022503|m.775704	
poaNOG.ENOG4115FNP.meta_raw	Ppi#Pp20685|m.71032	Ppi#Pp33539|m.120554	Ppi#Pp33540|m.120560	Ppi#Pp55779|m.193857	Pla#DCS_1kb/004504|m.104684	Pla#RF-V_3/polished_high/000142|m.201	Pla#S_1_3-6kb/015182|m.33316	Pla#S_1_3-6kb/025522|m.56426	Pla#S_2_3-6kb/017915|m.105955	Pla#S_3_3-6kb/013723|m.161032	Pla#S_3_3-6kb/015313|m.164474	Pla#S_3_3-6kb/015998|m.166063	Pla#S_3_3-6kb/016155|m.166387	Pla#S_3_3-6kb/018638|m.171621	Pla#S_3_3-6kb/021677|m.178054	Pla#S_3_3-6kb/023088|m.181085	Pla#V_2_3-6kb/023987|m.313826	Pla#V/hiseq/c47257_g1_i1|m.20510	
poaNOG.ENOG4115FNQ.meta_raw	Ppi#Pp15631|m.53348	Ppi#Pp15632|m.53351	Ppi#Pp20293|m.69749	Pla#V/hiseq/c38319_g1_i1|m.12254	
poaNOG.ENOG4115FNR.meta_raw	Ppi#Pp15444|m.52817	Ppi#Pp8748|m.29004	Ppi#Pp8749|m.29011	Pla#BRS/miseq/c30544_g2_i5|m.54715	Pla#NACLR/hiseq/c70114_g3_i5|m.73974	Pla#SDN/miseq/c32345_g2_i1|m.55025	Pla#V_1_3-6kb/017215|m.226782	
poaNOG.ENOG4115FNS.meta_raw	Ppi#Pp14366|m.48992	Ppi#Pp44331|m.167288	
poaNOG.ENOG4115FNT.meta_raw	Ppi#Pp7636|m.25095	Ppi#Pp7637|m.25097	Pla#Wound/hiseq/c71156_g1_i3|m.52030	
poaNOG.ENOG4115FNU.meta_raw	Ppi#Pp61433|m.201166	
poaNOG.ENOG4115FNV.meta_raw	Ppi#Pp32783|m.117233	Ppi#Pp32784|m.117235	Pla#BRN/hiseq/c61920_g1_i2|m.28442	
poaNOG.ENOG4115FNY.meta_raw	Ppi#Pp7906|m.25986	
poaNOG.ENOG4115FP0.meta_raw	Ppi#Pp19276|m.66067	Ppi#Pp19277|m.66082	Ppi#Pp19278|m.66098	Pta#3A_I19_NT_comp52149_c0_seq8|m.34129	Pla#JASS/hiseq/c57508_g1_i1|m.37375	
poaNOG.ENOG4115FP1.meta_raw	Ppi#Pp3643|m.10107	Pta#6A_I21_VO_L_1_T_186575/217332|m.57166	Pla#SDN/miseq/c29865_g2_i2|m.40967	
poaNOG.ENOG4115FP2.meta_raw	Pla#DCR/hiseq/c106674_g2_i1|m.122321	Pla#DCR/hiseq/c106674_g6_i2|m.122330	Pla#NACLR/hiseq/c67899_g2_i2|m.63998	Pla#SDN/miseq/c21502_g1_i2|m.19035	
poaNOG.ENOG4115FP3.meta_raw	Ppi#Pp12063|m.40740	Pla#M_S1/c25327_g1_i1|m.128812	Pla#Neg_S1/c17901_g1_i2|m.88540	
poaNOG.ENOG4115FP4.meta_raw	Ppi#Pp64714|m.205488	Pta#3A_I16_NT_comp31366_c0_seq1|m.30433	
poaNOG.ENOG4115FP5.meta_raw	Ppi#Pp23275|m.79735	Pta#5A_all_VO_L_2_T_13476/409051|m.38417	Pta#5A_I7_VO_L_1_T_2581/95833|m.50104	Pta#6A_all_VO_L_4943_T_65/101|m.53247	Pla#NACLR/hiseq/c67558_g1_i2|m.62703	Pla#SDN/miseq/c13702_g1_i1|m.9346	
poaNOG.ENOG4115FP6.meta_raw	Ppi#Pp11443|m.38508	Ppi#Pp31714|m.112760	Ppi#Pp31715|m.112763	Ppi#Pp31716|m.112765	Ppi#Pp31717|m.112766	Pta#6A_all_VO_L_8490_T_6/17|m.53617	Pla#Basket/c23454_g2_i2|m.42670	Pla#DCR/hiseq/c107972_g1_i2|m.131654	
poaNOG.ENOG4115FP7.meta_raw	Ppi#Pp17810|m.60835	Ppi#Pp17836|m.60900	Ppi#Pp44565|m.168356	Pta#1A_I3_VO_L_1_T_53137/136734|m.6907	Pla#BRN/hiseq/c62975_g1_i1|m.30581	Pla#DCR/hiseq/c106992_g1_i2|m.124520	Pla#S_1kb_2/009332|m.518630	
poaNOG.ENOG4115FP8.meta_raw	Ppi#Pp14690|m.50146	Ppi#Pp3501|m.9600	
poaNOG.ENOG4115FPA.meta_raw	Ppi#Pp11005|m.36991	Ppi#Pp15206|m.51971	Ppi#Pp20366|m.69991	Ppi#Pp2798|m.7208	Ppi#Pp6873|m.22416	Pta#1A_I5_VO_L_1193_T_46/353|m.9566	Pla#E1/hiseq/c43210_g1_i4|m.40678	Pla#P/miseq/c27628_g1_i1|m.28077	Pla#SDN/miseq/c24596_g1_i1|m.24899	Pla#V1_1kb_3/018221|m.811535	Pla#V_1kb/000401|m.862028	
poaNOG.ENOG4115FPB.meta_raw	Pta#6A_I27_NT_comp35974_c0_seq8|m.61621	Pla#NACLR/hiseq/c71271_g2_i2|m.81264	
poaNOG.ENOG4115FPD.meta_raw	Ppi#Pp12026|m.40638	Ppi#Pp44240|m.166838	Ppi#Pp61643|m.201450	
poaNOG.ENOG4115FPF.meta_raw	Ppi#Pp21036|m.72189	Ppi#Pp21037|m.72204	Pta#5A_I16_VO_L_4_T_88656/214906|m.48208	Pla#DCR/hiseq/c99414_g1_i1|m.86188	Pla#S_1_3-6kb/002665|m.6378	Pla#S_1_3-6kb/006526|m.14622	Pla#S_2_3-6kb/000886|m.69295	Pla#V/hiseq/c45743_g1_i1|m.18492	
poaNOG.ENOG4115FPG.meta_raw	Ppi#Pp36439|m.133246	Ppi#Pp36440|m.133249	Ppi#Pp36441|m.133254	Ppi#Pp8985|m.29838	Ppi#Pp8986|m.29841	Pta#3A_I16_VO_L_3954_T_26/26|m.31917	Pla#DCR/hiseq/c93591_g1_i2|m.66884	Pla#JASS/hiseq/c57232_g1_i3|m.36450	
poaNOG.ENOG4115FPH.meta_raw	Ppi#Pp25544|m.87305	Ppi#Pp2696|m.6861	Ppi#Pp2698|m.6868	Pta#5A_all_VO_L_98278_T_6/25|m.42528	Pla#M_S1/c26945_g1_i1|m.131651	Pla#V/hiseq/c48963_g2_i2|m.23163	
poaNOG.ENOG4115FPI.meta_raw	Ppi#Pp15163|m.51833	Ppi#Pp17039|m.58217	Ppi#Pp17587|m.60081	Ppi#Pp18298|m.62677	Ppi#Pp19763|m.67804	Ppi#Pp20254|m.69617	Ppi#Pp20591|m.70744	Ppi#Pp21371|m.73262	Ppi#Pp22870|m.78365	Ppi#Pp2304|m.5584	Ppi#Pp2353|m.5771	Ppi#Pp23602|m.80721	Ppi#Pp24085|m.82216	Ppi#Pp25131|m.85888	Ppi#Pp25132|m.85897	Ppi#Pp26988|m.92585	Ppi#Pp29681|m.104224	Ppi#Pp3213|m.8592	Ppi#Pp33749|m.121355	Ppi#Pp34826|m.126242	Ppi#Pp34827|m.126246	Ppi#Pp39286|m.145235	Ppi#Pp39986|m.148220	Ppi#Pp42465|m.159070	Ppi#Pp42535|m.159441	Ppi#Pp44291|m.167095	Ppi#Pp45018|m.170255	Ppi#Pp45092|m.170520	Ppi#Pp46440|m.176469	Ppi#Pp47581|m.181526	Ppi#Pp48715|m.184440	Ppi#Pp49320|m.185258	Ppi#Pp49716|m.185857	Ppi#Pp4989|m.15338	Ppi#Pp51500|m.188168	Ppi#Pp52345|m.189400	Ppi#Pp52859|m.190046	Ppi#Pp53607|m.190968	Ppi#Pp53756|m.191135	Ppi#Pp53768|m.191161	Ppi#Pp54776|m.192481	Ppi#Pp54813|m.192526	Ppi#Pp54873|m.192621	Ppi#Pp55011|m.192814	Ppi#Pp55012|m.192818	Ppi#Pp55672|m.193715	Ppi#Pp55908|m.194056	Ppi#Pp58435|m.197262	Ppi#Pp58635|m.197511	Ppi#Pp58806|m.197737	Ppi#Pp58921|m.197872	Ppi#Pp59042|m.198042	Ppi#Pp60091|m.199344	Ppi#Pp60096|m.199351	Ppi#Pp60540|m.199974	Ppi#Pp60867|m.200400	Ppi#Pp61244|m.200928	Ppi#Pp61877|m.201773	Ppi#Pp62297|m.202400	Ppi#Pp62835|m.203095	Ppi#Pp6343|m.20600	Ppi#Pp6359|m.20661	Ppi#Pp9707|m.32378	Pta#1A_all_VO_L_2_T_47939/51331|m.1359	Pta#2A_all_VO_L_1_T_102260/181832|m.14595	Pta#2A_all_VO_L_1_T_109966/181832|m.14650	Pta#2A_all_VO_L_1_T_33608/181832|m.14042	Pta#2A_all_VO_L_1_T_33873/181832|m.14045	Pta#2A_all_VO_L_1_T_36995/181832|m.14087	Pta#2A_all_VO_L_1_T_38644/181832|m.14109	Pta#2A_all_VO_L_1_T_38920/181832|m.14113	Pta#2A_all_VO_L_1_T_82690/181832|m.14454	Pta#2A_all_VO_L_1_T_83062/181832|m.14466	Pta#2A_all_VO_L_29543_T_34/59|m.16858	Pta#2A_I13_VO_L_1_T_51924/181601|m.19372	Pta#2A_I15_VO_L_1_T_17744/133144|m.21160	Pta#2A_I15_VO_L_1_T_26727/133144|m.21203	Pta#2A_I2_NT_comp50207_c0_seq1|m.23960	Pta#2A_I2_VO_L_1_T_24429/104199|m.24224	Pta#3A_all_VO_L_1003_T_121/572|m.28466	Pta#3A_all_VO_L_4_T_57201/60622|m.28202	Pta#3A_all_VO_L_4_T_58155/60622|m.28217	Pta#3A_all_VO_L_8153_T_103/103|m.29227	Pta#3A_I16_VO_L_7679_T_18/98|m.31977	Pta#3A_I19_NT_comp48601_c0_seq6|m.34026	Pta#3A_I19_VO_L_1_T_127294/241978|m.34776	Pta#3A_I20_VO_L_1_T_79734/85822|m.36503	Pta#5A_all_VO_L_2_T_203208/409051|m.39388	Pta#5A_I14_VO_L_1233_T_580/583|m.45193	Pta#5A_I7_VO_L_1_T_31350/95833|m.50301	Pta#6A_all_VO_L_7_T_50132/72082|m.52591	Pla#BRN/hiseq/c68086_g11_i1|m.45923	Pla#BRN/hiseq/c69593_g9_i1|m.52386	Pla#BRS/miseq/c29290_g1_i1|m.47518	Pla#DCR/hiseq/c108752_g6_i2|m.137756	Pla#DCS2kb_3/020289|m.223549	Pla#DCS/hiseq/c61746_g10_i3|m.63674	Pla#E1_2kb_1/012455|m.300936	Pla#P/miseq/c14555_g1_i1|m.7500	Pla#S_1_3-6kb/012330|m.27097	Pla#S_1_3-6kb/013884|m.30435	Pla#S_1_3-6kb/026504|m.58647	Pla#S_1kb/014282|m.559070	Pla#S_1kb_2/006189|m.513615	Pla#S_2_3-6kb/012694|m.94956	Pla#S_2_3-6kb/018193|m.106569	Pla#S_2_3-6kb/026707|m.124930	Pla#S_2kb/003286|m.662458	Pla#S_2kb_3/015177|m.651906	Pla#S_3_3-6kb/018247|m.170783	Pla#S/hiseq/c42376_g4_i3|m.35004	Pla#V1_2kb/014243|m.849607	Pla#V_1_3-6kb/004138|m.196224	Pla#V_1_3-6kb/013601|m.218107	Pla#V_1_3-6kb/015953|m.223655	Pla#V_1_3-6kb/026371|m.248677	Pla#V_2_3-6kb/005367|m.269766	Pla#V_2kb/009185|m.1001409	Pla#V_2kb/012549|m.1007812	Pla#V_2kb/018370|m.1018963	Pla#V_2kb/018879|m.1019954	Pla#V_3_3-6kb/015381|m.357760	Pla#V_3_3-6kb/015392|m.357799	Pla#V_3_3-6kb/015392|m.357801	Pla#Wound/hiseq/c67550_g13_i3|m.38439	
poaNOG.ENOG4115FPJ.meta_raw	Ppi#Pp51964|m.188843	Pla#DCR/hiseq/c103917_g2_i1|m.106126	Pla#DCS1kb_1/023027|m.30417	Pla#NACLR/hiseq/c71401_g2_i2|m.82232	
poaNOG.ENOG4115FPM.meta_raw	Pta#5A_all_NT_comp70144_c0_seq1|m.37530	
poaNOG.ENOG4115FPN.meta_raw	Ppi#Pp12217|m.41265	Ppi#Pp12328|m.41643	Ppi#Pp17057|m.58301	Ppi#Pp21810|m.74721	Ppi#Pp37148|m.136173	Ppi#Pp37150|m.136182	Ppi#Pp37152|m.136188	Ppi#Pp37154|m.136201	
poaNOG.ENOG4115FPP.meta_raw	Ppi#Pp32176|m.114545	Ppi#Pp35331|m.128517	Pta#5A_all_NT_comp97546_c0_seq6|m.38015	Pta#5A_all_NT_comp97546_c0_seq7|m.38016	Pta#5A_I15_VO_L_1_T_29676/41278|m.46076	Pta#6A_I21_VO_L_1_T_130843/217332|m.56956	Pta#6A_I23_VO_L_1842_T_116/272|m.59735	Pta#6A_I23_VO_L_1842_T_23/272|m.59732	Pta#6A_I27_VO_L_1_T_4648/52656|m.61733	Pta#6A_I27_VO_L_1_T_4673/52656|m.61737	Pla#P/miseq/c29829_g1_i3|m.35091	Pla#V_1kb/004973|m.869239	
poaNOG.ENOG4115FPQ.meta_raw	Pta#2A_I15_VO_L_4777_T_30/106|m.22420	
poaNOG.ENOG4115FPR.meta_raw	Pla#S_2_3-6kb/023754|m.118455	
poaNOG.ENOG4115FPT.meta_raw	Pta#5A_I16_VO_L_1375_T_180/209|m.49151	Pla#JASS/hiseq/c62791_g1_i1|m.64076	Pla#M_S1/c542_g1_i1|m.112900	
poaNOG.ENOG4115FPV.meta_raw	Ppi#Pp11910|m.40178	Ppi#Pp11911|m.40179	Ppi#Pp11912|m.40181	Ppi#Pp67545|m.208898	Pla#E1_2kb_3/003473|m.364408	
poaNOG.ENOG4115FPW.meta_raw	Ppi#Pp12185|m.41123	Ppi#Pp23400|m.80111	Ppi#Pp23401|m.80120	Pla#BRS/miseq/c22830_g1_i2|m.26544	Pla#K_S1/c22835_g1_i2|m.204916	Pla#V_1_3-6kb/001510|m.189558	
poaNOG.ENOG4115FPZ.meta_raw	Ppi#Pp31493|m.111886	Pta#2A_all_VO_L_10292_T_5/7|m.16157	Pla#V_1_3-6kb/007400|m.203837	Pla#V_1_3-6kb/028233|m.253029	Pla#V_3_3-6kb/006712|m.338072	Pla#V/hiseq/c47977_g2_i1|m.21657	Pla#V/hiseq/c64665_g9_i2|m.80568	
poaNOG.ENOG4115FQ0.meta_raw	Ppi#Pp25651|m.87663	Ppi#Pp47830|m.182527	Ppi#Pp47831|m.182532	Pla#BRN/hiseq/c18970_g1_i1|m.4275	Pla#DCS_1kb/012879|m.115936	Pla#E1_1kb/014261|m.286532	Pla#V/hiseq/c60265_g3_i1|m.54067	
poaNOG.ENOG4115FQ1.meta_raw	Ppi#Pp28484|m.98937	Ppi#Pp28486|m.98948	Ppi#Pp28488|m.98958	Ppi#Pp28490|m.98962	Ppi#Pp40478|m.150420	Ppi#Pp43774|m.164843	Ppi#Pp43775|m.164854	Ppi#Pp48284|m.183858	Pta#2A_I2_VO_L_1_T_45593/104199|m.24395	Pta#6A_I23_VO_L_1_T_25063/165398|m.58801	Pla#DCR/hiseq/c101570_g2_i2|m.95149	Pla#DCS_1kb/010563|m.112793	Pla#SDN/miseq/c24282_g1_i1|m.24156	Pla#V_2kb_1/017086|m.936928	
poaNOG.ENOG4115FQ3.meta_raw	Ppi#Pp1215|m.2460	Ppi#Pp25834|m.88354	Ppi#Pp382|m.603	Ppi#Pp40124|m.148882	Pta#5A_I16_VO_L_4_T_142316/214906|m.48548	Pla#DCS_1kb/007079|m.108171	Pla#P/miseq/c52408_g1_i1|m.57929	
poaNOG.ENOG4115FQ4.meta_raw	Ppi#Pp10705|m.35830	Ppi#Pp10706|m.35841	Ppi#Pp10707|m.35852	Ppi#Pp14532|m.49610	Ppi#Pp14533|m.49619	Ppi#Pp15152|m.51796	Ppi#Pp15153|m.51804	Ppi#Pp20182|m.69349	Ppi#Pp20840|m.71566	Ppi#Pp20841|m.71576	Ppi#Pp3559|m.9781	Ppi#Pp37023|m.135735	Ppi#Pp39999|m.148269	Ppi#Pp40301|m.149733	Ppi#Pp41662|m.155514	Ppi#Pp46709|m.177614	Ppi#Pp47686|m.181959	Ppi#Pp50014|m.186237	Ppi#Pp51604|m.188325	Ppi#Pp51749|m.188542	Ppi#Pp52142|m.189102	Ppi#Pp52176|m.189150	Ppi#Pp55313|m.193215	Ppi#Pp61242|m.200925	Ppi#Pp66404|m.207493	Pta#2A_all_VO_L_104427_T_22/27|m.17293	Pta#2A_all_VO_L_1_T_35451/181832|m.14067	Pta#2A_all_VO_L_1_T_48688/181832|m.14195	Pta#2A_all_VO_L_1_T_82063/181832|m.14445	Pta#2A_all_VO_L_1_T_98815/181832|m.14564	Pta#2A_all_VO_L_1_T_99248/181832|m.14570	Pta#2A_all_VO_L_21988_T_72/82|m.16836	Pta#3A_all_VO_L_3509_T_55/540|m.28687	Pta#3A_all_VO_L_4_T_19514/60622|m.27973	Pta#5A_all_VO_L_2_T_202385/409051|m.39385	Pla#E1_3-6kb/010087|m.454307	Pla#E1_3-6kb/010778|m.455644	Pla#S_1kb/018738|m.566375	Pla#S_2_3-6kb/027480|m.126707	Pla#S_3_3-6kb/012489|m.158451	Pla#V_1_3-6kb/017646|m.227743	Pla#V_2_3-6kb/007592|m.274899	Pla#V_2_3-6kb/012995|m.287432	
poaNOG.ENOG4115FQ5.meta_raw	Ppi#Pp26159|m.89517	Ppi#Pp26160|m.89519	Pta#2A_I10_NT_comp30544_c0_seq1|m.17618	Pta#2A_I10_NT_comp30544_c0_seq3|m.17620	Pta#3A_I20_VO_L_151_T_50/117|m.36573	Pta#3A_I20_VO_L_151_T_62/117|m.36575	Pta#6A_I27_VO_L_1912_T_30/54|m.62518	Pla#DCS1kb_1/021639|m.28592	
poaNOG.ENOG4115FQ7.meta_raw	Ppi#Pp7479|m.24611	
poaNOG.ENOG4115FQ9.meta_raw	Ppi#Pp13804|m.46989	Ppi#Pp20937|m.71880	Ppi#Pp3706|m.10310	Ppi#Pp43128|m.162016	Ppi#Pp43129|m.162022	Pta#5A_all_VO_L_5213_T_518/526|m.41059	Pla#Basket/c18236_g1_i1|m.24467	Pla#K_S1/c25278_g1_i1|m.211530	Pla#K_S1/c3452_g1_i1|m.181469	Pla#M_S1/c80328_g1_i1|m.175881	Pla#Neg_S1/c15243_g1_i2|m.80381	Pla#SDN/miseq/c14755_g2_i1|m.10262	Pla#SDN/miseq/c29269_g1_i2|m.38640	Pla#V_2_3-6kb/020766|m.305973	
poaNOG.ENOG4115FQA.meta_raw	Ppi#Pp1025|m.1996	Ppi#Pp33114|m.118739	Ppi#Pp40597|m.150872	Ppi#Pp40601|m.150891	Ppi#Pp49860|m.186031	Pta#2A_I4_VO_L_1_T_23959/124638|m.26131	Pla#DCS_1kb/010740|m.113034	Pla#S_2kb/017716|m.684392	Pla#S_2kb_1/008661|m.583693	
poaNOG.ENOG4115FQC.meta_raw	Ppi#Pp5992|m.19284	
poaNOG.ENOG4115FQD.meta_raw	Ppi#Pp18807|m.64382	Ppi#Pp8386|m.27713	Pla#P/miseq/c31563_g1_i1|m.41699	Pla#Wound/hiseq/c62637_g1_i2|m.26905	
poaNOG.ENOG4115FQE.meta_raw	Pla#BRS/miseq/c26077_g1_i3|m.35337	
poaNOG.ENOG4115FQF.meta_raw	Ppi#Pp42464|m.159064	Pta#6A_I25_OT_comp24631_c0_seq2|m.60294	Pla#Neg_S1/c10816_g1_i1|m.71553	Pla#SDN/miseq/c19179_g1_i3|m.15556	Pla#V/hiseq/c48496_g1_i1|m.22486	
poaNOG.ENOG4115FQG.meta_raw	Ppi#Pp5096|m.15823	Ppi#Pp5097|m.15827	Pla#DCR/hiseq/c82564_g3_i1|m.42368	
poaNOG.ENOG4115FQJ.meta_raw	Ppi#Pp34399|m.124244	
poaNOG.ENOG4115FQK.meta_raw	Ppi#Pp14895|m.50846	Ppi#Pp22753|m.77937	Ppi#Pp23647|m.80873	Ppi#Pp24688|m.84297	Ppi#Pp36133|m.131897	Ppi#Pp36134|m.131905	Pta#1A_I9_VO_L_2030_T_1/21|m.12432	Pta#2A_all_VO_L_2405_T_23/44|m.15278	Pla#BRN/hiseq/c71405_g2_i1|m.62033	Pla#DCS1kb_1/014005|m.18377	Pla#DCS1kb_3/002614|m.71117	Pla#S_2kb/008622|m.670661	Pla#SDN/miseq/c30937_g1_i2|m.46090	Pla#SDN/miseq/c30937_g1_i3|m.46092	Pla#V/hiseq/c63057_g1_i7|m.69225	
poaNOG.ENOG4115FQN.meta_raw	Ppi#Pp43038|m.161627	Ppi#Pp43039|m.161633	Pta#2A_I13_VO_L_4754_T_1/6|m.20577	Pla#M_S1/c26567_g1_i1|m.130983	
poaNOG.ENOG4115FQP.meta_raw	Ppi#Pp23268|m.79718	Ppi#Pp39232|m.144959	Ppi#Pp39233|m.144960	Ppi#Pp39234|m.144964	Pta#1A_all_VO_L_79912_T_1/2|m.3882	Pta#1A_I5_VO_L_18470_T_26/38|m.10295	Pta#2A_all_VO_L_92674_T_1/2|m.17243	Pta#5A_all_VO_L_2_T_105749/409051|m.38837	Pta#5A_all_VO_L_2_T_194462/409051|m.39344	Pta#5A_all_VO_L_6503_T_54/159|m.41285	Pta#5A_all_VO_L_6503_T_88/159|m.41286	Pta#5A_all_VO_L_7583_T_1/2|m.41464	Pta#5A_I12_VO_L_1766_T_35/122|m.43599	Pta#5A_I12_VO_L_2_T_42763/53062|m.43104	Pta#5A_I7_VO_L_1_T_19748/95833|m.50217	Pta#5A_I7_VO_L_1_T_19797/95833|m.50219	Pta#5A_I7_VO_L_665_T_101/191|m.50888	Pla#BRS/miseq/c24523_g1_i1|m.30949	Pla#RF-V_2/polished_high/001900|m.2016	Pla#Wound/hiseq/c71387_g1_i2|m.53009	
poaNOG.ENOG4115FQQ.meta_raw	Ppi#Pp15442|m.52811	Ppi#Pp40358|m.149937	Ppi#Pp40359|m.149940	Ppi#Pp40360|m.149944	Ppi#Pp40361|m.149947	Ppi#Pp40363|m.149956	Pta#1A_I11_VO_L_1_T_183451/226447|m.5411	Pta#1A_I3_VO_L_3025_T_45/91|m.7900	Pta#1A_I3_VO_L_3025_T_46/91|m.7901	Pta#1A_I9_VO_L_2951_T_133/140|m.12510	Pta#2A_all_VO_L_9229_T_98/98|m.15982	Pta#2A_I10_VO_L_2407_T_28/35|m.18635	Pta#2A_I13_VO_L_1_T_155843/181601|m.20032	Pta#2A_I13_VO_L_1_T_155858/181601|m.20033	Pta#2A_I13_VO_L_24425_T_8/10|m.20684	Pta#2A_I27_VO_L_1622_T_15/31|m.23491	Pta#2A_I27_VO_L_1622_T_20/31|m.23492	Pta#2A_I27_VO_L_1622_T_23/31|m.23493	Pta#2A_I2_VO_L_3931_T_45/118|m.25505	Pta#3A_I20_VO_L_122_T_69/147|m.36570	Pta#5A_I13_VO_L_4776_T_17/60|m.44586	Pta#6A_I21_VO_L_5363_T_24/71|m.57500	Pla#BRS/miseq/c28268_g2_i5|m.43060	Pla#JASS/hiseq/c51373_g1_i3|m.21306	Pla#NACLR/hiseq/c66454_g1_i1|m.58941	
poaNOG.ENOG4115FQR.meta_raw	Ppi#Pp27699|m.95454	Ppi#Pp43086|m.161842	Ppi#Pp43087|m.161847	Pta#5A_all_VO_L_2_T_256738/409051|m.39706	Pla#BRS/miseq/c37886_g1_i1|m.60609	Pla#P/miseq/c8171_g1_i1|m.3472	
poaNOG.ENOG4115FQS.meta_raw	Ppi#Pp24623|m.84082	Ppi#Pp24624|m.84092	Ppi#Pp27838|m.96083	Pta#5A_all_VO_L_2_T_246297/409051|m.39668	Pta#5A_I15_VO_L_1_T_36305/41278|m.46120	Pta#5A_I15_VO_L_1_T_36306/41278|m.46122	Pta#5A_I7_VO_L_601_T_92/97|m.50882	Pta#6A_I22_VO_L_1_T_7845/44538|m.57734	Pta#6A_I22_VO_L_1_T_7846/44538|m.57735	Pta#6A_I22_VO_L_1_T_7847/44538|m.57737	Pta#6A_I22_VO_L_1_T_7902/44538|m.57739	Pla#DCS_1kb/014406|m.117987	Pla#DCS/hiseq/c57377_g2_i3|m.40368	Pla#E1/hiseq/c37594_g1_i2|m.20514	Pla#M_S1/c25496_g1_i1|m.129157	Pla#NACLR/hiseq/c6046_g1_i1|m.2818	
poaNOG.ENOG4115FQT.meta_raw	Ppi#Pp49437|m.185420	
poaNOG.ENOG4115FQV.meta_raw	Ppi#Pp39564|m.146371	Ppi#Pp39566|m.146385	Pta#6A_I23_VO_L_1_T_133416/165398|m.59275	Pla#S/hiseq/c42315_g1_i1|m.34800	
poaNOG.ENOG4115FQW.meta_raw	Ppi#Pp23772|m.81281	Ppi#Pp37861|m.139175	
poaNOG.ENOG4115FQX.meta_raw	Ppi#Pp34887|m.126553	Ppi#Pp64145|m.204807	Pta#6A_I20_VO_L_1800_T_7/62|m.56061	Pla#NACLR/hiseq/c64499_g1_i1|m.52946	
poaNOG.ENOG4115FQY.meta_raw	Ppi#Pp12074|m.40773	Ppi#Pp13004|m.44159	Ppi#Pp14819|m.50575	Ppi#Pp1789|m.3965	Ppi#Pp1791|m.3975	Ppi#Pp25384|m.86789	Ppi#Pp25385|m.86794	Ppi#Pp36879|m.135125	Ppi#Pp36880|m.135129	Ppi#Pp36881|m.135137	Ppi#Pp36882|m.135141	Ppi#Pp36883|m.135147	Ppi#Pp36884|m.135150	Ppi#Pp36886|m.135159	Ppi#Pp5654|m.17953	Ppi#Pp5843|m.18692	Pta#1A_all_VO_L_85874_T_1/1|m.4029	Pta#1A_I9_VO_L_1_T_44374/116761|m.11627	Pta#2A_I15_VO_L_3125_T_48/64|m.22289	Pta#3A_I16_NT_comp33094_c0_seq2|m.30448	Pta#3A_I18_NT_comp36908_c2_seq39|m.32316	Pta#5A_I12_VO_L_2_T_14019/53062|m.42906	Pta#5A_I16_VO_L_4_T_29601/214906|m.47859	Pla#Basket/c23521_g2_i9|m.42970	Pla#BRS/miseq/c23256_g1_i3|m.27603	Pla#DCR/hiseq/c105872_g1_i2|m.116969	Pla#DCR/hiseq/c105872_g1_i3|m.116970	Pla#DCR/hiseq/c106613_g2_i2|m.121935	Pla#DCR/hiseq/c106613_g2_i4|m.121938	Pla#DCR/hiseq/c91183_g1_i1|m.60339	Pla#JASS/hiseq/c57543_g1_i1|m.37478	Pla#P/miseq/c25152_g1_i1|m.21779	Pla#SDN/miseq/c28703_g1_i2|m.36550	Pla#V/hiseq/c62269_g1_i4|m.64641	
poaNOG.ENOG4115FQZ.meta_raw	Ppi#Pp1643|m.3582	Ppi#Pp1644|m.3586	Ppi#Pp1645|m.3590	
poaNOG.ENOG4115FR0.meta_raw	Ppi#Pp36111|m.131787	Ppi#Pp36114|m.131801	Ppi#Pp36115|m.131807	Ppi#Pp45002|m.170206	Ppi#Pp45003|m.170215	Pla#DCR/hiseq/c96634_g1_i1|m.76132	Pla#E1_2kb_1/015937|m.304833	Pla#P/miseq/c30780_g1_i6|m.38567	Pla#S_1kb_1/011827|m.491185	Pla#SDN/miseq/c29157_g1_i2|m.38227	Pla#V/hiseq/c46079_g1_i3|m.18965	
poaNOG.ENOG4115FR1.meta_raw	Ppi#Pp18052|m.61694	Ppi#Pp29199|m.102124	Ppi#Pp29202|m.102141	Ppi#Pp6126|m.19815	Ppi#Pp6127|m.19823	Pta#6A_I23_NT_comp40055_c0_seq1|m.58602	Pla#E1_2kb/029618|m.431116	Pla#S_1_3-6kb/027782|m.61526	Pla#V/hiseq/c63240_g1_i5|m.70392	
poaNOG.ENOG4115FR2.meta_raw	Ppi#Pp38154|m.140425	Pta#5A_I12_VO_L_2_T_1433/53062|m.42840	Pla#NACLR/hiseq/c9086_g1_i1|m.4554	
poaNOG.ENOG4115FR3.meta_raw	Ppi#Pp12285|m.41481	Ppi#Pp12286|m.41485	Pla#S_2kb_1/012903|m.590266	
poaNOG.ENOG4115FR4.meta_raw	Ppi#Pp27432|m.94296	Ppi#Pp27435|m.94316	Ppi#Pp27437|m.94343	Pta#3A_all_VO_L_99136_T_2/3|m.30285	Pla#BRN/hiseq/c67307_g1_i1|m.42966	Pla#S_1_3-6kb/014267|m.31309	Pla#S/hiseq/c42505_g2_i1|m.35492	Pla#V_1_3-6kb/011619|m.213480	
poaNOG.ENOG4115FR5.meta_raw	Ppi#Pp1655|m.3618	
poaNOG.ENOG4115FR6.meta_raw	Ppi#Pp13918|m.47367	Ppi#Pp13919|m.47376	Ppi#Pp20347|m.69916	Pta#1A_I11_VO_L_49950_T_3/7|m.6243	Pta#3A_all_VO_L_18219_T_1/1|m.29842	Pla#NACLR/hiseq/c16353_g1_i1|m.7252	Pla#S/hiseq/c42441_g1_i1|m.35222	
poaNOG.ENOG4115FR7.meta_raw	Ppi#Pp2612|m.6626	Ppi#Pp46218|m.175526	Ppi#Pp49296|m.185231	Pla#S/hiseq/c47819_g1_i1|m.58859	Pla#V_2_3-6kb/024357|m.314731	
poaNOG.ENOG4115FR9.meta_raw	Ppi#Pp21634|m.74071	Ppi#Pp7012|m.22959	Pla#Wound/hiseq/c7460_g1_i1|m.1564	
poaNOG.ENOG4115FRA.meta_raw	Ppi#Pp6198|m.20066	
poaNOG.ENOG4115FRC.meta_raw	Ppi#Pp19022|m.65105	
poaNOG.ENOG4115FRD.meta_raw	Ppi#Pp11204|m.37654	Pla#Basket/c13980_g1_i1|m.14649	
poaNOG.ENOG4115FRE.meta_raw	Ppi#Pp8002|m.26350	Pta#5A_I14_NT_comp19593_c0_seq1|m.44760	Pla#M_S1/c5048_g1_i2|m.114760	
poaNOG.ENOG4115FRF.meta_raw	Ppi#Pp12597|m.42614	Ppi#Pp12598|m.42616	Ppi#Pp41036|m.152703	Pla#DCS_1kb/010102|m.112201	Pla#V1_1kb_1/026368|m.735552	
poaNOG.ENOG4115FRG.meta_raw	Pta#3A_all_OT_comp77883_c0_seq1|m.27814	Pla#JASS/hiseq/c25615_g1_i1|m.5783	
poaNOG.ENOG4115FRH.meta_raw	Ppi#Pp17530|m.59845	Ppi#Pp38297|m.141076	Ppi#Pp40333|m.149836	Ppi#Pp44530|m.168180	Ppi#Pp44536|m.168201	Ppi#Pp58224|m.196964	Ppi#Pp9177|m.30406	Pta#3A_I19_VO_L_8079_T_3/32|m.35754	Pla#Neg_S1/c5329_g1_i2|m.64589	Pla#RF-V_1/polished_high/005711|m.5730	Pla#S_2_3-6kb/021484|m.113601	
poaNOG.ENOG4115FRI.meta_raw	Ppi#Pp3430|m.9378	Ppi#Pp39108|m.144398	Ppi#Pp43811|m.165007	Pta#1A_I3_NT_comp46383_c0_seq1|m.6396	Pta#1A_I5_VO_L_1_T_39813/64687|m.9004	Pta#1A_I5_VO_L_1_T_39821/64687|m.9006	Pta#3A_I16_VO_L_798_T_37/121|m.31337	Pta#5A_all_VO_L_2_T_96058/409051|m.38794	Pta#5A_I12_NT_comp32448_c0_seq9|m.42808	Pta#5A_I12_VO_L_90_T_23/202|m.43184	Pta#5A_I7_VO_L_710_T_81/94|m.50913	Pla#BRS/miseq/c20324_g1_i1|m.20883	Pla#SDN/miseq/c28225_g3_i2|m.34831	Pla#SDN/miseq/c32416_g2_i1|m.55560	Pla#S/hiseq/c42293_g1_i1|m.34712	
poaNOG.ENOG4115FRJ.meta_raw	Ppi#Pp36043|m.131505	Pta#6A_all_VO_L_8303_T_59/395|m.53603	Pla#DCR/hiseq/c113995_g1_i1|m.145126	
poaNOG.ENOG4115FRK.meta_raw	Ppi#Pp2355|m.5781	Ppi#Pp2356|m.5791	
poaNOG.ENOG4115FRM.meta_raw	Ppi#Pp17982|m.61438	Ppi#Pp65894|m.206836	Pla#DCS1kb_3/polished_high/000555|m.873	
poaNOG.ENOG4115FRP.meta_raw	Pla#BRS/miseq/c48334_g1_i1|m.65513	Pla#DCR/hiseq/c103329_g3_i3|m.103350	Pla#DCS1kb_2/001096|m.36719	Pla#JASS/hiseq/c64397_g1_i2|m.64829	
poaNOG.ENOG4115FRQ.meta_raw	Ppi#Pp11142|m.37468	Ppi#Pp1485|m.3144	Ppi#Pp26635|m.91246	Ppi#Pp3050|m.8044	Ppi#Pp30897|m.109337	Ppi#Pp30902|m.109353	Ppi#Pp30904|m.109366	Ppi#Pp30905|m.109371	Ppi#Pp30906|m.109373	Ppi#Pp30907|m.109377	Ppi#Pp31811|m.113099	Ppi#Pp31813|m.113106	Ppi#Pp31814|m.113110	Ppi#Pp31817|m.113117	Ppi#Pp31819|m.113121	Ppi#Pp6649|m.21664	Ppi#Pp6958|m.22727	Pta#1A_I5_VO_L_1474_T_244/268|m.9633	Pta#1A_I9_VO_L_3442_T_21/54|m.12540	Pta#2A_all_VO_L_6019_T_146/300|m.15526	Pta#2A_I10_VO_L_3437_T_82/118|m.18673	Pta#2A_I2_NT_comp34709_c0_seq1|m.23942	Pta#2A_I2_NT_comp34709_c0_seq48|m.23943	Pta#2A_I2_VO_L_1_T_85005/104199|m.24692	Pta#2A_I2_VO_L_1_T_85037/104199|m.24695	Pta#3A_all_VO_L_4_T_41522/60622|m.28104	Pta#3A_all_VO_L_4_T_41523/60622|m.28106	Pta#5A_all_VO_L_9730_T_50/55|m.41660	Pta#5A_I15_VO_L_766_T_215/298|m.46465	Pta#5A_I15_VO_L_766_T_258/298|m.46467	Pta#5A_I16_NT_comp47924_c0_seq1|m.47663	Pta#6A_all_VO_L_6014_T_119/173|m.53329	Pta#6A_I25_NT_comp35991_c0_seq5|m.60281	Pta#6A_I27_VO_L_571_T_112/151|m.62291	Pla#DCR/hiseq/c107442_g4_i1|m.127650	Pla#DCR/hiseq/c107442_g4_i5|m.127663	Pla#DCS2kb_3/010095|m.211009	Pla#V1_2kb/001001|m.825968	Pla#V_2kb/015155|m.1012791	Pla#V_2kb_1/016974|m.936721	Pla#V_2kb/polished_high/001160|m.1147	
poaNOG.ENOG4115FRS.meta_raw	Ppi#Pp6179|m.19998	Ppi#Pp6180|m.20001	
poaNOG.ENOG4115FRT.meta_raw	Ppi#Pp8363|m.27629	Pla#S_3_3-6kb/006189|m.145386	
poaNOG.ENOG4115FRU.meta_raw	Ppi#Pp11271|m.37872	Pla#JASS/hiseq/c61342_g3_i6|m.56069	Pla#NACLR/hiseq/c70390_g3_i8|m.75468	Pla#SDN/miseq/c22663_g1_i1|m.20928	
poaNOG.ENOG4115FRV.meta_raw	Ppi#Pp1362|m.2833	Ppi#Pp34168|m.123200	Ppi#Pp34170|m.123214	Ppi#Pp34171|m.123220	Pta#5A_I12_NT_comp31912_c0_seq13|m.42779	Pta#5A_I14_VO_L_451_T_110/400|m.45047	Pta#6A_I21_NT_comp40110_c0_seq3|m.56419	Pla#BRN/hiseq/c70519_g3_i1|m.56964	Pla#BRN/hiseq/c70519_g4_i1|m.56969	Pla#P/miseq/c33493_g1_i2|m.50650	Pla#S_1_3-6kb/027170|m.60119	Pla#V_1_3-6kb/021962|m.238072	
poaNOG.ENOG4115FRW.meta_raw	Pla#V/hiseq/c38248_g1_i1|m.12182	Pla#V/hiseq/c6559_g1_i1|m.1660	Pla#Wound/hiseq/c75016_g1_i1|m.73558	
poaNOG.ENOG4115FRX.meta_raw	Ppi#Pp40276|m.149615	
poaNOG.ENOG4115FRY.meta_raw	Ppi#Pp28418|m.98635	Pla#BRN/hiseq/c61561_g1_i1|m.27746	Pla#NACLR/hiseq/c65625_g2_i2|m.56401	
poaNOG.ENOG4115FRZ.meta_raw	Ppi#Pp14322|m.48813	Ppi#Pp1778|m.3939	Ppi#Pp32003|m.113889	Ppi#Pp32005|m.113895	Ppi#Pp32006|m.113898	Ppi#Pp36728|m.134413	Pta#3A_I16_NT_comp35152_c0_seq2|m.30474	Pla#Basket/c21802_g2_i1|m.35629	Pla#V/hiseq/c58238_g2_i3|m.46195	
poaNOG.ENOG4115FS0.meta_raw	Ppi#Pp22276|m.76288	Ppi#Pp25512|m.87198	Ppi#Pp25513|m.87204	Ppi#Pp32886|m.117650	Ppi#Pp32887|m.117657	Ppi#Pp6318|m.20499	Pta#1A_I5_NT_comp18904_c0_seq1|m.8540	Pta#1A_I5_VO_L_4208_T_11/15|m.10076	Pta#3A_I19_VO_L_3787_T_11/34|m.35626	Pta#6A_all_OT_comp77100_c0_seq2|m.52273	Pta#6A_I21_VO_L_1_T_132980/217332|m.56958	Pla#BRN/hiseq/c53088_g1_i2|m.16780	Pla#DCS/hiseq/c52566_g1_i1|m.25694	Pla#DCS/hiseq/c53660_g1_i1|m.28400	Pla#K_S1/c22523_g1_i1|m.204175	Pla#NACLR/hiseq/c65524_g1_i1|m.56062	Pla#SDN/miseq/c22676_g2_i2|m.20957	
poaNOG.ENOG4115FS3.meta_raw	Ppi#Pp1442|m.3043	Ppi#Pp31113|m.110288	Ppi#Pp60946|m.200515	Pta#5A_I14_VO_L_47077_T_1/3|m.45534	Pla#DCR/hiseq/c101140_g1_i2|m.93156	Pla#SDN/miseq/c26057_g1_i2|m.28618	
poaNOG.ENOG4115FS4.meta_raw	Ppi#Pp15677|m.53518	Ppi#Pp15678|m.53521	Ppi#Pp22610|m.77425	Ppi#Pp54758|m.192453	Pla#NACLR/hiseq/c67270_g1_i1|m.61608	Pla#V1_1kb_2/019140|m.770589	Pla#V/hiseq/c46483_g1_i1|m.19423	
poaNOG.ENOG4115FS5.meta_raw	Ppi#Pp2414|m.5942	Ppi#Pp38649|m.142566	Ppi#Pp42321|m.158464	Pta#5A_I7_VO_L_48979_T_2/4|m.51509	Pla#DCR/hiseq/c102668_g1_i1|m.100119	Pla#S_1_3-6kb/001203|m.2928	
poaNOG.ENOG4115FS6.meta_raw	Ppi#Pp41585|m.155228	Ppi#Pp62085|m.202052	Ppi#Pp9543|m.31811	Pta#6A_I27_VO_L_1_T_30342/52656|m.61969	Pla#BRS/miseq/c26762_g1_i2|m.37380	
poaNOG.ENOG4115FS7.meta_raw	Ppi#Pp6373|m.20718	Pta#6A_I21_VO_L_1_T_91423/217332|m.56798	Pla#S_1kb_1/010874|m.489604	Pla#V/hiseq/c67095_g1_i1|m.84402	
poaNOG.ENOG4115FS8.meta_raw	Ppi#Pp14856|m.50695	Ppi#Pp273|m.382	Ppi#Pp43361|m.163116	Ppi#Pp59182|m.198210	
poaNOG.ENOG4115FSB.meta_raw	Ppi#Pp13316|m.45280	
poaNOG.ENOG4115FSC.meta_raw	Ppi#Pp28619|m.99538	Ppi#Pp45459|m.172200	Ppi#Pp45460|m.172203	Ppi#Pp65842|m.206789	Ppi#Pp65843|m.206791	Pta#1A_I3_VO_L_2_T_18/114|m.7395	Pla#DCR/hiseq/c104520_g1_i1|m.109423	
poaNOG.ENOG4115FSD.meta_raw	Ppi#Pp15420|m.52731	Ppi#Pp16214|m.55421	Ppi#Pp17155|m.58626	Ppi#Pp2028|m.4695	Pla#NACLR/hiseq/c70612_g2_i1|m.76809	Pla#S_1_3-6kb/022793|m.50329	Pla#S_2_3-6kb/009328|m.87800	Pla#V_3_3-6kb/021963|m.372693	
poaNOG.ENOG4115FSE.meta_raw	Pta#2A_all_VO_L_5195_T_5/259|m.15453	Pta#2A_I10_VO_L_2_T_24938/51732|m.17853	Pta#2A_I2_VO_L_1544_T_11/12|m.25193	Pta#3A_I19_VO_L_1_T_54301/241978|m.34436	
poaNOG.ENOG4115FSF.meta_raw	Ppi#Pp28818|m.100532	Ppi#Pp60645|m.200115	
poaNOG.ENOG4115FSG.meta_raw	Ppi#Pp12602|m.42622	Ppi#Pp12603|m.42628	Ppi#Pp12604|m.42634	Ppi#Pp45839|m.173938	Pta#5A_I16_VO_L_4_T_86714/214906|m.48195	Pla#V_2kb/005260|m.993815	Pla#V_2kb_2/016632|m.974508	
poaNOG.ENOG4115FSH.meta_raw	Ppi#Pp53415|m.190696	Pla#DCR/hiseq/c112237_g1_i1|m.143950	Pla#S_2kb_2/polished_high/000513|m.526	
poaNOG.ENOG4115FSI.meta_raw	Ppi#Pp30159|m.106239	Pta#3A_I16_NT_comp16939_c0_seq1|m.30390	Pla#SDN/miseq/c27362_g1_i3|m.32102	
poaNOG.ENOG4115FSJ.meta_raw	Ppi#Pp18809|m.64388	Ppi#Pp18810|m.64398	Ppi#Pp32880|m.117624	Pta#1A_I11_VO_L_1_T_70120/226447|m.4903	Pta#1A_I11_VO_L_1_T_70123/226447|m.4905	Pta#3A_I19_VO_L_1_T_175886/241978|m.35036	Pta#5A_all_VO_L_2_T_138425/409051|m.39033	Pta#5A_all_VO_L_2_T_138428/409051|m.39036	Pta#5A_all_VO_L_2_T_38831/409051|m.38513	Pta#5A_all_VO_L_2_T_38837/409051|m.38515	Pta#6A_I20_VO_L_1_T_125583/133533|m.55763	Pta#6A_I20_VO_L_1_T_125585/133533|m.55768	Pta#6A_I21_VO_L_1_T_169149/217332|m.57082	Pla#BRN/hiseq/c67100_g1_i1|m.42210	Pla#DCR/hiseq/c108949_g4_i3|m.139318	Pla#M_S1/c32752_g1_i2|m.146453	Pla#S/hiseq/c46465_g2_i2|m.57749	Pla#V_1_3-6kb/027335|m.250922	Pla#V_1_3-6kb/027335|m.250923	Pla#V_3_3-6kb/007984|m.340935	Pla#V_3_3-6kb/013803|m.354179	Pla#V_3_3-6kb/013803|m.354181	Pla#V_3_3-6kb/013803|m.354183	Pla#V/hiseq/c53609_g1_i1|m.32722	
poaNOG.ENOG4115FSK.meta_raw	Ppi#Pp11391|m.38333	Pla#V1_1kb_2/024550|m.778833	
poaNOG.ENOG4115FSN.meta_raw	Ppi#Pp56933|m.195302	
poaNOG.ENOG4115FSP.meta_raw	Pla#Wound/hiseq/c73967_g5_i1|m.67408	
poaNOG.ENOG4115FSQ.meta_raw	Ppi#Pp10215|m.34215	Ppi#Pp10737|m.35976	Ppi#Pp41324|m.154045	Pta#5A_I16_VO_L_86288_T_5/10|m.49837	Pla#DCS_1kb/010056|m.112140	
poaNOG.ENOG4115FSR.meta_raw	Ppi#Pp18131|m.62041	Ppi#Pp18132|m.62050	Ppi#Pp18133|m.62061	
poaNOG.ENOG4115FSS.meta_raw	Pla#S_1_3-6kb/007898|m.17607	
poaNOG.ENOG4115FST.meta_raw	Ppi#Pp20978|m.72014	Ppi#Pp9335|m.31011	
poaNOG.ENOG4115FSU.meta_raw	Ppi#Pp33382|m.119914	Ppi#Pp33385|m.119926	Ppi#Pp33387|m.119937	Ppi#Pp33388|m.119940	Pla#V1_1kb_1/polished_high/000729|m.821	
poaNOG.ENOG4115FSV.meta_raw	Ppi#Pp10624|m.35518	Ppi#Pp140|m.191	Ppi#Pp26302|m.90037	Ppi#Pp26307|m.90049	Ppi#Pp26308|m.90055	Ppi#Pp26503|m.90824	Ppi#Pp33863|m.121856	Ppi#Pp33864|m.121859	Ppi#Pp33865|m.121861	Ppi#Pp39150|m.144579	Ppi#Pp40679|m.151232	Ppi#Pp40682|m.151248	Ppi#Pp749|m.1348	Pta#1A_all_VO_L_2_T_45114/51331|m.1330	Pta#1A_I3_NT_comp53536_c0_seq2|m.6594	Pta#1A_I3_NT_comp53536_c0_seq4|m.6597	Pta#1A_I3_VO_L_1634_T_53/78|m.7645	Pta#1A_I3_VO_L_1634_T_63/78|m.7648	Pta#1A_I5_VO_L_879_T_27/50|m.9500	Pta#2A_all_NT_comp115782_c0_seq11|m.13463	Pta#2A_I27_VO_L_231_T_32/59|m.23062	Pta#2A_I27_VO_L_231_T_49/59|m.23063	Pta#3A_all_VO_L_4968_T_43/104|m.28849	Pta#3A_I16_VO_L_2_T_11830/60890|m.30709	Pta#3A_I16_VO_L_2_T_44378/60890|m.30923	Pta#3A_I18_VO_L_2_T_50454/136250|m.32656	Pta#3A_I20_NT_comp24128_c0_seq1|m.35929	Pta#3A_I20_VO_L_1_T_11508/85822|m.36098	Pta#3A_I20_VO_L_93_T_22/32|m.36555	Pta#3A_I20_VO_L_93_T_25/32|m.36556	Pta#5A_all_VO_L_2_T_131017/409051|m.38990	Pta#5A_all_VO_L_2_T_131142/409051|m.38991	Pta#5A_I13_NT_comp23272_c0_seq4|m.44063	Pta#5A_I13_VO_L_256_T_56/99|m.44206	Pta#5A_I13_VO_L_256_T_80/99|m.44209	Pta#5A_I7_VO_L_1237_T_50/57|m.51004	Pta#6A_I23_VO_L_1_T_44295/165398|m.58874	Pta#6A_I25_VO_L_5_T_39411/111482|m.60501	Pla#BRN/hiseq/c65594_g2_i2|m.37248	Pla#DCS2kb_3/020326|m.223582	Pla#V_2kb_1/017803|m.938305	Pla#Wound/hiseq/c70279_g1_i4|m.48061	Pla#Wound/hiseq/c74550_g1_i3|m.71104	
poaNOG.ENOG4115FSX.meta_raw	Ppi#Pp19037|m.65156	Ppi#Pp19038|m.65161	Ppi#Pp19040|m.65167	Ppi#Pp55475|m.193462	Ppi#Pp9765|m.32638	Pla#DCR/hiseq/c103930_g3_i3|m.106175	Pla#JASS/hiseq/c53169_g1_i2|m.25049	Pla#JASS/hiseq/c53169_g1_i3|m.25051	Pla#JASS/hiseq/c53169_g2_i1|m.25048	Pla#NACLR/hiseq/c62639_g1_i1|m.47989	
poaNOG.ENOG4115FSZ.meta_raw	Ppi#Pp36270|m.132497	Ppi#Pp36271|m.132499	Pla#E1_2kb_2/014385|m.340041	
poaNOG.ENOG4115FT0.meta_raw	Ppi#Pp43650|m.164253	Pla#DCR/hiseq/c107196_g4_i3|m.125776	Pla#DCS1kb_2/010986|m.50026	Pla#K_S1/c30221_g1_i5|m.231874	
poaNOG.ENOG4115FT1.meta_raw	Ppi#Pp23364|m.80007	Pta#5A_I16_VO_L_12833_T_4/5|m.49621	Pla#BRS/miseq/c27451_g1_i1|m.39920	Pla#BRS/miseq/c27451_g1_i2|m.39923	
poaNOG.ENOG4115FT2.meta_raw	Ppi#Pp33617|m.120857	Ppi#Pp33618|m.120862	Pla#DCS2kb_3/004304|m.203783	
poaNOG.ENOG4115FT3.meta_raw	Ppi#Pp22401|m.76676	Ppi#Pp4686|m.14064	Pta#6A_I27_VO_L_6627_T_10/21|m.62886	Pta#6A_I27_VO_L_6627_T_12/21|m.62887	Pta#6A_I27_VO_L_6627_T_21/21|m.62888	Pla#NACLR/hiseq/c62513_g1_i1|m.47700	Pla#V_2kb_1/005994|m.915143	Pla#V/hiseq/c64411_g1_i3|m.78514	
poaNOG.ENOG4115FT4.meta_raw	Ppi#Pp13575|m.46228	Ppi#Pp15139|m.51734	Pla#Basket/c36_g1_i1|m.47	
poaNOG.ENOG4115FT5.meta_raw	Pla#V/hiseq/c52652_g1_i1|m.30549	
poaNOG.ENOG4115FT6.meta_raw	Ppi#Pp39591|m.146512	Ppi#Pp39593|m.146517	Ppi#Pp3996|m.11378	Pta#2A_I13_VO_L_2746_T_21/28|m.20461	Pta#2A_I2_NT_comp32735_c0_seq4|m.23863	Pta#5A_all_OT_comp97584_c0_seq2|m.38336	Pta#5A_I14_VO_L_239_T_47/51|m.44978	
poaNOG.ENOG4115FT7.meta_raw	Ppi#Pp13357|m.45423	Ppi#Pp45564|m.172630	Ppi#Pp48209|m.183744	Pta#3A_all_VO_L_181854_T_8/10|m.30348	Pla#S_2_3-6kb/024594|m.120293	Pla#S_2_3-6kb/025109|m.121406	Pla#S_3_3-6kb/024950|m.185087	
poaNOG.ENOG4115FT9.meta_raw	Ppi#Pp35994|m.131265	Pta#6A_I25_OT_comp30084_c0_seq1|m.60302	Pla#DCS/hiseq/c55889_g1_i1|m.34795	Pla#V_2_3-6kb/003858|m.266293	
poaNOG.ENOG4115FTA.meta_raw	Ppi#Pp26220|m.89781	Ppi#Pp26221|m.89783	Ppi#Pp34972|m.126946	Pla#BRN/hiseq/c71615_g3_i1|m.63361	
poaNOG.ENOG4115FTB.meta_raw	Ppi#Pp62246|m.202293	Ppi#Pp64591|m.205329	Ppi#Pp65171|m.206021	Pta#6A_I21_VO_L_35524_T_2/3|m.57563	Pla#DCS1kb_2/007471|m.45324	Pla#DCS1kb_3/009851|m.80490	Pla#DCS2kb_1/024668|m.167103	Pla#P/miseq/c15866_g1_i2|m.8599	Pla#V/hiseq/c47515_g1_i1|m.20914	Pla#V/hiseq/c61410_g5_i1|m.59916	
poaNOG.ENOG4115FTC.meta_raw	Ppi#Pp10818|m.36279	Ppi#Pp10819|m.36286	Ppi#Pp27520|m.94735	Pta#2A_all_VO_L_8077_T_3/4|m.15804	Pta#3A_all_VO_L_68431_T_4/8|m.30046	Pla#DCR/hiseq/c105235_g1_i1|m.113380	Pla#DCR/hiseq/c105235_g1_i2|m.113382	Pla#E1/hiseq/c27945_g1_i1|m.7156	Pla#Wound/hiseq/c68180_g4_i1|m.40322	
poaNOG.ENOG4115FTF.meta_raw	Pla#DCR/hiseq/c86555_g2_i1|m.49769	Pla#S_1_3-6kb/016626|m.36593	Pla#S_2_3-6kb/002283|m.72476	
poaNOG.ENOG4115FTI.meta_raw	Pla#DCS1kb_3/023004|m.98074	
poaNOG.ENOG4115FTN.meta_raw	Ppi#Pp30168|m.106271	Ppi#Pp30170|m.106284	Ppi#Pp46695|m.177551	Pta#3A_all_VO_L_180686_T_2/3|m.30335	Pta#3A_I19_VO_L_1_T_11650/241978|m.34282	Pla#K_S1/c26148_g1_i2|m.214245	
poaNOG.ENOG4115FTP.meta_raw	Ppi#Pp10079|m.33760	Ppi#Pp21351|m.73207	Ppi#Pp30674|m.108348	Ppi#Pp30684|m.108384	Ppi#Pp30685|m.108387	Ppi#Pp30688|m.108401	Pta#2A_I10_VO_L_2_T_32590/51732|m.17910	Pta#2A_I27_VO_L_1_T_14987/20372|m.22945	Pta#3A_all_VO_L_7617_T_57/70|m.29165	Pta#3A_all_VO_L_7617_T_68/70|m.29166	Pta#5A_all_VO_L_2_T_171069/409051|m.39232	Pta#5A_I7_VO_L_1_T_35311/95833|m.50331	Pta#5A_I7_VO_L_1_T_35323/95833|m.50333	Pta#6A_I20_VO_L_1_T_65251/133533|m.55414	Pta#6A_I27_NT_comp30915_c0_seq3|m.61448	Pla#DCS1kb_3/014934|m.87317	Pla#DCS_2kb/000434|m.231028	Pla#DCS2kb_3/025223|m.229477	Pla#V_1_3-6kb/019631|m.232532	Pla#V_2kb_2/polished_high/001209|m.1203	Pla#V_3_3-6kb/003390|m.330538	Pla#V_3_3-6kb/010273|m.346059	
poaNOG.ENOG4115FTQ.meta_raw	Ppi#Pp24863|m.84920	Ppi#Pp24864|m.84922	Ppi#Pp27302|m.93842	Ppi#Pp7836|m.25768	
poaNOG.ENOG4115FTR.meta_raw	Ppi#Pp32190|m.114605	Ppi#Pp32191|m.114611	Ppi#Pp32193|m.114623	Pta#6A_I20_VO_L_3505_T_16/34|m.56177	Pla#DCS1kb_1/010357|m.13543	Pla#M_S1/c30589_g1_i2|m.140140	Pla#SDN/miseq/c29892_g3_i1|m.41103	
poaNOG.ENOG4115FTS.meta_raw	Ppi#Pp43603|m.164085	Pta#3A_I20_VO_L_1_T_410/85822|m.36056	Pla#DCS1kb_2/023096|m.66523	
poaNOG.ENOG4115FTU.meta_raw	Ppi#Pp19803|m.67968	Ppi#Pp21398|m.73360	Ppi#Pp21399|m.73367	Ppi#Pp21587|m.73943	Ppi#Pp23010|m.78800	Pta#1A_I5_NT_comp31597_c0_seq1|m.8576	Pla#E1_2kb_2/polished_high/000374|m.454	Pla#M_S1/c30048_g1_i1|m.138736	Pla#V1_1kb_2/023137|m.776677	
poaNOG.ENOG4115FTV.meta_raw	Ppi#Pp65447|m.206336	
poaNOG.ENOG4115FTW.meta_raw	Ppi#Pp16114|m.55048	Ppi#Pp35283|m.128279	Ppi#Pp45810|m.173831	Ppi#Pp45812|m.173838	Ppi#Pp45813|m.173841	Ppi#Pp45814|m.173845	Pta#2A_all_VO_L_11051_T_12/30|m.16248	Pta#2A_I2_VO_L_1241_T_11/33|m.25129	Pta#2A_I2_VO_L_1241_T_14/33|m.25130	Pla#P/miseq/c19093_g1_i1|m.11891	Pla#Wound/hiseq/c67629_g1_i2|m.38685	
poaNOG.ENOG4115FTX.meta_raw	Ppi#Pp13510|m.45999	Ppi#Pp30776|m.108799	Ppi#Pp3940|m.11163	Ppi#Pp51557|m.188257	Pta#2A_all_VO_L_14355_T_7/12|m.16604	Pta#2A_I13_VO_L_1_T_126776/181601|m.19833	Pta#3A_all_VO_L_3484_T_204/253|m.28684	Pla#S_1_3-6kb/030358|m.67168	Pla#S_2_3-6kb/005507|m.79611	Pla#S_2kb_1/007930|m.582594	
poaNOG.ENOG4115FTY.meta_raw	Ppi#Pp29113|m.101741	Pta#1A_I3_NT_comp51423_c0_seq1|m.6498	Pta#2A_I15_VO_L_1_T_3586/133144|m.21078	Pta#3A_I18_VO_L_2840_T_16/18|m.33627	Pta#3A_I20_NT_comp28613_c0_seq6|m.35975	Pla#BRS/miseq/c26290_g1_i3|m.36004	Pla#NACLR/hiseq/c67747_g2_i1|m.63366	Pla#NACLR/hiseq/c67747_g2_i2|m.63367	Pla#NACLR/hiseq/c67747_g2_i6|m.63372	Pla#SDN/miseq/c28122_g1_i1|m.34478	
poaNOG.ENOG4115FTZ.meta_raw	Ppi#Pp59622|m.198792	
poaNOG.ENOG4115FU0.meta_raw	Ppi#Pp11251|m.37837	Ppi#Pp22283|m.76313	Ppi#Pp23997|m.81921	Ppi#Pp33052|m.118414	Ppi#Pp33054|m.118434	Ppi#Pp36532|m.133579	Ppi#Pp36534|m.133585	Ppi#Pp4036|m.11494	Ppi#Pp7406|m.24381	Ppi#Pp7407|m.24387	Ppi#Pp7408|m.24394	Ppi#Pp7409|m.24400	Ppi#Pp8542|m.28234	Ppi#Pp8705|m.28837	Ppi#Pp8793|m.29149	Ppi#Pp8794|m.29162	Pta#1A_all_NT_comp111039_c0_seq1|m.603	Pta#1A_I5_VO_L_1_T_13147/64687|m.8825	Pta#2A_all_VO_L_79698_T_1/10|m.17135	Pta#3A_all_NT_comp88054_c0_seq1|m.27431	Pta#3A_all_VO_L_4_T_17204/60622|m.27936	Pta#5A_all_OT_comp93559_c0_seq4|m.38314	Pta#6A_I23_VO_L_2289_T_180/244|m.59796	Pla#BRN/hiseq/c54924_g1_i1|m.18554	Pla#S_1_3-6kb/009794|m.21697	Pla#S_1_3-6kb/014751|m.32336	Pla#S_2_3-6kb/014717|m.99228	Pla#S_3_3-6kb/013884|m.161404	Pla#S_3_3-6kb/015464|m.164838	Pla#SDN/miseq/c26265_g1_i3|m.29063	Pla#SDN/miseq/c32374_g2_i1|m.55298	Pla#V_2_3-6kb/007829|m.275453	
poaNOG.ENOG4115FU1.meta_raw	Ppi#Pp14949|m.51062	Ppi#Pp31221|m.110764	Pta#6A_I23_VO_L_1544_T_43/59|m.59690	Pla#M_S1/c25942_g2_i1|m.129945	
poaNOG.ENOG4115FU2.meta_raw	Ppi#Pp8816|m.29245	
poaNOG.ENOG4115FU3.meta_raw	Ppi#Pp15532|m.53070	Ppi#Pp62295|m.202395	Pla#Wound/hiseq/c75324_g1_i1|m.73700	
poaNOG.ENOG4115FU4.meta_raw	Ppi#Pp30751|m.108682	Ppi#Pp62219|m.202248	Pta#1A_all_VO_L_7014_T_9/83|m.2101	Pla#RF-S_3/polished_high/003384|m.3313	Pla#RF-V_1/polished_high/001770|m.1808	Pla#S_2_3-6kb/006975|m.82761	Pla#V/hiseq/c52084_g3_i2|m.29260	Pla#Wound/hiseq/c20000_g1_i1|m.4710	
poaNOG.ENOG4115FU5.meta_raw	Ppi#Pp47897|m.182788	Ppi#Pp58539|m.197417	Ppi#Pp58540|m.197418	Pta#6A_I20_VO_L_1_T_47249/133533|m.55322	Pla#BRS/miseq/c13403_g1_i2|m.10695	Pla#Neg_S1/c21067_g1_i2|m.103166	
poaNOG.ENOG4115FU6.meta_raw	Ppi#Pp39193|m.144786	Ppi#Pp39194|m.144795	Pla#E1_2kb/polished_high/000868|m.1297	Pla#V1_2kb/020586|m.860542	
poaNOG.ENOG4115FU7.meta_raw	Ppi#Pp22482|m.77001	Ppi#Pp45440|m.172106	Ppi#Pp45441|m.172119	Ppi#Pp45442|m.172138	
poaNOG.ENOG4115FU8.meta_raw	Ppi#Pp25755|m.88020	Ppi#Pp25756|m.88025	
poaNOG.ENOG4115FU9.meta_raw	Ppi#Pp27882|m.96299	Pta#5A_I15_NT_comp29531_c0_seq2|m.45676	Pla#P/miseq/c24274_g1_i1|m.20024	
poaNOG.ENOG4115FUA.meta_raw	Ppi#Pp11605|m.39070	Ppi#Pp11606|m.39077	Pla#V/hiseq/c60177_g2_i1|m.53697	
poaNOG.ENOG4115FUB.meta_raw	Ppi#Pp27020|m.92713	Ppi#Pp27021|m.92715	Ppi#Pp28077|m.97132	Ppi#Pp28079|m.97138	Ppi#Pp7800|m.25623	Pla#V/hiseq/c59571_g1_i7|m.51115	
poaNOG.ENOG4115FUC.meta_raw	Ppi#Pp18197|m.62317	Ppi#Pp18198|m.62323	Ppi#Pp22159|m.75905	Ppi#Pp39021|m.144061	Ppi#Pp39041|m.144145	Ppi#Pp9696|m.32337	Pta#1A_I11_VO_L_50705_T_35/36|m.6249	Pta#6A_I25_VO_L_1168_T_78/105|m.61011	Pla#NACLR/hiseq/c75722_g1_i1|m.85692	Pla#S_1_3-6kb/021723|m.47912	
poaNOG.ENOG4115FUD.meta_raw	Pla#E1_2kb_1/027587|m.318098	
poaNOG.ENOG4115FUE.meta_raw	Ppi#Pp33967|m.122340	Ppi#Pp46661|m.177441	Ppi#Pp46662|m.177443	Ppi#Pp52027|m.188928	Ppi#Pp61785|m.201651	Ppi#Pp6374|m.20726	Ppi#Pp6513|m.21150	Pla#BRN/hiseq/c66755_g9_i2|m.40966	Pla#BRS/miseq/c38629_g1_i1|m.61126	Pla#DCR/hiseq/c103327_g2_i2|m.103333	Pla#DCS_1kb/015311|m.119228	Pla#S_1kb_1/005869|m.481413	Pla#SDN/miseq/c22282_g1_i1|m.20277	
poaNOG.ENOG4115FUF.meta_raw	Ppi#Pp25735|m.87935	Pla#P/miseq/c23770_g1_i1|m.19084	
poaNOG.ENOG4115FUH.meta_raw	Ppi#Pp5972|m.19185	Pta#5A_all_VO_L_34765_T_4/6|m.42125	Pla#SDN/miseq/c13303_g1_i1|m.8996	Pla#V_2_3-6kb/002007|m.261800	Pla#V/hiseq/c54133_g3_i1|m.34195	Pla#V/hiseq/c60589_g6_i2|m.55672	Pla#Wound/hiseq/c48471_g1_i1|m.12949	
poaNOG.ENOG4115FUJ.meta_raw	Ppi#Pp16659|m.56914	Pta#5A_I15_VO_L_313_T_20/39|m.46236	Pla#K_S1/c29397_g1_i1|m.227552	Pla#P/miseq/c15761_g1_i1|m.8482	
poaNOG.ENOG4115FUK.meta_raw	Pla#NACLR/hiseq/c49072_g1_i1|m.26175	
poaNOG.ENOG4115FUM.meta_raw	Ppi#Pp31438|m.111623	Ppi#Pp31439|m.111628	Pta#2A_all_VO_L_6892_T_96/122|m.15606	Pla#V/hiseq/c39665_g1_i1|m.13338	Pla#Wound/hiseq/c69624_g1_i3|m.45292	
poaNOG.ENOG4115FUN.meta_raw	Ppi#Pp43073|m.161791	Ppi#Pp43074|m.161797	Ppi#Pp44860|m.169631	Pta#5A_I7_VO_L_552_T_24/110|m.50878	Pla#E1/hiseq/c27939_g1_i1|m.7154	Pla#V/hiseq/c45260_g4_i1|m.17767	
poaNOG.ENOG4115FUP.meta_raw	Ppi#Pp111|m.149	Ppi#Pp16263|m.55598	Ppi#Pp17262|m.59000	Ppi#Pp20393|m.70078	Ppi#Pp20505|m.70433	Ppi#Pp21222|m.72789	Ppi#Pp22050|m.75571	Ppi#Pp23752|m.81220	Ppi#Pp35487|m.129229	Ppi#Pp35489|m.129234	Ppi#Pp41410|m.154434	Ppi#Pp41411|m.154437	Ppi#Pp41412|m.154441	Ppi#Pp47949|m.182991	Ppi#Pp47950|m.182993	Ppi#Pp47951|m.182995	Ppi#Pp9890|m.33106	Pta#5A_all_NT_comp93807_c0_seq26|m.37850	Pta#5A_I12_VO_L_2_T_6661/53062|m.42869	Pta#5A_I12_VO_L_2_T_6746/53062|m.42870	Pta#6A_I27_VO_L_1602_T_65/72|m.62467	Pla#BRN/hiseq/c52512_g1_i2|m.16263	Pla#P/miseq/c18915_g1_i2|m.11696	Pla#P/miseq/c18915_g1_i3|m.11697	Pla#S_3_3-6kb/001978|m.136150	Pla#V_2_3-6kb/007133|m.273891	Pla#V_3_3-6kb/006262|m.337088	
poaNOG.ENOG4115FUQ.meta_raw	Ppi#Pp34805|m.126146	Ppi#Pp38852|m.143371	Ppi#Pp38859|m.143391	Pta#5A_I14_VO_L_35444_T_3/4|m.45522	Pla#DCS1kb_1/000876|m.1156	Pla#DCS1kb_1/013430|m.17628	Pla#V/hiseq/c59768_g1_i2|m.51967	
poaNOG.ENOG4115FUR.meta_raw	Ppi#Pp28859|m.100764	Ppi#Pp37483|m.137532	Ppi#Pp37484|m.137545	Ppi#Pp59043|m.198044	Pta#6A_all_VO_L_7543_T_9/14|m.53500	Pla#DCS/hiseq/c54946_g3_i3|m.31971	Pla#Neg_S1/c19262_g1_i2|m.93848	Pla#V/hiseq/c62832_g1_i1|m.67842	
poaNOG.ENOG4115FUS.meta_raw	Ppi#Pp36393|m.133049	Ppi#Pp36396|m.133060	Pla#DCR/hiseq/c102990_g1_i3|m.101716	Pla#DCS_1kb/023857|m.130923	Pla#V_3_3-6kb/018232|m.364191	
poaNOG.ENOG4115FUT.meta_raw	Ppi#Pp39752|m.147190	Ppi#Pp40179|m.149188	Pta#3A_I19_VO_L_1410_T_133/154|m.35436	Pla#S/hiseq/c45108_g1_i3|m.48417	Pla#V/hiseq/c62148_g1_i5|m.63902	
poaNOG.ENOG4115FUV.meta_raw	Ppi#Pp12451|m.42048	Ppi#Pp4820|m.14623	Pla#K_S1/c25192_g1_i1|m.211273	
poaNOG.ENOG4115FUY.meta_raw	Ppi#Pp46115|m.175070	Pta#2A_I10_VO_L_1016_T_48/91|m.18325	Pla#DCR/hiseq/c96351_g1_i2|m.75163	Pla#SDN/miseq/c50212_g1_i1|m.66266	
poaNOG.ENOG4115FV2.meta_raw	Ppi#Pp24331|m.83049	Pla#JASS/hiseq/c61089_g1_i1|m.54644	Pla#JASS/hiseq/c61089_g1_i7|m.54652	Pla#V/hiseq/c53739_g2_i3|m.33062	
poaNOG.ENOG4115FV3.meta_raw	Ppi#Pp10223|m.34248	Ppi#Pp25847|m.88396	Ppi#Pp25848|m.88410	Ppi#Pp38387|m.141451	Ppi#Pp38391|m.141457	Ppi#Pp38396|m.141469	Ppi#Pp38399|m.141487	Ppi#Pp65249|m.206101	Pla#RF-V_1/polished_high/006036|m.6190	
poaNOG.ENOG4115FV4.meta_raw	Ppi#Pp210|m.289	Ppi#Pp27442|m.94373	Ppi#Pp27443|m.94376	Ppi#Pp93|m.120	Pta#3A_all_VO_L_6826_T_2/9|m.29059	Pla#Neg_S1/c19948_g1_i2|m.97010	
poaNOG.ENOG4115FV5.meta_raw	Ppi#Pp51868|m.188707	Ppi#Pp62536|m.202707	Ppi#Pp64483|m.205207	Ppi#Pp67507|m.208863	Pta#1A_I11_VO_L_4916_T_11/15|m.6035	Pla#BRN/hiseq/c69310_g5_i5|m.50999	Pla#P/miseq/c26801_g2_i3|m.25744	Pla#SDN/miseq/c13477_g1_i2|m.9124	Pla#V/hiseq/c51724_g1_i1|m.28419	Pla#V/hiseq/c69145_g1_i1|m.85558	
poaNOG.ENOG4115FV6.meta_raw	Ppi#Pp17267|m.59010	Pta#1A_I3_VO_L_1_T_64888/136734|m.6986	Pla#Basket/c18852_g1_i1|m.26138	Pla#Basket/c18852_g1_i4|m.26143	Pla#BRS/miseq/c1926_g1_i1|m.1189	Pla#SDN/miseq/c24543_g1_i1|m.24764	
poaNOG.ENOG4115FV7.meta_raw	Ppi#Pp39617|m.146655	
poaNOG.ENOG4115FV8.meta_raw	Ppi#Pp42529|m.159399	Ppi#Pp42530|m.159411	
poaNOG.ENOG4115FV9.meta_raw	Ppi#Pp14136|m.48144	Ppi#Pp14137|m.48149	Ppi#Pp35441|m.129020	Ppi#Pp36395|m.133057	Pta#6A_I25_VO_L_2422_T_19/19|m.61199	Pla#Basket/c31572_g1_i1|m.55559	Pla#DCR/hiseq/c81451_g1_i1|m.40888	
poaNOG.ENOG4115FVC.meta_raw	Ppi#Pp7249|m.23802	
poaNOG.ENOG4115FVE.meta_raw	Pla#NACLR/hiseq/c64718_g1_i1|m.53622	Pla#V1_2kb/polished_high/000992|m.872	
poaNOG.ENOG4115FVF.meta_raw	Ppi#Pp30679|m.108362	Ppi#Pp38879|m.143473	Pla#Wound/hiseq/c64455_g1_i2|m.30533	
poaNOG.ENOG4115FVH.meta_raw	Ppi#Pp27873|m.96253	Pta#6A_I23_VO_L_1_T_52219/165398|m.58908	
poaNOG.ENOG4115FVI.meta_raw	Ppi#Pp33124|m.118770	Ppi#Pp33125|m.118775	Ppi#Pp33126|m.118781	Ppi#Pp33127|m.118783	Pta#1A_I3_VO_L_2821_T_40/84|m.7837	Pta#1A_I3_VO_L_2821_T_71/84|m.7838	Pta#1A_I9_VO_L_1_T_3834/116761|m.11450	Pta#2A_I10_VO_L_2348_T_26/35|m.18631	Pta#2A_I27_VO_L_1830_T_23/65|m.23539	Pta#2A_I27_VO_L_1830_T_42/65|m.23540	Pta#3A_I16_VO_L_2_T_52674/60890|m.30992	Pta#3A_I16_VO_L_2_T_52678/60890|m.30993	Pta#3A_I19_VO_L_1386_T_56/88|m.35428	Pta#3A_I19_VO_L_1386_T_77/88|m.35431	Pta#5A_I15_VO_L_1337_T_57/73|m.46644	Pta#5A_I16_VO_L_4_T_162462/214906|m.48689	Pta#5A_I7_VO_L_1574_T_19/55|m.51081	Pla#DCS_1kb/008760|m.110423	Pla#DCS1kb_3/014909|m.87287	Pla#E1/hiseq/c45333_g1_i1|m.53391	Pla#SDN/miseq/c24940_g1_i2|m.25736	Pla#V1_1kb_2/polished_high/002247|m.2214	Pla#V1_1kb_3/007956|m.796017	
poaNOG.ENOG4115FVJ.meta_raw	Ppi#Pp58274|m.197054	
poaNOG.ENOG4115FVN.meta_raw	Ppi#Pp43428|m.163386	
poaNOG.ENOG4115FVP.meta_raw	Ppi#Pp684|m.1203	Pla#NACLR/hiseq/c48282_g1_i2|m.24995	Pla#Wound/hiseq/c72117_g2_i3|m.56635	
poaNOG.ENOG4115FVQ.meta_raw	Ppi#Pp12563|m.42444	Ppi#Pp17340|m.59249	Ppi#Pp2603|m.6606	Ppi#Pp28841|m.100673	Ppi#Pp31089|m.110231	Ppi#Pp31090|m.110233	Ppi#Pp32306|m.115044	Ppi#Pp39465|m.145977	Ppi#Pp39466|m.145981	Ppi#Pp42397|m.158776	Ppi#Pp42398|m.158780	Ppi#Pp42671|m.160124	Pta#1A_all_VO_L_11324_T_25/78|m.2464	Pta#1A_all_VO_L_2705_T_68/114|m.1835	Pta#1A_all_VO_L_9955_T_27/70|m.2314	Pta#1A_all_VO_L_9955_T_67/70|m.2315	Pta#1A_I11_VO_L_2082_T_42/76|m.5821	Pta#1A_I3_NT_comp49607_c0_seq1|m.6468	Pta#1A_I3_VO_L_1_T_49118/136734|m.6891	Pta#1A_I3_VO_L_4274_T_39/78|m.8112	Pta#1A_I3_VO_L_4274_T_40/78|m.8113	Pta#1A_I3_VO_L_53652_T_5/7|m.8490	Pta#1A_I5_NT_comp37310_c0_seq4|m.8665	Pta#1A_I5_VO_L_2040_T_19/30|m.9754	Pta#1A_I5_VO_L_3070_T_66/67|m.9934	Pta#1A_I9_NT_comp34799_c0_seq3|m.11272	Pta#1A_I9_VO_L_32231_T_28/34|m.12697	Pta#2A_all_VO_L_18807_T_30/37|m.16778	Pta#2A_all_VO_L_7375_T_24/139|m.15687	Pta#2A_all_VO_L_77522_T_1/5|m.17086	Pta#2A_I13_VO_L_1_T_171410/181601|m.20118	Pta#2A_I13_VO_L_1_T_171411/181601|m.20119	Pta#2A_I13_VO_L_6176_T_13/32|m.20599	Pta#2A_I13_VO_L_6176_T_6/32|m.20601	Pta#2A_I15_VO_L_1455_T_40/81|m.22016	Pta#2A_I15_VO_L_1_T_82456/133144|m.21458	Pta#2A_I15_VO_L_2125_T_36/39|m.22156	Pta#2A_I15_VO_L_4882_T_1/9|m.22434	Pta#2A_I2_VO_L_1_T_101930/104199|m.24846	Pta#3A_all_NT_comp94419_c0_seq3|m.27620	Pta#3A_I19_VO_L_1_T_240934/241978|m.35314	Pta#5A_all_NT_comp98439_c0_seq2|m.38086	Pta#5A_all_VO_L_2_T_398050/409051|m.40444	Pta#5A_all_VO_L_67861_T_14/46|m.42325	Pta#5A_all_VO_L_67861_T_18/46|m.42326	Pta#5A_all_VO_L_67861_T_39/46|m.42327	Pta#5A_all_VO_L_67861_T_40/46|m.42328	Pta#5A_I14_VO_L_216_T_29/52|m.44966	Pta#5A_I15_VO_L_1420_T_12/45|m.46666	Pta#5A_I15_VO_L_1420_T_19/45|m.46668	Pta#5A_I15_VO_L_1420_T_31/45|m.46670	Pta#5A_I16_NT_comp11780_c0_seq1|m.47453	Pta#5A_I16_NT_comp46342_c0_seq3|m.47580	Pta#5A_I16_VO_L_22860_T_27/72|m.49659	Pta#5A_I16_VO_L_3077_T_6/9|m.49427	Pta#5A_I16_VO_L_4_T_133377/214906|m.48500	Pta#5A_I7_NT_comp34262_c1_seq2|m.49939	Pta#5A_I7_VO_L_1487_T_19/26|m.51055	Pta#5A_I7_VO_L_1_T_2554/95833|m.50103	Pta#5A_I7_VO_L_1_T_94876/95833|m.50813	Pta#6A_all_NT_comp99534_c0_seq3|m.51886	Pta#6A_all_VO_L_43411_T_6/6|m.54453	Pta#6A_all_VO_L_9191_T_169/245|m.53727	Pta#6A_I20_VO_L_1724_T_25/53|m.56049	Pta#6A_I20_VO_L_1724_T_49/53|m.56050	Pta#6A_I22_VO_L_1_T_7665/44538|m.57733	Pta#6A_I23_VO_L_2097_T_13/63|m.59771	Pla#DCS1kb_2/002003|m.37969	Pla#E1_2kb/029761|m.431309	Pla#E1_2kb_1/004325|m.291543	Pla#K_S1/c26452_g2_i2|m.215276	Pla#P/miseq/c9993_g1_i1|m.4393	Pla#S/hiseq/c45175_g1_i3|m.48848	Pla#V1_1kb_3/polished_high/001103|m.1136	Pla#V1_2kb/002403|m.828490	Pla#V/hiseq/c51122_g2_i2|m.27114	
poaNOG.ENOG4115FVR.meta_raw	Ppi#Pp36684|m.134247	Ppi#Pp36687|m.134261	Ppi#Pp36692|m.134276	Pta#5A_all_NT_comp94445_c0_seq3|m.37886	Pla#BRS/miseq/c21483_g1_i2|m.23344	Pla#JASS/hiseq/c58946_g1_i1|m.43164	Pla#M_S1/c34619_g1_i2|m.153258	Pla#M_S1/c34619_g1_i5|m.153265	Pla#Neg_S1/c18062_g2_i3|m.89059	
poaNOG.ENOG4115FVS.meta_raw	Ppi#Pp5104|m.15852	Ppi#Pp5105|m.15859	Pla#E1/hiseq/c36076_g1_i1|m.17023	
poaNOG.ENOG4115FVT.meta_raw	Ppi#Pp24209|m.82622	Ppi#Pp29909|m.105187	Ppi#Pp7239|m.23778	Pta#6A_all_VO_L_55368_T_24/25|m.54569	Pla#DCS1kb_2/017942|m.59473	Pla#V_2kb_2/013936|m.969405	Pla#V/hiseq/c54272_g1_i1|m.34535	
poaNOG.ENOG4115FVV.meta_raw	Ppi#Pp2226|m.5368	Ppi#Pp47467|m.181022	Pla#SDN/miseq/c3643_g1_i1|m.2235	
poaNOG.ENOG4115FVW.meta_raw	Ppi#Pp52677|m.189803	
poaNOG.ENOG4115FVX.meta_raw	Ppi#Pp27047|m.92822	Pta#2A_all_VO_L_203017_T_2/2|m.17494	Pta#3A_all_VO_L_4_T_16227/60622|m.27932	
poaNOG.ENOG4115FVZ.meta_raw	Ppi#Pp45230|m.171184	Pta#1A_all_VO_L_43151_T_14/15|m.3575	Pla#M_S1/c30214_g1_i2|m.139164	
poaNOG.ENOG4115FW0.meta_raw	Ppi#Pp17822|m.60862	Ppi#Pp21731|m.74420	Ppi#Pp22173|m.75939	Ppi#Pp49612|m.185703	
poaNOG.ENOG4115FW1.meta_raw	Ppi#Pp34507|m.124751	Ppi#Pp34509|m.124759	Pta#2A_I15_VO_L_4375_T_3/3|m.22398	Pla#BRN/hiseq/c14861_g1_i1|m.3127	Pla#V/hiseq/c9527_g1_i1|m.2563	
poaNOG.ENOG4115FW2.meta_raw	Ppi#Pp27649|m.95295	Ppi#Pp27651|m.95297	Pta#1A_all_VO_L_11455_T_160/168|m.2475	Pla#V/hiseq/c43227_g1_i2|m.15766	
poaNOG.ENOG4115FW3.meta_raw	Ppi#Pp25772|m.88103	Ppi#Pp25773|m.88110	Pla#P/miseq/c26068_g1_i2|m.23956	
poaNOG.ENOG4115FW5.meta_raw	Ppi#Pp43607|m.164097	Ppi#Pp43608|m.164103	Ppi#Pp62267|m.202344	Pta#2A_I15_NT_comp30885_c0_seq1|m.20830	Pta#5A_I13_VO_L_504_T_11/13|m.44256	Pta#6A_I27_VO_L_981_T_12/17|m.62374	Pla#DCS_2kb/021019|m.258906	Pla#E1_2kb_2/polished_high/002448|m.2713	Pla#SDN/miseq/c16591_g1_i2|m.12274	
poaNOG.ENOG4115FW6.meta_raw	Ppi#Pp20612|m.70798	Ppi#Pp25868|m.88488	Ppi#Pp25869|m.88492	Ppi#Pp36789|m.134714	Ppi#Pp36791|m.134724	Ppi#Pp42310|m.158414	Pta#5A_all_VO_L_2_T_125633/409051|m.38950	Pla#E1/hiseq/c35923_g1_i1|m.16775	Pla#SDN/miseq/c21353_g1_i2|m.18804	
poaNOG.ENOG4115FW8.meta_raw	Ppi#Pp30429|m.107276	Ppi#Pp30432|m.107290	Ppi#Pp34775|m.126001	Pta#1A_all_NT_comp113387_c0_seq10|m.755	Pta#1A_I3_NT_comp53230_c0_seq7|m.6560	Pta#1A_I3_NT_comp53230_c0_seq9|m.6563	Pta#1A_I5_VO_L_1_T_44590/64687|m.9060	Pta#1A_I5_VO_L_1_T_5899/64687|m.8765	Pta#2A_I15_NT_comp31918_c0_seq1|m.20833	Pta#5A_all_VO_L_2_T_342486/409051|m.40158	Pta#5A_all_VO_L_2_T_342489/409051|m.40164	Pta#5A_I12_VO_L_2_T_9798/53062|m.42884	Pta#5A_I7_VO_L_1_T_67623/95833|m.50607	Pta#5A_I7_VO_L_889_T_62/305|m.50940	Pta#5A_I7_VO_L_889_T_64/305|m.50942	Pla#K_S1/c27786_g1_i1|m.220259	
poaNOG.ENOG4115FWA.meta_raw	Ppi#Pp7133|m.23370	Pta#1A_I8_VO_L_83851_T_3/3|m.11207	Pla#BRN/hiseq/c71797_g6_i1|m.64597	Pla#NACLR/hiseq/c41772_g1_i1|m.19305	
poaNOG.ENOG4115FWC.meta_raw	Ppi#Pp18068|m.61753	Ppi#Pp20627|m.70850	Ppi#Pp24235|m.82709	Ppi#Pp24237|m.82710	Ppi#Pp24238|m.82717	Ppi#Pp24239|m.82724	Pta#3A_I20_NT_comp26451_c0_seq1|m.35943	Pla#JASS/hiseq/c52260_g1_i2|m.23112	Pla#S_1_3-6kb/029153|m.64582	Pla#S_2_3-6kb/011591|m.92582	Pla#S_3_3-6kb/005974|m.144910	Pla#V_2_3-6kb/023899|m.313631	Pla#V/hiseq/c45736_g1_i1|m.18480	
poaNOG.ENOG4115FWD.meta_raw	Ppi#Pp46283|m.175766	Ppi#Pp53327|m.190590	Ppi#Pp56201|m.194408	Pla#BRS/miseq/c4858_g1_i2|m.3664	Pla#DCR/hiseq/c102046_g1_i1|m.97332	
poaNOG.ENOG4115FWE.meta_raw	Ppi#Pp10957|m.36807	Ppi#Pp10958|m.36812	Ppi#Pp10959|m.36815	Ppi#Pp14709|m.50195	Ppi#Pp40399|m.150093	Ppi#Pp47105|m.179369	Pta#1A_I11_VO_L_1_T_155762/226447|m.5246	Pta#3A_I19_VO_L_1_T_11618/241978|m.34280	Pta#5A_I14_VO_L_1850_T_52/55|m.45276	Pta#5A_I7_NT_comp33583_c0_seq5|m.49930	Pla#Basket/c0_g1_i1|m.1	Pla#DCR/hiseq/c69933_g1_i3|m.27538	Pla#DCR/hiseq/c94345_g1_i1|m.69038	Pla#DCS1kb_2/polished_high/001066|m.1234	Pla#NACLR/hiseq/c49892_g1_i1|m.27208	Pla#P/miseq/c24960_g1_i1|m.21405	
poaNOG.ENOG4115FWF.meta_raw	Ppi#Pp6010|m.19351	Pla#SDN/miseq/c14418_g1_i2|m.9997	
poaNOG.ENOG4115FWG.meta_raw	Ppi#Pp2808|m.7247	Ppi#Pp36955|m.135419	Ppi#Pp36957|m.135429	Ppi#Pp36962|m.135461	Pta#1A_all_VO_L_80718_T_12/19|m.3909	Pta#1A_all_VO_L_80718_T_19/19|m.3910	Pta#1A_I5_VO_L_20018_T_1/1|m.10322	Pta#3A_all_NT_comp70911_c0_seq1|m.27308	Pta#6A_all_VO_L_59263_T_3/3|m.54643	Pla#DCR/hiseq/c109659_g1_i1|m.142276	Pla#V_1kb/025653|m.901914	Pla#V/hiseq/c55650_g1_i1|m.38248	
poaNOG.ENOG4115FWI.meta_raw	Ppi#Pp24537|m.83772	Pla#BRN/hiseq/c46439_g1_i1|m.12353	Pla#SDN/miseq/c32195_g1_i1|m.53946	Pla#V/hiseq/c41205_g1_i1|m.14640	
poaNOG.ENOG4115FWK.meta_raw	Ppi#Pp45879|m.174073	Ppi#Pp45880|m.174080	Ppi#Pp45882|m.174096	Ppi#Pp55971|m.194145	Pla#DCR/hiseq/c102694_g1_i1|m.100247	Pla#NACLR/hiseq/c56281_g1_i1|m.35307	Pla#NACLR/hiseq/c71136_g6_i1|m.80295	
poaNOG.ENOG4115FWM.meta_raw	Ppi#Pp4583|m.13695	Ppi#Pp4584|m.13697	Ppi#Pp55034|m.192845	Ppi#Pp8548|m.28264	Ppi#Pp8549|m.28266	Pla#BRS/miseq/c47646_g1_i1|m.64979	Pla#JASS/hiseq/c55610_g1_i3|m.31292	Pla#NACLR/hiseq/c72210_g1_i1|m.83167	Pla#SDN/miseq/c20143_g1_i2|m.16931	Pla#Wound/hiseq/c66713_g2_i1|m.36099	
poaNOG.ENOG4115FWN.meta_raw	Ppi#Pp11804|m.39789	Ppi#Pp24567|m.83855	Pla#M_S1/c55319_g1_i1|m.171712	
poaNOG.ENOG4115FWP.meta_raw	Ppi#Pp19494|m.66835	Ppi#Pp2927|m.7684	Ppi#Pp37476|m.137493	Pta#1A_I3_VO_L_48420_T_2/3|m.8473	Pta#5A_all_VO_L_68331_T_23/31|m.42347	Pta#5A_I7_VO_L_32637_T_19/28|m.51424	Pla#DCS/hiseq/c63807_g1_i1|m.67487	Pla#NACLR/hiseq/c71525_g1_i1|m.82553	
poaNOG.ENOG4115FWQ.meta_raw	Ppi#Pp11309|m.38017	
poaNOG.ENOG4115FWR.meta_raw	Ppi#Pp28656|m.99744	Ppi#Pp28657|m.99750	Ppi#Pp28659|m.99776	Ppi#Pp31274|m.110996	Ppi#Pp348|m.525	Pta#5A_all_VO_L_2_T_371727/409051|m.40310	Pla#S_3_3-6kb/017798|m.169793	Pla#SDN/miseq/c29073_g1_i1|m.37876	Pla#V_2_3-6kb/015921|m.294329	Pla#V_2_3-6kb/021310|m.307371	Pla#V_2_3-6kb/026485|m.319834	
poaNOG.ENOG4115FWS.meta_raw	Ppi#Pp33488|m.120348	Ppi#Pp34552|m.124982	Ppi#Pp34553|m.124986	Ppi#Pp34554|m.124991	Pta#3A_I18_VO_L_9646_T_26/41|m.33798	Pla#JASS/hiseq/c51332_g1_i1|m.21233	Pla#S_1_3-6kb/011593|m.25480	Pla#SDN/miseq/c8387_g1_i1|m.5140	
poaNOG.ENOG4115FWT.meta_raw	Ppi#Pp13874|m.47231	Ppi#Pp42611|m.159829	
poaNOG.ENOG4115FWU.meta_raw	Ppi#Pp39880|m.147800	Ppi#Pp43217|m.162418	Ppi#Pp43229|m.162476	Ppi#Pp48526|m.184238	Ppi#Pp49064|m.184883	Ppi#Pp57510|m.196062	Ppi#Pp58058|m.196750	Ppi#Pp58242|m.196997	Ppi#Pp61274|m.200956	Ppi#Pp61674|m.201486	Ppi#Pp65129|m.205970	Ppi#Pp65130|m.205973	Ppi#Pp9420|m.31365	Pta#2A_all_VO_L_1_T_99528/181832|m.14574	Pta#2A_I13_OT_comp37780_c2_seq16|m.19155	Pla#BRS/miseq/c28258_g4_i1|m.43020	Pla#BRS/miseq/c28258_g4_i2|m.43021	Pla#S_1_3-6kb/027878|m.61724	Pla#S_2_3-6kb/011065|m.91450	Pla#S_2_3-6kb/011309|m.91947	Pla#S_2_3-6kb/019080|m.108351	Pla#S_3_3-6kb/010773|m.154852	Pla#S_3_3-6kb/021675|m.178048	Pla#SDN/miseq/c5656_g2_i1|m.3660	Pla#V_1_3-6kb/003432|m.194420	Pla#V_1_3-6kb/003529|m.194661	Pla#V_2kb/014478|m.1011466	
poaNOG.ENOG4115FWX.meta_raw	Ppi#Pp16365|m.55937	Pta#5A_I13_VO_L_30335_T_2/2|m.44708	Pla#P/miseq/c25579_g1_i1|m.22767	
poaNOG.ENOG4115FWZ.meta_raw	Pla#V_2kb_2/005717|m.953969	
poaNOG.ENOG4115FX0.meta_raw	Ppi#Pp18429|m.63100	Ppi#Pp25559|m.87343	Ppi#Pp32449|m.115756	Ppi#Pp35480|m.129179	Ppi#Pp35481|m.129187	Ppi#Pp35482|m.129201	Ppi#Pp44448|m.167827	Ppi#Pp44449|m.167833	Ppi#Pp47785|m.182333	Ppi#Pp56487|m.194786	Ppi#Pp5851|m.18707	Ppi#Pp59886|m.199098	Ppi#Pp59887|m.199099	Ppi#Pp59891|m.199105	Pta#1A_all_VO_L_77805_T_1/5|m.3767	Pta#1A_I3_VO_L_3888_T_149/278|m.8041	Pta#1A_I3_VO_L_3888_T_152/278|m.8043	Pta#1A_I3_VO_L_3990_T_44/60|m.8063	Pta#1A_I5_NT_comp36890_c0_seq2|m.8643	Pta#1A_I9_VO_L_1378_T_12/40|m.12276	Pta#1A_I9_VO_L_1378_T_14/40|m.12279	Pta#2A_I15_VO_L_1755_T_48/71|m.22081	Pta#2A_I15_VO_L_2727_T_21/34|m.22257	Pta#5A_all_VO_L_2_T_94937/409051|m.38782	Pta#5A_all_VO_L_2_T_94941/409051|m.38784	Pta#5A_all_VO_L_2_T_94942/409051|m.38787	Pta#5A_all_VO_L_2_T_94944/409051|m.38790	Pta#5A_I12_NT_comp31465_c0_seq3|m.42759	Pta#5A_I12_NT_comp31465_c0_seq7|m.42761	Pta#5A_I12_VO_L_748_T_34/71|m.43335	Pta#5A_I12_VO_L_748_T_43/71|m.43337	Pta#5A_I7_VO_L_68_T_51/155|m.50830	Pta#5A_I7_VO_L_68_T_80/155|m.50832	Pta#6A_all_NT_comp100951_c0_seq2|m.51967	Pta#6A_all_VO_L_8504_T_42/52|m.53624	Pta#6A_I27_VO_L_47228_T_53/54|m.62965	Pla#DCS/hiseq/c58226_g2_i4|m.43842	Pla#K_S1/c28183_g1_i2|m.221920	Pla#K_S1/c29321_g7_i1|m.227119	Pla#NACLR/hiseq/c69247_g1_i1|m.69651	Pla#S_2kb_2/009850|m.613926	Pla#SDN/miseq/c30439_g2_i4|m.43529	Pla#V/hiseq/c61132_g2_i2|m.58467	Pla#Wound/hiseq/c71279_g3_i3|m.52542	Pla#Wound/hiseq/c71857_g1_i1|m.55329	Pla#Wound/hiseq/c73351_g1_i1|m.63588	
poaNOG.ENOG4115FX1.meta_raw	Ppi#Pp19829|m.68096	Ppi#Pp27440|m.94367	Ppi#Pp27441|m.94370	Ppi#Pp40848|m.152042	Pta#1A_I5_VO_L_1_T_15912/64687|m.8862	Pta#6A_I27_VO_L_619_T_43/46|m.62296	Pla#DCS_1kb/001829|m.101030	Pla#DCS1kb_1/004171|m.5441	Pla#DCS1kb_3/008811|m.79151	Pla#DCS/hiseq/c58490_g1_i2|m.44908	
poaNOG.ENOG4115FX2.meta_raw	Ppi#Pp10118|m.33894	Pla#RF-V_3/polished_high/001904|m.2282	
poaNOG.ENOG4115FX5.meta_raw	Ppi#Pp11699|m.39399	Ppi#Pp11700|m.39401	Ppi#Pp60336|m.199674	Ppi#Pp6282|m.20377	Pla#BRS/miseq/c21037_g1_i2|m.22393	Pla#DCS2kb_1/000385|m.137517	Pla#DCS2kb_2/004013|m.172683	
poaNOG.ENOG4115FX7.meta_raw	Ppi#Pp37463|m.137428	Ppi#Pp44570|m.168379	Pta#1A_I3_NT_comp44929_c0_seq1|m.6380	Pla#DCS2kb_3/001235|m.199868	Pla#SDN/miseq/c14789_g1_i1|m.10305	
poaNOG.ENOG4115FX8.meta_raw	Ppi#Pp23006|m.78792	Ppi#Pp24135|m.82344	Ppi#Pp46749|m.177802	Ppi#Pp4815|m.14596	Pta#2A_I13_VO_L_1_T_158500/181601|m.20040	Pta#5A_all_NT_comp97222_c0_seq25|m.37989	Pta#5A_I7_VO_L_2521_T_24/26|m.51172	Pla#JASS/hiseq/c57878_g2_i1|m.38742	Pla#JASS/hiseq/c57878_g2_i2|m.38744	Pla#K_S1/c20018_g2_i2|m.198755	Pla#P/miseq/c29256_g1_i1|m.33131	Pla#P/miseq/c29256_g1_i2|m.33132	Pla#S/hiseq/c45732_g5_i2|m.52413	
poaNOG.ENOG4115FX9.meta_raw	Ppi#Pp14146|m.48182	Ppi#Pp42158|m.157757	Pla#NACLR/hiseq/c18161_g1_i1|m.8266	
poaNOG.ENOG4115FXA.meta_raw	Ppi#Pp31882|m.113412	Ppi#Pp35597|m.129706	Ppi#Pp35598|m.129716	Ppi#Pp41535|m.154981	Ppi#Pp5939|m.19056	Ppi#Pp8483|m.28081	Pta#1A_I5_VO_L_174_T_27/47|m.9265	Pta#1A_I8_VO_L_1370_T_6/74|m.10951	Pta#2A_all_NT_comp115887_c0_seq17|m.13471	Pta#2A_I13_VO_L_7988_T_31/33|m.20621	Pta#5A_all_VO_L_30414_T_7/8|m.42070	Pta#5A_I16_VO_L_2619_T_32/33|m.49299	Pta#6A_all_NT_comp101996_c0_seq10|m.52072	Pta#6A_I27_VO_L_1133_T_26/51|m.62390	Pta#6A_I27_VO_L_1_T_5842/52656|m.61746	Pla#Basket/c15121_g2_i1|m.16952	Pla#Basket/c21462_g1_i3|m.34412	Pla#NACLR/hiseq/c70963_g1_i3|m.79093	Pla#NACLR/hiseq/c70963_g3_i1|m.79099	Pla#NACLR/hiseq/c70963_g4_i1|m.79100	Pla#SDN/miseq/c30650_g2_i3|m.44606	Pla#S/hiseq/c30418_g1_i1|m.10424	
poaNOG.ENOG4115FXB.meta_raw	Ppi#Pp40337|m.149851	Ppi#Pp40787|m.151771	Pta#2A_I10_VO_L_1947_T_18/28|m.18603	
poaNOG.ENOG4115FXD.meta_raw	Ppi#Pp13285|m.45196	Pla#DCR/hiseq/c102995_g1_i2|m.101747	Pla#RF-V_3/polished_high/005054|m.5333	Pla#V_2_3-6kb/019563|m.303114	
poaNOG.ENOG4115FXE.meta_raw	Ppi#Pp17368|m.59328	Pla#P/miseq/c25071_g1_i2|m.21628	
poaNOG.ENOG4115FXG.meta_raw	Ppi#Pp50700|m.187073	Pta#5A_I16_VO_L_4_T_10182/214906|m.47770	Pla#JASS/hiseq/c55851_g1_i6|m.32031	Pla#P/miseq/c7843_g1_i1|m.3306	Pla#SDN/miseq/c59795_g1_i1|m.71264	Pla#SDN/miseq/c60692_g1_i1|m.71789	
poaNOG.ENOG4115FXH.meta_raw	Ppi#Pp10662|m.35638	Ppi#Pp43055|m.161703	Pta#2A_I27_VO_L_1_T_15082/20372|m.22953	Pta#3A_I16_OT_comp29277_c0_seq1|m.30586	Pta#6A_I25_VO_L_1956_T_7/11|m.61135	
poaNOG.ENOG4115FXK.meta_raw	Ppi#Pp14352|m.48941	Ppi#Pp24584|m.83925	
poaNOG.ENOG4115FXM.meta_raw	Ppi#Pp4568|m.13619	Ppi#Pp4569|m.13621	Pla#NACLR/hiseq/c75033_g1_i1|m.85322	
poaNOG.ENOG4115FXP.meta_raw	Pla#DCR/hiseq/c6477_g1_i2|m.2227	Pla#DCR/hiseq/c84409_g1_i1|m.45851	Pla#P/miseq/c15301_g1_i2|m.8045	
poaNOG.ENOG4115FXR.meta_raw	Ppi#Pp10493|m.35169	Ppi#Pp10494|m.35170	Ppi#Pp14570|m.49755	Ppi#Pp15172|m.51877	Ppi#Pp25671|m.87719	Ppi#Pp53023|m.190233	Pla#DCR/hiseq/c1535_g1_i1|m.618	Pla#M_S1/c14861_g1_i2|m.118797	Pla#NACLR/hiseq/c63019_g1_i4|m.48928	Pla#V1_1kb_1/012756|m.715119	
poaNOG.ENOG4115FXS.meta_raw	Ppi#Pp28903|m.100927	Ppi#Pp28904|m.100934	Ppi#Pp28905|m.100936	Ppi#Pp39368|m.145615	Pta#6A_I20_VO_L_1_T_28655/133533|m.55242	Pla#JASS/hiseq/c12465_g1_i1|m.2751	Pla#V/hiseq/c53840_g2_i2|m.33328	
poaNOG.ENOG4115FXT.meta_raw	Ppi#Pp2267|m.5453	Ppi#Pp2268|m.5457	Pla#E1_2kb/polished_high/001195|m.1612	Pla#V_1_3-6kb/017961|m.228528	
poaNOG.ENOG4115FXU.meta_raw	Ppi#Pp22393|m.76642	Ppi#Pp810|m.1481	Pta#1A_I8_NT_comp8663_c0_seq1|m.10445	Pla#V/hiseq/c60524_g1_i2|m.55381	
poaNOG.ENOG4115FXV.meta_raw	Ppi#Pp11437|m.38474	Ppi#Pp23918|m.81699	Pla#BRS/miseq/c4196_g1_i2|m.3041	Pla#P/miseq/c27580_g1_i1|m.27950	
poaNOG.ENOG4115FXX.meta_raw	Ppi#Pp7475|m.24598	Ppi#Pp7476|m.24600	Pla#BRS/miseq/c54964_g1_i1|m.68454	Pla#V/hiseq/c63020_g1_i2|m.68981	
poaNOG.ENOG4115FXY.meta_raw	Ppi#Pp16849|m.57577	Ppi#Pp47477|m.181057	Ppi#Pp47479|m.181061	Ppi#Pp47480|m.181063	Ppi#Pp47481|m.181065	Ppi#Pp60239|m.199535	Pla#BRS/miseq/c15447_g1_i1|m.13494	Pla#Wound/hiseq/c47869_g1_i2|m.12637	
poaNOG.ENOG4115FXZ.meta_raw	Ppi#Pp15227|m.52085	Ppi#Pp16311|m.55764	Ppi#Pp17917|m.61174	Ppi#Pp26163|m.89529	Ppi#Pp26846|m.92089	Ppi#Pp40729|m.151474	Ppi#Pp40731|m.151487	Ppi#Pp42936|m.161216	Ppi#Pp45799|m.173742	Ppi#Pp50905|m.187377	Ppi#Pp67565|m.208923	Ppi#Pp8065|m.26623	Pta#1A_I8_NT_comp18307_c0_seq1|m.10450	Pta#3A_I19_VO_L_1_T_55886/241978|m.34441	Pla#BRN/hiseq/c63678_g1_i1|m.32212	Pla#DCS_2kb/021644|m.259717	Pla#K_S1/c12797_g1_i2|m.188039	Pla#S_1_3-6kb/020769|m.45811	Pla#S_2kb_3/004224|m.636690	Pla#V/hiseq/c46044_g2_i2|m.18912	Pla#Wound/hiseq/c65050_g2_i1|m.31887	
poaNOG.ENOG4115FY1.meta_raw	Ppi#Pp11580|m.38972	Ppi#Pp11581|m.38975	Ppi#Pp51429|m.188059	
poaNOG.ENOG4115FY3.meta_raw	Ppi#Pp33078|m.118546	Pla#JASS/hiseq/c56257_g1_i1|m.33207	
poaNOG.ENOG4115FY4.meta_raw	Ppi#Pp1630|m.3547	Pla#BRN/hiseq/c48287_g1_i1|m.13587	
poaNOG.ENOG4115FY5.meta_raw	Ppi#Pp22605|m.77404	
poaNOG.ENOG4115FY6.meta_raw	Pla#BRS/miseq/c55795_g1_i1|m.68792	
poaNOG.ENOG4115FY9.meta_raw	Ppi#Pp17356|m.59293	Ppi#Pp43609|m.164107	Pla#BRN/hiseq/c64678_g1_i1|m.34773	Pla#BRS/miseq/c55229_g1_i1|m.68576	Pla#NACLR/hiseq/c4318_g1_i2|m.1805	Pla#Wound/hiseq/c67407_g1_i3|m.38014	
poaNOG.ENOG4115FYA.meta_raw	Pta#1A_I9_NT_comp32526_c0_seq3|m.11247	Pla#V/hiseq/c61977_g1_i1|m.62981	
poaNOG.ENOG4115FYB.meta_raw	Ppi#Pp55157|m.193015	
poaNOG.ENOG4115FYC.meta_raw	Ppi#Pp29805|m.104778	
poaNOG.ENOG4115FYD.meta_raw	Ppi#Pp41097|m.152967	Ppi#Pp41098|m.152968	Pta#2A_I10_VO_L_70343_T_1/1|m.18893	Pla#E1/hiseq/c48730_g1_i1|m.55527	
poaNOG.ENOG4115FYF.meta_raw	Ppi#Pp1535|m.3288	Ppi#Pp23769|m.81261	Ppi#Pp25833|m.88347	Ppi#Pp26713|m.91558	Ppi#Pp26715|m.91566	Ppi#Pp3021|m.7985	Ppi#Pp36277|m.132526	Ppi#Pp36278|m.132529	Ppi#Pp36279|m.132532	Ppi#Pp36828|m.134881	Ppi#Pp8754|m.29023	Pta#3A_I16_VO_L_2_T_45344/60890|m.30934	Pla#DCR/hiseq/c99891_g1_i2|m.87996	Pla#S_2kb_2/polished_high/000174|m.248	Pla#S_3_3-6kb/022773|m.180444	Pla#SDN/miseq/c29917_g1_i2|m.41203	Pla#V1_1kb_2/006341|m.751226	Pla#V1_1kb_2/016101|m.766051	
poaNOG.ENOG4115FYI.meta_raw	Ppi#Pp18893|m.64660	Ppi#Pp20773|m.71376	Ppi#Pp20774|m.71378	Ppi#Pp22976|m.78718	Ppi#Pp25690|m.87782	Ppi#Pp25806|m.88230	Ppi#Pp2716|m.6927	Ppi#Pp3203|m.8551	Ppi#Pp33770|m.121441	Ppi#Pp40190|m.149234	Ppi#Pp40193|m.149246	Ppi#Pp45280|m.171434	Ppi#Pp7217|m.23686	Pta#1A_I8_VO_L_28463_T_20/26|m.11136	Pta#3A_all_VO_L_103_T_161/187|m.28276	Pta#5A_I16_VO_L_4_T_167621/214906|m.48714	Pta#6A_I23_VO_L_1_T_85596/165398|m.59084	Pla#BRS/miseq/c23105_g1_i2|m.27241	Pla#DCR/hiseq/c89437_g1_i5|m.56256	Pla#NACLR/hiseq/c66466_g4_i1|m.58982	Pla#P/miseq/c21960_g2_i1|m.16033	Pla#SDN/miseq/c30363_g2_i2|m.43180	Pla#V_2_3-6kb/012783|m.286908	
poaNOG.ENOG4115FYJ.meta_raw	Ppi#Pp10654|m.35607	Ppi#Pp10655|m.35614	Ppi#Pp11498|m.38690	Ppi#Pp18192|m.62300	Ppi#Pp62236|m.202278	Pta#6A_I20_VO_L_1_T_84521/133533|m.55521	Pla#BRN/hiseq/c77610_g1_i1|m.72478	Pla#SDN/miseq/c31367_g1_i4|m.48541	Pla#V/hiseq/c67196_g1_i1|m.84518	
poaNOG.ENOG4115FYK.meta_raw	Ppi#Pp34144|m.123101	Ppi#Pp39397|m.145724	Ppi#Pp65272|m.206137	Pta#6A_I20_VO_L_1_T_25759/133533|m.55229	Pla#BRN/hiseq/c19342_g1_i1|m.4399	Pla#NACLR/hiseq/c9163_g1_i2|m.4581	Pla#S_2_3-6kb/009690|m.88526	
poaNOG.ENOG4115FYN.meta_raw	Ppi#Pp2666|m.6769	Pla#BRN/hiseq/c41721_g1_i2|m.9631	Pla#Wound/hiseq/c21417_g1_i2|m.5158	
poaNOG.ENOG4115FYQ.meta_raw	Ppi#Pp35611|m.129775	Ppi#Pp43322|m.162961	
poaNOG.ENOG4115FYR.meta_raw	Ppi#Pp14580|m.49785	Ppi#Pp14581|m.49787	Ppi#Pp14582|m.49789	Ppi#Pp2933|m.7705	Ppi#Pp35036|m.127216	Ppi#Pp5921|m.19014	Ppi#Pp7135|m.23380	Pla#NACLR/hiseq/c61488_g1_i1|m.45260	
poaNOG.ENOG4115FYS.meta_raw	Ppi#Pp11180|m.37569	Ppi#Pp26152|m.89477	Ppi#Pp26154|m.89488	Ppi#Pp55517|m.193520	
poaNOG.ENOG4115FYT.meta_raw	Ppi#Pp13870|m.47219	Pla#BRN/hiseq/c63752_g1_i1|m.32408	Pla#V/hiseq/c50418_g1_i4|m.25733	
poaNOG.ENOG4115FYU.meta_raw	Ppi#Pp41906|m.156666	Pta#1A_I5_VO_L_1_T_43961/64687|m.9049	Pla#V1_1kb_1/025787|m.734701	Pla#V/hiseq/c7543_g1_i1|m.2019	
poaNOG.ENOG4115FYV.meta_raw	Ppi#Pp23301|m.79808	Ppi#Pp23302|m.79811	Ppi#Pp4630|m.13844	Ppi#Pp4631|m.13849	Ppi#Pp48338|m.183941	Ppi#Pp49637|m.185751	Ppi#Pp49638|m.185753	Pla#DCR/hiseq/c104575_g2_i2|m.109716	Pla#DCR/hiseq/c30070_g1_i1|m.10163	Pla#DCS_1kb/001028|m.99950	Pla#NACLR/hiseq/c4161_g1_i1|m.1754	Pla#Wound/hiseq/c67380_g2_i2|m.37939	Pla#Wound/hiseq/c67380_g2_i3|m.37940	
poaNOG.ENOG4115FYX.meta_raw	Ppi#Pp14692|m.50150	Ppi#Pp31613|m.112314	Ppi#Pp4181|m.12086	Ppi#Pp5292|m.16683	Pla#V1_1kb_1/030286|m.741411	
poaNOG.ENOG4115FYY.meta_raw	Ppi#Pp16768|m.57318	Ppi#Pp45167|m.170923	Ppi#Pp5522|m.17486	
poaNOG.ENOG4115FYZ.meta_raw	Ppi#Pp18201|m.62336	
poaNOG.ENOG4115FZ1.meta_raw	Ppi#Pp31527|m.112002	Ppi#Pp4602|m.13756	Pta#3A_I20_NT_comp13520_c0_seq2|m.35902	Pla#DCR/hiseq/c101966_g6_i2|m.96940	Pla#DCR/hiseq/c105763_g1_i1|m.116287	Pla#NACLR/hiseq/c66973_g1_i2|m.60587	Pla#P/miseq/c31015_g1_i2|m.39475	
poaNOG.ENOG4115FZ2.meta_raw	Ppi#Pp30987|m.109763	Pta#2A_I15_VO_L_1_T_2502/133144|m.21073	Pla#M_S1/c24076_g1_i2|m.127034	
poaNOG.ENOG4115FZ3.meta_raw	Ppi#Pp11889|m.40123	Pta#1A_I8_NT_comp24327_c0_seq3|m.10458	Pla#DCS_1kb/023191|m.130031	
poaNOG.ENOG4115FZ5.meta_raw	Ppi#Pp47260|m.180060	Pta#2A_I15_VO_L_27210_T_3/6|m.22640	Pla#DCR/hiseq/c93473_g1_i1|m.66556	
poaNOG.ENOG4115FZ6.meta_raw	Ppi#Pp35541|m.129454	Ppi#Pp35542|m.129459	Pta#5A_I15_OT_comp23309_c0_seq2|m.45795	Pla#BRS/miseq/c10361_g1_i2|m.7314	
poaNOG.ENOG4115FZ7.meta_raw	Ppi#Pp12655|m.42851	Ppi#Pp63918|m.204498	Pla#DCS_2kb/024198|m.263025	Pla#S_1_3-6kb/000459|m.1123	Pla#S_1_3-6kb/026617|m.58904	Pla#V_1_3-6kb/003565|m.194760	Pla#V/hiseq/c56200_g1_i2|m.39813	
poaNOG.ENOG4115FZ8.meta_raw	Ppi#Pp29818|m.104835	Ppi#Pp29819|m.104840	Pta#3A_all_VO_L_7955_T_8/8|m.29188	Pla#S/hiseq/c38563_g1_i1|m.23309	
poaNOG.ENOG4115FZ9.meta_raw	Pla#DCR/hiseq/c86424_g1_i2|m.49513	
poaNOG.ENOG4115FZA.meta_raw	Pta#1A_I11_VO_L_14393_T_20/65|m.6162	Pta#1A_I11_VO_L_14393_T_22/65|m.6164	Pta#1A_I9_VO_L_1_T_23127/116761|m.11511	Pta#3A_all_VO_L_10857_T_36/42|m.29558	Pta#3A_all_VO_L_4_T_3985/60622|m.27853	Pta#3A_all_VO_L_4_T_3994/60622|m.27855	Pta#3A_I16_VO_L_2_T_38832/60890|m.30893	Pta#3A_I16_VO_L_2_T_38857/60890|m.30894	Pta#5A_all_VO_L_2_T_134126/409051|m.39002	Pta#5A_all_VO_L_2_T_134145/409051|m.39005	Pta#5A_I16_VO_L_3337_T_33/45|m.49461	Pta#6A_I20_VO_L_1942_T_31/59|m.56083	Pta#6A_I22_VO_L_282_T_23/55|m.58033	Pta#6A_I22_VO_L_282_T_32/55|m.58035	Pta#6A_I22_VO_L_282_T_39/55|m.58038	Pta#6A_I22_VO_L_282_T_41/55|m.58043	Pta#6A_I27_NT_comp18567_c0_seq1|m.61415	Pla#DCS/hiseq/c58986_g4_i3|m.47358	Pla#DCS/hiseq/c58986_g4_i7|m.47366	Pla#E1/hiseq/c42042_g1_i1|m.35105	Pla#S_1kb_1/001091|m.473907	
poaNOG.ENOG4115FZB.meta_raw	Ppi#Pp19654|m.67394	Ppi#Pp19655|m.67395	Ppi#Pp21157|m.72599	Ppi#Pp24502|m.83661	Ppi#Pp36991|m.135591	Pla#NACLR/hiseq/c49303_g1_i2|m.26456	Pla#V_2kb_2/008038|m.958338	
poaNOG.ENOG4115FZG.meta_raw	Pla#DCR/hiseq/c69399_g2_i1|m.26888	Pla#SDN/miseq/c25462_g1_i2|m.27072	
poaNOG.ENOG4115FZH.meta_raw	Ppi#Pp125|m.170	Ppi#Pp29843|m.104949	Ppi#Pp29844|m.104952	Ppi#Pp34897|m.126630	Ppi#Pp36642|m.134016	Ppi#Pp43223|m.162450	Ppi#Pp49607|m.185694	Pta#1A_I3_VO_L_5244_T_11/35|m.8201	Pta#2A_I4_VO_L_8_T_31/75|m.26681	Pta#5A_all_VO_L_6905_T_29/51|m.41367	Pta#6A_I23_VO_L_35041_T_7/7|m.60061	Pla#DCR/hiseq/c21088_g1_i1|m.7056	Pla#SDN/miseq/c27593_g1_i1|m.32782	Pla#Wound/hiseq/c65419_g1_i2|m.32759	
poaNOG.ENOG4115FZJ.meta_raw	Ppi#Pp36564|m.133700	Pta#2A_I13_VO_L_1_T_100525/181601|m.19633	Pla#E1/hiseq/c39079_g1_i1|m.24490	Pla#Neg_S1/c20080_g2_i3|m.97702	
poaNOG.ENOG4115FZK.meta_raw	Ppi#Pp18409|m.63056	Ppi#Pp22053|m.75586	Ppi#Pp314|m.459	Ppi#Pp39568|m.146399	Pta#6A_I22_VO_L_21_T_30/32|m.57944	Pla#P/miseq/c11206_g1_i1|m.5094	Pla#RF-V_3/polished_high/005084|m.5046	Pla#Wound/hiseq/c58324_g1_i1|m.20325	
poaNOG.ENOG4115FZM.meta_raw	Ppi#Pp33799|m.121574	Ppi#Pp36407|m.133097	Pta#1A_all_VO_L_197749_T_7/12|m.4225	Pla#M_S1/c33301_g1_i1|m.148413	
poaNOG.ENOG4115FZN.meta_raw	Ppi#Pp41493|m.154799	Pta#3A_I19_VO_L_3531_T_45/51|m.35602	Pla#BRN/hiseq/c71588_g7_i4|m.63179	Pla#DCR/hiseq/c102430_g2_i2|m.99058	Pla#NACLR/hiseq/c56229_g1_i2|m.35211	Pla#V_1_3-6kb/021907|m.237948	
poaNOG.ENOG4115FZQ.meta_raw	Ppi#Pp31709|m.112732	Pla#JASS/hiseq/c47303_g1_i1|m.15239	
poaNOG.ENOG4115FZS.meta_raw	Ppi#Pp39707|m.147026	Ppi#Pp39709|m.147035	Ppi#Pp39711|m.147042	
poaNOG.ENOG4115FZT.meta_raw	Pla#V/hiseq/c63479_g4_i1|m.71927	
poaNOG.ENOG4115FZU.meta_raw	Ppi#Pp10647|m.35581	Ppi#Pp11959|m.40360	Ppi#Pp16047|m.54834	Ppi#Pp19798|m.67952	Ppi#Pp3216|m.8610	Ppi#Pp35842|m.130678	Ppi#Pp40678|m.151227	Ppi#Pp42489|m.159191	Ppi#Pp46917|m.178498	Ppi#Pp48878|m.184655	Ppi#Pp49288|m.185212	Ppi#Pp61149|m.200783	Ppi#Pp814|m.1497	Ppi#Pp8719|m.28906	Ppi#Pp913|m.1754	Ppi#Pp9491|m.31619	Ppi#Pp9493|m.31624	Pta#1A_I11_VO_L_1966_T_113/140|m.5797	Pta#1A_I11_VO_L_1966_T_125/140|m.5800	Pta#1A_I3_VO_L_1_T_105098/136734|m.7194	Pta#1A_I3_VO_L_1_T_15773/136734|m.6729	Pta#1A_I3_VO_L_1_T_23469/136734|m.6761	Pta#1A_I3_VO_L_1_T_23475/136734|m.6764	Pta#1A_I5_VO_L_1_T_38595/64687|m.8987	Pta#1A_I9_NT_comp40748_c0_seq12|m.11391	Pta#1A_I9_VO_L_1_T_27800/116761|m.11537	Pta#1A_I9_VO_L_1_T_27821/116761|m.11538	Pta#1A_I9_VO_L_1_T_71328/116761|m.11769	Pta#1A_I9_VO_L_2335_T_80/112|m.12461	Pta#2A_all_VO_L_113349_T_1/1|m.17359	Pta#2A_all_VO_L_931_T_74/261|m.15127	Pta#2A_all_VO_L_931_T_75/261|m.15128	Pta#2A_I13_VO_L_2620_T_43/50|m.20445	Pta#2A_I15_NT_comp40953_c0_seq3|m.20929	Pta#2A_I15_VO_L_2588_T_114/133|m.22220	Pta#2A_I15_VO_L_2588_T_81/133|m.22224	Pta#2A_I2_VO_L_25520_T_4/6|m.25716	Pta#3A_all_VO_L_10335_T_36/37|m.29477	Pta#3A_I16_VO_L_2496_T_37/181|m.31731	Pta#3A_I16_VO_L_2496_T_40/181|m.31732	Pta#3A_I16_VO_L_2496_T_81/181|m.31735	Pta#3A_I16_VO_L_3160_T_18/31|m.31834	Pta#3A_I16_VO_L_55322_T_1/4|m.32101	Pta#3A_I18_VO_L_2_T_9678/136250|m.32491	Pta#3A_I18_VO_L_3413_T_116/130|m.33677	Pta#3A_I18_VO_L_4833_T_9/20|m.33748	Pta#3A_I19_VO_L_1_T_61317/241978|m.34474	Pta#3A_I19_VO_L_1_T_61333/241978|m.34475	Pta#3A_I20_VO_L_1_T_44188/85822|m.36254	Pta#3A_I20_VO_L_1_T_44219/85822|m.36258	Pta#3A_I20_VO_L_1_T_44221/85822|m.36260	Pta#3A_I20_VO_L_1_T_44235/85822|m.36262	Pta#5A_all_VO_L_6935_T_40/135|m.41370	Pta#5A_I14_VO_L_1373_T_46/119|m.45237	Pta#5A_I14_VO_L_1373_T_69/119|m.45241	Pta#5A_I14_VO_L_1373_T_75/119|m.45242	Pta#5A_I14_VO_L_1373_T_79/119|m.45244	Pta#5A_I15_VO_L_686_T_392/586|m.46433	Pta#6A_all_VO_L_2131_T_29/128|m.52991	Pta#6A_I21_VO_L_1_T_78841/217332|m.56737	Pta#6A_I23_NT_comp44971_c0_seq3|m.58681	Pta#6A_I23_VO_L_24293_T_88/123|m.60048	Pta#6A_I23_VO_L_24293_T_99/123|m.60050	Pta#6A_I23_VO_L_3330_T_106/149|m.59904	Pla#BRN/hiseq/c71599_g2_i2|m.63256	Pla#BRN/hiseq/c71599_g2_i5|m.63261	Pla#BRN/hiseq/c72549_g1_i5|m.69049	Pla#BRS/miseq/c23684_g1_i1|m.28697	Pla#BRS/miseq/c29497_g5_i1|m.48550	Pla#DCR/hiseq/c109047_g2_i4|m.140131	Pla#DCR/hiseq/c88473_g1_i2|m.54088	Pla#E1/hiseq/c45195_g1_i2|m.52447	Pla#E1/hiseq/c45195_g1_i5|m.52450	Pla#JASS/hiseq/c62090_g1_i6|m.61273	Pla#JASS/hiseq/c62406_g2_i4|m.63556	Pla#NACLR/hiseq/c71357_g3_i1|m.81885	Pla#SDN/miseq/c32424_g3_i3|m.55597	Pla#V1_1kb_2/016601|m.766804	Pla#V_3_3-6kb/001171|m.325276	Pla#Wound/hiseq/c74795_g1_i2|m.72904	Pla#Wound/hiseq/c74867_g1_i3|m.73294	
poaNOG.ENOG4115FZV.meta_raw	Ppi#Pp40816|m.151878	Ppi#Pp40817|m.151887	Ppi#Pp4644|m.13924	Ppi#Pp48074|m.183494	Pta#1A_all_VO_L_13531_T_6/13|m.2819	Pta#1A_I8_VO_L_60482_T_3/3|m.11191	Pla#DCR/hiseq/c105584_g1_i2|m.115392	Pla#NACLR/hiseq/c69720_g3_i1|m.71952	Pla#S_3_3-6kb/002837|m.138134	Pla#S/hiseq/c41301_g1_i2|m.31240	
poaNOG.ENOG4115FZX.meta_raw	Ppi#Pp48239|m.183791	Ppi#Pp5271|m.16607	Pla#BRN/hiseq/c66280_g1_i1|m.39223	
poaNOG.ENOG4115G00.meta_raw	Ppi#Pp18911|m.64705	Ppi#Pp18912|m.64708	Ppi#Pp29633|m.104002	Ppi#Pp29634|m.104005	Ppi#Pp4514|m.13430	Pla#P/miseq/c21583_g1_i1|m.15410	Pla#S_1_3-6kb/028811|m.63852	
poaNOG.ENOG4115G01.meta_raw	Ppi#Pp32652|m.116580	Ppi#Pp32653|m.116603	Ppi#Pp57064|m.195473	Pla#BRN/hiseq/c69335_g1_i6|m.51123	Pla#DCR/hiseq/c104913_g2_i4|m.111662	Pla#S_1_3-6kb/021520|m.47428	Pla#S_2_3-6kb/009056|m.87203	Pla#S_2_3-6kb/018001|m.106111	Pla#S_2_3-6kb/021045|m.112554	Pla#V_1_3-6kb/019597|m.232441	Pla#V_2_3-6kb/011395|m.283633	Pla#V_3_3-6kb/008530|m.342113	Pla#V_3_3-6kb/023694|m.376593	Pla#V_3_3-6kb/024655|m.378798	Pla#V/hiseq/c56426_g1_i1|m.40487	
poaNOG.ENOG4115G02.meta_raw	Ppi#Pp7043|m.23060	Ppi#Pp7044|m.23066	Ppi#Pp7078|m.23183	Pta#1A_I5_VO_L_1923_T_53/74|m.9739	Pla#S_2kb_3/007284|m.640906	Pla#S/hiseq/c49357_g1_i1|m.59503	Pla#V/hiseq/c55876_g1_i3|m.38953	
poaNOG.ENOG4115G03.meta_raw	Ppi#Pp11450|m.38524	Ppi#Pp40395|m.150077	Ppi#Pp40398|m.150091	Ppi#Pp40401|m.150100	Pta#5A_I16_VO_L_4_T_201074/214906|m.48935	Pla#JASS/hiseq/c39811_g1_i1|m.9982	
poaNOG.ENOG4115G04.meta_raw	Ppi#Pp45222|m.171138	
poaNOG.ENOG4115G06.meta_raw	Ppi#Pp32441|m.115732	Ppi#Pp32443|m.115737	Ppi#Pp32444|m.115741	Ppi#Pp32445|m.115743	Ppi#Pp42872|m.160926	Ppi#Pp42875|m.160932	Pta#5A_all_OT_comp85308_c0_seq1|m.38304	Pla#BRN/hiseq/c46286_g1_i1|m.12248	Pla#DCS/hiseq/c54285_g1_i1|m.30134	Pla#S_1_3-6kb/007049|m.15740	Pla#S_3_3-6kb/014971|m.163715	Pla#SDN/miseq/c29715_g1_i2|m.40331	Pla#V_3_3-6kb/001889|m.326964	
poaNOG.ENOG4115G08.meta_raw	Ppi#Pp26341|m.90178	Ppi#Pp26342|m.90184	Ppi#Pp26824|m.92012	Ppi#Pp26827|m.92022	Ppi#Pp8484|m.28085	
poaNOG.ENOG4115G0A.meta_raw	Ppi#Pp17419|m.59504	Ppi#Pp43891|m.165338	Pta#6A_all_VO_L_17302_T_18/24|m.54275	Pla#V/hiseq/c16518_g1_i1|m.4277	
poaNOG.ENOG4115G0B.meta_raw	Ppi#Pp22666|m.77626	Pta#2A_I4_VO_L_72343_T_3/5|m.27158	Pla#DCR/hiseq/c91863_g1_i2|m.62098	Pla#S_1kb_2/017727|m.531970	
poaNOG.ENOG4115G0C.meta_raw	Pta#1A_I3_VO_L_48382_T_1/4|m.8471	Pla#JASS/hiseq/c43784_g1_i1|m.11939	
poaNOG.ENOG4115G0D.meta_raw	Ppi#Pp27773|m.95808	Ppi#Pp27778|m.95819	Ppi#Pp27783|m.95830	Pla#NACLR/hiseq/c70588_g7_i1|m.76668	Pla#NACLR/hiseq/c70588_g7_i4|m.76670	Pla#V_3_3-6kb/015367|m.357718	
poaNOG.ENOG4115G0E.meta_raw	Ppi#Pp22813|m.78177	Ppi#Pp24198|m.82592	Ppi#Pp35186|m.127892	Ppi#Pp38609|m.142375	Ppi#Pp38610|m.142376	Pta#1A_I9_NT_comp39359_c0_seq13|m.11334	Pta#5A_I7_VO_L_1_T_17556/95833|m.50196	Pla#S_2kb_3/polished_high/001034|m.1031	
poaNOG.ENOG4115G0G.meta_raw	Ppi#Pp22498|m.77061	Ppi#Pp35256|m.128157	Ppi#Pp35258|m.128162	Ppi#Pp47086|m.179271	Pla#E1_2kb_1/polished_high/002378|m.2421	Pla#E1_2kb_2/polished_high/000059|m.174	
poaNOG.ENOG4115G0H.meta_raw	Pla#V/hiseq/c60979_g3_i1|m.57623	
poaNOG.ENOG4115G0I.meta_raw	Pta#1A_I3_VO_L_1_T_20692/136734|m.6743	Pla#DCS_2kb/012469|m.247432	Pla#E1_2kb_1/009823|m.297857	Pla#S_1_3-6kb/000387|m.936	Pla#S_1_3-6kb/007200|m.16075	Pla#S_1_3-6kb/010251|m.22637	Pla#S_1_3-6kb/010965|m.24169	Pla#S_1_3-6kb/012997|m.28508	Pla#S_1_3-6kb/021507|m.47404	Pla#S_1_3-6kb/029007|m.64284	Pla#S_2_3-6kb/010453|m.90144	Pla#S_2_3-6kb/013240|m.96133	Pla#S_2_3-6kb/014660|m.99099	Pla#S_2_3-6kb/016061|m.101872	Pla#S_2_3-6kb/024715|m.120554	Pla#S_2_3-6kb/029045|m.130168	Pla#S_2_3-6kb/029362|m.130925	Pla#S_2kb_1/polished_high/000048|m.153	Pla#S_3_3-6kb/007569|m.148279	Pla#S_3_3-6kb/009052|m.151247	Pla#S_3_3-6kb/010168|m.153566	Pla#S_3_3-6kb/011092|m.155543	Pla#S_3_3-6kb/019857|m.174154	Pla#S_3_3-6kb/024574|m.184332	Pla#S_3_3-6kb/024716|m.184597	Pla#S_3_3-6kb/024727|m.184620	Pla#V1_2kb/018990|m.857728	Pla#V_1_3-6kb/016003|m.223767	Pla#V_1_3-6kb/016131|m.224063	Pla#V_1_3-6kb/025806|m.247322	Pla#V_1_3-6kb/027222|m.250644	Pla#V_1_3-6kb/029558|m.256158	Pla#V_2_3-6kb/006707|m.272917	Pla#V_2_3-6kb/012004|m.285036	Pla#V_2_3-6kb/017486|m.298107	Pla#V_2_3-6kb/021390|m.307554	Pla#V_2_3-6kb/021488|m.307786	Pla#V_3_3-6kb/000053|m.322367	Pla#V_3_3-6kb/008307|m.341589	Pla#V_3_3-6kb/025423|m.380460	
poaNOG.ENOG4115G0N.meta_raw	Ppi#Pp41543|m.155030	Ppi#Pp41545|m.155044	Pta#1A_I9_VO_L_1_T_67457/116761|m.11756	Pla#RF-V_3/polished_high/000327|m.592	Pla#S_2_3-6kb/018493|m.107185	
poaNOG.ENOG4115G0P.meta_raw	Ppi#Pp1121|m.2259	Pla#NACLR/hiseq/c65672_g1_i1|m.56561	
poaNOG.ENOG4115G0Q.meta_raw	Ppi#Pp22878|m.78398	Ppi#Pp22879|m.78400	Ppi#Pp30259|m.106617	Ppi#Pp30260|m.106622	Pta#1A_I11_VO_L_3107_T_22/24|m.5928	Pta#1A_I3_VO_L_1_T_55706/136734|m.6922	Pta#1A_I5_VO_L_1_T_42264/64687|m.9030	Pta#2A_I10_VO_L_2404_T_37/88|m.18632	Pta#3A_all_NT_comp95278_c0_seq44|m.27653	Pta#3A_all_NT_comp95278_c0_seq48|m.27654	Pta#3A_I20_VO_L_2919_T_74/84|m.37143	Pta#5A_all_NT_comp55094_c0_seq2|m.37471	Pta#5A_all_VO_L_10162_T_14/62|m.41680	Pta#5A_all_VO_L_10162_T_16/62|m.41681	Pta#5A_I16_VO_L_4_T_174407/214906|m.48762	Pta#5A_I7_NT_comp36478_c0_seq2|m.49992	Pta#5A_I7_VO_L_1_T_58281/95833|m.50503	Pta#5A_I7_VO_L_1_T_58293/95833|m.50508	Pta#6A_all_VO_L_1338_T_238/305|m.52940	Pta#6A_I25_VO_L_5_T_103410/111482|m.60822	Pta#6A_I25_VO_L_5_T_103412/111482|m.60823	Pta#6A_I25_VO_L_5_T_103420/111482|m.60825	Pta#6A_I27_NT_comp34922_c0_seq22|m.61522	Pta#6A_I27_VO_L_1_T_50952/52656|m.62180	Pla#Basket/c23505_g1_i2|m.42889	Pla#DCR/hiseq/c106416_g1_i3|m.120665	Pla#DCR/hiseq/c106989_g1_i2|m.124504	Pla#JASS/hiseq/c61119_g4_i4|m.54812	Pla#NACLR/hiseq/c68926_g2_i2|m.68155	Pla#S/hiseq/c37805_g1_i1|m.21457	Pla#Wound/hiseq/c74088_g1_i5|m.68210	
poaNOG.ENOG4115G0R.meta_raw	Ppi#Pp19260|m.65989	Ppi#Pp45073|m.170455	Ppi#Pp45075|m.170465	Pta#5A_all_VO_L_68151_T_14/19|m.42335	Pla#K_S1/c19286_g1_i1|m.197253	
poaNOG.ENOG4115G0T.meta_raw	Ppi#Pp14548|m.49685	Ppi#Pp15717|m.53677	Ppi#Pp47854|m.182614	Ppi#Pp58086|m.196784	Ppi#Pp9622|m.32092	Pla#Neg_S1/c31366_g1_i1|m.108496	Pla#S_1_3-6kb/024503|m.54189	Pla#S_2_3-6kb/023361|m.117612	Pla#V_2_3-6kb/015148|m.292459	
poaNOG.ENOG4115G0U.meta_raw	Ppi#Pp28145|m.97445	Pta#2A_I4_VO_L_38301_T_5/5|m.27092	Pla#K_S1/c13400_g1_i1|m.188953	
poaNOG.ENOG4115G0V.meta_raw	Pla#V_2_3-6kb/021490|m.307798	Pla#V_3_3-6kb/000402|m.323289	
poaNOG.ENOG4115G0Y.meta_raw	Ppi#Pp2354|m.5778	Ppi#Pp42049|m.157257	Ppi#Pp5969|m.19168	Pta#1A_I8_VO_L_532_T_89/104|m.10860	Pla#S_1_3-6kb/022690|m.50104	Pla#V_3_3-6kb/020227|m.368730	Pla#V/hiseq/c61815_g1_i4|m.62052	Pla#Wound/hiseq/c52837_g1_i1|m.15310	
poaNOG.ENOG4115G0Z.meta_raw	Ppi#Pp5691|m.18078	Ppi#Pp9330|m.30976	Ppi#Pp9331|m.30984	Ppi#Pp9332|m.30995	Pta#5A_I13_VO_L_1072_T_57/71|m.44379	Pla#DCS_2kb/001759|m.232794	Pla#Neg_S1/c12351_g1_i2|m.74034	
poaNOG.ENOG4115G12.meta_raw	Ppi#Pp10748|m.36023	Ppi#Pp17555|m.59959	Ppi#Pp47364|m.180573	Pla#DCR/hiseq/c106915_g2_i1|m.123966	Pla#DCR/hiseq/c106915_g2_i3|m.123972	
poaNOG.ENOG4115G13.meta_raw	Ppi#Pp10282|m.34432	Ppi#Pp40379|m.150010	Ppi#Pp40383|m.150021	Pla#DCR/hiseq/c104271_g4_i1|m.108007	Pla#Neg_S1/c10296_g1_i1|m.70652	
poaNOG.ENOG4115G14.meta_raw	Ppi#Pp11838|m.39921	Ppi#Pp46070|m.174871	Ppi#Pp53270|m.190515	Ppi#Pp61086|m.200694	Pta#2A_I13_VO_L_1_T_146541/181601|m.19947	Pla#DCS1kb_1/017916|m.23736	Pla#V1_2kb/polished_high/000281|m.362	
poaNOG.ENOG4115G15.meta_raw	Ppi#Pp7178|m.23540	Ppi#Pp7179|m.23546	Ppi#Pp7181|m.23554	Pta#2A_I10_NT_comp7820_c0_seq1|m.17541	Pla#SDN/miseq/c15115_g1_i1|m.10655	
poaNOG.ENOG4115G16.meta_raw	Ppi#Pp10133|m.33938	Ppi#Pp10135|m.33950	Ppi#Pp1572|m.3375	
poaNOG.ENOG4115G19.meta_raw	Ppi#Pp22703|m.77750	Ppi#Pp54064|m.191575	Pta#1A_I5_VO_L_560_T_3/6|m.9394	Pta#2A_all_VO_L_17929_T_7/24|m.16762	Pla#BRN/hiseq/c63829_g2_i1|m.32570	Pla#BRN/hiseq/c64242_g1_i1|m.33701	Pla#BRS/miseq/c10838_g1_i2|m.7737	Pla#P/miseq/c29210_g1_i6|m.32953	Pla#V/hiseq/c48666_g1_i2|m.22717	Pla#V/hiseq/c50761_g1_i1|m.26396	Pla#V/hiseq/c63759_g1_i3|m.73860	
poaNOG.ENOG4115G1A.meta_raw	Pla#Basket/c22653_g1_i8|m.38970	
poaNOG.ENOG4115G1B.meta_raw	Ppi#Pp10060|m.33692	Ppi#Pp46974|m.178775	Pla#BRS/miseq/c17498_g1_i2|m.16153	Pla#V/hiseq/c58527_g1_i2|m.47169	
poaNOG.ENOG4115G1C.meta_raw	Ppi#Pp3562|m.9791	Ppi#Pp3946|m.11192	Ppi#Pp5885|m.18824	Ppi#Pp60207|m.199487	
poaNOG.ENOG4115G1D.meta_raw	Ppi#Pp4407|m.12958	Ppi#Pp4408|m.12963	Ppi#Pp49784|m.185937	Pla#BRS/miseq/c38313_g1_i1|m.60927	
poaNOG.ENOG4115G1F.meta_raw	Ppi#Pp10893|m.36570	Ppi#Pp11184|m.37586	Ppi#Pp18479|m.63251	Ppi#Pp21148|m.72578	Ppi#Pp2410|m.5932	Ppi#Pp32177|m.114548	Ppi#Pp51683|m.188431	Ppi#Pp7370|m.24259	Pta#1A_I9_VO_L_1_T_14638/116761|m.11481	Pla#DCS/hiseq/c55578_g1_i3|m.33785	
poaNOG.ENOG4115G1G.meta_raw	Ppi#Pp64374|m.205064	Ppi#Pp64375|m.205066	
poaNOG.ENOG4115G1J.meta_raw	Ppi#Pp45747|m.173518	Ppi#Pp47697|m.182005	Ppi#Pp47699|m.182012	
poaNOG.ENOG4115G1K.meta_raw	Ppi#Pp10036|m.33611	Ppi#Pp40958|m.152455	Ppi#Pp40959|m.152459	Pta#3A_I16_NT_comp30441_c0_seq2|m.30428	Pla#Neg_S1/c8579_g1_i1|m.68172	
poaNOG.ENOG4115G1M.meta_raw	Ppi#Pp43888|m.165331	Ppi#Pp60732|m.200236	Pta#5A_I7_NT_comp35242_c0_seq1|m.49952	Pla#BRS/miseq/c21390_g1_i2|m.23167	
poaNOG.ENOG4115G1N.meta_raw	Ppi#Pp24892|m.85033	Ppi#Pp48017|m.183254	Ppi#Pp48018|m.183260	Pta#6A_I22_VO_L_1_T_1380/44538|m.57693	Pla#DCS2kb_3/polished_high/001056|m.1320	Pla#SDN/miseq/c23413_g1_i1|m.22439	Pla#V_1_3-6kb/021462|m.236855	
poaNOG.ENOG4115G1Q.meta_raw	Ppi#Pp38827|m.143250	Ppi#Pp38828|m.143254	Pta#3A_all_VO_L_202703_T_6/9|m.30376	Pla#E1/hiseq/c34076_g1_i1|m.13548	Pla#S_1_3-6kb/025903|m.57302	
poaNOG.ENOG4115G1R.meta_raw	Ppi#Pp18172|m.62233	Ppi#Pp4648|m.13959	Pla#E1_2kb_1/polished_high/002593|m.2963	
poaNOG.ENOG4115G1T.meta_raw	Ppi#Pp30370|m.107070	Ppi#Pp5963|m.19141	Ppi#Pp65947|m.206914	
poaNOG.ENOG4115G1U.meta_raw	Ppi#Pp29825|m.104865	Ppi#Pp32551|m.116187	
poaNOG.ENOG4115G1V.meta_raw	Ppi#Pp30069|m.105840	Ppi#Pp33613|m.120831	Ppi#Pp33614|m.120834	Ppi#Pp40744|m.151570	Pta#1A_all_VO_L_3655_T_24/52|m.1901	Pta#1A_I11_VO_L_1_T_172692/226447|m.5348	Pta#1A_I11_VO_L_1_T_172697/226447|m.5350	Pta#1A_I11_VO_L_1_T_57585/226447|m.4827	Pta#1A_I5_VO_L_1_T_32808/64687|m.8940	Pta#1A_I8_VO_L_1915_T_27/45|m.10995	Pta#2A_I4_VO_L_1_T_25665/124638|m.26135	Pta#3A_all_VO_L_5551_T_11/58|m.28910	Pta#3A_all_VO_L_72926_T_4/8|m.30170	Pta#3A_I18_VO_L_4648_T_3/41|m.33742	Pta#3A_I19_VO_L_1_T_110794/241978|m.34703	Pta#3A_I19_VO_L_25213_T_17/38|m.35801	Pta#3A_I20_VO_L_1_T_44708/85822|m.36279	Pta#5A_I13_VO_L_1921_T_33/36|m.44521	Pta#5A_I15_VO_L_1087_T_14/87|m.46547	Pta#5A_I15_VO_L_1087_T_53/87|m.46553	Pta#5A_I15_VO_L_1087_T_77/87|m.46557	Pta#6A_I25_VO_L_5_T_64456/111482|m.60615	Pla#Basket/c22297_g1_i2|m.37540	Pla#Basket/c23546_g1_i2|m.43076	Pla#BRS/miseq/c29572_g1_i2|m.48982	Pla#DCS1kb_1/023739|m.31400	Pla#M_S1/c36961_g2_i6|m.164675	Pla#NACLR/hiseq/c68599_g2_i2|m.66647	Pla#Neg_S1/c1335_g1_i1|m.61381	Pla#V1_1kb_2/024556|m.778844	Pla#V_2_3-6kb/006996|m.273598	Pla#V_2kb/010149|m.1003216	Pla#V/hiseq/c60299_g1_i2|m.54276	
poaNOG.ENOG4115G1W.meta_raw	Ppi#Pp18790|m.64314	Ppi#Pp18791|m.64322	Pta#5A_I7_VO_L_1429_T_20/33|m.51048	Pla#V_2_3-6kb/008850|m.277791	
poaNOG.ENOG4115G1X.meta_raw	Ppi#Pp42701|m.160228	Pla#DCR/hiseq/c106614_g1_i1|m.121939	
poaNOG.ENOG4115G1Y.meta_raw	Ppi#Pp13877|m.47236	Ppi#Pp14224|m.48460	Ppi#Pp14226|m.48463	Ppi#Pp19426|m.66613	Ppi#Pp19427|m.66616	Ppi#Pp22487|m.77018	Ppi#Pp22488|m.77025	Ppi#Pp3006|m.7938	Ppi#Pp38626|m.142432	Ppi#Pp38627|m.142447	Ppi#Pp39089|m.144318	Ppi#Pp39090|m.144330	Ppi#Pp39091|m.144347	Ppi#Pp39092|m.144348	Ppi#Pp9608|m.32050	Pta#1A_I9_VO_L_1_T_95267/116761|m.11898	Pta#2A_all_VO_L_14200_T_2/2|m.16593	Pta#2A_all_VO_L_1_T_43199/181832|m.14165	Pta#2A_I10_VO_L_805_T_14/24|m.18256	Pta#2A_I27_VO_L_599_T_10/21|m.23195	Pta#3A_all_VO_L_3438_T_18/32|m.28673	Pta#3A_I19_NT_comp45712_c0_seq11|m.34003	Pta#5A_I15_VO_L_628_T_103/136|m.46413	Pla#BRS/miseq/c30189_g2_i5|m.52592	Pla#DCR/hiseq/c108139_g2_i1|m.132839	Pla#DCR/hiseq/c108139_g2_i3|m.132843	Pla#DCR/hiseq/c108139_g2_i7|m.132851	Pla#DCR/hiseq/c75894_g1_i1|m.33450	Pla#K_S1/c16249_g1_i4|m.192407	Pla#M_S1/c34989_g1_i3|m.154747	Pla#NACLR/hiseq/c70789_g4_i3|m.77996	Pla#RF-V_1/polished_high/006854|m.6709	Pla#RF-V_1/polished_high/006886|m.6822	Pla#RF-V_3/polished_high/004795|m.5045	Pla#S_1_3-6kb/005192|m.11828	Pla#S_1_3-6kb/013024|m.28583	Pla#S_1_3-6kb/021262|m.46884	Pla#S_1_3-6kb/026226|m.58038	Pla#S_2_3-6kb/015211|m.100226	Pla#S_2_3-6kb/018451|m.107102	Pla#S_2_3-6kb/020622|m.111641	Pla#S_2_3-6kb/021189|m.112920	Pla#S_3_3-6kb/004621|m.141987	Pla#S_3_3-6kb/005379|m.143564	Pla#S_3_3-6kb/005765|m.144444	Pla#S_3_3-6kb/010452|m.154156	Pla#S_3_3-6kb/015681|m.165354	Pla#S/hiseq/c45686_g2_i11|m.52076	Pla#S/hiseq/c45686_g2_i3|m.52059	Pla#V1_2kb/006873|m.836367	Pla#V_1_3-6kb/002065|m.190949	Pla#V_1_3-6kb/005630|m.199759	Pla#V_1_3-6kb/010909|m.211892	Pla#V_1_3-6kb/010909|m.211896	Pla#V_1_3-6kb/013717|m.218357	Pla#V_1_3-6kb/019163|m.231379	Pla#V_1_3-6kb/019873|m.233081	Pla#V_2_3-6kb/000733|m.258414	Pla#V_2_3-6kb/001027|m.259218	Pla#V_2_3-6kb/001596|m.260715	Pla#V_2_3-6kb/004860|m.268603	Pla#V_2_3-6kb/005503|m.270073	Pla#V_2_3-6kb/005904|m.271026	Pla#V_2_3-6kb/007622|m.274975	Pla#V_2_3-6kb/009352|m.278882	Pla#V_2_3-6kb/014761|m.291595	Pla#V_2_3-6kb/015318|m.292873	Pla#V_2_3-6kb/017265|m.297571	Pla#V_2_3-6kb/022970|m.311324	Pla#V_3_3-6kb/004998|m.334353	Pla#V_3_3-6kb/014729|m.356313	Pla#V_3_3-6kb/024983|m.379582	
poaNOG.ENOG4115G1Z.meta_raw	Pla#SDN/miseq/c46898_g1_i1|m.64284	
poaNOG.ENOG4115G20.meta_raw	Ppi#Pp2892|m.7566	Ppi#Pp28946|m.101083	Ppi#Pp29328|m.102681	Ppi#Pp62761|m.202991	Pla#DCS_1kb/006662|m.107615	Pla#DCS1kb_1/007561|m.9862	Pla#JASS/hiseq/c57113_g1_i1|m.36006	Pla#Neg_S1/c12522_g1_i3|m.74388	Pla#V1_1kb_2/008330|m.754175	
poaNOG.ENOG4115G21.meta_raw	Ppi#Pp35640|m.129874	Ppi#Pp35646|m.129889	Ppi#Pp52195|m.189178	Pta#5A_I12_NT_comp30260_c0_seq6|m.42734	Pla#E1/hiseq/c1274_g1_i1|m.235	
poaNOG.ENOG4115G22.meta_raw	Ppi#Pp29286|m.102522	Ppi#Pp29287|m.102523	Ppi#Pp29288|m.102526	Pta#5A_I7_NT_comp25174_c0_seq2|m.49874	Pla#E1/hiseq/c37446_g1_i2|m.20154	Pla#RF-V_2/polished_high/002821|m.2853	Pla#S_2_3-6kb/018370|m.106940	Pla#SDN/miseq/c23196_g1_i3|m.22000	
poaNOG.ENOG4115G23.meta_raw	Ppi#Pp16773|m.57327	Ppi#Pp16774|m.57332	Ppi#Pp56935|m.195304	Pla#DCS1kb_3/023113|m.98210	Pla#M_S1/c33114_g1_i2|m.147692	Pla#S_3_3-6kb/004060|m.140789	Pla#V_3_3-6kb/002203|m.327677	
poaNOG.ENOG4115G24.meta_raw	Ppi#Pp24577|m.83898	Ppi#Pp3959|m.11255	Ppi#Pp54207|m.191771	Pla#JASS/hiseq/c23423_g1_i2|m.5196	
poaNOG.ENOG4115G25.meta_raw	Ppi#Pp2037|m.4728	Pta#1A_all_VO_L_45853_T_4/8|m.3594	Pta#5A_all_VO_L_13876_T_7/10|m.41846	Pta#5A_all_VO_L_13876_T_8/10|m.41848	Pla#Basket/c6139_g1_i2|m.4476	Pla#Wound/hiseq/c55090_g2_i2|m.17565	
poaNOG.ENOG4115G26.meta_raw	Ppi#Pp28691|m.99918	Ppi#Pp30972|m.109673	Ppi#Pp35559|m.129531	Ppi#Pp35560|m.129542	Pta#1A_I11_NT_comp44709_c0_seq4|m.4359	Pta#1A_I3_VO_L_820_T_76/87|m.7540	Pta#1A_I9_NT_comp37946_c0_seq10|m.11314	Pta#6A_I23_NT_comp42286_c0_seq1|m.58628	Pla#K_S1/c23412_g1_i2|m.206308	Pla#S_1_3-6kb/002133|m.5139	Pla#S_1kb_2/polished_high/000472|m.541	
poaNOG.ENOG4115G28.meta_raw	Ppi#Pp10280|m.34423	Ppi#Pp11908|m.40171	Ppi#Pp12540|m.42367	Ppi#Pp12541|m.42374	Ppi#Pp13356|m.45418	Ppi#Pp14022|m.47782	Ppi#Pp16667|m.56939	Ppi#Pp17809|m.60822	Ppi#Pp19127|m.65512	Ppi#Pp22003|m.75415	Ppi#Pp24800|m.84661	Ppi#Pp27269|m.93684	Ppi#Pp27946|m.96587	Ppi#Pp30040|m.105697	Ppi#Pp30043|m.105741	Ppi#Pp30044|m.105751	Ppi#Pp32972|m.118004	Ppi#Pp32973|m.118016	Ppi#Pp34287|m.123708	Ppi#Pp4330|m.12675	Ppi#Pp47290|m.180212	Ppi#Pp48210|m.183746	Ppi#Pp48759|m.184503	Ppi#Pp51515|m.188205	Ppi#Pp53104|m.190331	Ppi#Pp53105|m.190334	Ppi#Pp5397|m.17066	Ppi#Pp54297|m.191882	Ppi#Pp56288|m.194545	Ppi#Pp57059|m.195463	Ppi#Pp57896|m.196572	Ppi#Pp58988|m.197967	Ppi#Pp60074|m.199328	Ppi#Pp60490|m.199890	Ppi#Pp60535|m.199969	Ppi#Pp60959|m.200536	Ppi#Pp62592|m.202782	Ppi#Pp64712|m.205484	Pta#1A_all_VO_L_77461_T_6/10|m.3753	Pta#2A_all_VO_L_13813_T_19/27|m.16564	Pta#2A_all_VO_L_19129_T_9/9|m.16786	Pta#2A_all_VO_L_1_T_102204/181832|m.14592	Pta#2A_all_VO_L_1_T_160129/181832|m.14913	Pta#2A_all_VO_L_1_T_174075/181832|m.14969	Pta#2A_all_VO_L_1_T_39346/181832|m.14130	Pta#2A_all_VO_L_29745_T_7/16|m.16859	Pta#2A_all_VO_L_66016_T_31/35|m.16968	Pta#2A_I10_VO_L_2_T_17524/51732|m.17806	Pta#2A_I13_VO_L_1_T_52521/181601|m.19390	Pta#3A_all_NT_comp93125_c0_seq3|m.27561	Pta#3A_all_NT_comp95429_c0_seq31|m.27665	Pta#3A_all_VO_L_1003_T_152/572|m.28471	Pta#3A_all_VO_L_10204_T_12/14|m.29465	Pta#3A_all_VO_L_48871_T_2/4|m.29975	Pta#3A_I16_VO_L_2_T_34867/60890|m.30884	Pta#3A_I16_VO_L_2_T_54212/60890|m.31014	Pta#3A_I18_VO_L_2_T_89242/136250|m.32825	Pta#3A_I19_VO_L_1_T_41726/241978|m.34385	Pta#3A_I20_VO_L_1_T_35939/85822|m.36209	Pta#5A_all_VO_L_2_T_198709/409051|m.39377	Pta#5A_all_VO_L_2_T_203366/409051|m.39390	Pta#5A_I16_NT_comp22275_c0_seq1|m.47463	Pta#6A_all_VO_L_7_T_29685/72082|m.52518	Pta#6A_I27_NT_comp28089_c0_seq1|m.61432	Pla#BRN/hiseq/c41258_g1_i1|m.9429	Pla#BRN/hiseq/c68563_g8_i2|m.47783	Pla#BRS/miseq/c26480_g11_i2|m.36514	Pla#DCR/hiseq/c107358_g4_i2|m.126974	Pla#NACLR/hiseq/c69239_g4_i7|m.69631	Pla#P/miseq/c149_g1_i1|m.84	Pla#S_1_3-6kb/002289|m.5521	Pla#S_1_3-6kb/008779|m.19448	Pla#S_1_3-6kb/012170|m.26735	Pla#S_1_3-6kb/029980|m.66392	Pla#S_2_3-6kb/023573|m.118063	Pla#S_2_3-6kb/029062|m.130216	Pla#S_3_3-6kb/007363|m.147830	Pla#S_3_3-6kb/016336|m.166795	Pla#SDN/miseq/c11792_g1_i1|m.7664	Pla#S/hiseq/c44539_g10_i1|m.45190	Pla#V_1_3-6kb/026105|m.248036	Pla#V_2_3-6kb/027404|m.321906	Pla#V_3_3-6kb/014338|m.355379	
poaNOG.ENOG4115G29.meta_raw	Ppi#Pp29803|m.104771	Ppi#Pp42469|m.159100	Ppi#Pp42470|m.159103	Ppi#Pp43935|m.165518	Ppi#Pp43936|m.165521	Ppi#Pp43937|m.165523	Pta#1A_I11_VO_L_1_T_25933/226447|m.4694	Pta#1A_I3_NT_comp52015_c1_seq1|m.6516	Pta#1A_I8_VO_L_1344_T_1/8|m.10945	Pla#BRN/hiseq/c61681_g1_i1|m.27984	Pla#V_2_3-6kb/015856|m.294174	Pla#V_3_3-6kb/002010|m.327240	Pla#V/hiseq/c57392_g3_i1|m.43355	
poaNOG.ENOG4115G2B.meta_raw	Ppi#Pp25637|m.87615	Ppi#Pp3164|m.8387	Pla#M_S1/c5900_g1_i2|m.115167	
poaNOG.ENOG4115G2C.meta_raw	Ppi#Pp38016|m.139829	Ppi#Pp38017|m.139831	Ppi#Pp38018|m.139833	Pta#3A_I16_VO_L_2_T_5560/60890|m.30659	Pla#DCS1kb_2/015914|m.56721	Pla#Wound/hiseq/c41466_g1_i3|m.9575	
poaNOG.ENOG4115G2D.meta_raw	Pla#BRS/miseq/c28886_g1_i7|m.45635	
poaNOG.ENOG4115G2E.meta_raw	Pla#JASS/hiseq/c55169_g1_i1|m.30212	Pla#V_1kb/008755|m.875284	
poaNOG.ENOG4115G2G.meta_raw	Ppi#Pp16077|m.54922	Ppi#Pp63625|m.204203	Pta#3A_all_OT_comp76996_c0_seq1|m.27812	Pla#BRN/hiseq/c68400_g1_i1|m.47063	Pla#DCR/hiseq/c112811_g1_i1|m.144318	Pla#P/miseq/c21345_g1_i2|m.14988	
poaNOG.ENOG4115G2I.meta_raw	Ppi#Pp39750|m.147176	Ppi#Pp46859|m.178282	Pta#1A_all_VO_L_13351_T_60/84|m.2777	Pta#2A_all_NT_comp115807_c0_seq5|m.13467	Pta#2A_all_VO_L_1_T_22909/181832|m.13982	Pta#2A_I2_VO_L_2421_T_72/90|m.25346	Pta#3A_all_VO_L_972_T_128/736|m.28464	Pta#3A_I18_VO_L_845_T_121/142|m.33313	Pta#3A_I19_NT_comp52609_c0_seq5|m.34175	Pta#5A_all_VO_L_2_T_12870/409051|m.38410	Pta#5A_all_VO_L_2_T_12877/409051|m.38412	Pta#5A_all_VO_L_2_T_12890/409051|m.38414	Pta#5A_I16_VO_L_4_T_176969/214906|m.48792	Pta#6A_I27_VO_L_1_T_48530/52656|m.62142	Pla#JASS/hiseq/c59810_g1_i5|m.47371	
poaNOG.ENOG4115G2J.meta_raw	Pla#S_2_3-6kb/023537|m.117973	
poaNOG.ENOG4115G2M.meta_raw	Ppi#Pp23440|m.80238	Ppi#Pp982|m.1902	
poaNOG.ENOG4115G2N.meta_raw	Pta#1A_all_VO_L_78247_T_11/20|m.3792	Pta#1A_all_VO_L_78247_T_2/20|m.3793	Pta#1A_all_VO_L_82663_T_6/12|m.3986	Pta#1A_I3_VO_L_4674_T_24/64|m.8144	Pta#1A_I5_VO_L_4205_T_16/28|m.10075	Pta#2A_all_VO_L_10336_T_23/54|m.16163	Pta#2A_all_VO_L_10336_T_29/54|m.16168	Pta#2A_all_VO_L_10336_T_34/54|m.16169	Pta#2A_all_VO_L_10336_T_38/54|m.16170	Pta#2A_all_VO_L_10336_T_39/54|m.16171	Pta#2A_all_VO_L_10336_T_40/54|m.16172	Pta#2A_all_VO_L_10336_T_6/54|m.16165	Pta#3A_all_NT_comp89195_c0_seq1|m.27443	Pta#3A_I18_VO_L_5280_T_10/21|m.33762	Pta#5A_all_VO_L_2_T_360711/409051|m.40261	Pla#BRS/miseq/c12585_g1_i1|m.9632	Pla#BRS/miseq/c18483_g1_i1|m.17616	Pla#BRS/miseq/c49352_g1_i1|m.66001	Pla#DCR/hiseq/c105753_g1_i2|m.116220	Pla#DCR/hiseq/c105753_g1_i3|m.116222	Pla#JASS/hiseq/c58345_g2_i1|m.40681	Pla#JASS/hiseq/c58345_g3_i1|m.40685	
poaNOG.ENOG4115G2P.meta_raw	Ppi#Pp11532|m.38770	Ppi#Pp11533|m.38773	Ppi#Pp12698|m.43030	Ppi#Pp61026|m.200622	Pta#6A_all_VO_L_111003_T_7/16|m.54809	Pta#6A_I22_VO_L_32243_T_1/6|m.58534	Pla#NACLR/hiseq/c72518_g1_i1|m.83448	Pla#S_2kb_1/014390|m.592464	Pla#S_2kb/polished_high/001381|m.1457	Pla#V1_1kb_1/polished_high/000897|m.881	
poaNOG.ENOG4115G2Q.meta_raw	Ppi#Pp14427|m.49194	Ppi#Pp14428|m.49198	Pla#JASS/hiseq/c57728_g1_i1|m.38142	
poaNOG.ENOG4115G2R.meta_raw	Ppi#Pp43960|m.165623	Ppi#Pp43961|m.165631	Ppi#Pp43962|m.165636	Ppi#Pp43964|m.165645	Pla#BRN/hiseq/c65427_g1_i2|m.36794	
poaNOG.ENOG4115G2V.meta_raw	Ppi#Pp43374|m.163156	Ppi#Pp43375|m.163165	Ppi#Pp43376|m.163173	Pta#5A_all_NT_comp91251_c0_seq4|m.37788	Pla#V_1_3-6kb/015302|m.222107	
poaNOG.ENOG4115G2W.meta_raw	Ppi#Pp13770|m.46883	Pta#5A_all_VO_L_15958_T_4/20|m.41895	Pla#JASS/hiseq/c56706_g1_i2|m.34683	Pla#S_1_3-6kb/015122|m.33173	
poaNOG.ENOG4115G2X.meta_raw	Ppi#Pp37988|m.139704	Ppi#Pp37989|m.139709	Pta#2A_I10_VO_L_313_T_35/176|m.18117	Pla#E1/hiseq/c44943_g1_i3|m.50634	
poaNOG.ENOG4115G2Z.meta_raw	Ppi#Pp26138|m.89418	Ppi#Pp34098|m.122897	Ppi#Pp37512|m.137649	Ppi#Pp37515|m.137666	Pta#3A_I19_VO_L_1_T_97047/241978|m.34657	Pla#DCR/hiseq/c108231_g1_i1|m.133651	Pla#DCR/hiseq/c108231_g1_i3|m.133659	Pla#NACLR/hiseq/c35666_g1_i1|m.16144	Pla#S_3_3-6kb/016337|m.166799	Pla#SDN/miseq/c25803_g1_i1|m.27894	Pla#V_2_3-6kb/010807|m.282207	Pla#V/hiseq/c47168_g1_i2|m.20386	
poaNOG.ENOG4115G30.meta_raw	Pta#6A_I22_VO_L_1_T_34900/44538|m.57898	Pla#S_2kb/023619|m.693233	Pla#SDN/miseq/c24999_g1_i2|m.25865	Pla#V1_1kb_2/017872|m.768729	
poaNOG.ENOG4115G31.meta_raw	Ppi#Pp31559|m.112095	Ppi#Pp65418|m.206305	Pta#6A_I21_NT_comp41779_c0_seq1|m.56446	Pla#S_1_3-6kb/002437|m.5877	
poaNOG.ENOG4115G33.meta_raw	Ppi#Pp30405|m.107217	Pta#2A_all_VO_L_7987_T_5/17|m.15783	Pla#DCR/hiseq/c93348_g1_i3|m.66181	Pla#DCS_2kb/001591|m.232570	Pla#NACLR/hiseq/c63834_g1_i1|m.51151	
poaNOG.ENOG4115G35.meta_raw	Ppi#Pp29756|m.104557	Ppi#Pp40669|m.151171	Pta#6A_all_VO_L_12635_T_13/13|m.53988	Pla#DCS/hiseq/c19534_g1_i1|m.5171	Pla#S_1kb/005569|m.544923	
poaNOG.ENOG4115G36.meta_raw	Ppi#Pp19117|m.65487	Ppi#Pp19118|m.65488	Ppi#Pp20634|m.70864	Ppi#Pp31582|m.112185	Ppi#Pp32686|m.116783	Ppi#Pp39785|m.147332	Ppi#Pp39787|m.147340	Ppi#Pp39793|m.147377	Pla#DCR/hiseq/c100421_g1_i1|m.90113	
poaNOG.ENOG4115G37.meta_raw	Ppi#Pp29676|m.104193	Ppi#Pp47025|m.179012	Pta#3A_I19_VO_L_1_T_145458/241978|m.34866	Pla#BRS/miseq/c21696_g2_i1|m.23822	Pla#BRS/miseq/c21696_g2_i2|m.23823	Pla#DCR/hiseq/c93998_g1_i1|m.67986	Pla#S_2kb/polished_high/000845|m.850	
poaNOG.ENOG4115G38.meta_raw	Ppi#Pp18992|m.65008	Ppi#Pp47525|m.181245	Ppi#Pp47527|m.181250	Ppi#Pp47528|m.181256	Pta#5A_all_VO_L_1362_T_12/114|m.40704	Pta#5A_all_VO_L_1362_T_17/114|m.40706	Pla#BRN/hiseq/c67936_g1_i2|m.45331	Pla#BRS/miseq/c30225_g4_i3|m.52745	Pla#BRS/miseq/c30225_g4_i5|m.52750	Pla#DCR/hiseq/c98588_g1_i2|m.83236	
poaNOG.ENOG4115G39.meta_raw	Ppi#Pp31027|m.109953	Pla#SDN/miseq/c2833_g1_i1|m.1667	
poaNOG.ENOG4115G3A.meta_raw	Ppi#Pp16785|m.57365	Ppi#Pp16786|m.57372	Pla#BRN/hiseq/c23644_g1_i1|m.5966	Pla#DCR/hiseq/c94905_g2_i1|m.70687	
poaNOG.ENOG4115G3B.meta_raw	Ppi#Pp4052|m.11541	Ppi#Pp6041|m.19459	Pla#RF-V_1/polished_high/004109|m.4192	Pla#V_2_3-6kb/016957|m.296785	
poaNOG.ENOG4115G3C.meta_raw	Ppi#Pp29670|m.104153	Ppi#Pp29671|m.104160	Ppi#Pp29673|m.104173	Ppi#Pp38285|m.141035	Ppi#Pp45640|m.172981	Pta#1A_I3_VO_L_1205_T_79/241|m.7592	Pta#6A_I23_VO_L_1_T_138218/165398|m.59318	Pla#Basket/c20273_g1_i2|m.30555	Pla#DCS_1kb/021423|m.127643	Pla#K_S1/c23902_g1_i1|m.207646	Pla#V_1_3-6kb/010609|m.211176	
poaNOG.ENOG4115G3D.meta_raw	Ppi#Pp27064|m.92893	Pta#3A_all_NT_comp93624_c0_seq1|m.27575	Pla#DCR/hiseq/c108373_g1_i1|m.134873	Pla#JASS/hiseq/c59729_g1_i6|m.46925	Pla#Neg_S1/c3564_g1_i1|m.63103	Pla#S_2_3-6kb/011256|m.91815	Pla#V_1_3-6kb/019313|m.231740	Pla#V_1_3-6kb/021115|m.236075	
poaNOG.ENOG4115G3E.meta_raw	Ppi#Pp10901|m.36617	Ppi#Pp29768|m.104607	
poaNOG.ENOG4115G3F.meta_raw	Ppi#Pp25128|m.85876	Ppi#Pp38024|m.139848	Ppi#Pp38055|m.139983	Ppi#Pp63644|m.204226	Ppi#Pp8427|m.27859	Pla#DCR/hiseq/c105969_g1_i1|m.117609	
poaNOG.ENOG4115G3H.meta_raw	Ppi#Pp20996|m.72063	Pta#1A_all_VO_L_88137_T_3/3|m.4046	Pta#5A_all_NT_comp76160_c0_seq1|m.37575	Pta#5A_I15_VO_L_29019_T_16/36|m.47327	Pla#Basket/c13325_g1_i1|m.13596	Pla#V/hiseq/c61247_g1_i1|m.59077	Pla#Wound/hiseq/c52365_g1_i1|m.14918	
poaNOG.ENOG4115G3I.meta_raw	Ppi#Pp43240|m.162567	Ppi#Pp43241|m.162574	Ppi#Pp43242|m.162581	Pta#2A_I2_NT_comp31564_c0_seq2|m.23841	Pla#BRN/hiseq/c72198_g1_i4|m.66972	Pla#E1_2kb/029621|m.431122	Pla#E1/hiseq/c45210_g3_i2|m.52536	Pla#S/hiseq/c46216_g1_i3|m.55740	
poaNOG.ENOG4115G3J.meta_raw	Ppi#Pp38579|m.142232	
poaNOG.ENOG4115G3K.meta_raw	Pla#S_2kb_1/001159|m.573203	
poaNOG.ENOG4115G3M.meta_raw	Pta#2A_all_VO_L_114215_T_2/9|m.17371	Pla#DCR/hiseq/c94516_g1_i1|m.69568	Pla#P/miseq/c30074_g1_i2|m.35989	Pla#V/hiseq/c57790_g1_i1|m.44660	
poaNOG.ENOG4115G3N.meta_raw	Ppi#Pp30698|m.108435	Ppi#Pp30699|m.108443	Ppi#Pp3572|m.9855	Pta#3A_I20_VO_L_3231_T_13/16|m.37157	Pla#BRS/miseq/c26825_g1_i1|m.37627	Pla#E1/hiseq/c44134_g9_i2|m.45706	Pla#RF-V_3/polished_high/001314|m.1722	
poaNOG.ENOG4115G3Q.meta_raw	Ppi#Pp31005|m.109862	
poaNOG.ENOG4115G3R.meta_raw	Ppi#Pp32690|m.116802	Ppi#Pp32694|m.116817	Pta#2A_I13_VO_L_1_T_121996/181601|m.19800	Pla#E1/hiseq/c38128_g1_i2|m.21920	Pla#S/hiseq/c44816_g2_i2|m.46714	
poaNOG.ENOG4115G3T.meta_raw	Pla#V_2_3-6kb/024085|m.314046	
poaNOG.ENOG4115G3U.meta_raw	Ppi#Pp18842|m.64489	Ppi#Pp20193|m.69399	Ppi#Pp33105|m.118702	Ppi#Pp33109|m.118716	Ppi#Pp4837|m.14693	Ppi#Pp49127|m.184978	Ppi#Pp55451|m.193422	Ppi#Pp55452|m.193425	Ppi#Pp66775|m.207964	Ppi#Pp66776|m.207966	Pla#DCS1kb_2/001377|m.37128	Pla#E1/hiseq/c40006_g1_i1|m.27332	Pla#V_1_3-6kb/024026|m.243047	Pla#V_2_3-6kb/018731|m.301106	Pla#V_2_3-6kb/022010|m.308995	Pla#V_3_3-6kb/020148|m.368584	Pla#V_3_3-6kb/024656|m.378800	
poaNOG.ENOG4115G3W.meta_raw	Ppi#Pp31518|m.111968	Pta#3A_all_VO_L_6645_T_16/26|m.29015	Pla#JASS/hiseq/c54585_g1_i2|m.28569	Pla#NACLR/hiseq/c40726_g1_i2|m.18399	Pla#V_2kb_2/002638|m.948153	
poaNOG.ENOG4115G3X.meta_raw	Ppi#Pp43837|m.165130	Ppi#Pp43838|m.165133	Pta#3A_I18_VO_L_1609_T_10/13|m.33423	Pla#Basket/c24578_g1_i5|m.48820	Pla#S/hiseq/c4370_g1_i1|m.1013	Pla#V_2_3-6kb/005365|m.269760	Pla#V/hiseq/c61279_g2_i2|m.59242	
poaNOG.ENOG4115G3Z.meta_raw	Ppi#Pp14773|m.50443	Ppi#Pp14774|m.50445	Ppi#Pp35420|m.128905	Pla#BRN/hiseq/c66642_g1_i1|m.40472	
poaNOG.ENOG4115G41.meta_raw	Ppi#Pp19041|m.65172	Pla#S_1_3-6kb/000660|m.1619	Pla#S_2kb/polished_high/001146|m.1188	Pla#S_3_3-6kb/011925|m.157242	
poaNOG.ENOG4115G42.meta_raw	Ppi#Pp33778|m.121473	
poaNOG.ENOG4115G44.meta_raw	Ppi#Pp15489|m.52950	Ppi#Pp27707|m.95479	Ppi#Pp43000|m.161464	Pla#DCR/hiseq/c78188_g1_i1|m.36723	
poaNOG.ENOG4115G45.meta_raw	Ppi#Pp33147|m.118892	Ppi#Pp33148|m.118893	Ppi#Pp33150|m.118903	Pta#1A_I11_VO_L_822_T_3/11|m.5703	Pla#E1/hiseq/c41125_g1_i2|m.31352	Pla#P/miseq/c28552_g1_i2|m.30881	
poaNOG.ENOG4115G46.meta_raw	Ppi#Pp12688|m.42997	Ppi#Pp19600|m.67198	Ppi#Pp40411|m.150144	Ppi#Pp49996|m.186209	Ppi#Pp49997|m.186210	Ppi#Pp49998|m.186211	Pla#BRS/miseq/c52862_g1_i1|m.67298	Pla#E1_2kb_2/polished_high/001601|m.1565	Pla#S_3_3-6kb/003923|m.140502	
poaNOG.ENOG4115G47.meta_raw	Ppi#Pp22144|m.75862	Ppi#Pp31379|m.111426	Ppi#Pp36526|m.133567	Ppi#Pp6338|m.20584	Pta#3A_all_VO_L_864_T_20/61|m.28446	Pta#6A_I21_VO_L_49701_T_20/20|m.57578	Pla#BRN/hiseq/c72027_g1_i3|m.65984	Pla#DCR/hiseq/c98859_g1_i1|m.84163	Pla#RF-S_2/polished_high/003068|m.3500	Pla#V/hiseq/c51117_g1_i1|m.27100	
poaNOG.ENOG4115G48.meta_raw	Ppi#Pp19339|m.66331	Ppi#Pp19996|m.68718	Ppi#Pp30802|m.108931	Ppi#Pp30803|m.108936	Ppi#Pp30804|m.108943	Ppi#Pp36538|m.133595	Ppi#Pp36539|m.133602	Ppi#Pp36540|m.133611	Ppi#Pp36541|m.133619	Ppi#Pp57310|m.195802	Ppi#Pp7787|m.25584	Pta#2A_all_NT_comp113315_c0_seq9|m.13334	Pla#K_S1/c25930_g2_i2|m.213523	Pla#S_3_3-6kb/013027|m.159530	Pla#V_1_3-6kb/028891|m.254567	Pla#V/hiseq/c57150_g1_i7|m.42599	Pla#Wound/hiseq/c73919_g7_i1|m.67095	
poaNOG.ENOG4115G49.meta_raw	Ppi#Pp49713|m.185851	Pta#2A_all_VO_L_1_T_48321/181832|m.14191	Pla#V_3_3-6kb/005966|m.336467	
poaNOG.ENOG4115G4B.meta_raw	Ppi#Pp15533|m.53076	
poaNOG.ENOG4115G4C.meta_raw	Ppi#Pp33945|m.122265	Ppi#Pp37008|m.135650	Pta#3A_I16_VO_L_2_T_51532/60890|m.30985	Pla#DCR/hiseq/c106852_g1_i3|m.123497	Pla#DCS_1kb/002994|m.102595	Pla#JASS/hiseq/c55203_g2_i1|m.30284	Pla#NACLR/hiseq/c66106_g1_i1|m.57796	Pla#V1_2kb/014096|m.849324	Pla#V_1kb/023366|m.898268	Pla#V/hiseq/c63543_g7_i4|m.72360	
poaNOG.ENOG4115G4E.meta_raw	Ppi#Pp40503|m.150534	Ppi#Pp53025|m.190238	Pla#BRN/hiseq/c7680_g1_i2|m.1778	Pla#P/miseq/c22579_g1_i3|m.16956	
poaNOG.ENOG4115G4F.meta_raw	Ppi#Pp13840|m.47122	Ppi#Pp26145|m.89457	Pla#DCR/hiseq/c37840_g1_i1|m.12369	Pla#DCS2kb_2/polished_high/000893|m.899	Pla#SDN/miseq/c41661_g1_i2|m.61641	
poaNOG.ENOG4115G4H.meta_raw	Ppi#Pp13066|m.44381	Ppi#Pp17779|m.60716	Ppi#Pp522|m.865	Ppi#Pp56802|m.195144	Pta#1A_I11_VO_L_1_T_135205/226447|m.5139	Pta#1A_I9_VO_L_1_T_44825/116761|m.11630	Pta#1A_I9_VO_L_1_T_45856/116761|m.11634	Pta#2A_all_VO_L_196486_T_1/1|m.17459	Pta#2A_all_VO_L_1_T_109477/181832|m.14647	Pta#2A_all_VO_L_329_T_121/122|m.15071	Pta#2A_I13_VO_L_1_T_94031/181601|m.19607	Pta#2A_I15_VO_L_1_T_66174/133144|m.21384	Pta#2A_I15_VO_L_1_T_97980/133144|m.21558	Pta#2A_I27_NT_comp18202_c0_seq11|m.22768	Pta#2A_I4_VO_L_1_T_73460/124638|m.26450	Pta#2A_I4_VO_L_1_T_73527/124638|m.26451	Pta#2A_I4_VO_L_1_T_73840/124638|m.26452	Pta#3A_all_NT_comp90324_c0_seq1|m.27480	Pta#3A_all_VO_L_21567_T_7/10|m.29865	Pta#3A_I16_NT_comp35014_c0_seq2|m.30470	Pta#3A_I18_VO_L_1323_T_57/68|m.33384	Pta#3A_I18_VO_L_2_T_16321/136250|m.32516	Pta#3A_I18_VO_L_2_T_16861/136250|m.32518	Pta#3A_I19_VO_L_1_T_174272/241978|m.35029	Pta#3A_I19_VO_L_1_T_196551/241978|m.35135	Pta#3A_I19_VO_L_1_T_91642/241978|m.34623	Pta#5A_all_VO_L_2_T_214139/409051|m.39445	Pta#5A_I15_VO_L_15404_T_24/30|m.47276	Pta#5A_I16_VO_L_4_T_97887/214906|m.48275	Pta#5A_I7_VO_L_1_T_75142/95833|m.50654	Pta#5A_I7_VO_L_1_T_83305/95833|m.50722	Pta#5A_I7_VO_L_34327_T_10/19|m.51437	Pta#6A_all_VO_L_7452_T_61/71|m.53496	Pta#6A_all_VO_L_7_T_20875/72082|m.52470	Pla#BRN/hiseq/c72410_g1_i5|m.68215	Pla#E1_1kb/009535|m.279075	Pla#JASS/hiseq/c60893_g3_i2|m.53512	Pla#JASS/hiseq/c62193_g3_i3|m.61994	Pla#M_S1/c36484_g1_i1|m.161959	Pla#NACLR/hiseq/c68371_g2_i1|m.65695	Pla#NACLR/hiseq/c68928_g2_i1|m.68158	Pla#NACLR/hiseq/c70051_g1_i2|m.73601	Pla#NACLR/hiseq/c71147_g3_i2|m.80348	Pla#NACLR/hiseq/c71173_g4_i4|m.80549	Pla#P/miseq/c32443_g4_i1|m.45461	Pla#S_3_3-6kb/019437|m.173283	Pla#SDN/miseq/c31672_g5_i2|m.50420	Pla#SDN/miseq/c31721_g1_i2|m.50687	Pla#V_2_3-6kb/000049|m.256516	Pla#V_2_3-6kb/003246|m.264833	Pla#V_2_3-6kb/011966|m.284945	Pla#V_3_3-6kb/001790|m.326734	Pla#V/hiseq/c64956_g1_i1|m.82564	Pla#Wound/hiseq/c67753_g3_i2|m.39054	Pla#Wound/hiseq/c74562_g1_i1|m.71201	
poaNOG.ENOG4115G4J.meta_raw	Ppi#Pp26829|m.92031	Ppi#Pp26830|m.92035	Ppi#Pp26831|m.92044	Ppi#Pp54288|m.191871	Pta#2A_all_VO_L_47383_T_4/14|m.16927	Pla#S/hiseq/c45141_g3_i1|m.48661	
poaNOG.ENOG4115G4M.meta_raw	Ppi#Pp66070|m.207098	
poaNOG.ENOG4115G4N.meta_raw	Ppi#Pp23877|m.81555	Pla#RF-V_1/polished_high/002670|m.2812	Pla#S_1_3-6kb/002209|m.5328	Pla#S_1_3-6kb/009887|m.21896	Pla#S_1_3-6kb/012369|m.27192	Pla#V_1_3-6kb/011245|m.212648	
poaNOG.ENOG4115G4P.meta_raw	Ppi#Pp12840|m.43573	Pla#DCS/hiseq/c38880_g1_i1|m.10524	
poaNOG.ENOG4115G4Q.meta_raw	Ppi#Pp34636|m.125338	Pla#Wound/hiseq/c54705_g2_i4|m.17281	
poaNOG.ENOG4115G4S.meta_raw	Ppi#Pp21420|m.73428	Ppi#Pp6097|m.19691	Ppi#Pp6098|m.19695	Ppi#Pp6099|m.19699	Ppi#Pp6100|m.19703	Pla#DCR/hiseq/c88698_g1_i1|m.54632	Pla#S_2_3-6kb/003904|m.76116	Pla#SDN/miseq/c22660_g1_i1|m.20923	
poaNOG.ENOG4115G4T.meta_raw	Ppi#Pp34834|m.126270	Ppi#Pp34836|m.126283	Pta#6A_I21_VO_L_1_T_56965/217332|m.56673	Pla#E1_2kb_3/polished_high/001589|m.1941	
poaNOG.ENOG4115G4U.meta_raw	Ppi#Pp24498|m.83644	Pta#1A_all_NT_comp103280_c1_seq1|m.342	
poaNOG.ENOG4115G4V.meta_raw	Ppi#Pp23667|m.80936	
poaNOG.ENOG4115G4Y.meta_raw	Ppi#Pp18375|m.62970	Ppi#Pp4342|m.12724	Ppi#Pp60987|m.200587	Pla#BRN/hiseq/c73230_g1_i1|m.70486	Pla#DCR/hiseq/c114382_g1_i2|m.145418	Pla#SDN/miseq/c27636_g1_i2|m.32914	Pla#V/hiseq/c27258_g1_i1|m.7328	
poaNOG.ENOG4115G50.meta_raw	Ppi#Pp42231|m.158054	Ppi#Pp42233|m.158063	Pta#1A_I8_VO_L_1954_T_10/23|m.11002	Pta#3A_I18_VO_L_1906_T_2/48|m.33507	Pla#BRS/miseq/c17352_g1_i1|m.15935	Pla#NACLR/hiseq/c48559_g1_i1|m.25412	Pla#S_3_3-6kb/010656|m.154597	Pla#V_2_3-6kb/025553|m.317519	
poaNOG.ENOG4115G51.meta_raw	Ppi#Pp13179|m.44780	Ppi#Pp19802|m.67965	Ppi#Pp41553|m.155081	Ppi#Pp60894|m.200435	Ppi#Pp62746|m.202971	Pta#2A_all_VO_L_1_T_136630/181832|m.14825	Pta#2A_I15_VO_L_1_T_79980/133144|m.21447	Pta#3A_I16_NT_comp35603_c1_seq9|m.30488	Pla#E1_3-6kb/013389|m.460667	Pla#K_S1/c29476_g8_i1|m.227991	Pla#S_2_3-6kb/024739|m.120598	Pla#V_2_3-6kb/009547|m.279332	
poaNOG.ENOG4115G52.meta_raw	Ppi#Pp9879|m.33055	Ppi#Pp9880|m.33057	Pla#BRN/hiseq/c75266_g1_i1|m.71436	
poaNOG.ENOG4115G54.meta_raw	Ppi#Pp38573|m.142217	Ppi#Pp38575|m.142221	Pta#1A_I5_VO_L_720_T_20/30|m.9472	Pta#1A_I5_VO_L_720_T_22/30|m.9474	Pta#2A_I2_VO_L_1678_T_31/84|m.25205	Pla#BRS/miseq/c29184_g3_i2|m.47017	Pla#BRS/miseq/c43116_g1_i1|m.63083	Pla#DCS1kb_2/007119|m.44842	Pla#DCS_2kb/023282|m.261872	Pla#DCS/hiseq/c960_g1_i1|m.290	
poaNOG.ENOG4115G56.meta_raw	Ppi#Pp41661|m.155495	
poaNOG.ENOG4115G57.meta_raw	Ppi#Pp13514|m.46012	Ppi#Pp21159|m.72602	Ppi#Pp22791|m.78097	Ppi#Pp22792|m.78104	Ppi#Pp22793|m.78111	Ppi#Pp26316|m.90088	Ppi#Pp26478|m.90732	Ppi#Pp52586|m.189708	Pta#1A_all_VO_L_20901_T_2/9|m.3414	Pta#2A_I15_NT_comp39643_c0_seq2|m.20895	Pta#2A_I2_VO_L_3146_T_34/39|m.25430	Pta#2A_I2_VO_L_3146_T_9/39|m.25433	Pta#3A_all_VO_L_6261_T_22/45|m.28961	Pta#3A_I18_VO_L_2_T_83299/136250|m.32802	Pta#3A_I18_VO_L_2_T_83306/136250|m.32807	Pta#3A_I18_VO_L_2_T_83307/136250|m.32809	Pta#5A_all_VO_L_2_T_206912/409051|m.39413	Pta#5A_all_VO_L_2_T_206915/409051|m.39414	Pta#5A_all_VO_L_2_T_206927/409051|m.39416	Pta#5A_I15_VO_L_1387_T_30/41|m.46653	Pla#BRN/hiseq/c64654_g2_i2|m.34724	Pla#DCS1kb_2/007562|m.45452	Pla#JASS/hiseq/c60473_g1_i1|m.50990	Pla#M_S1/c32351_g1_i3|m.145226	Pla#NACLR/hiseq/c65013_g1_i2|m.54557	Pla#SDN/miseq/c14303_g1_i1|m.9867	Pla#SDN/miseq/c14303_g1_i2|m.9868	Pla#SDN/miseq/c20246_g2_i1|m.17057	Pla#SDN/miseq/c20986_g1_i1|m.18098	
poaNOG.ENOG4115G58.meta_raw	Ppi#Pp27689|m.95428	Ppi#Pp27690|m.95432	Pta#3A_I20_VO_L_1243_T_145/175|m.36846	Pla#V/hiseq/c11932_g1_i1|m.2996	
poaNOG.ENOG4115G59.meta_raw	Ppi#Pp23799|m.81358	Ppi#Pp46638|m.177360	Pla#S_2kb_1/006310|m.580223	
poaNOG.ENOG4115G5A.meta_raw	Ppi#Pp28902|m.100924	Ppi#Pp30465|m.107447	Ppi#Pp30466|m.107448	Ppi#Pp30467|m.107449	Ppi#Pp30469|m.107452	Ppi#Pp30471|m.107459	Ppi#Pp31658|m.112530	Ppi#Pp31659|m.112531	Ppi#Pp8358|m.27614	Pta#1A_all_VO_L_99234_T_1/3|m.4101	Pta#1A_I3_VO_L_1569_T_34/76|m.7627	Pta#1A_I5_VO_L_598_T_52/83|m.9405	Pta#1A_I5_VO_L_598_T_68/83|m.9406	Pta#1A_I5_VO_L_598_T_75/83|m.9407	Pta#1A_I5_VO_L_598_T_76/83|m.9408	Pta#1A_I9_VO_L_888_T_17/17|m.12188	Pta#2A_all_VO_L_1_T_90181/181832|m.14504	Pta#2A_I13_VO_L_1_T_27778/181601|m.19287	Pta#2A_I13_VO_L_1_T_27807/181601|m.19290	Pta#3A_I16_VO_L_1581_T_13/54|m.31551	Pta#5A_I12_VO_L_90_T_84/202|m.43186	Pta#5A_I13_VO_L_340_T_233/294|m.44232	Pta#5A_I13_VO_L_340_T_240/294|m.44233	Pta#5A_I14_VO_L_944_T_47/123|m.45169	Pta#5A_I7_VO_L_1_T_51987/95833|m.50462	Pta#5A_I7_VO_L_1_T_52004/95833|m.50464	Pta#6A_I20_NT_comp33744_c0_seq16|m.55020	Pta#6A_I21_VO_L_1_T_117876/217332|m.56905	Pta#6A_I22_VO_L_1_T_38328/44538|m.57913	Pta#6A_I23_VO_L_1200_T_24/106|m.59621	Pta#6A_I23_VO_L_1200_T_26/106|m.59623	Pta#6A_I23_VO_L_1200_T_66/106|m.59624	Pta#6A_I23_VO_L_1200_T_83/106|m.59625	Pta#6A_I25_VO_L_5_T_90331/111482|m.60752	Pla#BRN/hiseq/c59907_g3_i2|m.24738	Pla#BRN/hiseq/c62612_g1_i2|m.29893	Pla#DCR/hiseq/c104315_g1_i2|m.108293	Pla#DCR/hiseq/c104315_g2_i2|m.108289	Pla#DCR/hiseq/c89272_g1_i1|m.55874	Pla#DCS2kb_2/polished_high/000354|m.355	Pla#NACLR/hiseq/c65668_g2_i4|m.56542	Pla#P/miseq/c27784_g2_i2|m.28524	Pla#V1_2kb/polished_high/001246|m.1149	
poaNOG.ENOG4115G5C.meta_raw	Ppi#Pp14714|m.50209	Ppi#Pp24167|m.82438	Ppi#Pp24168|m.82445	Ppi#Pp24169|m.82452	Ppi#Pp40407|m.150130	Ppi#Pp40408|m.150136	Ppi#Pp42332|m.158504	Pta#1A_I5_VO_L_19477_T_1/2|m.10303	Pta#2A_all_VO_L_75936_T_19/72|m.17029	Pta#6A_I27_VO_L_1_T_47858/52656|m.62137	Pla#BRN/hiseq/c69435_g3_i1|m.51690	Pla#BRN/hiseq/c74135_g1_i1|m.70833	Pla#DCS/hiseq/c57503_g2_i5|m.40864	Pla#V1_1kb_2/polished_high/002381|m.2402	
poaNOG.ENOG4115G5D.meta_raw	Ppi#Pp48072|m.183488	Ppi#Pp48075|m.183501	Pta#5A_I7_VO_L_1_T_10065/95833|m.50128	Pla#RF-V_2/polished_high/005773|m.5835	Pla#S_1_3-6kb/003383|m.8018	Pla#S_1_3-6kb/025559|m.56522	
poaNOG.ENOG4115G5E.meta_raw	Pla#V/hiseq/c48187_g2_i3|m.21972	
poaNOG.ENOG4115G5F.meta_raw	Ppi#Pp11812|m.39826	Ppi#Pp19662|m.67422	Ppi#Pp21631|m.74063	Ppi#Pp24148|m.82384	Ppi#Pp24149|m.82389	Ppi#Pp2638|m.6706	Ppi#Pp31729|m.112814	Ppi#Pp5961|m.19135	Ppi#Pp6878|m.22432	
poaNOG.ENOG4115G5H.meta_raw	Ppi#Pp33977|m.122389	Pta#1A_I11_NT_comp48213_c0_seq1|m.4431	Pla#DCS/hiseq/c48615_g1_i1|m.18488	Pla#V/hiseq/c27077_g1_i1|m.7172	
poaNOG.ENOG4115G5I.meta_raw	Ppi#Pp24975|m.85290	Ppi#Pp31298|m.111114	Ppi#Pp31299|m.111120	Pta#6A_I27_VO_L_1_T_25124/52656|m.61913	Pla#E1_2kb_2/010465|m.335485	Pla#S_1kb/010747|m.553476	Pla#S_2kb_1/014691|m.592883	
poaNOG.ENOG4115G5J.meta_raw	Ppi#Pp67505|m.208858	Ppi#Pp7605|m.25012	Pta#3A_all_NT_comp26384_c0_seq1|m.27226	Pta#6A_all_NT_comp49834_c0_seq1|m.51570	Pta#6A_all_VO_L_4202_T_28/40|m.53168	Pta#6A_I20_VO_L_1_T_128317/133533|m.55784	Pta#6A_I27_VO_L_1_T_7416/52656|m.61754	Pta#6A_I27_VO_L_1_T_7432/52656|m.61757	Pla#DCS1kb_3/023031|m.98113	Pla#P/miseq/c17520_g2_i2|m.10099	Pla#P/miseq/c32807_g2_i1|m.47112	Pla#V_1kb/polished_high/000769|m.858	Pla#V_3_3-6kb/024231|m.377846	Pla#V/hiseq/c54806_g5_i1|m.35955	
poaNOG.ENOG4115G5M.meta_raw	Pta#6A_all_VO_L_18_T_96/299|m.52711	Pta#6A_I21_VO_L_1_T_84303/217332|m.56757	
poaNOG.ENOG4115G5P.meta_raw	Ppi#Pp15843|m.54183	
poaNOG.ENOG4115G5Q.meta_raw	Ppi#Pp39012|m.144030	Pta#1A_all_VO_L_9194_T_42/115|m.2271	Pla#BRS/miseq/c36276_g1_i1|m.60054	Pla#DCR/hiseq/c69693_g1_i2|m.27179	Pla#S_1_3-6kb/000858|m.2103	Pla#V_2kb_2/019517|m.980079	
poaNOG.ENOG4115G5R.meta_raw	Pta#3A_all_VO_L_16171_T_3/12|m.29818	
poaNOG.ENOG4115G5S.meta_raw	Pla#V/hiseq/c46092_g1_i1|m.18975	
poaNOG.ENOG4115G5T.meta_raw	Ppi#Pp50404|m.186710	Ppi#Pp54258|m.191832	Ppi#Pp54913|m.192661	Ppi#Pp57373|m.195892	Ppi#Pp60845|m.200372	Ppi#Pp61590|m.201375	Ppi#Pp65518|m.206403	Pla#S_2_3-6kb/010657|m.90592	Pla#S_2_3-6kb/015642|m.101086	Pla#V_2_3-6kb/004636|m.268095	
poaNOG.ENOG4115G5U.meta_raw	Ppi#Pp1691|m.3709	Ppi#Pp42894|m.161009	Ppi#Pp42895|m.161015	Ppi#Pp52113|m.189055	Pla#S_1_3-6kb/000513|m.1224	Pla#S_3_3-6kb/000507|m.132714	
poaNOG.ENOG4115G5V.meta_raw	Ppi#Pp13650|m.46462	Ppi#Pp15049|m.51420	Ppi#Pp28294|m.98111	Ppi#Pp28298|m.98137	Ppi#Pp35872|m.130824	Ppi#Pp35873|m.130828	Ppi#Pp35875|m.130836	Ppi#Pp35876|m.130839	Ppi#Pp35880|m.130847	Ppi#Pp35882|m.130850	Ppi#Pp3733|m.10434	Ppi#Pp46249|m.175651	Pta#1A_I11_VO_L_1_T_30222/226447|m.4715	Pta#1A_I11_VO_L_400_T_11/16|m.5673	Pta#1A_I3_VO_L_1_T_106764/136734|m.7200	Pta#2A_I4_VO_L_656_T_18/82|m.26733	Pta#3A_I16_VO_L_396_T_32/74|m.31226	Pta#3A_I16_VO_L_396_T_54/74|m.31227	Pta#5A_all_VO_L_5714_T_15/48|m.41130	Pta#5A_I15_VO_L_607_T_22/26|m.46407	Pla#Basket/c19498_g2_i3|m.28109	Pla#BRN/hiseq/c62441_g1_i2|m.29552	Pla#BRN/hiseq/c68396_g10_i3|m.47058	Pla#BRN/hiseq/c68396_g7_i1|m.47049	Pla#DCR/hiseq/c108727_g1_i2|m.137575	Pla#DCR/hiseq/c108727_g1_i3|m.137577	Pla#DCS1kb_1/015586|m.20572	Pla#DCS2kb_3/polished_high/000113|m.330	Pla#K_S1/c28204_g1_i3|m.222023	Pla#Neg_S1/c16713_g2_i2|m.84570	Pla#P/miseq/c27188_g1_i3|m.26793	Pla#P/miseq/c27188_g1_i4|m.26794	Pla#P/miseq/c27188_g1_i5|m.26796	Pla#P/miseq/c28405_g1_i2|m.30457	Pla#P/miseq/c28405_g1_i6|m.30462	Pla#S_1_3-6kb/006812|m.15261	Pla#V1_1kb_3/000128|m.784265	Pla#V_1_3-6kb/026128|m.248093	Pla#V/hiseq/c7621_g1_i1|m.2037	Pla#Wound/hiseq/c66921_g3_i1|m.36637	Pla#Wound/hiseq/c74020_g1_i1|m.67778	Pla#Wound/hiseq/c74020_g2_i1|m.67779	Pla#Wound/hiseq/c74020_g2_i3|m.67787	
poaNOG.ENOG4115G5X.meta_raw	Ppi#Pp1894|m.4309	Ppi#Pp1895|m.4323	Ppi#Pp8016|m.26399	Pta#1A_I9_VO_L_415_T_20/39|m.12088	Pla#RF-S_2/polished_high/001450|m.1835	Pla#S_1_3-6kb/000822|m.2035	
poaNOG.ENOG4115G5Y.meta_raw	Ppi#Pp27092|m.93003	Ppi#Pp27093|m.93016	Ppi#Pp37567|m.137976	
poaNOG.ENOG4115G5Z.meta_raw	Ppi#Pp8082|m.26677	Ppi#Pp8083|m.26681	
poaNOG.ENOG4115G60.meta_raw	Ppi#Pp64905|m.205722	Pla#DCS1kb_3/004787|m.73947	
poaNOG.ENOG4115G61.meta_raw	Pta#6A_I20_VO_L_1023_T_4/5|m.55975	Pla#Wound/hiseq/c43978_g1_i1|m.10847	Pla#Wound/hiseq/c51633_g1_i1|m.14438	
poaNOG.ENOG4115G62.meta_raw	Pta#3A_all_NT_comp72647_c0_seq2|m.27321	Pla#DCS1kb_3/polished_high/000597|m.651	Pla#S_1kb/polished_high/001136|m.1052	Pla#SDN/miseq/c26013_g3_i1|m.28514	Pla#V_1kb/013439|m.882664	
poaNOG.ENOG4115G63.meta_raw	Ppi#Pp27807|m.95920	Ppi#Pp27809|m.95944	Ppi#Pp27814|m.95974	Pta#2A_I4_OT_comp43903_c0_seq1|m.25999	Pla#SDN/miseq/c31405_g1_i5|m.48723	Pla#V/hiseq/c58907_g2_i1|m.48498	
poaNOG.ENOG4115G64.meta_raw	Ppi#Pp1069|m.2130	Ppi#Pp48890|m.184668	Ppi#Pp54872|m.192619	Ppi#Pp62866|m.203136	Ppi#Pp64193|m.204864	Ppi#Pp65558|m.206463	Pla#V_2_3-6kb/016839|m.296500	
poaNOG.ENOG4115G65.meta_raw	Ppi#Pp22407|m.76690	Ppi#Pp4545|m.13522	Pla#BRN/hiseq/c66386_g1_i2|m.39608	
poaNOG.ENOG4115G66.meta_raw	Ppi#Pp19456|m.66703	
poaNOG.ENOG4115G69.meta_raw	Ppi#Pp1285|m.2653	Ppi#Pp45921|m.174267	Ppi#Pp45932|m.174315	Ppi#Pp45937|m.174327	Pta#1A_I9_NT_comp35962_c0_seq1|m.11292	Pta#6A_I23_VO_L_1_T_137883/165398|m.59314	Pla#DCR/hiseq/c94378_g2_i2|m.69124	Pla#S/hiseq/c38392_g1_i1|m.22829	Pla#V/hiseq/c54507_g3_i1|m.35150	
poaNOG.ENOG4115G6A.meta_raw	Ppi#Pp46558|m.177010	Pla#DCR/hiseq/c102257_g1_i1|m.98266	Pla#DCS2kb_2/016339|m.187821	Pla#S_2kb/009532|m.672005	Pla#S_2kb/020193|m.688102	Pla#SDN/miseq/c23033_g1_i4|m.21655	Pla#S/hiseq/c31176_g1_i1|m.11080	
poaNOG.ENOG4115G6B.meta_raw	Ppi#Pp26842|m.92085	
poaNOG.ENOG4115G6D.meta_raw	Ppi#Pp24159|m.82416	Ppi#Pp26275|m.89957	Pta#1A_all_VO_L_16434_T_8/16|m.3227	Pta#2A_all_VO_L_16894_T_25/30|m.16739	Pta#2A_I13_VO_L_2702_T_1/1|m.20450	Pta#3A_all_VO_L_20662_T_10/29|m.29852	Pta#3A_all_VO_L_20662_T_12/29|m.29853	Pta#3A_all_VO_L_20662_T_19/29|m.29854	Pta#3A_I19_VO_L_4071_T_15/15|m.35640	Pta#5A_all_NT_comp87953_c0_seq1|m.37725	Pta#5A_all_VO_L_2_T_134117/409051|m.39000	Pta#5A_I16_VO_L_3337_T_30/45|m.49460	Pta#6A_all_NT_comp96257_c0_seq1|m.51778	Pla#M_S1/c68124_g1_i1|m.174088	Pla#SDN/miseq/c20474_g2_i4|m.17373	
poaNOG.ENOG4115G6E.meta_raw	Ppi#Pp43015|m.161528	Ppi#Pp4655|m.13979	Pta#1A_I9_NT_comp30253_c0_seq2|m.11243	Pla#S_1kb_2/009830|m.519417	
poaNOG.ENOG4115G6F.meta_raw	Ppi#Pp14377|m.49030	Ppi#Pp36037|m.131474	Ppi#Pp36038|m.131481	Ppi#Pp44052|m.166025	Ppi#Pp44054|m.166035	Ppi#Pp44765|m.169246	Ppi#Pp61204|m.200880	Pta#1A_I5_VO_L_512_T_101/184|m.9365	Pta#2A_I10_VO_L_524_T_56/115|m.18164	Pta#5A_I14_VO_L_128_T_93/209|m.44943	Pta#6A_I27_VO_L_508_T_204/217|m.62281	Pla#DCR/hiseq/c102037_g1_i2|m.97290	Pla#JASS/hiseq/c35038_g1_i1|m.7448	Pla#S_2_3-6kb/010021|m.89228	Pla#S_2kb_2/009040|m.612762	Pla#V1_1kb_3/polished_high/001386|m.1394	Pla#V_2_3-6kb/017895|m.299114	Pla#V/hiseq/c7411_g1_i1|m.1951	
poaNOG.ENOG4115G6G.meta_raw	Pta#1A_I5_NT_comp36830_c0_seq27|m.8641	Pta#1A_I5_VO_L_4714_T_42/79|m.10116	Pta#2A_all_OT_comp114663_c0_seq46|m.13807	Pta#3A_I16_VO_L_2514_T_17/105|m.31740	Pta#3A_I19_VO_L_1_T_212922/241978|m.35215	Pla#NACLR/hiseq/c68766_g1_i1|m.67470	
poaNOG.ENOG4115G6H.meta_raw	Ppi#Pp6478|m.21030	Ppi#Pp6479|m.21033	Ppi#Pp6480|m.21036	Ppi#Pp9211|m.30555	Pla#E1_2kb/015143|m.412874	Pla#K_S1/c8858_g1_i2|m.184621	
poaNOG.ENOG4115G6J.meta_raw	Ppi#Pp15217|m.52042	Ppi#Pp18798|m.64352	Ppi#Pp22190|m.76005	Ppi#Pp50399|m.186707	Ppi#Pp50400|m.186708	Pta#1A_I11_VO_L_1_T_84563/226447|m.4965	Pta#2A_all_VO_L_78275_T_8/13|m.17100	Pta#5A_I16_VO_L_2917_T_16/18|m.49377	Pla#DCR/hiseq/c82386_g2_i1|m.42044	Pla#K_S1/c24894_g1_i2|m.210371	Pla#S/hiseq/c27256_g1_i1|m.8382	
poaNOG.ENOG4115G6K.meta_raw	Ppi#Pp11397|m.38358	Ppi#Pp11840|m.39929	Ppi#Pp14521|m.49577	Ppi#Pp15770|m.53863	Ppi#Pp18300|m.62696	Ppi#Pp21380|m.73295	Ppi#Pp22427|m.76779	Ppi#Pp22632|m.77514	Ppi#Pp23032|m.78883	Ppi#Pp2342|m.5724	Ppi#Pp23644|m.80844	Ppi#Pp24637|m.84135	Ppi#Pp24820|m.84752	Ppi#Pp24882|m.84989	Ppi#Pp28385|m.98483	Ppi#Pp28631|m.99605	Ppi#Pp28632|m.99617	Ppi#Pp29352|m.102797	Ppi#Pp31038|m.109993	Ppi#Pp33685|m.121122	Ppi#Pp34825|m.126235	Ppi#Pp35147|m.127712	Ppi#Pp37290|m.136737	Ppi#Pp38452|m.141751	Ppi#Pp39951|m.148101	Ppi#Pp39987|m.148229	Ppi#Pp41947|m.156855	Ppi#Pp45200|m.171061	Ppi#Pp45370|m.171854	Ppi#Pp46114|m.175056	Ppi#Pp47286|m.180176	Ppi#Pp47597|m.181598	Ppi#Pp4817|m.14604	Ppi#Pp48211|m.183748	Ppi#Pp48313|m.183904	Ppi#Pp48782|m.184534	Ppi#Pp48819|m.184575	Ppi#Pp5033|m.15533	Ppi#Pp5034|m.15545	Ppi#Pp50715|m.187093	Ppi#Pp52370|m.189435	Ppi#Pp53079|m.190303	Ppi#Pp53507|m.190823	Ppi#Pp55708|m.193783	Ppi#Pp55810|m.193907	Ppi#Pp57129|m.195567	Ppi#Pp57347|m.195857	Ppi#Pp58076|m.196770	Ppi#Pp58302|m.197093	Ppi#Pp58970|m.197948	Ppi#Pp6147|m.19881	Ppi#Pp62325|m.202440	Ppi#Pp63044|m.203365	Ppi#Pp7602|m.24991	Ppi#Pp7886|m.25923	Ppi#Pp9320|m.30931	Ppi#Pp9706|m.32368	Pta#1A_all_VO_L_13414_T_33/57|m.2789	Pta#1A_all_VO_L_2_T_47737/51331|m.1358	Pta#2A_all_VO_L_17220_T_21/21|m.16747	Pta#2A_all_VO_L_176_T_2/6|m.15053	Pta#2A_all_VO_L_1_T_116802/181832|m.14707	Pta#2A_all_VO_L_1_T_119133/181832|m.14731	Pta#2A_all_VO_L_1_T_120504/181832|m.14743	Pta#2A_all_VO_L_1_T_13746/181832|m.13919	Pta#2A_all_VO_L_1_T_154158/181832|m.14885	Pta#2A_all_VO_L_1_T_154827/181832|m.14889	Pta#2A_all_VO_L_1_T_160252/181832|m.14917	Pta#2A_all_VO_L_1_T_162820/181832|m.14928	Pta#2A_all_VO_L_1_T_32961/181832|m.14030	Pta#2A_all_VO_L_1_T_38707/181832|m.14111	Pta#2A_all_VO_L_1_T_48713/181832|m.14196	Pta#2A_all_VO_L_1_T_48736/181832|m.14197	Pta#2A_all_VO_L_1_T_82976/181832|m.14463	Pta#2A_all_VO_L_215386_T_9/11|m.17519	Pta#2A_I13_VO_L_1_T_34249/181601|m.19319	Pta#2A_I13_VO_L_1_T_55013/181601|m.19398	Pta#2A_I15_VO_L_1_T_30024/133144|m.21208	Pta#3A_all_NT_comp95713_c0_seq5|m.27676	Pta#3A_all_VO_L_1003_T_197/572|m.28474	Pta#3A_all_VO_L_11528_T_54/65|m.29635	Pta#3A_all_VO_L_11547_T_49/61|m.29640	Pta#3A_all_VO_L_15060_T_4/4|m.29795	Pta#3A_all_VO_L_4_T_10152/60622|m.27899	Pta#3A_all_VO_L_7038_T_104/158|m.29095	Pta#3A_all_VO_L_70513_T_16/16|m.30114	Pta#3A_all_VO_L_81999_T_44/45|m.30209	Pta#3A_I16_NT_comp33881_c0_seq5|m.30452	Pta#3A_I19_VO_L_1_T_95015/241978|m.34647	Pta#5A_all_VO_L_2_T_88602/409051|m.38735	Pta#6A_all_VO_L_19847_T_21/34|m.54334	Pta#6A_all_VO_L_7_T_24987/72082|m.52484	Pla#BRN/hiseq/c72080_g6_i1|m.66322	Pla#BRS/miseq/c26315_g1_i3|m.36067	Pla#DCS_1kb/027714|m.136158	Pla#JASS/hiseq/c54467_g1_i2|m.28277	Pla#NACLR/hiseq/c50784_g1_i1|m.27981	Pla#NACLR/hiseq/c70258_g5_i1|m.74752	Pla#NACLR/hiseq/c70258_g5_i1|m.74753	Pla#NACLR/hiseq/c70447_g5_i2|m.75786	Pla#RF-V_2/polished_high/001565|m.1919	Pla#RF-V_2/polished_high/004289|m.4334	Pla#S_1_3-6kb/002946|m.7003	Pla#S_2_3-6kb/023455|m.117803	Pla#S_3_3-6kb/003984|m.140623	Pla#S_3_3-6kb/021196|m.176940	Pla#S_3_3-6kb/021624|m.177942	Pla#S_3_3-6kb/023369|m.181679	Pla#V_1_3-6kb/013391|m.217640	Pla#V_2_3-6kb/006041|m.271297	Pla#V_2_3-6kb/007021|m.273630	Pla#V_2_3-6kb/007553|m.274790	Pla#V_2_3-6kb/017850|m.299019	Pla#V_2_3-6kb/024330|m.314659	Pla#V_2_3-6kb/026726|m.320393	Pla#V_2kb_1/005571|m.914335	Pla#V_3_3-6kb/008405|m.341817	Pla#V_3_3-6kb/009988|m.345394	Pla#V_3_3-6kb/010139|m.345737	Pla#V_3_3-6kb/010508|m.346570	
poaNOG.ENOG4115G6M.meta_raw	Pla#BRN/hiseq/c2148_g1_i1|m.624	Pla#DCR/hiseq/c48330_g1_i2|m.15322	
poaNOG.ENOG4115G6P.meta_raw	Ppi#Pp4510|m.13394	Ppi#Pp4511|m.13409	Pta#5A_I15_VO_L_430_T_204/397|m.46328	Pla#S_2_3-6kb/009532|m.88212	Pla#V_3_3-6kb/016817|m.360990	
poaNOG.ENOG4115G6S.meta_raw	Ppi#Pp30598|m.108038	Ppi#Pp30605|m.108079	
poaNOG.ENOG4115G6U.meta_raw	Ppi#Pp38518|m.141998	Ppi#Pp38519|m.142000	Pta#2A_all_VO_L_9885_T_7/10|m.16106	Pla#DCS2kb_3/019637|m.222744	Pla#SDN/miseq/c19650_g1_i1|m.16200	Pla#Wound/hiseq/c79150_g1_i1|m.75608	
poaNOG.ENOG4115G6V.meta_raw	Ppi#Pp53552|m.190885	
poaNOG.ENOG4115G6Z.meta_raw	Ppi#Pp24934|m.85158	Pla#Wound/hiseq/c66150_g1_i1|m.34609	
poaNOG.ENOG4115G70.meta_raw	Ppi#Pp28755|m.100219	Ppi#Pp53860|m.191302	Ppi#Pp67348|m.208659	Ppi#Pp67488|m.208845	Pta#1A_all_VO_L_13158_T_68/82|m.2746	Pta#1A_all_VO_L_13158_T_8/82|m.2736	Pta#5A_all_VO_L_5620_T_60/237|m.41111	Pla#DCR/hiseq/c108342_g1_i5|m.134638	Pla#DCR/hiseq/c108342_g1_i9|m.134643	Pla#P/miseq/c30962_g1_i4|m.39251	Pla#V/hiseq/c63270_g1_i1|m.70601	
poaNOG.ENOG4115G71.meta_raw	Ppi#Pp11165|m.37526	Ppi#Pp7677|m.25235	Pla#SDN/miseq/c41799_g1_i1|m.61739	Pla#Wound/hiseq/c70442_g1_i1|m.48774	
poaNOG.ENOG4115G72.meta_raw	Ppi#Pp19028|m.65128	Ppi#Pp21645|m.74126	Ppi#Pp33257|m.119375	Ppi#Pp33264|m.119423	Ppi#Pp4620|m.13806	Ppi#Pp4621|m.13817	Ppi#Pp5679|m.18043	
poaNOG.ENOG4115G73.meta_raw	Ppi#Pp3443|m.9418	Ppi#Pp3444|m.9420	Ppi#Pp66303|m.207400	Pla#BRN/hiseq/c52766_g1_i1|m.16468	Pla#DCR/hiseq/c100480_g1_i2|m.90363	Pla#DCR/hiseq/c97628_g1_i1|m.79585	Pla#E1_2kb_2/024629|m.351985	Pla#JASS/hiseq/c51868_g1_i1|m.22278	Pla#P/miseq/c11064_g1_i1|m.5026	Pla#V1_2kb/polished_high/000827|m.738	Pla#Wound/hiseq/c14109_g1_i1|m.3166	
poaNOG.ENOG4115G74.meta_raw	Ppi#Pp46718|m.177665	Ppi#Pp46719|m.177676	Pta#2A_I13_VO_L_1_T_158841/181601|m.20045	Pla#V/hiseq/c64375_g1_i4|m.78290	Pla#V/hiseq/c64375_g2_i2|m.78294	
poaNOG.ENOG4115G75.meta_raw	Pla#V_1_3-6kb/022535|m.239446	
poaNOG.ENOG4115G77.meta_raw	Ppi#Pp16599|m.56702	Pta#2A_I10_VO_L_10956_T_23/26|m.18762	Pla#M_S1/c93484_g1_i1|m.178266	
poaNOG.ENOG4115G78.meta_raw	Ppi#Pp13880|m.47255	Ppi#Pp29688|m.104264	Ppi#Pp30041|m.105709	Ppi#Pp30042|m.105725	Ppi#Pp33229|m.119238	Ppi#Pp47579|m.181516	Ppi#Pp50006|m.186220	Pta#2A_all_VO_L_1_T_96359/181832|m.14541	Pta#3A_all_VO_L_4_T_8885/60622|m.27894	Pta#5A_all_VO_L_2_T_121343/409051|m.38932	Pla#V_2_3-6kb/023814|m.313411	
poaNOG.ENOG4115G79.meta_raw	Ppi#Pp15577|m.53199	Ppi#Pp29155|m.101974	Ppi#Pp29158|m.101989	Ppi#Pp29599|m.103855	Ppi#Pp40388|m.150047	Pta#1A_all_NT_comp106016_c0_seq1|m.416	Pta#1A_all_VO_L_77624_T_1/1|m.3761	Pta#1A_all_VO_L_99016_T_2/8|m.4100	Pta#1A_I3_VO_L_1_T_104732/136734|m.7192	Pta#1A_I3_VO_L_1_T_20081/136734|m.6742	Pta#2A_all_VO_L_340_T_38/77|m.15072	Pta#2A_I15_VO_L_957_T_93/155|m.21988	Pta#2A_I4_VO_L_1_T_59972/124638|m.26397	Pta#5A_I7_VO_L_1_T_35129/95833|m.50328	Pta#6A_I22_VO_L_1_T_31215/44538|m.57870	Pta#6A_I22_VO_L_1_T_4114/44538|m.57707	Pla#BRN/hiseq/c72227_g1_i13|m.67124	Pla#BRS/miseq/c30069_g1_i8|m.51876	Pla#DCS2kb_3/polished_high/000965|m.1083	Pla#E1_1kb/007443|m.275725	Pla#E1_2kb_1/001138|m.287969	Pla#NACLR/hiseq/c70392_g4_i1|m.75488	Pla#V_1kb/023741|m.898884	Pla#V/hiseq/c46287_g1_i1|m.19198	
poaNOG.ENOG4115G7A.meta_raw	Ppi#Pp15943|m.54529	Ppi#Pp15944|m.54534	Ppi#Pp15945|m.54536	Ppi#Pp25376|m.86754	Ppi#Pp41027|m.152669	Pla#BRN/hiseq/c54522_g1_i1|m.18153	Pla#BRN/hiseq/c63981_g2_i2|m.32966	Pla#P/miseq/c33672_g1_i2|m.51577	Pla#S/hiseq/c46166_g1_i5|m.55415	Pla#V_2_3-6kb/001307|m.259938	Pla#V_2_3-6kb/001307|m.259939	
poaNOG.ENOG4115G7D.meta_raw	Ppi#Pp15605|m.53270	Pta#3A_I19_VO_L_1_T_206363/241978|m.35191	Pla#E1_1kb/001126|m.265523	Pla#S/hiseq/c32482_g1_i1|m.12742	
poaNOG.ENOG4115G7E.meta_raw	Ppi#Pp23160|m.79340	Ppi#Pp25467|m.87067	Ppi#Pp25468|m.87072	Pta#2A_I2_VO_L_3855_T_2/7|m.25501	Pta#6A_all_VO_L_443_T_684/721|m.52806	Pta#6A_I27_VO_L_2371_T_7/23|m.62600	Pla#DCS/hiseq/c53962_g1_i2|m.29137	Pla#V/hiseq/c59076_g2_i2|m.49174	Pla#V/hiseq/c59076_g2_i4|m.49175	
poaNOG.ENOG4115G7F.meta_raw	Ppi#Pp36388|m.133015	Ppi#Pp42145|m.157698	Ppi#Pp44057|m.166047	Pta#1A_all_VO_L_15515_T_9/29|m.3136	Pta#3A_all_VO_L_834_T_10/11|m.28440	Pta#3A_I16_VO_L_2502_T_12/19|m.31738	Pla#S_1_3-6kb/021072|m.46480	
poaNOG.ENOG4115G7G.meta_raw	Ppi#Pp22308|m.76391	Ppi#Pp22309|m.76394	Ppi#Pp28520|m.99096	Ppi#Pp28521|m.99102	Ppi#Pp28522|m.99104	Ppi#Pp30139|m.106167	Ppi#Pp50142|m.186398	Ppi#Pp768|m.1385	Pta#1A_I3_VO_L_1_T_108852/136734|m.7207	Pta#6A_I25_VO_L_5_T_102454/111482|m.60818	Pla#JASS/hiseq/c48892_g1_i2|m.17205	Pla#SDN/miseq/c17306_g1_i1|m.13118	Pla#S/hiseq/c39395_g1_i4|m.25496	Pla#S/hiseq/c41624_g2_i1|m.32297	Pla#V_1kb/007895|m.873917	
poaNOG.ENOG4115G7H.meta_raw	Pla#V_1kb/010889|m.878595	
poaNOG.ENOG4115G7I.meta_raw	Pla#DCR/hiseq/c103710_g1_i1|m.105182	Pla#DCR/hiseq/c87727_g1_i2|m.52277	
poaNOG.ENOG4115G7J.meta_raw	Ppi#Pp1248|m.2561	Ppi#Pp15798|m.53976	Ppi#Pp1750|m.3854	Ppi#Pp30150|m.106207	Ppi#Pp30151|m.106208	Ppi#Pp30152|m.106209	Ppi#Pp32616|m.116455	Ppi#Pp41587|m.155234	Ppi#Pp41589|m.155236	Ppi#Pp47737|m.182161	Ppi#Pp55217|m.193090	Ppi#Pp55218|m.193093	Pta#5A_I12_VO_L_1327_T_14/15|m.43483	Pta#5A_I7_VO_L_1_T_73626/95833|m.50646	Pta#5A_I7_VO_L_1_T_73628/95833|m.50647	Pla#E1/hiseq/c44133_g2_i1|m.45689	Pla#P/miseq/c13228_g1_i1|m.6428	Pla#S_1kb_2/polished_high/000999|m.1036	
poaNOG.ENOG4115G7K.meta_raw	Ppi#Pp22057|m.75596	Ppi#Pp22058|m.75597	
poaNOG.ENOG4115G7M.meta_raw	Ppi#Pp43519|m.163785	Pta#6A_I22_VO_L_22816_T_5/8|m.58519	Pla#Basket/c23846_g2_i3|m.44789	Pla#S_3_3-6kb/023627|m.182243	Pla#V_2_3-6kb/008135|m.276183	
poaNOG.ENOG4115G7P.meta_raw	Ppi#Pp13223|m.44977	Ppi#Pp13224|m.44989	Ppi#Pp15653|m.53432	Ppi#Pp33976|m.122388	Ppi#Pp5982|m.19229	Pta#5A_I15_NT_comp25858_c0_seq12|m.45612	Pla#Neg_S1/c20408_g1_i3|m.99468	Pla#S_1kb_2/009218|m.518457	Pla#SDN/miseq/c24460_g1_i1|m.24531	
poaNOG.ENOG4115G7R.meta_raw	Ppi#Pp47006|m.178929	Ppi#Pp50057|m.186300	Pta#6A_I21_VO_L_1_T_195377/217332|m.57194	Pla#P/miseq/c22622_g1_i1|m.17021	
poaNOG.ENOG4115G7S.meta_raw	Ppi#Pp26706|m.91533	Ppi#Pp41159|m.153274	Ppi#Pp56589|m.194906	Pla#NACLR/hiseq/c21357_g1_i2|m.9880	
poaNOG.ENOG4115G7T.meta_raw	Ppi#Pp15262|m.52183	Pta#1A_I3_NT_comp39876_c0_seq1|m.6348	Pla#Wound/hiseq/c65533_g1_i1|m.33034	
poaNOG.ENOG4115G7V.meta_raw	Ppi#Pp5206|m.16305	Ppi#Pp5207|m.16315	Ppi#Pp5208|m.16320	Pta#2A_all_VO_L_8175_T_16/27|m.15816	Pla#E1/hiseq/c31107_g1_i2|m.9903	Pla#S_1_3-6kb/015709|m.34535	Pla#S_3_3-6kb/001110|m.134081	Pla#S_3_3-6kb/007954|m.149064	Pla#S_3_3-6kb/010605|m.154482	Pla#S_3_3-6kb/010809|m.154919	Pla#V_1_3-6kb/001170|m.188708	Pla#V_1_3-6kb/002504|m.192093	Pla#V_1_3-6kb/002870|m.193034	Pla#V_1_3-6kb/005511|m.199465	Pla#V_1_3-6kb/012131|m.214656	Pla#V_1kb/003610|m.867094	Pla#V_2_3-6kb/010436|m.281367	Pla#V_2_3-6kb/014924|m.291984	Pla#V_2_3-6kb/015463|m.293235	Pla#V_2_3-6kb/024017|m.313887	Pla#V_3_3-6kb/010944|m.347608	Pla#V_3_3-6kb/022736|m.374431	
poaNOG.ENOG4115G7W.meta_raw	Ppi#Pp20999|m.72082	
poaNOG.ENOG4115G7X.meta_raw	Ppi#Pp1120|m.2258	Ppi#Pp11814|m.39835	Ppi#Pp12302|m.41533	Ppi#Pp15836|m.54158	Ppi#Pp18777|m.64261	Ppi#Pp1915|m.4382	Ppi#Pp2291|m.5545	Ppi#Pp24791|m.84615	Ppi#Pp24837|m.84804	Ppi#Pp24838|m.84805	Ppi#Pp24839|m.84808	Ppi#Pp26314|m.90076	Ppi#Pp49354|m.185305	Ppi#Pp55930|m.194081	Ppi#Pp7708|m.25352	Pla#DCS_2kb/009547|m.243393	Pla#E1_2kb_2/028221|m.356324	Pla#JASS/hiseq/c57343_g4_i1|m.36807	Pla#P/miseq/c22385_g1_i1|m.16672	Pla#S_1_3-6kb/019024|m.41957	Pla#S_1_3-6kb/029888|m.66197	Pla#S_2_3-6kb/023661|m.118256	Pla#S_2_3-6kb/026096|m.123560	Pla#S_3_3-6kb/009250|m.151659	Pla#S_3_3-6kb/020005|m.174488	Pla#S_3_3-6kb/021340|m.177327	Pla#S_3_3-6kb/024920|m.185023	Pla#V_1_3-6kb/001627|m.189859	Pla#V_1_3-6kb/016505|m.224954	Pla#V_1_3-6kb/018760|m.230503	Pla#V_1_3-6kb/026236|m.248331	Pla#V_2_3-6kb/009798|m.279951	Pla#V_2_3-6kb/017729|m.298708	Pla#V_3_3-6kb/019061|m.366075	Pla#V_3_3-6kb/024841|m.379254	Pla#V_3_3-6kb/024841|m.379256	Pla#V/hiseq/c57214_g1_i2|m.42754	Pla#Wound/hiseq/c68575_g4_i1|m.41545	Pla#Wound/hiseq/c68575_g4_i2|m.41546	
poaNOG.ENOG4115G7Y.meta_raw	Ppi#Pp35826|m.130620	Ppi#Pp3782|m.10616	Ppi#Pp4691|m.14077	Ppi#Pp4692|m.14079	Ppi#Pp9912|m.33163	Pta#2A_I13_NT_comp36458_c0_seq2|m.19000	Pla#E1/hiseq/c43342_g1_i1|m.41266	Pla#V_2kb_2/010516|m.963046	Pla#V_3_3-6kb/002526|m.328488	Pla#V_3_3-6kb/010083|m.345606	
poaNOG.ENOG4115G81.meta_raw	Ppi#Pp22166|m.75922	Ppi#Pp32288|m.114983	Ppi#Pp47962|m.183019	Ppi#Pp63092|m.203441	Ppi#Pp7879|m.25902	Pta#5A_I15_VO_L_1175_T_4/28|m.46594	Pla#BRN/hiseq/c67140_g10_i1|m.42360	Pla#NACLR/hiseq/c58270_g4_i3|m.38454	Pla#S_1kb/007122|m.547487	Pla#V_2kb_2/006849|m.956096	
poaNOG.ENOG4115G82.meta_raw	Ppi#Pp27684|m.95416	Ppi#Pp27685|m.95421	Ppi#Pp27686|m.95424	Pta#1A_I3_VO_L_89614_T_3/8|m.8519	Pta#5A_I15_VO_L_28815_T_7/10|m.47309	Pla#E1/hiseq/c46370_g1_i1|m.54546	
poaNOG.ENOG4115G84.meta_raw	Ppi#Pp15175|m.51882	
poaNOG.ENOG4115G85.meta_raw	Ppi#Pp5000|m.15379	Pla#DCS1kb_3/018807|m.92460	Pla#V_1_3-6kb/009271|m.208036	
poaNOG.ENOG4115G88.meta_raw	Ppi#Pp13495|m.45939	Ppi#Pp13496|m.45949	Pta#1A_I9_VO_L_1_T_2198/116761|m.11439	Pta#6A_I27_VO_L_705_T_50/72|m.62318	Pla#BRN/hiseq/c62026_g1_i3|m.28665	Pla#DCS1kb_2/014736|m.55110	Pla#DCS2kb_3/020333|m.223590	Pla#DCS/hiseq/c52918_g2_i1|m.26390	Pla#SDN/miseq/c22327_g1_i1|m.20334	
poaNOG.ENOG4115G89.meta_raw	Pta#2A_I2_VO_L_42736_T_1/5|m.25769	Pta#6A_all_NT_comp45230_c0_seq1|m.51566	Pla#Wound/hiseq/c43281_g1_i1|m.10483	
poaNOG.ENOG4115G8C.meta_raw	Ppi#Pp36695|m.134294	Ppi#Pp36696|m.134300	Ppi#Pp36697|m.134306	Ppi#Pp36699|m.134315	Pta#1A_I9_NT_comp32687_c0_seq5|m.11253	Pla#NACLR/hiseq/c69334_g1_i1|m.70125	Pla#Neg_S1/c14464_g1_i1|m.78403	Pla#V/hiseq/c60445_g1_i1|m.54991	
poaNOG.ENOG4115G8D.meta_raw	Ppi#Pp14730|m.50278	Ppi#Pp21520|m.73748	Ppi#Pp28846|m.100691	Ppi#Pp46934|m.178555	Ppi#Pp46935|m.178560	Ppi#Pp46936|m.178566	Ppi#Pp9494|m.31628	Ppi#Pp9495|m.31636	Pta#1A_all_VO_L_7634_T_2/4|m.2138	Pta#2A_all_VO_L_12965_T_1/24|m.16485	Pta#2A_all_VO_L_12965_T_20/24|m.16487	Pta#2A_I4_VO_L_16556_T_9/49|m.27069	Pta#5A_I15_VO_L_1085_T_76/107|m.46541	Pla#DCR/hiseq/c102009_g1_i1|m.97166	Pla#DCR/hiseq/c102009_g1_i2|m.97169	Pla#DCS1kb_2/009576|m.48155	Pla#M_S1/c30597_g1_i1|m.140164	Pla#M_S1/c36657_g6_i1|m.162930	
poaNOG.ENOG4115G8F.meta_raw	Ppi#Pp23300|m.79806	Ppi#Pp24202|m.82606	Ppi#Pp34658|m.125446	Pta#3A_I19_VO_L_38159_T_17/27|m.35811	Pla#JASS/hiseq/c51664_g1_i1|m.21861	Pla#S_2_3-6kb/001500|m.70726	
poaNOG.ENOG4115G8G.meta_raw	Ppi#Pp15046|m.51407	
poaNOG.ENOG4115G8I.meta_raw	Pta#1A_all_VO_L_13549_T_46/63|m.2821	Pta#1A_all_VO_L_13549_T_49/63|m.2823	Pta#1A_I5_VO_L_2441_T_68/87|m.9821	Pta#5A_all_VO_L_708_T_61/135|m.40627	Pla#BRN/hiseq/c55736_g2_i3|m.19385	Pla#DCS1kb_1/007693|m.10010	Pla#DCS_2kb/022234|m.260526	Pla#S_1kb_2/005522|m.512562	
poaNOG.ENOG4115G8J.meta_raw	Ppi#Pp7131|m.23363	Pta#2A_all_VO_L_1733_T_51/132|m.15217	Pla#P/miseq/c24247_g3_i2|m.19974	Pla#S_3_3-6kb/001608|m.135278	Pla#SDN/miseq/c21260_g1_i1|m.18633	
poaNOG.ENOG4115G8K.meta_raw	Pta#1A_all_VO_L_19792_T_1/1|m.3379	Pta#1A_I5_VO_L_2272_T_38/65|m.9799	Pta#1A_I5_VO_L_2272_T_49/65|m.9801	Pla#M_S1/c37334_g1_i4|m.166963	Pla#V_2kb/020167|m.1022391	Pla#Wound/hiseq/c73488_g1_i2|m.64380	
poaNOG.ENOG4115G8P.meta_raw	Ppi#Pp31767|m.112941	Ppi#Pp37471|m.137470	Ppi#Pp40225|m.149354	Pla#V_2kb_1/007758|m.918507	
poaNOG.ENOG4115G8R.meta_raw	Pla#E1/hiseq/c45325_g1_i3|m.53344	Pla#SDN/miseq/c30773_g2_i2|m.45222	
poaNOG.ENOG4115G8S.meta_raw	Ppi#Pp38317|m.141188	
poaNOG.ENOG4115G8T.meta_raw	Ppi#Pp38837|m.143310	Ppi#Pp50835|m.187278	Pta#1A_I9_NT_comp92995_c0_seq1|m.11408	Pla#DCS2kb_1/polished_high/000407|m.489	
poaNOG.ENOG4115G8V.meta_raw	Ppi#Pp13259|m.45120	Ppi#Pp2099|m.4956	Ppi#Pp55418|m.193388	Ppi#Pp7393|m.24338	Ppi#Pp7394|m.24340	Ppi#Pp8212|m.27102	Pla#BRS/miseq/c29608_g2_i4|m.49252	Pla#E1/hiseq/c44329_g4_i3|m.46885	
poaNOG.ENOG4115G8Y.meta_raw	Ppi#Pp46007|m.174626	Ppi#Pp46008|m.174630	Ppi#Pp46009|m.174634	Ppi#Pp9325|m.30946	Pta#5A_I14_NT_comp24624_c0_seq14|m.44788	Pla#DCR/hiseq/c105339_g1_i1|m.113956	Pla#DCR/hiseq/c110336_g1_i2|m.142705	Pla#NACLR/hiseq/c63525_g1_i4|m.50316	Pla#SDN/miseq/c46845_g1_i1|m.64248	Pla#Wound/hiseq/c68308_g2_i2|m.40770	
poaNOG.ENOG4115G8Z.meta_raw	Ppi#Pp41331|m.154070	Ppi#Pp41332|m.154077	Ppi#Pp41333|m.154082	Pla#BRN/hiseq/c63475_g1_i1|m.31728	Pla#JASS/hiseq/c54802_g2_i1|m.29206	
poaNOG.ENOG4115G92.meta_raw	Ppi#Pp39619|m.146658	
poaNOG.ENOG4115G93.meta_raw	Ppi#Pp5646|m.17905	Ppi#Pp5648|m.17921	Ppi#Pp5649|m.17938	Ppi#Pp61639|m.201445	
poaNOG.ENOG4115G94.meta_raw	Ppi#Pp20051|m.68900	Ppi#Pp20052|m.68903	Ppi#Pp35948|m.131084	Ppi#Pp35949|m.131087	Ppi#Pp64040|m.204665	Pta#2A_all_VO_L_112208_T_21/26|m.17321	Pta#2A_all_VO_L_114028_T_2/4|m.17370	Pla#BRN/hiseq/c54008_g2_i2|m.17658	Pla#BRN/hiseq/c63307_g1_i2|m.31366	Pla#BRN/hiseq/c63307_g1_i3|m.31370	Pla#E1_2kb/023635|m.423696	Pla#V/hiseq/c38919_g1_i1|m.12718	
poaNOG.ENOG4115G96.meta_raw	Ppi#Pp42610|m.159828	Ppi#Pp44561|m.168338	Pta#5A_I13_VO_L_250_T_4/5|m.44203	Pla#DCS1kb_1/005760|m.7463	Pla#V/hiseq/c66169_g1_i1|m.83826	
poaNOG.ENOG4115G99.meta_raw	Ppi#Pp11558|m.38856	Ppi#Pp2880|m.7520	Ppi#Pp46515|m.176813	Ppi#Pp7070|m.23166	Ppi#Pp710|m.1260	
poaNOG.ENOG4115G9A.meta_raw	Ppi#Pp12222|m.41288	Ppi#Pp12223|m.41290	Ppi#Pp34587|m.125178	Ppi#Pp5960|m.19134	Ppi#Pp61113|m.200741	Pta#1A_I11_VO_L_1_T_217839/226447|m.5599	Pla#V/hiseq/c52667_g1_i2|m.30590	Pla#V/hiseq/c61770_g1_i1|m.61763	Pla#V/hiseq/c61770_g2_i1|m.61764	
poaNOG.ENOG4115G9B.meta_raw	Ppi#Pp29079|m.101622	Ppi#Pp42806|m.160685	Pla#NACLR/hiseq/c54445_g1_i2|m.32925	Pla#RF-V_3/polished_high/004527|m.4680	Pla#S_1_3-6kb/029264|m.64828	Pla#S_2_3-6kb/002420|m.72775	Pla#S_2_3-6kb/029064|m.130223	Pla#S_3_3-6kb/018317|m.170946	Pla#V_2_3-6kb/005299|m.269622	
poaNOG.ENOG4115G9C.meta_raw	Pta#3A_I19_VO_L_1_T_90613/241978|m.34620	
poaNOG.ENOG4115G9D.meta_raw	Ppi#Pp25220|m.86177	Ppi#Pp39334|m.145452	
poaNOG.ENOG4115G9E.meta_raw	Ppi#Pp8451|m.27968	Pla#S_3_3-6kb/019875|m.174182	
poaNOG.ENOG4115G9F.meta_raw	Ppi#Pp18088|m.61849	Ppi#Pp4768|m.14424	Pla#M_S1/c25632_g1_i2|m.129416	
poaNOG.ENOG4115G9G.meta_raw	Ppi#Pp18953|m.64861	Ppi#Pp18954|m.64877	Ppi#Pp18955|m.64892	Ppi#Pp22684|m.77681	Pta#1A_all_VO_L_197411_T_22/32|m.4207	Pta#1A_all_VO_L_50625_T_7/8|m.3618	Pta#5A_all_VO_L_2_T_166729/409051|m.39200	Pta#5A_all_VO_L_2_T_166734/409051|m.39204	Pla#JASS/hiseq/c59601_g2_i3|m.46221	Pla#K_S1/c27257_g2_i1|m.218247	Pla#Neg_S1/c15399_g1_i4|m.80833	
poaNOG.ENOG4115G9H.meta_raw	Ppi#Pp38880|m.143477	Pta#3A_I20_VO_L_1349_T_4/16|m.36870	Pla#BRN/hiseq/c62307_g1_i1|m.29237	
poaNOG.ENOG4115G9I.meta_raw	Ppi#Pp39912|m.147933	Ppi#Pp39913|m.147934	Pta#1A_I5_VO_L_2591_T_13/14|m.9845	Pla#BRN/hiseq/c10706_g2_i1|m.2347	Pla#JASS/hiseq/c48928_g1_i1|m.17283	
poaNOG.ENOG4115G9J.meta_raw	Ppi#Pp32932|m.117852	Ppi#Pp7819|m.25702	Pla#DCS_1kb/polished_high/000580|m.754	
poaNOG.ENOG4115G9K.meta_raw	Ppi#Pp14669|m.50081	Ppi#Pp15522|m.53013	Ppi#Pp3150|m.8344	Ppi#Pp3151|m.8345	Ppi#Pp55487|m.193474	Pla#JASS/hiseq/c51866_g1_i3|m.22275	Pla#S_1kb_1/008133|m.484971	Pla#V/hiseq/c52353_g1_i1|m.29802	
poaNOG.ENOG4115G9M.meta_raw	Ppi#Pp17476|m.59683	Ppi#Pp31724|m.112790	Ppi#Pp5366|m.16919	Ppi#Pp5367|m.16922	Ppi#Pp5368|m.16931	Pla#M_S1/c35261_g1_i3|m.155956	Pla#SDN/miseq/c31619_g1_i2|m.50052	Pla#V/hiseq/c55068_g1_i2|m.36665	
poaNOG.ENOG4115G9P.meta_raw	Ppi#Pp17070|m.58334	Ppi#Pp17072|m.58337	Pla#RF-V_3/polished_high/000945|m.1282	
poaNOG.ENOG4115G9Q.meta_raw	Ppi#Pp23670|m.80944	Ppi#Pp24525|m.83728	Ppi#Pp31874|m.113378	Ppi#Pp34065|m.122744	Pta#6A_all_VO_L_7819_T_7/16|m.53553	Pta#6A_I23_VO_L_1_T_32504/165398|m.58821	Pla#BRN/hiseq/c61949_g1_i1|m.28486	Pla#BRN/hiseq/c61949_g1_i3|m.28488	Pla#NACLR/hiseq/c73519_g1_i2|m.84149	Pla#S_2kb_3/polished_high/000988|m.994	
poaNOG.ENOG4115G9S.meta_raw	Ppi#Pp18720|m.64055	Ppi#Pp28358|m.98380	Pla#K_S1/c25102_g1_i1|m.210990	Pla#Neg_S1/c15771_g1_i1|m.81824	
poaNOG.ENOG4115G9U.meta_raw	Ppi#Pp31474|m.111795	Pta#6A_I21_VO_L_1_T_130163/217332|m.56949	Pla#S/hiseq/c40816_g1_i1|m.29688	
poaNOG.ENOG4115G9V.meta_raw	Ppi#Pp10572|m.35378	Ppi#Pp2373|m.5841	Ppi#Pp61414|m.201136	Pla#BRN/hiseq/c19157_g1_i1|m.4351	
poaNOG.ENOG4115G9W.meta_raw	Ppi#Pp31971|m.113730	Ppi#Pp31972|m.113743	Ppi#Pp52172|m.189143	Pta#3A_I16_VO_L_2253_T_19/31|m.31688	Pla#E1/hiseq/c43059_g1_i1|m.39807	Pla#P/miseq/c33264_g1_i3|m.49482	Pla#V/hiseq/c55353_g2_i1|m.37422	
poaNOG.ENOG4115G9X.meta_raw	Ppi#Pp22223|m.76110	Ppi#Pp27211|m.93458	Ppi#Pp27212|m.93466	Ppi#Pp27213|m.93473	Ppi#Pp29597|m.103839	Ppi#Pp30166|m.106267	Ppi#Pp47662|m.181855	Ppi#Pp47664|m.181863	Pta#1A_all_VO_L_77400_T_2/6|m.3748	Pta#1A_I8_VO_L_3_T_7306/67407|m.10530	Pta#5A_all_VO_L_2_T_216617/409051|m.39455	Pta#5A_all_VO_L_2_T_216664/409051|m.39456	Pta#6A_all_VO_L_7861_T_625/685|m.53565	Pla#K_S1/c29293_g2_i2|m.226964	Pla#S_1_3-6kb/023349|m.51554	Pla#S/hiseq/c46138_g1_i1|m.55223	
poaNOG.ENOG4115G9Y.meta_raw	Ppi#Pp46778|m.177891	Ppi#Pp46779|m.177900	
poaNOG.ENOG4115GA0.meta_raw	Ppi#Pp11931|m.40248	Ppi#Pp11932|m.40253	Ppi#Pp48316|m.183911	Ppi#Pp9181|m.30428	Pla#DCR/hiseq/c5164_g1_i2|m.1760	Pla#S_1kb/009316|m.551128	Pla#V_1_3-6kb/016074|m.223929	
poaNOG.ENOG4115GA1.meta_raw	Ppi#Pp1517|m.3224	Ppi#Pp43520|m.163791	Ppi#Pp4362|m.12792	Ppi#Pp4363|m.12798	Ppi#Pp4364|m.12804	Pla#P/miseq/c22865_g1_i2|m.17432	Pla#SDN/miseq/c24086_g1_i1|m.23745	Pla#V/hiseq/c56207_g6_i1|m.39834	
poaNOG.ENOG4115GA2.meta_raw	Ppi#Pp28106|m.97254	Ppi#Pp28109|m.97277	Ppi#Pp28112|m.97295	Ppi#Pp28114|m.97315	Ppi#Pp28116|m.97335	Pta#2A_all_VO_L_10238_T_20/36|m.16153	Pta#3A_I18_VO_L_1666_T_52/71|m.33445	Pla#SDN/miseq/c28978_g1_i1|m.37530	Pla#Wound/hiseq/c66549_g2_i1|m.35680	
poaNOG.ENOG4115GA3.meta_raw	Ppi#Pp31127|m.110355	Ppi#Pp35622|m.129820	Pta#5A_I16_VO_L_197_T_71/169|m.49031	Pla#V1_2kb/polished_high/001270|m.1229	Pla#V_2_3-6kb/017670|m.298571	
poaNOG.ENOG4115GA4.meta_raw	Ppi#Pp10683|m.35719	Ppi#Pp10684|m.35722	Ppi#Pp4538|m.13506	Ppi#Pp4539|m.13510	Ppi#Pp4540|m.13512	Pta#1A_all_NT_comp107377_c0_seq7|m.451	Pta#2A_I15_VO_L_14100_T_7/10|m.22594	Pla#E1/hiseq/c42092_g1_i2|m.35386	Pla#K_S1/c27275_g1_i1|m.218300	
poaNOG.ENOG4115GA6.meta_raw	Ppi#Pp31236|m.110833	Pla#DCR/hiseq/c59333_g1_i3|m.20691	
poaNOG.ENOG4115GA7.meta_raw	Pta#6A_I25_VO_L_5_T_57447/111482|m.60590	
poaNOG.ENOG4115GA8.meta_raw	Ppi#Pp44729|m.169093	Ppi#Pp44731|m.169104	
poaNOG.ENOG4115GA9.meta_raw	Ppi#Pp67061|m.208295	
poaNOG.ENOG4115GAA.meta_raw	Ppi#Pp23101|m.79124	Ppi#Pp25462|m.87049	Pta#2A_I15_VO_L_1_T_97231/133144|m.21553	Pla#BRN/hiseq/c70000_g5_i3|m.54345	Pla#M_S1/c30242_g1_i2|m.139227	Pla#SDN/miseq/c26533_g1_i1|m.29785	
poaNOG.ENOG4115GAC.meta_raw	Ppi#Pp5977|m.19207	Pla#Wound/hiseq/c60623_g1_i3|m.23480	
poaNOG.ENOG4115GAD.meta_raw	Ppi#Pp12870|m.43667	Ppi#Pp12871|m.43668	Ppi#Pp13045|m.44305	Ppi#Pp23310|m.79829	Ppi#Pp23311|m.79832	Ppi#Pp58454|m.197289	Ppi#Pp66679|m.207865	Pta#1A_all_VO_L_11901_T_21/40|m.2517	Pla#Basket/c15176_g1_i3|m.17064	Pla#BRN/hiseq/c51440_g1_i1|m.15367	Pla#V_1kb/002686|m.865617	
poaNOG.ENOG4115GAE.meta_raw	Ppi#Pp3477|m.9536	Ppi#Pp40783|m.151753	Pla#S_2_3-6kb/022285|m.115372	Pla#S_3_3-6kb/017073|m.168323	Pla#S_3_3-6kb/018759|m.171880	
poaNOG.ENOG4115GAF.meta_raw	Ppi#Pp48288|m.183866	Ppi#Pp54763|m.192456	
poaNOG.ENOG4115GAH.meta_raw	Ppi#Pp22028|m.75504	Ppi#Pp40639|m.151059	Ppi#Pp40643|m.151077	Pta#5A_I12_VO_L_917_T_42/63|m.43374	Pla#BRN/hiseq/c57144_g1_i1|m.21130	Pla#DCR/hiseq/c4534_g1_i1|m.1404	Pla#SDN/miseq/c57358_g1_i1|m.69863	Pla#SDN/miseq/c59172_g1_i1|m.70855	
poaNOG.ENOG4115GAJ.meta_raw	Ppi#Pp13247|m.45068	Ppi#Pp15698|m.53605	Pla#BRN/hiseq/c53207_g1_i1|m.16924	
poaNOG.ENOG4115GAK.meta_raw	Ppi#Pp24493|m.83620	Pta#6A_I27_VO_L_4537_T_2/3|m.62794	Pla#E1/hiseq/c45735_g1_i1|m.54281	Pla#K_S1/c5282_g1_i1|m.182333	Pla#V/hiseq/c51351_g2_i1|m.27666	
poaNOG.ENOG4115GAN.meta_raw	Ppi#Pp11354|m.38201	Ppi#Pp11355|m.38207	Pla#E1_2kb_1/polished_high/000753|m.890	
poaNOG.ENOG4115GAP.meta_raw	Ppi#Pp2398|m.5893	Ppi#Pp47297|m.180272	Ppi#Pp47298|m.180281	Ppi#Pp6826|m.22275	Ppi#Pp6827|m.22278	Pta#1A_all_VO_L_79457_T_10/18|m.3870	Pta#5A_I7_VO_L_1_T_1520/95833|m.50099	Pla#Basket/c20083_g1_i1|m.29862	Pla#BRN/hiseq/c70601_g3_i2|m.57510	Pla#BRS/miseq/c19897_g1_i1|m.20095	Pla#BRS/miseq/c26107_g1_i3|m.35414	
poaNOG.ENOG4115GAQ.meta_raw	Ppi#Pp39903|m.147895	Pla#M_S1/c15662_g1_i1|m.119369	
poaNOG.ENOG4115GAR.meta_raw	Ppi#Pp13164|m.44732	Ppi#Pp38923|m.143672	Pta#3A_I19_VO_L_1_T_116812/241978|m.34726	Pla#DCR/hiseq/c104746_g1_i1|m.110692	Pla#V/hiseq/c59567_g1_i1|m.51104	
poaNOG.ENOG4115GAS.meta_raw	Ppi#Pp36616|m.133917	Pta#5A_I16_VO_L_2001_T_29/34|m.49228	Pla#DCS_1kb/018283|m.123286	Pla#NACLR/hiseq/c56329_g1_i2|m.35401	Pla#S_1kb_1/008479|m.485581	Pla#V1_1kb_1/001111|m.697688	
poaNOG.ENOG4115GAT.meta_raw	Ppi#Pp18203|m.62340	Ppi#Pp2166|m.5159	Ppi#Pp2167|m.5162	Ppi#Pp35117|m.127566	Ppi#Pp55050|m.192865	
poaNOG.ENOG4115GAU.meta_raw	Ppi#Pp12772|m.43361	Ppi#Pp15997|m.54705	Ppi#Pp29331|m.102688	Ppi#Pp37806|m.138946	Ppi#Pp37807|m.138947	Ppi#Pp38686|m.142710	Ppi#Pp39906|m.147904	Ppi#Pp7369|m.24257	Ppi#Pp8240|m.27195	Pta#2A_I2_VO_L_1322_T_45/101|m.25155	Pta#2A_I2_VO_L_1322_T_46/101|m.25156	Pta#3A_I18_VO_L_2_T_51004/136250|m.32667	Pta#3A_I18_VO_L_2_T_6135/136250|m.32476	Pta#5A_all_VO_L_4992_T_83/113|m.41024	Pta#6A_I27_VO_L_1_T_14395/52656|m.61829	Pla#DCS1kb_3/000834|m.68684	Pla#DCS1kb_3/002227|m.70614	Pla#E1_2kb/031660|m.433609	Pla#K_S1/c28242_g1_i2|m.222169	Pla#Wound/hiseq/c70065_g1_i2|m.47064	
poaNOG.ENOG4115GAV.meta_raw	Ppi#Pp12257|m.41396	Ppi#Pp12337|m.41676	Ppi#Pp47508|m.181183	Ppi#Pp47510|m.181190	Ppi#Pp58112|m.196829	Ppi#Pp63388|m.203878	Pla#Wound/hiseq/c73892_g3_i2|m.66898	
poaNOG.ENOG4115GAW.meta_raw	Pta#1A_I5_VO_L_1754_T_103/108|m.9714	Pta#2A_I10_NT_comp20783_c0_seq1|m.17555	Pta#2A_I10_NT_comp27723_c0_seq1|m.17581	Pta#2A_I15_VO_L_2495_T_23/179|m.22203	Pta#5A_I16_VO_L_4_T_31933/214906|m.47892	Pla#BRN/hiseq/c71246_g2_i1|m.61054	Pla#DCS1kb_3/014815|m.87161	Pla#P/miseq/c26670_g1_i1|m.25421	
poaNOG.ENOG4115GAX.meta_raw	Ppi#Pp37554|m.137915	Ppi#Pp37555|m.137921	Ppi#Pp37556|m.137923	Ppi#Pp37557|m.137926	Ppi#Pp51719|m.188502	Pla#S_3_3-6kb/015161|m.164158	Pla#V/hiseq/c33071_g1_i1|m.9302	
poaNOG.ENOG4115GAY.meta_raw	Ppi#Pp12007|m.40565	Ppi#Pp12956|m.43973	Ppi#Pp25234|m.86220	Ppi#Pp30225|m.106473	Ppi#Pp3202|m.8550	Ppi#Pp37186|m.136343	Ppi#Pp41039|m.152711	Ppi#Pp7698|m.25321	Pta#2A_all_VO_L_8321_T_27/36|m.15839	Pta#5A_all_VO_L_6977_T_105/113|m.41373	Pla#BRN/hiseq/c72309_g2_i5|m.67624	Pla#DCR/hiseq/c109189_g1_i2|m.141260	Pla#S_3_3-6kb/007874|m.148899	Pla#SDN/miseq/c30728_g3_i1|m.44971	Pla#V_3_3-6kb/009796|m.344940	Pla#Wound/hiseq/c66167_g1_i1|m.34645	
poaNOG.ENOG4115GB0.meta_raw	Ppi#Pp40000|m.148270	Ppi#Pp40001|m.148273	Ppi#Pp40002|m.148277	Pla#Wound/hiseq/c65959_g1_i3|m.34074	
poaNOG.ENOG4115GB1.meta_raw	Ppi#Pp1626|m.3530	Ppi#Pp36933|m.135347	Ppi#Pp46954|m.178639	Ppi#Pp46955|m.178649	Ppi#Pp9075|m.30109	Pta#2A_I10_OT_comp29488_c0_seq29|m.17712	Pla#S_1_3-6kb/028165|m.62340	Pla#S_2_3-6kb/003829|m.75972	Pla#V_2_3-6kb/006753|m.273028	
poaNOG.ENOG4115GB2.meta_raw	Ppi#Pp43758|m.164782	Pta#1A_I5_VO_L_964_T_62/125|m.9517	Pla#V1_1kb_1/polished_high/002413|m.2481	
poaNOG.ENOG4115GB4.meta_raw	Ppi#Pp5254|m.16536	
poaNOG.ENOG4115GB5.meta_raw	Ppi#Pp13054|m.44329	Ppi#Pp13055|m.44337	Ppi#Pp30219|m.106461	Ppi#Pp30221|m.106463	Ppi#Pp36967|m.135482	Ppi#Pp36969|m.135492	Ppi#Pp877|m.1674	Ppi#Pp883|m.1686	Pta#1A_I5_VO_L_2992_T_135/144|m.9908	Pta#2A_I13_NT_comp40295_c0_seq11|m.19100	Pta#2A_I2_OT_comp33939_c0_seq24|m.24010	Pta#2A_I2_VO_L_1_T_88064/104199|m.24738	Pta#3A_I19_VO_L_1_T_20026/241978|m.34313	Pta#5A_all_NT_comp98884_c0_seq20|m.38117	Pta#5A_I14_VO_L_5730_T_7/72|m.45386	Pta#6A_all_VO_L_7_T_34833/72082|m.52535	Pla#BRN/hiseq/c69172_g1_i4|m.50427	Pla#DCR/hiseq/c106229_g2_i3|m.119408	Pla#K_S1/c26781_g1_i4|m.216401	Pla#K_S1/c26781_g1_i6|m.216406	Pla#S_1_3-6kb/027017|m.59736	Pla#V_1kb/013807|m.883233	
poaNOG.ENOG4115GB6.meta_raw	Ppi#Pp31264|m.110955	Ppi#Pp31275|m.111004	Pta#5A_I16_VO_L_4_T_154742/214906|m.48635	Pla#JASS/hiseq/c50816_g4_i1|m.20226	Pla#S_2kb/018011|m.684791	Pla#SDN/miseq/c28029_g2_i1|m.34122	
poaNOG.ENOG4115GB9.meta_raw	Ppi#Pp46834|m.178177	Ppi#Pp7161|m.23475	Pta#1A_I5_VO_L_1_T_34730/64687|m.8960	Pla#DCR/hiseq/c103178_g1_i2|m.102599	
poaNOG.ENOG4115GBB.meta_raw	Ppi#Pp17305|m.59130	Ppi#Pp21224|m.72792	Ppi#Pp23609|m.80747	Ppi#Pp28084|m.97149	Ppi#Pp28085|m.97152	Ppi#Pp28086|m.97156	Ppi#Pp28087|m.97158	Ppi#Pp34482|m.124644	Ppi#Pp35191|m.127912	Ppi#Pp35192|m.127916	Ppi#Pp43397|m.163248	Pta#1A_all_NT_comp110010_c0_seq10|m.560	Pta#1A_I11_NT_comp47215_c0_seq9|m.4409	Pta#1A_I9_VO_L_1_T_19726/116761|m.11505	Pta#3A_I16_NT_comp36242_c0_seq5|m.30509	Pta#3A_I16_VO_L_209_T_14/66|m.31192	Pta#3A_I16_VO_L_209_T_29/66|m.31194	Pta#3A_I18_VO_L_1908_T_37/63|m.33511	Pta#3A_I18_VO_L_1908_T_41/63|m.33513	Pta#5A_I14_VO_L_91_T_19/63|m.44939	Pta#5A_I14_VO_L_91_T_26/63|m.44941	Pta#5A_I16_VO_L_4_T_94809/214906|m.48260	Pta#6A_I20_VO_L_26678_T_5/5|m.56295	Pta#6A_I22_VO_L_1719_T_39/83|m.58305	Pta#6A_I22_VO_L_1719_T_51/83|m.58308	Pta#6A_I22_VO_L_1719_T_64/83|m.58309	Pta#6A_I27_VO_L_4358_T_17/32|m.62781	Pta#6A_I27_VO_L_4358_T_21/32|m.62783	Pla#BRN/hiseq/c63687_g1_i1|m.32230	Pla#BRN/hiseq/c63687_g1_i2|m.32231	Pla#BRS/miseq/c12446_g1_i1|m.9481	Pla#DCR/hiseq/c105661_g1_i1|m.115768	Pla#JASS/hiseq/c53017_g1_i2|m.24676	Pla#JASS/hiseq/c56586_g1_i1|m.34246	Pla#NACLR/hiseq/c68358_g1_i1|m.65656	Pla#P/miseq/c42960_g1_i1|m.55324	Pla#SDN/miseq/c29084_g3_i1|m.37950	Pla#SDN/miseq/c36806_g1_i1|m.59117	Pla#V1_1kb_3/polished_high/001453|m.1395	Pla#Wound/hiseq/c69610_g2_i1|m.45238	
poaNOG.ENOG4115GBD.meta_raw	Pta#1A_I11_VO_L_1_T_57645/226447|m.4829	Pta#5A_I13_VO_L_32444_T_6/6|m.44725	Pta#5A_I14_NT_comp22496_c0_seq1|m.44768	Pla#DCR/hiseq/c105916_g2_i2|m.117257	Pla#S/hiseq/c36264_g4_i2|m.18442	
poaNOG.ENOG4115GBE.meta_raw	Ppi#Pp38704|m.142783	Ppi#Pp38705|m.142788	Pta#1A_all_VO_L_93027_T_11/16|m.4083	Pla#DCR/hiseq/c89963_g1_i1|m.57445	Pla#P/miseq/c25918_g1_i1|m.23621	
poaNOG.ENOG4115GBF.meta_raw	Ppi#Pp42582|m.159722	Pta#1A_all_OT_comp98799_c0_seq1|m.952	Pta#2A_I15_VO_L_1_T_72816/133144|m.21408	Pta#5A_I13_VO_L_24479_T_5/17|m.44702	Pla#K_S1/c25993_g2_i2|m.213729	Pla#S/hiseq/c41549_g2_i1|m.32057	
poaNOG.ENOG4115GBG.meta_raw	Ppi#Pp24178|m.82519	Ppi#Pp26609|m.91159	Ppi#Pp28300|m.98143	Ppi#Pp28312|m.98191	Ppi#Pp29562|m.103655	Ppi#Pp30356|m.107027	Ppi#Pp30357|m.107034	Ppi#Pp35686|m.130055	Ppi#Pp35687|m.130058	Ppi#Pp43391|m.163229	Ppi#Pp473|m.753	Ppi#Pp5546|m.17580	Pta#1A_all_VO_L_7152_T_86/406|m.2107	Pta#1A_all_VO_L_77853_T_7/8|m.3774	Pta#1A_I8_VO_L_3_T_63801/67407|m.10786	Pta#1A_I9_VO_L_1_T_1032/116761|m.11428	Pta#2A_all_VO_L_11503_T_16/17|m.16312	Pta#2A_all_VO_L_1_T_89038/181832|m.14496	Pta#2A_I15_VO_L_1_T_91164/133144|m.21524	Pta#3A_all_VO_L_1171_T_24/34|m.28504	Pta#3A_I20_VO_L_1_T_11583/85822|m.36102	Pta#5A_all_NT_comp83732_c0_seq1|m.37663	Pta#5A_all_NT_comp93214_c0_seq19|m.37828	Pta#5A_all_NT_comp93214_c0_seq8|m.37831	Pta#5A_I7_VO_L_1_T_3669/95833|m.50108	Pta#5A_I7_VO_L_1_T_65923/95833|m.50604	Pta#6A_I23_NT_comp40803_c0_seq1|m.58613	Pta#6A_I27_VO_L_1_T_41228/52656|m.62062	Pla#BRN/hiseq/c67302_g1_i1|m.42958	Pla#BRS/miseq/c28387_g1_i2|m.43557	Pla#DCS1kb_2/009037|m.47442	Pla#DCS1kb_3/020939|m.95321	Pla#DCS/hiseq/c53163_g1_i1|m.26987	Pla#E1_2kb_2/000360|m.323776	Pla#E1_2kb_2/polished_high/002418|m.2640	Pla#JASS/hiseq/c60531_g2_i10|m.51296	Pla#NACLR/hiseq/c68726_g2_i3|m.67312	Pla#P/miseq/c31510_g2_i2|m.41489	Pla#P/miseq/c58169_g1_i1|m.59532	Pla#SDN/miseq/c28162_g1_i4|m.34596	Pla#V1_1kb_3/014680|m.806085	
poaNOG.ENOG4115GBI.meta_raw	Ppi#Pp14942|m.51009	Ppi#Pp15564|m.53166	Ppi#Pp45374|m.171876	Ppi#Pp9556|m.31851	Pta#6A_all_VO_L_7_T_30722/72082|m.52520	Pla#V/hiseq/c40353_g1_i2|m.13987	Pla#V/hiseq/c47936_g1_i1|m.21583	
poaNOG.ENOG4115GBN.meta_raw	Ppi#Pp25296|m.86461	Ppi#Pp32392|m.115460	Ppi#Pp32397|m.115495	Pla#Basket/c20136_g1_i1|m.30063	Pla#K_S1/c28098_g2_i3|m.221541	
poaNOG.ENOG4115GBP.meta_raw	Ppi#Pp1210|m.2450	
poaNOG.ENOG4115GBQ.meta_raw	Ppi#Pp38674|m.142666	
poaNOG.ENOG4115GBR.meta_raw	Ppi#Pp10981|m.36874	Ppi#Pp16174|m.55312	Ppi#Pp21419|m.73422	Ppi#Pp22449|m.76871	Ppi#Pp27702|m.95458	Ppi#Pp27703|m.95463	Ppi#Pp27704|m.95468	Ppi#Pp27746|m.95677	Ppi#Pp27747|m.95680	Ppi#Pp32882|m.117636	Ppi#Pp32883|m.117641	Ppi#Pp43942|m.165552	Pta#1A_I3_VO_L_3507_T_27/32|m.7988	Pta#5A_I12_OT_comp23096_c0_seq1|m.42822	Pta#6A_all_VO_L_19217_T_51/84|m.54315	Pla#DCS1kb_3/019718|m.93683	Pla#E1/hiseq/c43983_g2_i3|m.44979	Pla#E1/hiseq/c43983_g2_i4|m.44980	Pla#E1/hiseq/c43983_g2_i5|m.44982	Pla#JASS/hiseq/c61516_g4_i3|m.57184	Pla#Neg_S1/c15835_g1_i1|m.81991	Pla#SDN/miseq/c20265_g1_i1|m.17087	
poaNOG.ENOG4115GBS.meta_raw	Ppi#Pp25569|m.87365	Pla#E1_2kb_2/015872|m.341814	
poaNOG.ENOG4115GBT.meta_raw	Ppi#Pp66765|m.207955	
poaNOG.ENOG4115GBU.meta_raw	Ppi#Pp21918|m.75106	Ppi#Pp21920|m.75112	Ppi#Pp30726|m.108552	Ppi#Pp37984|m.139693	
poaNOG.ENOG4115GBV.meta_raw	Ppi#Pp11703|m.39407	Ppi#Pp19462|m.66719	Pla#RF-V_2/polished_high/005778|m.5857	
poaNOG.ENOG4115GBW.meta_raw	Ppi#Pp13534|m.46073	Ppi#Pp31788|m.113008	Ppi#Pp31791|m.113022	Ppi#Pp55600|m.193614	Pta#2A_I15_VO_L_1_T_114609/133144|m.21653	Pta#5A_all_VO_L_91009_T_23/76|m.42487	Pla#DCR/hiseq/c97750_g1_i2|m.80052	Pla#K_S1/c27853_g3_i1|m.220557	
poaNOG.ENOG4115GBX.meta_raw	Ppi#Pp14002|m.47716	Ppi#Pp14003|m.47720	Ppi#Pp14004|m.47724	Ppi#Pp20132|m.69152	Ppi#Pp46183|m.175344	Ppi#Pp46185|m.175354	Ppi#Pp5786|m.18446	Ppi#Pp61893|m.201805	Ppi#Pp66484|m.207598	Ppi#Pp66485|m.207601	Pta#1A_I3_VO_L_1_T_65135/136734|m.6987	Pta#1A_I9_VO_L_165_T_1/4|m.12063	Pta#2A_I10_VO_L_2_T_36214/51732|m.17931	Pta#2A_I10_VO_L_2_T_36232/51732|m.17935	Pta#2A_I4_VO_L_1_T_83757/124638|m.26521	Pta#3A_I16_VO_L_2_T_43876/60890|m.30922	Pta#3A_I16_VO_L_526_T_5/6|m.31274	Pta#5A_all_VO_L_1399_T_47/78|m.40711	Pta#5A_I16_NT_comp40832_c0_seq1|m.47511	Pta#6A_I20_VO_L_1_T_117856/133533|m.55713	Pta#6A_I27_NT_comp35243_c0_seq8|m.61544	Pta#6A_I27_VO_L_1_T_49000/52656|m.62156	Pla#DCS_1kb/015672|m.119707	Pla#DCS_1kb/019653|m.125159	Pla#DCS1kb_1/002118|m.2736	Pla#E1_2kb_2/023044|m.350112	Pla#NACLR/hiseq/c70926_g6_i1|m.78832	Pla#NACLR/hiseq/c70926_g6_i2|m.78836	Pla#Neg_S1/c16022_g1_i2|m.82544	Pla#S_1kb/016286|m.562344	Pla#SDN/miseq/c47864_g1_i1|m.64967	Pla#S/hiseq/c35987_g1_i1|m.17881	Pla#V1_1kb_3/013506|m.804332	Pla#V_1kb/007083|m.872613	
poaNOG.ENOG4115GBY.meta_raw	Ppi#Pp4919|m.15081	Pla#DCR/hiseq/c113522_g1_i1|m.144860	Pla#DCR/hiseq/c113522_g1_i2|m.144863	Pla#E1/hiseq/c27526_g1_i1|m.6950	
poaNOG.ENOG4115GC0.meta_raw	Ppi#Pp34040|m.122659	Ppi#Pp34043|m.122673	Ppi#Pp38379|m.141427	Pta#1A_all_VO_L_11363_T_85/105|m.2465	Pta#1A_I8_OT_comp26986_c0_seq1|m.10517	Pta#2A_all_VO_L_1_T_93174/181832|m.14512	Pta#5A_all_VO_L_105836_T_2/15|m.42572	Pla#BRN/hiseq/c68058_g1_i1|m.45851	Pla#DCR/hiseq/c102968_g3_i2|m.101573	Pla#E1/hiseq/c42327_g1_i2|m.36332	Pla#K_S1/c22962_g3_i2|m.205159	Pla#S_3_3-6kb/012458|m.158374	
poaNOG.ENOG4115GC1.meta_raw	Ppi#Pp11071|m.37220	Ppi#Pp12564|m.42447	Ppi#Pp12565|m.42458	Ppi#Pp12937|m.43910	Ppi#Pp12993|m.44106	Ppi#Pp1301|m.2697	Ppi#Pp13192|m.44827	Ppi#Pp13193|m.44839	Ppi#Pp13559|m.46163	Ppi#Pp14731|m.50288	Ppi#Pp14732|m.50298	Ppi#Pp15087|m.51547	Ppi#Pp15739|m.53752	Ppi#Pp15740|m.53763	Ppi#Pp15846|m.54197	Ppi#Pp15848|m.54206	Ppi#Pp16078|m.54929	Ppi#Pp16177|m.55327	Ppi#Pp19010|m.65056	Ppi#Pp19128|m.65524	Ppi#Pp19129|m.65535	Ppi#Pp19762|m.67795	Ppi#Pp19870|m.68263	Ppi#Pp20779|m.71383	Ppi#Pp22184|m.75976	Ppi#Pp22185|m.75982	Ppi#Pp22496|m.77046	Ppi#Pp2286|m.5522	Ppi#Pp2305|m.5592	Ppi#Pp23451|m.80266	Ppi#Pp23453|m.80272	Ppi#Pp23543|m.80542	Ppi#Pp24412|m.83331	Ppi#Pp25056|m.85651	Ppi#Pp25665|m.87699	Ppi#Pp25749|m.87992	Ppi#Pp25751|m.88002	Ppi#Pp26387|m.90388	Ppi#Pp26940|m.92408	Ppi#Pp27949|m.96615	Ppi#Pp29702|m.104318	Ppi#Pp29703|m.104333	Ppi#Pp30777|m.108806	Ppi#Pp30779|m.108825	Ppi#Pp31638|m.112432	Ppi#Pp33674|m.121051	Ppi#Pp33675|m.121060	Ppi#Pp33679|m.121084	Ppi#Pp33993|m.122464	Ppi#Pp34005|m.122525	Ppi#Pp34286|m.123695	Ppi#Pp34288|m.123718	Ppi#Pp35670|m.129976	Ppi#Pp36147|m.131980	Ppi#Pp36150|m.131993	Ppi#Pp36153|m.132004	Ppi#Pp36311|m.132690	Ppi#Pp3707|m.10315	Ppi#Pp37997|m.139729	Ppi#Pp38002|m.139758	Ppi#Pp38985|m.143896	Ppi#Pp39842|m.147614	Ppi#Pp39844|m.147625	Ppi#Pp39846|m.147631	Ppi#Pp40386|m.150036	Ppi#Pp41495|m.154815	Ppi#Pp41497|m.154828	Ppi#Pp41550|m.155070	Ppi#Pp41773|m.156033	Ppi#Pp41830|m.156307	Ppi#Pp4204|m.12147	Ppi#Pp42408|m.158837	Ppi#Pp42462|m.159044	Ppi#Pp42463|m.159055	Ppi#Pp42993|m.161438	Ppi#Pp43089|m.161859	Ppi#Pp43450|m.163479	Ppi#Pp44092|m.166197	Ppi#Pp44189|m.166567	Ppi#Pp44190|m.166570	Ppi#Pp44290|m.167085	Ppi#Pp44292|m.167104	Ppi#Pp44294|m.167125	Ppi#Pp44320|m.167248	Ppi#Pp44379|m.167473	Ppi#Pp44593|m.168468	Ppi#Pp45093|m.170533	Ppi#Pp45180|m.170983	Ppi#Pp45410|m.171990	Ppi#Pp45411|m.172001	Ppi#Pp45559|m.172586	Ppi#Pp45566|m.172642	Ppi#Pp45569|m.172660	Ppi#Pp46126|m.175115	Ppi#Pp47093|m.179308	Ppi#Pp47094|m.179316	Ppi#Pp47968|m.183050	Ppi#Pp47972|m.183065	Ppi#Pp48113|m.183623	Ppi#Pp4905|m.14979	Ppi#Pp49810|m.185970	Ppi#Pp49954|m.186155	Ppi#Pp50009|m.186229	Ppi#Pp50016|m.186240	Ppi#Pp50827|m.187269	Ppi#Pp51363|m.187974	Ppi#Pp51804|m.188605	Ppi#Pp53080|m.190305	Ppi#Pp5331|m.16787	Ppi#Pp53412|m.190692	Ppi#Pp53413|m.190693	Ppi#Pp53486|m.190801	Ppi#Pp53611|m.190974	Ppi#Pp5409|m.17104	Ppi#Pp54686|m.192346	Ppi#Pp54909|m.192656	Ppi#Pp55380|m.193336	Ppi#Pp55536|m.193538	Ppi#Pp56258|m.194495	Ppi#Pp56259|m.194499	Ppi#Pp56325|m.194573	Ppi#Pp56340|m.194587	Ppi#Pp56390|m.194662	Ppi#Pp57101|m.195528	Ppi#Pp57555|m.196131	Ppi#Pp58695|m.197604	Ppi#Pp60020|m.199277	Ppi#Pp6060|m.19508	Ppi#Pp61049|m.200648	Ppi#Pp61406|m.201126	Ppi#Pp62445|m.202590	Ppi#Pp62527|m.202692	Ppi#Pp62844|m.203106	Ppi#Pp62907|m.203184	Ppi#Pp64041|m.204668	Ppi#Pp64194|m.204865	Ppi#Pp6574|m.21392	Ppi#Pp6614|m.21535	Ppi#Pp66406|m.207496	Ppi#Pp66889|m.208105	Ppi#Pp7214|m.23674	Ppi#Pp8417|m.27804	Pta#1A_all_NT_comp101990_c0_seq1|m.328	Pta#1A_all_NT_comp107240_c0_seq10|m.447	Pta#1A_all_VO_L_2_T_47436/51331|m.1354	Pta#1A_all_VO_L_2_T_47599/51331|m.1357	Pta#1A_I5_VO_L_1_T_53961/64687|m.9126	Pta#2A_all_NT_comp114932_c2_seq7|m.13412	Pta#2A_all_VO_L_12905_T_18/20|m.16482	Pta#2A_all_VO_L_1_T_109950/181832|m.14648	Pta#2A_all_VO_L_1_T_13721/181832|m.13917	Pta#2A_all_VO_L_1_T_13860/181832|m.13925	Pta#2A_all_VO_L_1_T_140671/181832|m.14836	Pta#2A_all_VO_L_1_T_153177/181832|m.14875	Pta#2A_all_VO_L_1_T_159304/181832|m.14909	Pta#2A_all_VO_L_1_T_161679/181832|m.14924	Pta#2A_all_VO_L_1_T_164014/181832|m.14937	Pta#2A_all_VO_L_1_T_171343/181832|m.14955	Pta#2A_all_VO_L_1_T_34869/181832|m.14059	Pta#2A_all_VO_L_1_T_35305/181832|m.14061	Pta#2A_all_VO_L_1_T_35437/181832|m.14065	Pta#2A_all_VO_L_1_T_35830/181832|m.14075	Pta#2A_all_VO_L_1_T_37141/181832|m.14091	Pta#2A_all_VO_L_1_T_37945/181832|m.14099	Pta#2A_all_VO_L_1_T_38935/181832|m.14116	Pta#2A_all_VO_L_1_T_39326/181832|m.14128	Pta#2A_all_VO_L_1_T_52457/181832|m.14206	Pta#2A_all_VO_L_1_T_80594/181832|m.14431	Pta#2A_all_VO_L_1_T_82195/181832|m.14446	Pta#2A_all_VO_L_1_T_82262/181832|m.14449	Pta#2A_all_VO_L_1_T_83122/181832|m.14470	Pta#2A_all_VO_L_1_T_83278/181832|m.14474	Pta#2A_all_VO_L_1_T_83341/181832|m.14475	Pta#2A_all_VO_L_1_T_83369/181832|m.14477	Pta#2A_all_VO_L_5993_T_21/59|m.15521	Pta#2A_all_VO_L_76126_T_19/37|m.17039	Pta#2A_all_VO_L_77300_T_1/1|m.17080	Pta#2A_all_VO_L_7755_T_14/16|m.15743	Pta#2A_all_VO_L_8464_T_19/35|m.15863	Pta#2A_all_VO_L_8849_T_76/92|m.15905	Pta#2A_I13_VO_L_1_T_126307/181601|m.19830	Pta#2A_I13_VO_L_1_T_151832/181601|m.19983	Pta#2A_I13_VO_L_1_T_53272/181601|m.19394	Pta#2A_I13_VO_L_1_T_59022/181601|m.19406	Pta#2A_I15_VO_L_1_T_60980/133144|m.21357	Pta#2A_I15_VO_L_1_T_86204/133144|m.21466	Pta#2A_I2_VO_L_70165_T_1/1|m.25797	Pta#2A_I4_VO_L_124342_T_1/1|m.27198	Pta#3A_all_VO_L_10395_T_97/100|m.29487	Pta#3A_all_VO_L_10710_T_53/78|m.29538	Pta#3A_all_VO_L_10903_T_42/57|m.29563	Pta#3A_all_VO_L_10991_T_92/109|m.29583	Pta#3A_all_VO_L_11547_T_24/61|m.29639	Pta#3A_all_VO_L_14651_T_6/9|m.29773	Pta#3A_all_VO_L_14863_T_27/46|m.29776	Pta#3A_all_VO_L_204048_T_4/6|m.30381	Pta#3A_all_VO_L_25803_T_11/15|m.29894	Pta#3A_all_VO_L_3509_T_490/540|m.28693	Pta#3A_all_VO_L_36998_T_12/16|m.29947	Pta#3A_all_VO_L_3841_T_571/688|m.28744	Pta#3A_all_VO_L_39189_T_2/7|m.29957	Pta#3A_all_VO_L_4974_T_188/426|m.28855	Pta#3A_all_VO_L_4_T_10125/60622|m.27897	Pta#3A_all_VO_L_4_T_17655/60622|m.27955	Pta#3A_all_VO_L_4_T_18134/60622|m.27957	Pta#3A_all_VO_L_4_T_25484/60622|m.28013	Pta#3A_all_VO_L_4_T_26281/60622|m.28020	Pta#3A_all_VO_L_4_T_58088/60622|m.28213	Pta#3A_all_VO_L_5599_T_11/14|m.28918	Pta#3A_all_VO_L_70698_T_47/60|m.30117	Pta#3A_all_VO_L_8365_T_44/61|m.29259	Pta#3A_all_VO_L_8794_T_73/104|m.29314	Pta#3A_all_VO_L_9667_T_24/72|m.29408	Pta#3A_I16_NT_comp34302_c1_seq4|m.30460	Pta#3A_I16_VO_L_2_T_28459/60890|m.30841	Pta#3A_I18_VO_L_2_T_88279/136250|m.32824	Pta#3A_I18_VO_L_2_T_90390/136250|m.32831	Pta#3A_I18_VO_L_70823_T_5/5|m.33938	Pta#3A_I20_VO_L_15462_T_30/42|m.37272	Pta#5A_all_VO_L_2_T_135032/409051|m.39008	Pta#5A_all_VO_L_2_T_189156/409051|m.39322	Pta#5A_all_VO_L_2_T_197224/409051|m.39367	Pta#5A_all_VO_L_2_T_198146/409051|m.39372	Pta#5A_all_VO_L_2_T_89513/409051|m.38738	Pta#5A_I15_VO_L_11249_T_16/43|m.47244	Pta#5A_I7_VO_L_1_T_29723/95833|m.50297	Pta#6A_all_VO_L_10310_T_12/21|m.53821	Pta#6A_all_VO_L_7_T_28772/72082|m.52510	Pta#6A_all_VO_L_7_T_29600/72082|m.52515	Pta#6A_all_VO_L_7_T_31074/72082|m.52521	Pta#6A_all_VO_L_7_T_31700/72082|m.52523	Pta#6A_all_VO_L_7_T_50298/72082|m.52594	Pta#6A_all_VO_L_7_T_50759/72082|m.52596	Pta#6A_all_VO_L_7_T_51067/72082|m.52599	Pta#6A_I23_VO_L_1_T_46081/165398|m.58883	Pla#BRN/hiseq/c67926_g9_i3|m.45290	Pla#BRS/miseq/c6483_g1_i1|m.4569	Pla#DCR/hiseq/c107134_g9_i1|m.125373	Pla#DCS1kb_2/003440|m.39875	Pla#DCS1kb_2/018838|m.60697	Pla#DCS1kb_2/023425|m.66985	Pla#DCS_2kb/010603|m.244832	Pla#E1_3-6kb/011566|m.457158	Pla#JASS/hiseq/c57569_g13_i2|m.37542	Pla#K_S1/c27324_g3_i2|m.218502	Pla#M_S1/c35640_g6_i3|m.157733	Pla#P/miseq/c27633_g3_i1|m.28092	Pla#S_1_3-6kb/017650|m.38953	Pla#S_1_3-6kb/018069|m.39856	Pla#S_1_3-6kb/018069|m.39858	Pla#S_1_3-6kb/024137|m.53352	Pla#S_1kb/007575|m.548243	Pla#S_1kb/008530|m.549843	Pla#S_1kb/polished_high/000642|m.562	Pla#S_2_3-6kb/004339|m.77077	Pla#S_2_3-6kb/005507|m.79614	Pla#S_2_3-6kb/012751|m.95066	Pla#S_2_3-6kb/012775|m.95106	Pla#S_2_3-6kb/023847|m.118618	Pla#S_2_3-6kb/029031|m.130147	Pla#S_2kb/012418|m.676540	Pla#S_3_3-6kb/000344|m.132269	Pla#S_3_3-6kb/004127|m.140921	Pla#S_3_3-6kb/004959|m.142702	Pla#S_3_3-6kb/005739|m.144393	Pla#S_3_3-6kb/006455|m.145956	Pla#S_3_3-6kb/017016|m.168211	Pla#S_3_3-6kb/018247|m.170785	Pla#S_3_3-6kb/020224|m.174974	Pla#S_3_3-6kb/023318|m.181589	Pla#S_3_3-6kb/023928|m.182894	Pla#S_3_3-6kb/024843|m.184865	Pla#V1_2kb/003025|m.829558	Pla#V1_2kb/007445|m.837430	Pla#V_1_3-6kb/004077|m.196106	Pla#V_1_3-6kb/004138|m.196227	Pla#V_1_3-6kb/004232|m.196448	Pla#V_1_3-6kb/004920|m.198059	Pla#V_1_3-6kb/009588|m.208739	Pla#V_1_3-6kb/011483|m.213157	Pla#V_1_3-6kb/015743|m.223171	Pla#V_1_3-6kb/022111|m.238424	Pla#V_1_3-6kb/024084|m.243187	Pla#V_1_3-6kb/027467|m.251224	Pla#V_2_3-6kb/001757|m.261162	Pla#V_2_3-6kb/004636|m.268094	Pla#V_2_3-6kb/015489|m.293308	Pla#V_2_3-6kb/020184|m.304627	Pla#V_2_3-6kb/024381|m.314793	Pla#V_2kb_1/003991|m.911218	Pla#V_2kb_2/015742|m.972824	Pla#V_3_3-6kb/003344|m.330435	Pla#V_3_3-6kb/012161|m.350396	Pla#V_3_3-6kb/013577|m.353665	Pla#V_3_3-6kb/016549|m.360378	Pla#V_3_3-6kb/017697|m.362975	Pla#V_3_3-6kb/018186|m.364075	Pla#V_3_3-6kb/022117|m.373057	Pla#V_3_3-6kb/023833|m.376910	Pla#V_3_3-6kb/024555|m.378556	
poaNOG.ENOG4115GC3.meta_raw	Ppi#Pp14796|m.50509	Pta#1A_I5_VO_L_3424_T_51/98|m.9998	
poaNOG.ENOG4115GC5.meta_raw	Ppi#Pp18888|m.64642	Ppi#Pp28424|m.98659	Ppi#Pp28425|m.98660	Ppi#Pp7491|m.24648	Pta#3A_I18_VO_L_1657_T_5/11|m.33442	Pla#M_S1/c12233_g1_i1|m.117432	
poaNOG.ENOG4115GC6.meta_raw	Ppi#Pp43932|m.165493	Ppi#Pp43933|m.165500	Pta#3A_I19_VO_L_1_T_168781/241978|m.35012	Pta#3A_I20_VO_L_2116_T_42/60|m.37057	Pla#S/hiseq/c39706_g1_i1|m.26404	
poaNOG.ENOG4115GC7.meta_raw	Ppi#Pp41343|m.154114	Ppi#Pp6229|m.20196	Pta#2A_all_VO_L_7023_T_7/14|m.15620	Pla#SDN/miseq/c30997_g2_i1|m.46375	Pla#V_1_3-6kb/015768|m.223217	Pla#V_1kb/006400|m.871560	
poaNOG.ENOG4115GC8.meta_raw	Ppi#Pp23496|m.80394	Ppi#Pp31578|m.112176	Pla#JASS/hiseq/c55343_g1_i1|m.30571	Pla#NACLR/hiseq/c68183_g1_i1|m.64951	
poaNOG.ENOG4115GCA.meta_raw	Ppi#Pp21748|m.74482	Ppi#Pp39921|m.147972	Pta#1A_all_VO_L_1894_T_561/808|m.1744	Pta#1A_all_VO_L_9371_T_16/261|m.2287	Pta#1A_I11_NT_comp46892_c1_seq2|m.4399	Pta#1A_I11_VO_L_1_T_150944/226447|m.5205	Pta#1A_I11_VO_L_1_T_154428/226447|m.5224	Pta#1A_I9_VO_L_1923_T_41/48|m.12395	Pta#2A_all_VO_L_41001_T_120/153|m.16918	Pta#2A_I10_VO_L_2_T_45548/51732|m.18019	Pta#2A_I13_VO_L_1_T_96007/181601|m.19619	Pta#2A_I15_VO_L_5114_T_20/21|m.22450	Pta#2A_I27_VO_L_578_T_487/520|m.23193	Pta#2A_I2_VO_L_1_T_39451/104199|m.24349	Pta#2A_I2_VO_L_1_T_74892/104199|m.24587	Pta#2A_I4_VO_L_1_T_54824/124638|m.26340	Pta#3A_all_VO_L_4931_T_96/97|m.28842	Pta#3A_I16_VO_L_2_T_2315/60890|m.30626	Pta#3A_I19_VO_L_1_T_108649/241978|m.34690	Pta#5A_I15_NT_comp31534_c0_seq11|m.45767	Pta#5A_I7_VO_L_1_T_77561/95833|m.50682	Pla#DCR/hiseq/c107263_g2_i3|m.126270	Pla#DCR/hiseq/c108072_g2_i1|m.132407	Pla#S_1kb_1/009331|m.486967	Pla#S_3_3-6kb/014770|m.163307	Pla#S_3_3-6kb/021577|m.177825	Pla#S_3_3-6kb/022503|m.179842	Pla#S/hiseq/c32261_g2_i1|m.12415	Pla#V_1_3-6kb/002433|m.191906	Pla#V_1_3-6kb/005777|m.200078	Pla#V_2_3-6kb/000336|m.257337	Pla#V_3_3-6kb/020877|m.370221	Pla#V/hiseq/c59956_g1_i1|m.52773	Pla#Wound/hiseq/c74426_g1_i5|m.70374	
poaNOG.ENOG4115GCB.meta_raw	Ppi#Pp10442|m.34972	Ppi#Pp16900|m.57681	Ppi#Pp18665|m.63868	Ppi#Pp18666|m.63870	Ppi#Pp21000|m.72084	Ppi#Pp24753|m.84507	Ppi#Pp26686|m.91459	Ppi#Pp29389|m.102942	Ppi#Pp37588|m.138034	Ppi#Pp37590|m.138039	Ppi#Pp53269|m.190508	Ppi#Pp830|m.1551	Pta#3A_I18_VO_L_2_T_51772/136250|m.32669	Pla#BRN/hiseq/c69054_g1_i5|m.49976	Pla#RF-V_1/polished_high/004139|m.4353	Pla#S_3_3-6kb/011739|m.156865	Pla#V_3_3-6kb/013076|m.352531	
poaNOG.ENOG4115GCC.meta_raw	Ppi#Pp18355|m.62900	Ppi#Pp31180|m.110598	Ppi#Pp31185|m.110611	Ppi#Pp31625|m.112375	Ppi#Pp35801|m.130528	Ppi#Pp41102|m.152982	Ppi#Pp41103|m.152985	Ppi#Pp41104|m.152988	Ppi#Pp41105|m.152993	Ppi#Pp9198|m.30500	Pta#1A_I3_NT_comp53118_c0_seq3|m.6554	Pta#1A_I9_VO_L_1_T_104932/116761|m.11963	Pta#2A_I10_VO_L_2_T_3054/51732|m.17733	Pta#2A_I13_VO_L_1_T_67631/181601|m.19455	Pta#2A_I13_VO_L_1_T_67656/181601|m.19457	Pta#2A_I13_VO_L_1_T_67658/181601|m.19458	Pta#2A_I13_VO_L_1_T_67679/181601|m.19461	Pta#3A_I16_VO_L_16_T_181/738|m.31077	Pta#3A_I19_VO_L_1_T_181942/241978|m.35075	Pta#3A_I20_NT_comp28484_c0_seq5|m.35967	Pta#3A_I20_VO_L_1_T_859/85822|m.36061	Pta#5A_all_VO_L_2_T_21078/409051|m.38438	Pta#5A_I13_VO_L_243_T_37/109|m.44201	Pta#5A_I14_VO_L_3_T_3070/18503|m.44859	Pta#5A_I15_VO_L_1_T_11922/41278|m.45924	Pta#5A_I15_VO_L_1_T_11930/41278|m.45927	Pta#5A_I15_VO_L_1_T_11933/41278|m.45928	Pta#5A_I15_VO_L_1_T_11956/41278|m.45930	Pta#5A_I16_VO_L_4_T_102620/214906|m.48307	Pta#5A_I16_VO_L_4_T_102911/214906|m.48311	Pta#5A_I7_VO_L_1_T_33876/95833|m.50321	Pta#6A_all_OT_comp101252_c0_seq15|m.52337	Pta#6A_all_VO_L_547_T_1129/1929|m.52828	Pta#6A_all_VO_L_547_T_1141/1929|m.52830	Pta#6A_all_VO_L_547_T_1146/1929|m.52833	Pta#6A_all_VO_L_547_T_1231/1929|m.52835	Pta#6A_I20_VO_L_1_T_53834/133533|m.55375	Pta#6A_I21_VO_L_1_T_10878/217332|m.56554	Pta#6A_I21_VO_L_1_T_10897/217332|m.56557	Pta#6A_I22_VO_L_956_T_26/55|m.58165	Pta#6A_I22_VO_L_956_T_45/55|m.58166	Pta#6A_I23_VO_L_1_T_141152/165398|m.59333	Pta#6A_I23_VO_L_1_T_141173/165398|m.59335	Pta#6A_I25_NT_comp35630_c0_seq2|m.60248	Pta#6A_I25_VO_L_5_T_83827/111482|m.60724	Pta#6A_I27_NT_comp35524_c0_seq2|m.61557	Pta#6A_I27_VO_L_1_T_39173/52656|m.62043	Pla#JASS/hiseq/c60637_g4_i6|m.51860	Pla#JASS/hiseq/c60637_g4_i7|m.51862	Pla#JASS/hiseq/c700_g1_i2|m.185	Pla#Neg_S1/c20419_g3_i1|m.99531	Pla#V1_1kb_2/020715|m.772982	Pla#V/hiseq/c59835_g7_i1|m.52210	
poaNOG.ENOG4115GCD.meta_raw	Ppi#Pp16550|m.56517	Ppi#Pp16551|m.56519	Ppi#Pp36075|m.131653	Pta#1A_I5_NT_comp30134_c0_seq1|m.8557	Pla#BRN/hiseq/c62778_g2_i1|m.30237	Pla#BRS/miseq/c7839_g1_i1|m.5332	Pla#RF-S_2/polished_high/005460|m.5687	
poaNOG.ENOG4115GCE.meta_raw	Ppi#Pp27295|m.93821	Ppi#Pp48374|m.183986	Ppi#Pp6493|m.21099	Pla#V/hiseq/c65733_g1_i1|m.83746	
poaNOG.ENOG4115GCG.meta_raw	Ppi#Pp35648|m.129899	Ppi#Pp35650|m.129905	Pla#S/hiseq/c48568_g1_i1|m.59181	
poaNOG.ENOG4115GCH.meta_raw	Pla#SDN/miseq/c8078_g1_i2|m.4874	
poaNOG.ENOG4115GCI.meta_raw	Ppi#Pp17037|m.58207	
poaNOG.ENOG4115GCJ.meta_raw	Ppi#Pp30482|m.107501	Pla#DCR/hiseq/c61668_g1_i2|m.21964	Pla#SDN/miseq/c24383_g1_i1|m.24385	
poaNOG.ENOG4115GCK.meta_raw	Ppi#Pp19110|m.65467	Ppi#Pp33473|m.120293	Ppi#Pp33476|m.120307	Ppi#Pp37415|m.137276	Ppi#Pp37416|m.137280	Ppi#Pp46599|m.177169	Ppi#Pp9405|m.31279	Pta#1A_I11_VO_L_1_T_55187/226447|m.4817	Pta#1A_I3_VO_L_3596_T_125/145|m.7997	Pta#1A_I9_VO_L_1869_T_32/59|m.12377	Pta#1A_I9_VO_L_1869_T_38/59|m.12378	Pta#1A_I9_VO_L_1869_T_50/59|m.12381	Pta#2A_all_VO_L_9340_T_41/110|m.16004	Pta#2A_all_VO_L_9340_T_74/110|m.16005	Pta#2A_all_VO_L_9340_T_79/110|m.16007	Pta#2A_I10_VO_L_1929_T_31/42|m.18576	Pta#2A_I10_VO_L_1929_T_32/42|m.18577	Pta#2A_I13_VO_L_2747_T_40/82|m.20462	Pta#2A_I13_VO_L_2747_T_67/82|m.20463	Pta#2A_I15_VO_L_376_T_265/307|m.21864	Pta#2A_I15_VO_L_376_T_287/307|m.21865	Pta#2A_I27_VO_L_1717_T_42/47|m.23521	Pta#2A_I2_VO_L_2768_T_14/98|m.25391	Pta#2A_I2_VO_L_2768_T_90/98|m.25392	Pta#3A_I16_VO_L_2964_T_63/75|m.31817	Pta#3A_I16_VO_L_2964_T_64/75|m.31818	Pta#3A_I18_VO_L_2259_T_60/106|m.33568	Pta#3A_I18_VO_L_2259_T_62/106|m.33569	Pta#3A_I20_VO_L_12274_T_24/58|m.37265	Pta#3A_I20_VO_L_12274_T_26/58|m.37266	Pta#3A_I20_VO_L_12274_T_27/58|m.37267	Pta#5A_all_VO_L_2_T_248991/409051|m.39675	Pta#5A_I12_VO_L_2540_T_41/63|m.43680	Pta#5A_I16_VO_L_4_T_152838/214906|m.48632	Pta#5A_I7_NT_comp36776_c0_seq1|m.50010	Pta#6A_I20_VO_L_2811_T_46/82|m.56142	Pla#E1/hiseq/c44578_g1_i1|m.48311	Pla#E1/hiseq/c44578_g1_i6|m.48318	Pla#NACLR/hiseq/c71224_g3_i4|m.80937	Pla#NACLR/hiseq/c71224_g3_i6|m.80939	Pla#SDN/miseq/c31433_g1_i1|m.48863	Pla#V_1_3-6kb/025856|m.247442	Pla#V/hiseq/c64228_g1_i2|m.77243	
poaNOG.ENOG4115GCM.meta_raw	Ppi#Pp37215|m.136484	Ppi#Pp5305|m.16711	Pla#NACLR/hiseq/c66298_g1_i1|m.58375	Pla#S_1_3-6kb/000394|m.951	Pla#S_1_3-6kb/000780|m.1925	Pla#S_2_3-6kb/006195|m.81075	
poaNOG.ENOG4115GCN.meta_raw	Ppi#Pp23585|m.80674	Ppi#Pp37176|m.136308	Ppi#Pp50895|m.187356	Ppi#Pp63242|m.203655	Pta#6A_all_VO_L_7_T_53884/72082|m.52613	Pla#BRN/hiseq/c74438_g1_i1|m.71037	Pla#V_1kb/000585|m.862293	
poaNOG.ENOG4115GCP.meta_raw	Ppi#Pp29667|m.104135	Ppi#Pp29669|m.104147	Ppi#Pp41494|m.154811	Pta#5A_all_VO_L_68968_T_12/20|m.42383	Pla#BRN/hiseq/c65496_g1_i2|m.36965	Pla#E1_2kb_2/019627|m.346129	Pla#Neg_S1/c16209_g3_i4|m.83093	Pla#SDN/miseq/c29597_g1_i1|m.39873	
poaNOG.ENOG4115GCQ.meta_raw	Ppi#Pp22165|m.75918	Ppi#Pp8213|m.27104	Pta#3A_I18_VO_L_50266_T_2/4|m.33918	Pla#BRN/hiseq/c61932_g1_i5|m.28461	Pla#DCR/hiseq/c96357_g1_i1|m.75176	
poaNOG.ENOG4115GCS.meta_raw	Ppi#Pp12047|m.40695	Ppi#Pp16453|m.56211	Ppi#Pp23342|m.79944	Ppi#Pp41217|m.153517	Pta#1A_I11_VO_L_1_T_177280/226447|m.5380	Pta#6A_I21_VO_L_1_T_58722/217332|m.56678	Pla#S_2kb_2/017191|m.624853	Pla#V/hiseq/c51116_g2_i2|m.27097	
poaNOG.ENOG4115GCT.meta_raw	Ppi#Pp5734|m.18256	Pla#DCS2kb_2/polished_high/000786|m.913	
poaNOG.ENOG4115GCU.meta_raw	Ppi#Pp26710|m.91541	
poaNOG.ENOG4115GCV.meta_raw	Ppi#Pp21643|m.74097	Ppi#Pp21644|m.74110	Pta#1A_all_NT_comp109299_c0_seq18|m.533	Pta#1A_all_NT_comp109299_c0_seq9|m.527	Pta#1A_all_VO_L_11096_T_13/15|m.2435	Pta#2A_all_VO_L_11758_T_5/23|m.16339	Pta#2A_all_VO_L_1_T_71302/181832|m.14357	Pta#5A_I13_VO_L_1078_T_224/351|m.44385	Pta#5A_I15_VO_L_1_T_32784/41278|m.46095	Pta#5A_I16_VO_L_6_T_264/354|m.49004	Pla#DCS2kb_2/013952|m.185015	Pla#P/miseq/c32443_g4_i1|m.45460	
poaNOG.ENOG4115GCW.meta_raw	Pla#BRN/hiseq/c71493_g1_i3|m.62576	
poaNOG.ENOG4115GCY.meta_raw	Ppi#Pp18721|m.64057	Ppi#Pp18722|m.64059	Ppi#Pp18723|m.64061	Pla#V_2kb_1/polished_high/000757|m.768	
poaNOG.ENOG4115GD0.meta_raw	Ppi#Pp24084|m.82212	Ppi#Pp42773|m.160535	Ppi#Pp42777|m.160550	Ppi#Pp42779|m.160558	Pta#5A_all_VO_L_6820_T_5/106|m.41344	
poaNOG.ENOG4115GD1.meta_raw	Ppi#Pp22597|m.77370	Ppi#Pp25432|m.86949	Ppi#Pp51799|m.188596	Pta#1A_all_VO_L_2441_T_24/58|m.1807	Pta#1A_I3_NT_comp49160_c0_seq1|m.6453	Pta#1A_I3_VO_L_4224_T_44/62|m.8100	Pta#1A_I3_VO_L_4224_T_55/62|m.8103	Pta#1A_I5_VO_L_2685_T_28/163|m.9864	Pta#1A_I5_VO_L_2685_T_49/163|m.9866	Pta#1A_I5_VO_L_2685_T_57/163|m.9868	Pta#1A_I5_VO_L_2685_T_69/163|m.9870	Pta#1A_I5_VO_L_2685_T_70/163|m.9872	Pta#1A_I5_VO_L_34230_T_3/5|m.10409	Pta#2A_I15_VO_L_1_T_21919/133144|m.21171	Pta#3A_I20_VO_L_14006_T_5/13|m.37268	Pta#5A_all_NT_comp96623_c0_seq3|m.37966	Pta#5A_all_VO_L_6035_T_21/139|m.41189	Pta#5A_all_VO_L_6035_T_30/139|m.41190	Pta#5A_I7_VO_L_1126_T_85/114|m.50983	Pta#5A_I7_VO_L_1126_T_88/114|m.50985	Pla#SDN/miseq/c44318_g1_i2|m.63047	
poaNOG.ENOG4115GD3.meta_raw	Ppi#Pp3148|m.8335	Ppi#Pp35671|m.129983	Ppi#Pp35673|m.129993	Ppi#Pp44728|m.169090	Ppi#Pp44732|m.169110	Pta#2A_all_VO_L_14205_T_20/39|m.16594	Pta#2A_all_VO_L_14205_T_21/39|m.16595	Pta#5A_all_VO_L_2_T_167885/409051|m.39213	Pta#6A_all_VO_L_8159_T_23/55|m.53584	Pla#K_S1/c29902_g1_i2|m.230195	
poaNOG.ENOG4115GD4.meta_raw	Ppi#Pp21674|m.74229	Ppi#Pp26171|m.89562	Ppi#Pp37466|m.137437	Ppi#Pp40224|m.149350	Ppi#Pp41107|m.152999	Ppi#Pp6662|m.21724	Ppi#Pp9150|m.30324	Ppi#Pp9899|m.33141	Pta#5A_I15_VO_L_1517_T_43/49|m.46714	Pla#BRN/hiseq/c71494_g9_i7|m.62594	Pla#S_1_3-6kb/014186|m.31132	Pla#S_2_3-6kb/014489|m.98743	Pla#S_2_3-6kb/024643|m.120399	Pla#S/hiseq/c43204_g1_i1|m.38330	Pla#S/hiseq/c43204_g1_i2|m.38334	Pla#S/hiseq/c43204_g1_i4|m.38344	Pla#V_1_3-6kb/018664|m.230286	Pla#V_1_3-6kb/025928|m.247623	Pla#V_1_3-6kb/026779|m.249656	
poaNOG.ENOG4115GD5.meta_raw	Ppi#Pp21188|m.72683	Ppi#Pp32764|m.117146	Ppi#Pp32768|m.117165	Ppi#Pp32770|m.117170	Pta#1A_I5_VO_L_1_T_40759/64687|m.9017	Pta#6A_I27_VO_L_497_T_42/46|m.62279	Pla#Basket/c4699_g1_i1|m.3321	Pla#DCS1kb_2/018757|m.60593	
poaNOG.ENOG4115GD6.meta_raw	Ppi#Pp31283|m.111041	Ppi#Pp31286|m.111052	Ppi#Pp31287|m.111056	
poaNOG.ENOG4115GD7.meta_raw	Ppi#Pp40206|m.149292	Pta#1A_I8_VO_L_3_T_41175/67407|m.10687	Pla#S_2kb/003323|m.662514	Pla#V_1kb/polished_high/001166|m.1232	
poaNOG.ENOG4115GD8.meta_raw	Ppi#Pp20715|m.71169	
poaNOG.ENOG4115GDB.meta_raw	Ppi#Pp39327|m.145410	Pta#5A_all_VO_L_10615_T_10/10|m.41720	Pla#V1_2kb/006322|m.835353	
poaNOG.ENOG4115GDD.meta_raw	Ppi#Pp36822|m.134858	Ppi#Pp36823|m.134863	Ppi#Pp36824|m.134869	Ppi#Pp9247|m.30654	
poaNOG.ENOG4115GDF.meta_raw	Ppi#Pp19789|m.67916	Ppi#Pp22264|m.76254	Ppi#Pp35190|m.127907	Pta#2A_I10_VO_L_1079_T_177/209|m.18341	Pla#Wound/hiseq/c13444_g1_i1|m.2890	
poaNOG.ENOG4115GDI.meta_raw	Ppi#Pp44691|m.168930	Ppi#Pp44692|m.168932	Ppi#Pp44693|m.168935	Pta#5A_I15_NT_comp21473_c0_seq1|m.45584	Pla#NACLR/hiseq/c62696_g1_i1|m.48111	
poaNOG.ENOG4115GDJ.meta_raw	Ppi#Pp39594|m.146522	Ppi#Pp39595|m.146524	Ppi#Pp39596|m.146527	Ppi#Pp39597|m.146533	Ppi#Pp39598|m.146536	Ppi#Pp3994|m.11373	Ppi#Pp3995|m.11376	Ppi#Pp41236|m.153615	Ppi#Pp46858|m.178281	Pta#2A_all_VO_L_31069_T_7/13|m.16873	Pta#2A_I13_VO_L_26510_T_6/6|m.20720	Pta#2A_I15_VO_L_131_T_751/935|m.21813	Pta#2A_I15_VO_L_1735_T_45/49|m.22067	Pta#2A_I2_NT_comp32735_c0_seq2|m.23862	Pta#3A_I19_VO_L_1_T_204544/241978|m.35186	Pta#3A_I20_VO_L_6776_T_7/10|m.37246	Pta#5A_all_OT_comp97584_c0_seq7|m.38337	Pta#5A_I14_VO_L_239_T_30/51|m.44977	Pta#5A_I16_VO_L_1238_T_26/29|m.49143	Pta#6A_all_NT_comp102571_c0_seq12|m.52136	Pla#BRN/hiseq/c69071_g1_i2|m.50056	Pla#DCR/hiseq/c105986_g1_i1|m.117723	Pla#E1/hiseq/c48286_g1_i2|m.55286	Pla#JASS/hiseq/c59913_g4_i5|m.47878	
poaNOG.ENOG4115GDK.meta_raw	Ppi#Pp39387|m.145675	Ppi#Pp39388|m.145683	Pta#6A_I27_VO_L_2368_T_26/31|m.62595	Pla#BRS/miseq/c1480_g1_i1|m.998	
poaNOG.ENOG4115GDM.meta_raw	Ppi#Pp59494|m.198625	
poaNOG.ENOG4115GDN.meta_raw	Ppi#Pp43167|m.162177	Ppi#Pp43168|m.162184	Pta#3A_I19_NT_comp52559_c0_seq2|m.34171	Pla#DCR/hiseq/c94398_g1_i1|m.69192	Pla#NACLR/hiseq/c67860_g1_i1|m.63846	
poaNOG.ENOG4115GDP.meta_raw	Ppi#Pp10933|m.36712	Ppi#Pp14415|m.49156	Ppi#Pp18793|m.64330	Ppi#Pp24332|m.83051	Ppi#Pp24333|m.83055	Ppi#Pp24339|m.83079	Ppi#Pp40038|m.148426	Ppi#Pp40043|m.148450	Pla#DCS1kb_1/005243|m.6778	Pla#E1_2kb_3/001075|m.361613	Pla#E1_2kb_3/011173|m.373409	Pla#S_1kb/017794|m.564795	Pla#S_1kb_1/015945|m.497905	Pla#S_1kb_2/010319|m.520157	Pla#S_1kb_2/018277|m.532918	Pla#S_2kb_2/002322|m.602502	Pla#S_2kb_3/000244|m.631098	Pla#V1_1kb_1/007615|m.707512	Pla#V1_1kb_1/026092|m.735157	Pla#V1_1kb_1/028355|m.738496	Pla#V1_1kb_1/029154|m.739677	Pla#V1_1kb_2/009720|m.756303	Pla#V1_1kb_2/011998|m.759784	Pla#V1_1kb_2/020450|m.772549	Pla#V1_1kb_2/020607|m.772804	Pla#V1_1kb_2/025900|m.780838	Pla#V1_1kb_3/011609|m.801463	Pla#V1_1kb_3/012760|m.803231	Pla#V1_2kb/020189|m.859873	Pla#V_1kb/006505|m.871715	Pla#V_1kb/013117|m.882159	Pla#V_1kb/025367|m.901461	Pla#V_2kb/014460|m.1011438	Pla#V_2kb_1/001872|m.907115	Pla#V_2kb_1/019744|m.941999	
poaNOG.ENOG4115GDQ.meta_raw	Ppi#Pp17132|m.58544	Ppi#Pp34632|m.125328	
poaNOG.ENOG4115GDT.meta_raw	Ppi#Pp18058|m.61711	Pla#E1_2kb_2/024139|m.351404	
poaNOG.ENOG4115GDV.meta_raw	Ppi#Pp39758|m.147213	Pla#BRN/hiseq/c70767_g6_i3|m.58425	Pla#V/hiseq/c46292_g1_i1|m.19206	
poaNOG.ENOG4115GDW.meta_raw	Ppi#Pp4227|m.12242	Pla#NACLR/hiseq/c77244_g1_i1|m.86954	
poaNOG.ENOG4115GDX.meta_raw	Ppi#Pp10828|m.36349	Ppi#Pp10829|m.36353	Pla#BRN/hiseq/c42290_g1_i1|m.9909	Pla#P/miseq/c52575_g1_i1|m.58035	
poaNOG.ENOG4115GDY.meta_raw	Ppi#Pp42020|m.157150	Ppi#Pp42021|m.157158	Ppi#Pp42023|m.157164	Ppi#Pp42025|m.157171	Pta#2A_I4_VO_L_1_T_85146/124638|m.26533	Pla#BRN/hiseq/c58927_g3_i2|m.23272	Pla#JASS/hiseq/c60721_g1_i3|m.52369	Pla#NACLR/hiseq/c66882_g2_i1|m.60289	Pla#V/hiseq/c50470_g1_i1|m.25828	
poaNOG.ENOG4115GDZ.meta_raw	Ppi#Pp17014|m.58144	Ppi#Pp23195|m.79426	Pta#3A_I16_VO_L_62608_T_1/2|m.32120	Pla#BRN/hiseq/c55567_g1_i1|m.19212	
poaNOG.ENOG4115GE0.meta_raw	Pla#BRS/miseq/c28802_g3_i1|m.45246	Pla#NACLR/hiseq/c69162_g3_i5|m.69265	
poaNOG.ENOG4115GE1.meta_raw	Ppi#Pp18334|m.62817	Ppi#Pp18335|m.62827	Pla#S_2kb_2/013098|m.618824	
poaNOG.ENOG4115GE2.meta_raw	Ppi#Pp12454|m.42061	Ppi#Pp48871|m.184645	
poaNOG.ENOG4115GE3.meta_raw	Ppi#Pp13827|m.47073	Ppi#Pp16224|m.55452	Ppi#Pp19588|m.67158	Ppi#Pp2236|m.5393	Ppi#Pp44360|m.167397	Ppi#Pp44361|m.167404	Ppi#Pp67266|m.208555	Pla#K_S1/c30035_g6_i4|m.230782	Pla#P/miseq/c30136_g2_i1|m.36209	
poaNOG.ENOG4115GE4.meta_raw	Ppi#Pp29415|m.103026	Ppi#Pp29417|m.103037	Ppi#Pp29422|m.103056	Pta#3A_I19_VO_L_1_T_109325/241978|m.34696	Pla#DCR/hiseq/c7354_g1_i1|m.2557	Pla#V1_1kb_1/009745|m.710680	Pla#V_1kb/022390|m.896743	
poaNOG.ENOG4115GE5.meta_raw	Ppi#Pp16679|m.56991	Ppi#Pp26639|m.91272	Ppi#Pp28526|m.99126	Ppi#Pp9094|m.30149	Ppi#Pp9095|m.30150	
poaNOG.ENOG4115GE6.meta_raw	Ppi#Pp4669|m.14024	Ppi#Pp4670|m.14028	Pta#6A_I22_OT_comp5686_c0_seq2|m.57669	Pla#S_1kb/011953|m.555425	Pla#V1_1kb_1/021516|m.728301	Pla#Wound/hiseq/c61950_g1_i1|m.25870	
poaNOG.ENOG4115GE7.meta_raw	Ppi#Pp32862|m.117545	Ppi#Pp32863|m.117552	Ppi#Pp32864|m.117560	Pta#2A_all_VO_L_8089_T_10/17|m.15806	Pla#DCS/hiseq/c60080_g1_i4|m.53030	Pla#JASS/hiseq/c50718_g1_i1|m.20059	
poaNOG.ENOG4115GE8.meta_raw	Ppi#Pp22314|m.76416	
poaNOG.ENOG4115GE9.meta_raw	Ppi#Pp15786|m.53940	Ppi#Pp23576|m.80657	Ppi#Pp23577|m.80659	Ppi#Pp25068|m.85697	Ppi#Pp31506|m.111925	Ppi#Pp55362|m.193306	Pla#V/hiseq/c53061_g1_i1|m.31454	
poaNOG.ENOG4115GEB.meta_raw	Ppi#Pp25354|m.86667	Pla#DCR/hiseq/c31905_g1_i1|m.10597	Pla#E1_2kb_1/polished_high/002380|m.2426	
poaNOG.ENOG4115GEC.meta_raw	Ppi#Pp15923|m.54485	Ppi#Pp31694|m.112674	Ppi#Pp31696|m.112681	Ppi#Pp31697|m.112687	Ppi#Pp31699|m.112698	Ppi#Pp37398|m.137157	Ppi#Pp37400|m.137177	Ppi#Pp37401|m.137181	Ppi#Pp37403|m.137204	Ppi#Pp37406|m.137234	Pla#S/hiseq/c40965_g2_i1|m.30151	Pla#S/hiseq/c40965_g3_i1|m.30153	
poaNOG.ENOG4115GED.meta_raw	Pta#3A_all_VO_L_98513_T_7/7|m.30274	Pla#S_1kb/003924|m.542195	
poaNOG.ENOG4115GEF.meta_raw	Ppi#Pp46682|m.177511	Ppi#Pp6175|m.19982	Pta#6A_all_VO_L_55687_T_2/3|m.54580	Pla#DCR/hiseq/c102751_g1_i1|m.100483	Pla#E1_3-6kb/004819|m.444448	Pla#Neg_S1/c27343_g1_i1|m.106997	
poaNOG.ENOG4115GEI.meta_raw	Ppi#Pp22031|m.75514	Ppi#Pp28955|m.101118	Ppi#Pp2913|m.7613	Ppi#Pp38567|m.142204	Ppi#Pp41823|m.156268	Pta#3A_I18_VO_L_5416_T_5/9|m.33765	Pta#6A_I27_VO_L_19519_T_20/21|m.62936	Pla#E1/hiseq/c46311_g1_i1|m.54489	Pla#SDN/miseq/c27458_g1_i1|m.32385	Pla#SDN/miseq/c29172_g1_i2|m.38307	
poaNOG.ENOG4115GEM.meta_raw	Ppi#Pp2828|m.7315	Ppi#Pp29354|m.102812	Pla#S_2_3-6kb/025826|m.122988	
poaNOG.ENOG4115GEP.meta_raw	Ppi#Pp1378|m.2881	Ppi#Pp35530|m.129420	Ppi#Pp51660|m.188412	Pla#S_1kb_1/010910|m.489649	Pla#V_2kb_2/005620|m.953789	
poaNOG.ENOG4115GEQ.meta_raw	Ppi#Pp43121|m.161992	Ppi#Pp43122|m.161995	Pta#1A_all_VO_L_6414_T_24/38|m.2075	Pta#1A_all_VO_L_6414_T_28/38|m.2076	Pla#DCS_1kb/005138|m.105573	Pla#M_S1/c70901_g1_i1|m.174708	Pla#NACLR/hiseq/c75711_g1_i1|m.85676	
poaNOG.ENOG4115GER.meta_raw	Ppi#Pp14711|m.50198	Ppi#Pp15660|m.53450	Ppi#Pp15661|m.53453	Ppi#Pp2224|m.5360	Ppi#Pp24538|m.83775	Ppi#Pp45745|m.173510	Ppi#Pp47690|m.181978	Ppi#Pp47691|m.181980	Ppi#Pp47692|m.181982	Ppi#Pp7266|m.23881	Ppi#Pp9570|m.31885	Pta#1A_I5_VO_L_1_T_38003/64687|m.8985	Pta#1A_I8_VO_L_3_T_49783/67407|m.10724	Pta#5A_all_VO_L_2_T_376596/409051|m.40363	Pta#5A_I12_VO_L_506_T_90/107|m.43318	Pta#5A_I7_NT_comp36495_c0_seq5|m.49994	Pta#5A_I7_VO_L_1_T_69526/95833|m.50618	Pta#6A_all_VO_L_12832_T_13/24|m.53993	Pta#6A_I27_VO_L_1823_T_45/79|m.62506	Pla#BRS/miseq/c48085_g1_i1|m.65340	Pla#DCS1kb_2/009325|m.47821	Pla#M_S1/c32389_g1_i1|m.145340	Pla#NACLR/hiseq/c17104_g1_i2|m.7619	Pla#V_2_3-6kb/025447|m.317279	
poaNOG.ENOG4115GES.meta_raw	Ppi#Pp29712|m.104370	Ppi#Pp3423|m.9352	Ppi#Pp59335|m.198415	Pla#DCR/hiseq/c89374_g1_i1|m.56088	
poaNOG.ENOG4115GET.meta_raw	Ppi#Pp44612|m.168540	
poaNOG.ENOG4115GEU.meta_raw	Ppi#Pp31121|m.110326	Ppi#Pp39299|m.145309	Ppi#Pp48542|m.184257	Pta#1A_I11_VO_L_1_T_158177/226447|m.5257	Pta#2A_I2_VO_L_1_T_41163/104199|m.24364	Pla#BRN/hiseq/c72085_g1_i1|m.66347	
poaNOG.ENOG4115GEV.meta_raw	Pla#E1_2kb/026712|m.427520	
poaNOG.ENOG4115GEW.meta_raw	Pla#BRS/miseq/c23352_g2_i2|m.27836	
poaNOG.ENOG4115GEY.meta_raw	Ppi#Pp37049|m.135845	Ppi#Pp39514|m.146191	Ppi#Pp39515|m.146194	Ppi#Pp46134|m.175155	Ppi#Pp46795|m.177996	Ppi#Pp46797|m.178006	Pta#1A_I3_VO_L_44949_T_20/53|m.8448	Pta#1A_I3_VO_L_44949_T_45/53|m.8451	Pta#1A_I5_VO_L_1947_T_39/149|m.9744	Pta#5A_I16_VO_L_4_T_123588/214906|m.48454	Pta#5A_I16_VO_L_4_T_123596/214906|m.48457	Pta#5A_I7_NT_comp35393_c0_seq2|m.49955	Pta#5A_I7_VO_L_1_T_36095/95833|m.50339	Pta#6A_all_NT_comp101343_c0_seq3|m.52009	Pta#6A_I25_VO_L_5_T_3207/111482|m.60319	Pla#BRN/hiseq/c70423_g1_i1|m.56456	Pla#P/miseq/c31717_g2_i1|m.42295	Pla#SDN/miseq/c30134_g1_i1|m.42041	
poaNOG.ENOG4115GF0.meta_raw	Ppi#Pp29211|m.102185	Ppi#Pp29213|m.102189	Ppi#Pp29215|m.102196	Pla#Wound/hiseq/c1192_g1_i1|m.428	
poaNOG.ENOG4115GF1.meta_raw	Ppi#Pp11442|m.38498	Pta#5A_all_VO_L_7504_T_11/15|m.41459	Pla#E1/hiseq/c24607_g1_i1|m.5702	
poaNOG.ENOG4115GF2.meta_raw	Ppi#Pp1128|m.2284	Ppi#Pp21226|m.72797	Ppi#Pp21979|m.75331	Ppi#Pp45030|m.170300	Pta#1A_all_OT_comp113778_c0_seq6|m.1042	Pta#1A_all_VO_L_2_T_15788/51331|m.1130	Pta#1A_I3_VO_L_1_T_59782/136734|m.6954	Pta#1A_I5_VO_L_1_T_49038/64687|m.9093	Pta#1A_I9_VO_L_8098_T_73/100|m.12633	Pta#2A_I10_VO_L_2_T_28992/51732|m.17888	Pta#2A_I13_NT_comp40139_c0_seq9|m.19086	Pta#2A_I13_VO_L_1_T_2028/181601|m.19172	Pta#2A_I2_VO_L_186_T_359/507|m.24911	Pta#3A_all_VO_L_420_T_1915/2296|m.28362	Pta#3A_all_VO_L_4_T_22839/60622|m.28000	Pta#3A_all_VO_L_7391_T_99/259|m.29121	Pta#3A_I18_NT_comp35912_c0_seq1|m.32254	Pta#3A_I19_VO_L_1_T_42236/241978|m.34387	Pta#3A_I20_VO_L_1_T_38807/85822|m.36234	Pta#5A_all_VO_L_2_T_142388/409051|m.39062	Pta#5A_all_VO_L_2_T_142587/409051|m.39065	Pta#5A_I15_VO_L_1218_T_172/388|m.46605	Pta#5A_I7_VO_L_528_T_197/201|m.50873	Pta#6A_I20_VO_L_1_T_106540/133533|m.55623	Pta#6A_I20_VO_L_1_T_74665/133533|m.55464	Pta#6A_I23_VO_L_1_T_42447/165398|m.58859	Pta#6A_I25_VO_L_5_T_29468/111482|m.60447	Pta#6A_I25_VO_L_5_T_29509/111482|m.60449	Pta#6A_I25_VO_L_5_T_7800/111482|m.60341	Pla#BRS/miseq/c29903_g2_i2|m.50805	Pla#BRS/miseq/c30423_g5_i4|m.53954	Pla#DCS2kb_3/013268|m.214898	Pla#JASS/hiseq/c60995_g2_i3|m.54123	Pla#NACLR/hiseq/c70475_g2_i1|m.75979	Pla#S_1_3-6kb/003270|m.7767	Pla#S_1_3-6kb/023365|m.51605	Pla#S_2_3-6kb/024151|m.119274	Pla#V_1_3-6kb/027306|m.250859	Pla#V_2_3-6kb/001824|m.261322	Pla#V_3_3-6kb/009436|m.344070	
poaNOG.ENOG4115GF3.meta_raw	Ppi#Pp58672|m.197577	
poaNOG.ENOG4115GF4.meta_raw	Ppi#Pp12484|m.42155	Ppi#Pp14318|m.48793	Ppi#Pp17615|m.60153	Pta#1A_all_VO_L_59400_T_1/1|m.3655	Pla#JASS/hiseq/c56450_g2_i3|m.33854	Pla#V1_1kb_2/024328|m.778473	Pla#Wound/hiseq/c71628_g1_i2|m.54210	
poaNOG.ENOG4115GF7.meta_raw	Ppi#Pp11691|m.39371	Pta#1A_I3_VO_L_3596_T_133/145|m.7999	Pta#2A_all_VO_L_79946_T_4/8|m.17140	Pta#2A_I4_NT_comp40340_c0_seq1|m.25849	Pla#BRN/hiseq/c47368_g2_i1|m.12882	Pla#BRS/miseq/c29935_g6_i1|m.51058	Pla#S_2_3-6kb/001976|m.71798	Pla#S_2_3-6kb/001976|m.71800	Pla#S_2_3-6kb/021547|m.113721	Pla#S_3_3-6kb/019177|m.172744	
poaNOG.ENOG4115GF8.meta_raw	Ppi#Pp39669|m.146872	Ppi#Pp39670|m.146879	Pta#2A_I2_VO_L_1_T_8278/104199|m.24095	Pla#BRS/miseq/c21900_g3_i2|m.24273	Pla#DCS1kb_1/000172|m.229	Pla#S_1kb_2/polished_high/000930|m.942	Pla#S_3_3-6kb/021216|m.177012	
poaNOG.ENOG4115GF9.meta_raw	Ppi#Pp15194|m.51928	Ppi#Pp15195|m.51938	Ppi#Pp18494|m.63315	Ppi#Pp33426|m.120098	Ppi#Pp39950|m.148087	Ppi#Pp43504|m.163723	Ppi#Pp43505|m.163737	Ppi#Pp47135|m.179481	Ppi#Pp49951|m.186151	Ppi#Pp51833|m.188640	Ppi#Pp59205|m.198244	Ppi#Pp62071|m.202034	Pta#2A_all_VO_L_1_T_14858/181832|m.13933	Pta#2A_all_VO_L_1_T_39693/181832|m.14134	Pta#2A_all_VO_L_1_T_80360/181832|m.14423	Pta#3A_all_VO_L_4_T_57221/60622|m.28204	Pta#3A_all_VO_L_7234_T_25/28|m.29109	Pla#S_2_3-6kb/017488|m.105074	Pla#V_2_3-6kb/012995|m.287433	Pla#Wound/hiseq/c73012_g4_i1|m.61538	
poaNOG.ENOG4115GFB.meta_raw	Ppi#Pp47254|m.180006	Ppi#Pp47255|m.180010	Ppi#Pp47256|m.180017	Ppi#Pp47257|m.180026	Ppi#Pp47258|m.180043	Ppi#Pp47259|m.180051	Pta#2A_I2_NT_comp31034_c0_seq1|m.23832	Pta#5A_all_VO_L_2_T_324103/409051|m.40057	Pta#5A_I15_VO_L_1_T_34902/41278|m.46104	Pla#Basket/c18514_g2_i1|m.25247	Pla#DCR/hiseq/c101389_g4_i3|m.94327	Pla#DCR/hiseq/c101389_g5_i1|m.94322	Pla#Neg_S1/c11707_g2_i1|m.72716	Pla#P/miseq/c11100_g1_i1|m.5043	Pla#P/miseq/c11100_g1_i2|m.5044	Pla#RF-S_2/polished_high/000632|m.905	Pla#RF-S_2/polished_high/000641|m.932	Pla#S_1_3-6kb/003211|m.7615	Pla#S_1_3-6kb/021064|m.46466	Pla#S_2_3-6kb/007389|m.83648	Pla#S_2_3-6kb/010113|m.89418	Pla#S_3_3-6kb/014679|m.163116	Pla#S_3_3-6kb/021751|m.178193	Pla#V_1_3-6kb/010448|m.210780	Pla#V_1_3-6kb/028659|m.254010	Pla#V_3_3-6kb/014264|m.355187	
poaNOG.ENOG4115GFE.meta_raw	Ppi#Pp27760|m.95731	Ppi#Pp5912|m.18971	Ppi#Pp5913|m.18982	Ppi#Pp5915|m.18994	Pta#1A_all_OT_comp111611_c2_seq10|m.1008	Pla#DCR/hiseq/c107425_g2_i7|m.127519	Pla#E1/hiseq/c42871_g3_i2|m.38851	Pla#S_1_3-6kb/014723|m.32271	Pla#S_2_3-6kb/009313|m.87756	Pla#S_3_3-6kb/008466|m.150077	Pla#V_2_3-6kb/001975|m.261730	Pla#V_2_3-6kb/004659|m.268147	Pla#V_2_3-6kb/026143|m.318993	Pla#Wound/hiseq/c70115_g2_i2|m.47272	Pla#Wound/hiseq/c70115_g2_i6|m.47278	
poaNOG.ENOG4115GFF.meta_raw	Ppi#Pp47793|m.182353	Ppi#Pp47794|m.182361	Pla#E1_2kb_3/022434|m.386804	Pla#M_S1/c1995_g1_i1|m.113394	
poaNOG.ENOG4115GFG.meta_raw	Ppi#Pp46947|m.178620	Ppi#Pp58189|m.196917	Pta#1A_all_VO_L_12982_T_26/42|m.2701	Pta#5A_all_VO_L_2_T_219461/409051|m.39472	Pla#S_2_3-6kb/003477|m.75165	Pla#S_2_3-6kb/023905|m.118759	Pla#S/hiseq/c46273_g2_i10|m.56208	Pla#V_3_3-6kb/011032|m.347813	Pla#V_3_3-6kb/018193|m.364098	
poaNOG.ENOG4115GFI.meta_raw	Ppi#Pp1376|m.2880	Ppi#Pp18155|m.62158	Ppi#Pp20145|m.69212	Ppi#Pp20146|m.69215	Ppi#Pp29432|m.103113	Ppi#Pp29433|m.103118	Ppi#Pp40978|m.152519	Ppi#Pp43683|m.164382	Ppi#Pp45542|m.172505	Ppi#Pp50863|m.187312	Ppi#Pp6948|m.22675	Pla#E1/hiseq/c37924_g1_i3|m.21353	Pla#P/miseq/c16905_g1_i2|m.9539	Pla#Wound/hiseq/c70368_g6_i1|m.48395	
poaNOG.ENOG4115GFJ.meta_raw	Pla#S_1_3-6kb/003057|m.7261	
poaNOG.ENOG4115GFK.meta_raw	Ppi#Pp19661|m.67416	Pta#1A_all_NT_comp105099_c0_seq2|m.383	Pta#1A_I3_VO_L_1_T_40594/136734|m.6826	Pta#2A_all_NT_comp111078_c0_seq25|m.13268	Pta#2A_all_VO_L_6282_T_272/363|m.15548	Pta#2A_I10_VO_L_1877_T_8/14|m.18568	Pta#3A_I18_VO_L_7463_T_6/8|m.33785	Pla#NACLR/hiseq/c66445_g1_i1|m.58912	Pla#P/miseq/c31539_g1_i1|m.41652	Pla#SDN/miseq/c12913_g1_i1|m.8618	Pla#S/hiseq/c33569_g1_i1|m.14136	
poaNOG.ENOG4115GFM.meta_raw	Ppi#Pp41385|m.154277	Pta#2A_all_VO_L_1_T_101176/181832|m.14590	Pla#DCS1kb_2/016948|m.58134	
poaNOG.ENOG4115GFQ.meta_raw	Ppi#Pp11939|m.40276	Ppi#Pp15785|m.53937	Pla#S/hiseq/c40122_g1_i1|m.27686	
poaNOG.ENOG4115GFR.meta_raw	Ppi#Pp3298|m.8946	Ppi#Pp33684|m.121114	Pla#E1_2kb_2/003573|m.327472	Pla#S_3_3-6kb/001320|m.134575	Pla#V_1_3-6kb/004308|m.196631	Pla#V_1_3-6kb/013601|m.218108	Pla#V_2_3-6kb/005380|m.269798	Pla#V_2_3-6kb/009547|m.279329	
poaNOG.ENOG4115GFS.meta_raw	Ppi#Pp37295|m.136778	Ppi#Pp37297|m.136786	Pta#6A_all_VO_L_53314_T_1/2|m.54545	Pla#S_2kb/024322|m.694255	
poaNOG.ENOG4115GFU.meta_raw	Ppi#Pp27438|m.94354	Ppi#Pp38233|m.140793	Ppi#Pp38234|m.140798	Pta#6A_all_VO_L_4962_T_80/122|m.53248	Pla#P/miseq/c33428_g7_i1|m.50302	
poaNOG.ENOG4115GFW.meta_raw	Ppi#Pp36570|m.133722	Ppi#Pp36572|m.133732	Ppi#Pp36574|m.133744	Ppi#Pp9116|m.30238	Pla#BRN/hiseq/c63322_g1_i2|m.31400	Pla#BRN/hiseq/c63322_g1_i3|m.31401	Pla#V_1_3-6kb/014790|m.220857	
poaNOG.ENOG4115GFX.meta_raw	Pta#1A_I5_NT_comp15541_c0_seq1|m.8538	Pla#V/hiseq/c53415_g1_i1|m.32193	
poaNOG.ENOG4115GFY.meta_raw	Ppi#Pp23263|m.79699	Pta#6A_I22_VO_L_1_T_2281/44538|m.57700	Pla#NACLR/hiseq/c58294_g1_i1|m.38481	
poaNOG.ENOG4115GFZ.meta_raw	Ppi#Pp22127|m.75809	Ppi#Pp26597|m.91123	Ppi#Pp744|m.1344	Pla#BRN/hiseq/c70730_g3_i1|m.58212	Pla#P/miseq/c33110_g1_i4|m.48623	Pla#V/hiseq/c63330_g1_i1|m.71004	
poaNOG.ENOG4115GG0.meta_raw	Ppi#Pp44192|m.166581	
poaNOG.ENOG4115GG1.meta_raw	Pla#DCR/hiseq/c103898_g5_i1|m.106041	Pla#NACLR/hiseq/c57692_g1_i1|m.37510	Pla#Wound/hiseq/c56531_g1_i2|m.18911	
poaNOG.ENOG4115GG2.meta_raw	Ppi#Pp43659|m.164277	Ppi#Pp43662|m.164295	Pta#5A_I7_NT_comp36219_c0_seq1|m.49984	Pla#BRS/miseq/c12845_g1_i2|m.9920	Pla#E1/hiseq/c42834_g1_i2|m.38695	
poaNOG.ENOG4115GG3.meta_raw	Ppi#Pp18595|m.63660	Ppi#Pp2069|m.4851	Ppi#Pp7022|m.22995	Pta#2A_all_VO_L_2291_T_4/6|m.15262	Pla#DCS_2kb/023047|m.261561	Pla#Neg_S1/c8985_g1_i1|m.68644	
poaNOG.ENOG4115GG4.meta_raw	Ppi#Pp33682|m.121102	
poaNOG.ENOG4115GG5.meta_raw	Ppi#Pp10221|m.34232	Pla#BRN/hiseq/c48135_g3_i1|m.13486	Pla#DCS1kb_3/019025|m.92785	Pla#DCS1kb_3/021320|m.95855	Pla#V/hiseq/c50521_g4_i1|m.25943	
poaNOG.ENOG4115GG6.meta_raw	Ppi#Pp14636|m.49989	Ppi#Pp15557|m.53142	Ppi#Pp15558|m.53143	Ppi#Pp15559|m.53145	Ppi#Pp15844|m.54190	Ppi#Pp1811|m.4037	Ppi#Pp22048|m.75564	Ppi#Pp4309|m.12599	Ppi#Pp44927|m.169888	Pla#Basket/c24330_g1_i2|m.47331	Pla#BRN/hiseq/c71931_g2_i1|m.65468	Pla#BRS/miseq/c49911_g1_i1|m.66225	Pla#DCR/hiseq/c98581_g1_i2|m.83212	Pla#DCS_2kb/010844|m.245175	
poaNOG.ENOG4115GG7.meta_raw	Ppi#Pp20269|m.69658	
poaNOG.ENOG4115GG8.meta_raw	Ppi#Pp32096|m.114241	Pta#2A_I10_VO_L_2_T_33975/51732|m.17917	Pla#SDN/miseq/c11032_g1_i1|m.7120	
poaNOG.ENOG4115GG9.meta_raw	Ppi#Pp22759|m.77954	Ppi#Pp31555|m.112083	Ppi#Pp41454|m.154623	Ppi#Pp41455|m.154624	Pta#5A_all_NT_comp89319_c0_seq1|m.37748	Pta#5A_all_NT_comp98574_c0_seq2|m.38102	Pta#5A_all_VO_L_2_T_73320/409051|m.38688	Pta#5A_all_VO_L_2_T_73324/409051|m.38689	Pta#5A_I15_VO_L_1_T_30388/41278|m.46085	
poaNOG.ENOG4115GGA.meta_raw	Ppi#Pp29750|m.104533	Ppi#Pp30468|m.107450	Ppi#Pp7226|m.23723	Pla#BRN/hiseq/c20911_g1_i1|m.5026	Pla#NACLR/hiseq/c6181_g1_i1|m.2931	Pla#V/hiseq/c35167_g1_i1|m.10096	
poaNOG.ENOG4115GGD.meta_raw	Pla#DCR/hiseq/c102514_g1_i1|m.99458	
poaNOG.ENOG4115GGG.meta_raw	Ppi#Pp20257|m.69624	Ppi#Pp43019|m.161542	Ppi#Pp43021|m.161543	Ppi#Pp57062|m.195468	Ppi#Pp8974|m.29786	Ppi#Pp8975|m.29800	Pta#3A_all_NT_comp26433_c0_seq1|m.27227	Pla#BRN/hiseq/c62123_g1_i1|m.28867	Pla#JASS/hiseq/c52831_g1_i2|m.24344	Pla#S_1_3-6kb/012816|m.28122	Pla#V_2kb_1/013994|m.930954	Pla#V_3_3-6kb/024728|m.378947	
poaNOG.ENOG4115GGH.meta_raw	Pla#S_2_3-6kb/006430|m.81596	
poaNOG.ENOG4115GGJ.meta_raw	Ppi#Pp26562|m.91011	Pta#1A_I11_VO_L_1_T_85273/226447|m.4971	Pta#1A_I11_VO_L_1_T_85278/226447|m.4973	Pta#2A_all_VO_L_10079_T_27/48|m.16120	Pta#2A_I4_VO_L_1738_T_12/21|m.26864	Pla#E1_2kb_2/003921|m.327875	Pla#K_S1/c26789_g1_i2|m.216424	Pla#Wound/hiseq/c72373_g2_i4|m.58049	
poaNOG.ENOG4115GGK.meta_raw	Ppi#Pp13415|m.45651	Ppi#Pp13416|m.45655	Ppi#Pp15455|m.52850	Ppi#Pp20809|m.71482	Ppi#Pp28021|m.96907	Ppi#Pp33129|m.118793	Ppi#Pp33131|m.118802	Ppi#Pp33267|m.119445	Ppi#Pp33271|m.119453	Ppi#Pp33273|m.119465	Ppi#Pp33274|m.119472	Ppi#Pp33275|m.119478	Ppi#Pp33278|m.119490	Ppi#Pp36599|m.133859	Ppi#Pp44724|m.169075	Ppi#Pp8663|m.28669	Pta#1A_all_OT_comp105630_c0_seq3|m.961	Pta#1A_I3_VO_L_1030_T_52/88|m.7566	Pta#1A_I9_VO_L_1_T_74386/116761|m.11793	Pta#1A_I9_VO_L_1_T_99596/116761|m.11927	Pta#2A_I10_VO_L_2_T_47533/51732|m.18032	Pta#2A_I10_VO_L_2_T_47535/51732|m.18034	Pta#2A_I10_VO_L_2_T_47538/51732|m.18035	Pta#2A_I13_VO_L_1_T_106924/181601|m.19697	Pta#2A_I13_VO_L_1_T_106931/181601|m.19699	Pta#2A_I13_VO_L_1_T_106936/181601|m.19701	Pta#2A_I27_VO_L_496_T_114/211|m.23158	Pta#2A_I27_VO_L_496_T_144/211|m.23162	Pta#2A_I27_VO_L_496_T_198/211|m.23166	Pta#2A_I2_VO_L_1_T_19730/104199|m.24184	Pta#2A_I2_VO_L_1_T_19753/104199|m.24188	Pta#2A_I2_VO_L_1_T_19757/104199|m.24190	Pta#2A_I4_VO_L_1_T_22903/124638|m.26126	Pta#2A_I4_VO_L_1_T_22915/124638|m.26127	Pta#3A_I16_VO_L_886_T_101/160|m.31376	Pta#3A_I16_VO_L_886_T_102/160|m.31378	Pta#3A_I16_VO_L_886_T_99/160|m.31382	Pta#3A_I18_NT_comp36751_c0_seq5|m.32298	Pta#3A_I18_NT_comp36751_c0_seq6|m.32300	Pta#3A_I19_VO_L_1_T_155464/241978|m.34943	Pta#3A_I19_VO_L_1_T_155499/241978|m.34945	Pta#5A_all_VO_L_2_T_55164/409051|m.38588	Pta#5A_all_VO_L_2_T_55783/409051|m.38598	Pta#5A_I13_VO_L_21_T_2260/4646|m.44111	Pta#5A_I14_VO_L_3_T_14964/18503|m.44915	Pta#5A_I14_VO_L_3_T_14966/18503|m.44916	Pta#5A_I15_VO_L_1_T_10087/41278|m.45909	Pta#5A_I15_VO_L_1_T_10136/41278|m.45912	Pta#5A_I15_VO_L_1_T_10642/41278|m.45919	Pta#5A_I16_VO_L_4_T_146812/214906|m.48582	Pta#5A_I7_VO_L_1_T_24522/95833|m.50250	Pta#5A_I7_VO_L_1_T_27513/95833|m.50281	Pta#6A_I20_VO_L_1_T_117044/133533|m.55705	Pla#BRN/hiseq/c71876_g1_i4|m.65094	Pla#JASS/hiseq/c22168_g1_i1|m.4739	Pla#NACLR/hiseq/c66673_g2_i1|m.59595	Pla#S/hiseq/c41603_g1_i2|m.32221	
poaNOG.ENOG4115GGM.meta_raw	Ppi#Pp31126|m.110350	Ppi#Pp65219|m.206065	Pta#2A_I2_VO_L_1_T_60244/104199|m.24503	Pla#NACLR/hiseq/c66215_g1_i1|m.58115	
poaNOG.ENOG4115GGN.meta_raw	Ppi#Pp10067|m.33711	Ppi#Pp18134|m.62069	Ppi#Pp19298|m.66160	Ppi#Pp23645|m.80857	Ppi#Pp25877|m.88522	Ppi#Pp47090|m.179281	Ppi#Pp4816|m.14602	Ppi#Pp4904|m.14972	Ppi#Pp49555|m.185608	Ppi#Pp49694|m.185833	Ppi#Pp49845|m.186020	Ppi#Pp50545|m.186856	Ppi#Pp54037|m.191535	Ppi#Pp55699|m.193773	Ppi#Pp56911|m.195263	Ppi#Pp58829|m.197760	Ppi#Pp62303|m.202406	Pta#1A_all_VO_L_10755_T_8/20|m.2407	Pta#1A_all_VO_L_86480_T_21/26|m.4037	Pta#2A_all_VO_L_1_T_160244/181832|m.14915	Pta#2A_all_VO_L_1_T_36814/181832|m.14081	Pta#2A_I4_VO_L_1_T_56001/124638|m.26357	Pta#3A_all_VO_L_3509_T_284/540|m.28688	Pta#3A_all_VO_L_755_T_220/315|m.28434	Pta#5A_I16_VO_L_4_T_46550/214906|m.47945	Pla#BRS/miseq/c26480_g14_i1|m.36509	Pla#BRS/miseq/c28172_g5_i1|m.42722	Pla#JASS/hiseq/c61653_g6_i8|m.58016	Pla#P/miseq/c26468_g1_i2|m.24879	Pla#S_2_3-6kb/024739|m.120602	Pla#S_2_3-6kb/028119|m.128181	Pla#S_3_3-6kb/003984|m.140622	Pla#S_3_3-6kb/008872|m.150869	Pla#SDN/miseq/c27135_g1_i2|m.31429	Pla#SDN/miseq/c31346_g2_i2|m.48381	Pla#V_1_3-6kb/010231|m.210275	Pla#V_1_3-6kb/012387|m.215232	
poaNOG.ENOG4115GGP.meta_raw	Ppi#Pp10446|m.34987	
poaNOG.ENOG4115GGQ.meta_raw	Ppi#Pp39290|m.145259	Pla#BRN/hiseq/c68050_g1_i3|m.45804	Pla#SDN/miseq/c24014_g1_i2|m.23614	
poaNOG.ENOG4115GGR.meta_raw	Ppi#Pp25978|m.88846	Pta#2A_all_VO_L_113837_T_3/9|m.17367	Pla#S/hiseq/c29747_g1_i2|m.9798	
poaNOG.ENOG4115GGS.meta_raw	Ppi#Pp53594|m.190947	Pta#1A_all_VO_L_13626_T_26/31|m.2831	Pta#3A_I18_VO_L_6854_T_5/5|m.33781	Pla#S_1_3-6kb/029599|m.65565	Pla#S_2_3-6kb/000146|m.67599	Pla#S_3_3-6kb/024270|m.183657	Pla#V_2_3-6kb/003692|m.265866	Pla#Wound/hiseq/c74137_g1_i3|m.68450	
poaNOG.ENOG4115GGT.meta_raw	Pla#V/hiseq/c1147_g1_i1|m.222	
poaNOG.ENOG4115GGU.meta_raw	Ppi#Pp10559|m.35343	
poaNOG.ENOG4115GGV.meta_raw	Pla#V_1_3-6kb/014234|m.219571	
poaNOG.ENOG4115GGW.meta_raw	Ppi#Pp37459|m.137408	Ppi#Pp37464|m.137430	Ppi#Pp50899|m.187365	Ppi#Pp6146|m.19878	Pla#SDN/miseq/c14819_g1_i1|m.10327	Pla#S/hiseq/c34123_g1_i1|m.14905	Pla#V/hiseq/c46115_g1_i2|m.18999	
poaNOG.ENOG4115GGX.meta_raw	Ppi#Pp21050|m.72269	
poaNOG.ENOG4115GGY.meta_raw	Ppi#Pp46354|m.176089	Ppi#Pp47195|m.179733	Ppi#Pp47196|m.179747	Ppi#Pp5784|m.18437	Pta#5A_I13_VO_L_30338_T_5/18|m.44709	Pta#5A_I13_VO_L_751_T_8/42|m.44314	Pta#6A_I23_VO_L_356_T_5/10|m.59547	Pla#JASS/hiseq/c53674_g1_i5|m.26190	Pla#K_S1/c19491_g1_i1|m.197677	Pla#K_S1/c19491_g1_i2|m.197678	Pla#K_S1/c22589_g1_i1|m.204379	Pla#NACLR/hiseq/c66092_g2_i4|m.57760	Pla#RF-S_1/polished_high/002039|m.2188	Pla#V_2_3-6kb/009093|m.278268	Pla#V_2kb_1/polished_high/000843|m.940	
poaNOG.ENOG4115GGZ.meta_raw	Ppi#Pp44702|m.168975	Ppi#Pp45598|m.172772	Ppi#Pp45599|m.172773	Pta#1A_I11_VO_L_1_T_174495/226447|m.5365	Pta#5A_I12_VO_L_276_T_47/135|m.43257	Pla#BRS/miseq/c55095_g1_i1|m.68524	Pla#K_S1/c12814_g1_i1|m.188076	Pla#V/hiseq/c47254_g1_i1|m.20507	
poaNOG.ENOG4115GH0.meta_raw	Ppi#Pp2723|m.6939	Ppi#Pp35173|m.127822	Ppi#Pp35174|m.127830	Pta#5A_I15_NT_comp29971_c0_seq3|m.45687	Pta#6A_I25_NT_comp34289_c0_seq16|m.60211	Pla#BRN/hiseq/c64094_g1_i1|m.33262	
poaNOG.ENOG4115GH4.meta_raw	Ppi#Pp12052|m.40707	Pta#1A_all_VO_L_13491_T_11/19|m.2803	Pla#P/miseq/c27976_g1_i3|m.29126	Pla#RF-V_1/polished_high/000756|m.848	Pla#V_3_3-6kb/004263|m.332654	
poaNOG.ENOG4115GH5.meta_raw	Ppi#Pp23191|m.79417	Ppi#Pp26195|m.89671	Pla#V1_1kb_3/021693|m.816789	
poaNOG.ENOG4115GH6.meta_raw	Pla#BRS/miseq/c1118_g1_i2|m.733	Pla#SDN/miseq/c53937_g1_i1|m.68257	
poaNOG.ENOG4115GH7.meta_raw	Pla#S/hiseq/c34642_g1_i1|m.15783	
poaNOG.ENOG4115GH8.meta_raw	Pla#V/hiseq/c50440_g1_i1|m.25774	
poaNOG.ENOG4115GH9.meta_raw	Ppi#Pp1499|m.3174	Ppi#Pp43986|m.165746	Pta#5A_I16_VO_L_1128_T_58/70|m.49120	Pla#DCS_2kb/021637|m.259707	
poaNOG.ENOG4115GHA.meta_raw	Ppi#Pp30289|m.106743	Ppi#Pp37359|m.137000	Ppi#Pp37360|m.137003	Pta#1A_all_VO_L_1567_T_635/690|m.1690	Pla#DCS/hiseq/c16810_g1_i1|m.4398	Pla#Wound/hiseq/c56919_g2_i1|m.19189	
poaNOG.ENOG4115GHB.meta_raw	Pta#5A_all_VO_L_6260_T_24/48|m.41241	Pta#5A_all_VO_L_6260_T_30/48|m.41244	Pla#JASS/hiseq/c49099_g1_i1|m.17536	Pla#NACLR/hiseq/c64380_g3_i3|m.52589	Pla#P/miseq/c1608_g1_i1|m.554	
poaNOG.ENOG4115GHC.meta_raw	Ppi#Pp26866|m.92162	
poaNOG.ENOG4115GHE.meta_raw	Ppi#Pp12616|m.42718	Pla#BRS/miseq/c28932_g1_i1|m.45826	Pla#S_1_3-6kb/017182|m.37852	Pla#S_1_3-6kb/019484|m.42918	Pla#S_3_3-6kb/010745|m.154789	Pla#Wound/hiseq/c72041_g1_i1|m.56318	
poaNOG.ENOG4115GHG.meta_raw	Ppi#Pp11146|m.37477	Ppi#Pp11147|m.37487	Ppi#Pp33164|m.118955	Ppi#Pp33165|m.118967	Ppi#Pp33167|m.118985	Ppi#Pp7263|m.23841	Ppi#Pp7264|m.23855	Ppi#Pp7265|m.23868	
poaNOG.ENOG4115GHH.meta_raw	Ppi#Pp39099|m.144372	Ppi#Pp39100|m.144380	Ppi#Pp59291|m.198354	Pta#1A_I9_VO_L_2781_T_34/41|m.12492	Pta#2A_all_VO_L_12099_T_16/18|m.16391	Pla#Basket/c21865_g2_i2|m.35920	Pla#V_2kb_1/008289|m.919556	
poaNOG.ENOG4115GHK.meta_raw	Ppi#Pp7760|m.25513	
poaNOG.ENOG4115GHN.meta_raw	Ppi#Pp15066|m.51460	Ppi#Pp442|m.697	Ppi#Pp45168|m.170927	Pta#6A_I25_VO_L_1426_T_59/65|m.61026	Pla#BRN/hiseq/c64888_g1_i5|m.35407	Pla#DCS_1kb/025313|m.132895	Pla#E1/hiseq/c38039_g2_i1|m.21639	Pla#RF-S_2/polished_high/004359|m.4510	
poaNOG.ENOG4115GHP.meta_raw	Ppi#Pp18275|m.62607	Ppi#Pp37823|m.139018	Pta#1A_I9_NT_comp11169_c0_seq1|m.11221	Pla#V1_1kb_3/002675|m.788183	
poaNOG.ENOG4115GHQ.meta_raw	Pla#BRN/hiseq/c62080_g1_i3|m.28783	Pla#DCS1kb_3/001613|m.69767	
poaNOG.ENOG4115GHR.meta_raw	Pta#6A_I27_VO_L_47198_T_5/16|m.62961	Pla#Neg_S1/c27898_g1_i1|m.107326	Pla#V/hiseq/c34325_g1_i1|m.9619	
poaNOG.ENOG4115GHS.meta_raw	Ppi#Pp10412|m.34883	Ppi#Pp24842|m.84818	Ppi#Pp24845|m.84828	Ppi#Pp30989|m.109772	Pta#1A_I5_VO_L_3935_T_47/87|m.10031	Pta#1A_I5_VO_L_3935_T_69/87|m.10034	Pta#1A_I8_VO_L_868_T_28/106|m.10889	Pta#1A_I8_VO_L_868_T_39/106|m.10891	Pta#1A_I9_NT_comp39599_c0_seq17|m.11349	Pta#1A_I9_NT_comp39599_c0_seq18|m.11351	Pta#2A_all_NT_comp64207_c0_seq1|m.12909	Pta#2A_I13_VO_L_1_T_68385/181601|m.19471	Pta#2A_I13_VO_L_1_T_68399/181601|m.19473	Pta#2A_I15_VO_L_1_T_90512/133144|m.21503	Pta#2A_I15_VO_L_1_T_90517/133144|m.21508	Pta#2A_I15_VO_L_1_T_90521/133144|m.21509	Pta#2A_I15_VO_L_1_T_90528/133144|m.21513	Pta#2A_I27_VO_L_547_T_60/120|m.23175	Pta#2A_I27_VO_L_547_T_65/120|m.23178	Pta#2A_I27_VO_L_547_T_66/120|m.23180	Pta#2A_I27_VO_L_547_T_69/120|m.23181	Pta#2A_I27_VO_L_547_T_71/120|m.23184	Pta#3A_I20_VO_L_1560_T_35/46|m.36954	Pta#3A_I20_VO_L_1560_T_36/46|m.36955	Pta#5A_I15_VO_L_2981_T_10/58|m.47042	Pta#5A_I15_VO_L_2981_T_15/58|m.47048	Pta#5A_I15_VO_L_2981_T_25/58|m.47051	Pta#5A_I15_VO_L_2981_T_41/58|m.47052	Pta#5A_I15_VO_L_2981_T_47/58|m.47054	Pta#5A_I7_VO_L_1_T_1023/95833|m.50091	Pta#5A_I7_VO_L_1_T_1033/95833|m.50093	Pta#5A_I7_VO_L_1_T_989/95833|m.50089	Pta#5A_I7_VO_L_1_T_997/95833|m.50090	Pta#5A_I7_VO_L_281_T_142/175|m.50848	Pta#6A_I21_VO_L_1_T_147130/217332|m.57001	Pta#6A_I22_VO_L_1_T_2027/44538|m.57696	Pta#6A_I22_VO_L_1_T_2148/44538|m.57699	Pta#6A_I25_VO_L_5_T_53653/111482|m.60575	Pla#DCS1kb_3/polished_high/000281|m.459	Pla#E1_2kb_1/polished_high/001522|m.1801	Pla#P/miseq/c17445_g1_i1|m.10014	Pla#S_2kb/010472|m.673496	Pla#SDN/miseq/c29692_g1_i1|m.40252	Pla#V_1kb/017511|m.889054	Pla#V/hiseq/c57088_g1_i5|m.42414	
poaNOG.ENOG4115GHT.meta_raw	Ppi#Pp10123|m.33908	Ppi#Pp15422|m.52737	Ppi#Pp23161|m.79346	Ppi#Pp24112|m.82295	Ppi#Pp47542|m.181309	Ppi#Pp63688|m.204283	Pla#Basket/c1088_g1_i1|m.788	Pla#S_3_3-6kb/022665|m.180209	Pla#Wound/hiseq/c5033_g1_i1|m.1207	
poaNOG.ENOG4115GHU.meta_raw	Ppi#Pp3921|m.11117	Ppi#Pp41918|m.156735	
poaNOG.ENOG4115GHV.meta_raw	Ppi#Pp27830|m.96052	Pta#2A_I13_VO_L_1_T_102500/181601|m.19651	Pla#M_S1/c29659_g1_i2|m.137716	Pla#V/hiseq/c50521_g2_i1|m.25938	
poaNOG.ENOG4115GHX.meta_raw	Ppi#Pp12087|m.40818	Ppi#Pp14434|m.49225	Ppi#Pp17113|m.58477	Ppi#Pp37076|m.135943	Ppi#Pp57819|m.196457	Ppi#Pp58181|m.196903	Ppi#Pp58182|m.196906	Pla#K_S1/c1766_g1_i1|m.180396	
poaNOG.ENOG4115GHY.meta_raw	Pta#3A_I19_VO_L_1_T_121469/241978|m.34756	
poaNOG.ENOG4115GHZ.meta_raw	Ppi#Pp59973|m.199230	Ppi#Pp8411|m.27787	Ppi#Pp8412|m.27788	Ppi#Pp8413|m.27790	Pta#1A_I3_NT_comp46513_c0_seq2|m.6400	Pla#Basket/c23861_g1_i2|m.44860	Pla#V_2_3-6kb/013198|m.287907	
poaNOG.ENOG4115GI1.meta_raw	Ppi#Pp2340|m.5702	Ppi#Pp2341|m.5713	Ppi#Pp4513|m.13421	Pta#3A_all_NT_comp87508_c0_seq1|m.27424	Pla#NACLR/hiseq/c59762_g2_i2|m.41344	Pla#RF-V_1/polished_high/003501|m.3463	Pla#V_1_3-6kb/019974|m.233311	
poaNOG.ENOG4115GI2.meta_raw	Ppi#Pp14706|m.50192	Ppi#Pp1597|m.3443	Ppi#Pp1598|m.3445	Ppi#Pp21573|m.73907	Ppi#Pp23846|m.81483	Ppi#Pp2627|m.6682	Ppi#Pp54202|m.191764	Ppi#Pp55131|m.192974	Pla#DCS/hiseq/c55759_g1_i1|m.34380	
poaNOG.ENOG4115GI3.meta_raw	Ppi#Pp8062|m.26615	Ppi#Pp8063|m.26617	
poaNOG.ENOG4115GI4.meta_raw	Ppi#Pp24759|m.84527	Pla#P/miseq/c16475_g1_i1|m.9238	
poaNOG.ENOG4115GI5.meta_raw	Ppi#Pp24638|m.84143	Ppi#Pp32924|m.117823	Ppi#Pp32926|m.117827	Ppi#Pp43027|m.161580	Ppi#Pp43028|m.161584	Pta#1A_all_VO_L_105_T_687/789|m.1423	Pta#2A_I13_VO_L_210_T_118/153|m.20182	Pta#2A_I2_VO_L_584_T_70/156|m.24975	Pta#2A_I2_VO_L_584_T_84/156|m.24976	Pta#2A_I2_VO_L_584_T_92/156|m.24978	Pta#2A_I4_VO_L_2960_T_83/94|m.26960	Pta#3A_all_NT_comp93904_c0_seq28|m.27583	Pta#3A_all_VO_L_10901_T_18/31|m.29562	Pta#3A_all_VO_L_4939_T_84/209|m.28845	Pta#3A_I19_VO_L_1_T_159519/241978|m.34963	Pta#3A_I20_VO_L_1718_T_96/116|m.36991	Pta#5A_all_VO_L_2_T_137731/409051|m.39031	Pta#5A_I16_VO_L_2363_T_124/179|m.49273	Pta#5A_I16_VO_L_4005_T_50/78|m.49483	Pla#BRN/hiseq/c71769_g1_i4|m.64448	Pla#DCS/hiseq/c58919_g1_i1|m.46977	Pla#JASS/hiseq/c50831_g1_i1|m.20264	Pla#P/miseq/c28689_g1_i1|m.31287	Pla#S_2_3-6kb/009939|m.89061	Pla#SDN/miseq/c31678_g1_i2|m.50457	Pla#V_2_3-6kb/011570|m.284017	Pla#V_2_3-6kb/026111|m.318915	
poaNOG.ENOG4115GI6.meta_raw	Ppi#Pp35012|m.127098	Pta#1A_I5_VO_L_1_T_6869/64687|m.8771	Pla#V1_1kb_2/004815|m.748932	
poaNOG.ENOG4115GI7.meta_raw	Ppi#Pp41289|m.153878	Pta#1A_I3_VO_L_223_T_46/59|m.7425	Pla#SDN/miseq/c28159_g1_i2|m.34584	
poaNOG.ENOG4115GI8.meta_raw	Ppi#Pp26495|m.90795	Ppi#Pp26496|m.90798	Pta#5A_all_VO_L_5291_T_8/15|m.41067	Pla#Basket/c25189_g1_i1|m.52966	Pla#DCS_1kb/027311|m.135592	Pla#SDN/miseq/c6162_g1_i1|m.3922	Pla#V_1_3-6kb/011591|m.213414	Pla#V_2_3-6kb/010267|m.281001	
poaNOG.ENOG4115GI9.meta_raw	Ppi#Pp43612|m.164111	Pta#1A_I3_VO_L_53653_T_19/20|m.8491	Pla#Wound/hiseq/c28628_g1_i1|m.6884	
poaNOG.ENOG4115GIA.meta_raw	Ppi#Pp17226|m.58881	Ppi#Pp17438|m.59552	Ppi#Pp19718|m.67607	Ppi#Pp19719|m.67610	Ppi#Pp55042|m.192853	Pla#SDN/miseq/c1841_g1_i1|m.993	Pla#V/hiseq/c61503_g1_i5|m.60419	
poaNOG.ENOG4115GIB.meta_raw	Ppi#Pp14013|m.47765	Ppi#Pp14351|m.48940	Ppi#Pp45339|m.171710	Ppi#Pp63190|m.203570	Pta#3A_I18_VO_L_2_T_98238/136250|m.32868	Pta#6A_I27_VO_L_1_T_46399/52656|m.62121	Pla#DCR/hiseq/c112751_g1_i2|m.144217	
poaNOG.ENOG4115GID.meta_raw	Ppi#Pp16273|m.55634	
poaNOG.ENOG4115GIG.meta_raw	Ppi#Pp31524|m.111992	Ppi#Pp31525|m.111997	Pta#1A_all_VO_L_103402_T_14/31|m.4116	Pla#DCS/hiseq/c50236_g1_i2|m.20885	
poaNOG.ENOG4115GII.meta_raw	Ppi#Pp22414|m.76716	Pta#1A_I3_VO_L_1_T_14514/136734|m.6719	Pla#BRN/hiseq/c68191_g2_i1|m.46312	Pla#S_1_3-6kb/016456|m.36196	Pla#S_3_3-6kb/019331|m.173052	Pla#V_1_3-6kb/025101|m.245613	
poaNOG.ENOG4115GIJ.meta_raw	Ppi#Pp20477|m.70349	Ppi#Pp26202|m.89694	Ppi#Pp26203|m.89702	Ppi#Pp26204|m.89704	Ppi#Pp33072|m.118518	Ppi#Pp45710|m.173293	Ppi#Pp47942|m.182963	Pta#6A_I27_VO_L_1_T_14356/52656|m.61826	Pla#BRS/miseq/c23621_g3_i1|m.28507	Pla#BRS/miseq/c38090_g1_i1|m.60771	Pla#DCR/hiseq/c108171_g1_i2|m.133138	Pla#DCR/hiseq/c108535_g1_i1|m.136077	Pla#DCR/hiseq/c91407_g1_i2|m.60891	Pla#NACLR/hiseq/c54975_g1_i1|m.33382	Pla#Neg_S1/c18741_g1_i1|m.91761	Pla#S/hiseq/c42356_g1_i1|m.34936	Pla#V_1_3-6kb/002325|m.191614	Pla#V/hiseq/c46922_g2_i1|m.20045	Pla#V/hiseq/c60993_g7_i1|m.57727	Pla#V/hiseq/c63440_g13_i1|m.71620	
poaNOG.ENOG4115GIM.meta_raw	Ppi#Pp105|m.141	Ppi#Pp29167|m.102020	Ppi#Pp30753|m.108695	Ppi#Pp33816|m.121654	Ppi#Pp33817|m.121657	Ppi#Pp33819|m.121662	Ppi#Pp33820|m.121667	Ppi#Pp6543|m.21281	Pta#1A_all_NT_comp111897_c0_seq9|m.641	Pta#1A_I3_VO_L_2614_T_230/257|m.7799	Pta#1A_I3_VO_L_2614_T_243/257|m.7803	Pta#1A_I5_VO_L_2155_T_42/99|m.9776	Pta#2A_I10_VO_L_727_T_23/59|m.18232	Pta#2A_I10_VO_L_727_T_38/59|m.18236	Pta#2A_I10_VO_L_727_T_43/59|m.18238	Pta#2A_I13_VO_L_1578_T_37/53|m.20284	Pta#2A_I13_VO_L_1578_T_49/53|m.20287	Pta#2A_I27_VO_L_14244_T_22/45|m.23668	Pta#2A_I2_VO_L_1_T_4283/104199|m.24045	Pta#2A_I2_VO_L_1_T_4293/104199|m.24049	Pta#2A_I4_VO_L_883_T_51/88|m.26759	Pta#2A_I4_VO_L_883_T_71/88|m.26762	Pta#3A_I16_VO_L_2871_T_33/49|m.31799	Pta#5A_I12_VO_L_119_T_322/488|m.43224	Pta#5A_I14_VO_L_21015_T_13/18|m.45440	Pta#5A_I15_NT_comp28477_c0_seq1|m.45650	Pta#5A_I15_VO_L_28507_T_32/91|m.47292	Pta#5A_I15_VO_L_28507_T_33/91|m.47293	Pta#5A_I15_VO_L_28507_T_41/91|m.47294	Pta#5A_I7_VO_L_1608_T_68/84|m.51083	Pta#5A_I7_VO_L_1608_T_71/84|m.51084	Pta#5A_I7_VO_L_1608_T_78/84|m.51085	Pta#6A_all_NT_comp101504_c1_seq18|m.52020	Pta#6A_all_VO_L_7_T_65552/72082|m.52685	Pta#6A_I22_NT_comp26428_c0_seq8|m.57651	Pta#6A_I23_VO_L_1_T_65919/165398|m.58987	Pta#6A_I25_NT_comp35254_c2_seq6|m.60236	Pta#6A_I27_NT_comp36021_c0_seq22|m.61632	Pta#6A_I27_VO_L_1_T_28451/52656|m.61953	Pta#6A_I27_VO_L_1_T_28452/52656|m.61954	Pla#Basket/c24284_g1_i2|m.47052	Pla#DCS/hiseq/c59705_g1_i3|m.50999	Pla#P/miseq/c32385_g2_i1|m.45149	Pla#SDN/miseq/c31095_g1_i2|m.46968	
poaNOG.ENOG4115GIN.meta_raw	Ppi#Pp6201|m.20083	Pla#V/hiseq/c8067_g1_i1|m.2166	
poaNOG.ENOG4115GIP.meta_raw	Ppi#Pp31061|m.110108	Pta#6A_I25_VO_L_5_T_103624/111482|m.60826	Pla#V1_1kb_2/008867|m.754960	
poaNOG.ENOG4115GIS.meta_raw	Ppi#Pp33043|m.118378	Ppi#Pp33044|m.118380	Ppi#Pp41816|m.156233	Ppi#Pp41817|m.156242	Ppi#Pp41818|m.156245	Ppi#Pp9541|m.31807	Pta#1A_all_NT_comp91192_c0_seq3|m.223	Pta#2A_I13_VO_L_1_T_114242/181601|m.19742	Pla#DCR/hiseq/c87810_g2_i1|m.52457	Pla#S_1_3-6kb/009141|m.20276	Pla#S_1_3-6kb/026315|m.58220	Pla#V_1_3-6kb/005001|m.198256	Pla#V_2_3-6kb/000732|m.258412	Pla#V_2_3-6kb/007028|m.273639	
poaNOG.ENOG4115GIT.meta_raw	Ppi#Pp48088|m.183560	Pla#Neg_S1/c1371_g1_i1|m.61420	Pla#S_1kb_2/007180|m.515211	Pla#V1_1kb_1/025740|m.734633	
poaNOG.ENOG4115GIU.meta_raw	Ppi#Pp47012|m.178958	Pla#BRN/hiseq/c72282_g2_i4|m.67461	Pla#DCS2kb_3/017195|m.219739	
poaNOG.ENOG4115GIV.meta_raw	Pta#2A_all_VO_L_8739_T_131/204|m.15893	Pta#5A_I15_VO_L_1465_T_69/95|m.46700	
poaNOG.ENOG4115GIW.meta_raw	Ppi#Pp10680|m.35710	Ppi#Pp14534|m.49630	Ppi#Pp14535|m.49640	Ppi#Pp47733|m.182152	Pta#3A_all_VO_L_6174_T_9/35|m.28939	Pla#JASS/hiseq/c60480_g3_i1|m.51027	Pla#V/hiseq/c58235_g1_i1|m.46172	
poaNOG.ENOG4115GIX.meta_raw	Ppi#Pp64035|m.204661	Ppi#Pp6647|m.21650	Pla#V/hiseq/c51713_g1_i1|m.28394	
poaNOG.ENOG4115GIY.meta_raw	Ppi#Pp29640|m.104027	Ppi#Pp48003|m.183187	Pla#DCR/hiseq/c107434_g2_i1|m.127579	Pla#V/hiseq/c62500_g2_i1|m.65919	
poaNOG.ENOG4115GIZ.meta_raw	Ppi#Pp10831|m.36363	Pla#E1_1kb/006366|m.274069	
poaNOG.ENOG4115GJ1.meta_raw	Ppi#Pp30480|m.107494	Ppi#Pp32520|m.116064	Ppi#Pp46250|m.175655	Ppi#Pp46252|m.175662	Pta#1A_I11_NT_comp48522_c1_seq2|m.4448	Pta#5A_I16_VO_L_4_T_61090/214906|m.48037	
poaNOG.ENOG4115GJ2.meta_raw	Pla#S_1_3-6kb/019241|m.42375	
poaNOG.ENOG4115GJ3.meta_raw	Ppi#Pp12051|m.40705	Ppi#Pp21863|m.74900	Ppi#Pp22074|m.75646	Ppi#Pp25972|m.88840	Ppi#Pp7890|m.25946	Ppi#Pp9022|m.29962	Pla#E1_1kb/polished_high/000533|m.523	
poaNOG.ENOG4115GJ4.meta_raw	Ppi#Pp40869|m.152125	Ppi#Pp40870|m.152128	Ppi#Pp40871|m.152131	Pla#DCR/hiseq/c96521_g2_i1|m.75727	Pla#NACLR/hiseq/c60129_g1_i1|m.42203	Pla#SDN/miseq/c18145_g1_i2|m.14219	Pla#SDN/miseq/c52733_g1_i1|m.67473	
poaNOG.ENOG4115GJ5.meta_raw	Ppi#Pp8533|m.28203	
poaNOG.ENOG4115GJ7.meta_raw	Ppi#Pp9499|m.31644	Ppi#Pp9500|m.31650	Pla#RF-V_2/polished_high/000266|m.605	
poaNOG.ENOG4115GJ8.meta_raw	Ppi#Pp36318|m.132713	Ppi#Pp36319|m.132722	Ppi#Pp9161|m.30365	Pta#3A_I19_VO_L_1395_T_17/20|m.35432	Pta#3A_I20_VO_L_1_T_60681/85822|m.36382	Pla#Basket/c20933_g2_i1|m.32585	Pla#M_S1/c35266_g1_i3|m.155982	Pla#V/hiseq/c61767_g1_i2|m.61756	
poaNOG.ENOG4115GJ9.meta_raw	Ppi#Pp32129|m.114382	Ppi#Pp36947|m.135387	Ppi#Pp36948|m.135392	Ppi#Pp54090|m.191631	Pta#5A_I16_VO_L_62618_T_5/11|m.49806	Pla#BRS/miseq/c15555_g1_i1|m.13593	Pla#V_1_3-6kb/023203|m.241058	
poaNOG.ENOG4115GJA.meta_raw	Ppi#Pp24828|m.84774	Ppi#Pp24965|m.85264	Ppi#Pp54595|m.192228	Pla#DCR/hiseq/c102932_g2_i3|m.101361	
poaNOG.ENOG4115GJD.meta_raw	Ppi#Pp46096|m.174991	Ppi#Pp46100|m.175007	Pta#1A_I9_VO_L_1_T_47245/116761|m.11647	Pla#BRS/miseq/c4477_g1_i1|m.3342	Pla#BRS/miseq/c4477_g1_i2|m.3344	Pla#Wound/hiseq/c74294_g2_i1|m.69488	
poaNOG.ENOG4115GJE.meta_raw	Ppi#Pp35988|m.131237	Ppi#Pp35990|m.131251	Ppi#Pp35992|m.131257	Pta#2A_all_VO_L_6532_T_10/13|m.15599	Pla#DCS/hiseq/c61140_g1_i1|m.59618	
poaNOG.ENOG4115GJF.meta_raw	Ppi#Pp53147|m.190372	
poaNOG.ENOG4115GJJ.meta_raw	Ppi#Pp40840|m.152016	Ppi#Pp43083|m.161832	Pta#1A_I3_VO_L_416_T_32/53|m.7456	Pla#M_S1/c57780_g1_i1|m.172543	
poaNOG.ENOG4115GJM.meta_raw	Pta#6A_all_VO_L_8883_T_99/110|m.53689	Pta#6A_I27_VO_L_2344_T_31/113|m.62582	
poaNOG.ENOG4115GJQ.meta_raw	Ppi#Pp32604|m.116407	Ppi#Pp41783|m.156085	Pta#5A_all_VO_L_6851_T_19/22|m.41349	Pla#DCR/hiseq/c103851_g1_i6|m.105844	Pla#NACLR/hiseq/c68385_g2_i2|m.65752	
poaNOG.ENOG4115GJR.meta_raw	Ppi#Pp38157|m.140447	Pla#SDN/miseq/c25900_g1_i1|m.28202	
poaNOG.ENOG4115GJS.meta_raw	Ppi#Pp21865|m.74903	Ppi#Pp43940|m.165535	Pta#2A_I15_VO_L_2922_T_14/22|m.22269	Pta#2A_I15_VO_L_2922_T_15/22|m.22270	Pla#DCR/hiseq/c102870_g1_i2|m.101069	Pla#S/hiseq/c10570_g1_i1|m.2443	
poaNOG.ENOG4115GJT.meta_raw	Ppi#Pp12779|m.43374	Ppi#Pp12780|m.43377	Ppi#Pp37729|m.138621	Ppi#Pp38993|m.143930	Pta#1A_all_VO_L_14806_T_11/34|m.3023	Pta#1A_I11_NT_comp45506_c0_seq1|m.4370	Pta#2A_I10_VO_L_2_T_50830/51732|m.18065	Pta#2A_I15_VO_L_1_T_2308/133144|m.21072	Pta#2A_I27_NT_comp16881_c0_seq1|m.22753	Pta#2A_I4_VO_L_1351_T_38/38|m.26815	Pta#3A_I18_VO_L_2_T_115487/136250|m.33028	Pta#5A_I15_VO_L_4103_T_4/5|m.47095	Pla#BRN/hiseq/c68335_g2_i1|m.46856	Pla#BRN/hiseq/c68335_g2_i3|m.46859	Pla#NACLR/hiseq/c67883_g1_i1|m.63922	Pla#P/miseq/c32903_g1_i2|m.47583	Pla#V1_1kb_2/014198|m.763144	
poaNOG.ENOG4115GJW.meta_raw	Ppi#Pp448|m.706	Ppi#Pp51887|m.188736	Ppi#Pp61154|m.200794	Pla#Neg_S1/c17027_g1_i1|m.85556	
poaNOG.ENOG4115GJY.meta_raw	Ppi#Pp37048|m.135843	Ppi#Pp42038|m.157225	Ppi#Pp804|m.1471	Pta#1A_I5_VO_L_1_T_28634/64687|m.8916	Pta#2A_I4_VO_L_20661_T_1/1|m.27075	Pla#DCR/hiseq/c112262_g1_i1|m.143970	
poaNOG.ENOG4115GJZ.meta_raw	Ppi#Pp53402|m.190685	
poaNOG.ENOG4115GK0.meta_raw	Ppi#Pp27283|m.93769	Ppi#Pp27284|m.93775	Ppi#Pp2729|m.6993	Pla#E1/hiseq/c30581_g1_i2|m.9307	
poaNOG.ENOG4115GK1.meta_raw	Ppi#Pp14412|m.49148	Ppi#Pp19325|m.66272	Ppi#Pp25939|m.88722	Ppi#Pp37867|m.139218	
poaNOG.ENOG4115GK4.meta_raw	Ppi#Pp10717|m.35901	Ppi#Pp15966|m.54608	Ppi#Pp53346|m.190615	Pla#BRS/miseq/c17594_g1_i1|m.16271	Pla#SDN/miseq/c32408_g3_i1|m.55534	
poaNOG.ENOG4115GK5.meta_raw	Ppi#Pp4895|m.14913	Ppi#Pp4896|m.14922	Ppi#Pp8909|m.29547	Pla#E1/hiseq/c39400_g1_i1|m.25484	Pla#NACLR/hiseq/c59987_g1_i1|m.41898	
poaNOG.ENOG4115GK6.meta_raw	Ppi#Pp44377|m.167469	Ppi#Pp44378|m.167472	Ppi#Pp9163|m.30373	Pla#S/hiseq/c38683_g1_i2|m.23593	
poaNOG.ENOG4115GK7.meta_raw	Ppi#Pp63576|m.204134	
poaNOG.ENOG4115GK8.meta_raw	Ppi#Pp5400|m.17078	Ppi#Pp55926|m.194076	
poaNOG.ENOG4115GK9.meta_raw	Ppi#Pp17345|m.59262	Ppi#Pp43151|m.162119	Ppi#Pp43152|m.162123	Pta#1A_I11_OT_comp41804_c0_seq6|m.4579	Pla#BRN/hiseq/c60525_g1_i2|m.25815	Pla#S/hiseq/c22557_g1_i1|m.5941	Pla#S/hiseq/c22557_g1_i2|m.5943	
poaNOG.ENOG4115GKA.meta_raw	Ppi#Pp31974|m.113757	Ppi#Pp31975|m.113761	Ppi#Pp40072|m.148643	Pta#1A_I3_VO_L_93_T_171/235|m.7413	Pla#S_1_3-6kb/023686|m.52377	Pla#S_1_3-6kb/023686|m.52378	Pla#V_2_3-6kb/008166|m.276246	Pla#Wound/hiseq/c71539_g5_i1|m.53778	Pla#Wound/hiseq/c71539_g6_i1|m.53779	
poaNOG.ENOG4115GKC.meta_raw	Ppi#Pp33104|m.118699	Ppi#Pp33110|m.118723	Ppi#Pp33115|m.118742	Ppi#Pp44408|m.167646	Ppi#Pp44409|m.167648	Ppi#Pp44413|m.167668	Ppi#Pp44416|m.167677	Ppi#Pp44810|m.169377	Ppi#Pp47375|m.180634	Pta#1A_all_VO_L_1032_T_224/436|m.1567	Pta#1A_all_VO_L_1032_T_233/436|m.1570	Pta#1A_all_VO_L_1032_T_268/436|m.1573	Pta#1A_all_VO_L_1032_T_314/436|m.1576	Pta#1A_I11_VO_L_3778_T_46/92|m.5972	Pta#1A_I9_VO_L_1_T_5785/116761|m.11453	Pta#1A_I9_VO_L_1_T_5800/116761|m.11454	Pta#2A_I2_VO_L_1_T_74734/104199|m.24584	Pta#3A_I18_VO_L_2_T_101198/136250|m.32893	Pta#5A_all_VO_L_2_T_136690/409051|m.39024	Pta#5A_I12_NT_comp32044_c0_seq1|m.42786	Pta#5A_I12_VO_L_1012_T_155/164|m.43423	Pta#5A_I12_VO_L_1012_T_158/164|m.43425	Pta#5A_I12_VO_L_1012_T_78/164|m.43416	Pta#5A_I12_VO_L_1012_T_83/164|m.43417	Pta#5A_I12_VO_L_1012_T_97/164|m.43420	Pta#5A_I15_VO_L_1_T_3381/41278|m.45856	Pta#5A_I15_VO_L_1_T_3382/41278|m.45859	Pta#5A_I15_VO_L_1_T_3384/41278|m.45860	Pta#5A_I15_VO_L_1_T_3411/41278|m.45862	Pta#5A_I15_VO_L_1_T_3419/41278|m.45867	Pta#5A_I16_VO_L_4_T_93228/214906|m.48245	Pta#5A_I7_VO_L_1_T_22024/95833|m.50225	Pta#5A_I7_VO_L_1_T_22025/95833|m.50228	Pta#6A_I27_NT_comp34790_c0_seq1|m.61514	Pta#6A_I27_VO_L_653_T_77/110|m.62306	Pla#BRS/miseq/c29852_g2_i4|m.50556	Pla#BRS/miseq/c29852_g2_i7|m.50561	Pla#DCR/hiseq/c107573_g5_i1|m.128682	Pla#JASS/hiseq/c59494_g4_i11|m.45656	Pla#JASS/hiseq/c59494_g4_i5|m.45642	Pla#SDN/miseq/c32198_g1_i13|m.54009	Pla#SDN/miseq/c32198_g1_i4|m.53987	Pla#S/hiseq/c46481_g2_i2|m.57850	Pla#V/hiseq/c63781_g1_i3|m.74021	Pla#Wound/hiseq/c74307_g1_i9|m.69569	
poaNOG.ENOG4115GKD.meta_raw	Ppi#Pp20229|m.69528	Ppi#Pp30339|m.106931	Ppi#Pp4423|m.13044	Ppi#Pp4424|m.13046	Pta#6A_all_NT_comp98671_c0_seq18|m.51845	Pta#6A_all_VO_L_1096_T_79/1658|m.52887	Pta#6A_I27_VO_L_2189_T_52/116|m.62548	Pla#DCR/hiseq/c93333_g2_i1|m.66138	Pla#E1_2kb_2/polished_high/001932|m.1915	Pla#P/miseq/c18301_g1_i1|m.10969	Pla#V1_1kb_1/polished_high/001563|m.1733	
poaNOG.ENOG4115GKE.meta_raw	Ppi#Pp1005|m.1948	Ppi#Pp28775|m.100347	Ppi#Pp31949|m.113673	Ppi#Pp8913|m.29559	Ppi#Pp8914|m.29561	
poaNOG.ENOG4115GKF.meta_raw	Ppi#Pp11152|m.37505	Ppi#Pp22637|m.77535	Ppi#Pp28159|m.97494	Ppi#Pp28161|m.97496	Ppi#Pp28162|m.97498	Ppi#Pp56338|m.194585	
poaNOG.ENOG4115GKG.meta_raw	Ppi#Pp10041|m.33624	Pta#2A_I4_NT_comp56511_c0_seq1|m.25965	Pla#RF-S_2/polished_high/003826|m.4027	Pla#S_1_3-6kb/002166|m.5215	Pla#S_2_3-6kb/001359|m.70408	Pla#V_1_3-6kb/012670|m.215895	Pla#V_3_3-6kb/012183|m.350453	Pla#V_3_3-6kb/025279|m.380215	
poaNOG.ENOG4115GKI.meta_raw	Ppi#Pp14688|m.50141	Ppi#Pp14689|m.50144	Ppi#Pp15012|m.51294	Ppi#Pp15530|m.53064	Ppi#Pp15531|m.53067	Ppi#Pp16286|m.55671	Ppi#Pp16287|m.55673	Ppi#Pp18218|m.62394	Ppi#Pp18219|m.62397	Ppi#Pp20233|m.69543	Ppi#Pp20469|m.70321	Ppi#Pp20470|m.70323	Ppi#Pp22046|m.75560	Ppi#Pp22047|m.75561	Ppi#Pp22280|m.76299	Ppi#Pp22281|m.76304	Ppi#Pp22541|m.77194	Ppi#Pp22542|m.77196	Ppi#Pp34440|m.124457	Ppi#Pp34443|m.124480	Ppi#Pp35844|m.130684	Ppi#Pp36645|m.134018	Ppi#Pp3852|m.10907	Ppi#Pp39808|m.147431	Ppi#Pp39810|m.147443	Ppi#Pp39815|m.147464	Ppi#Pp42436|m.158960	Ppi#Pp43384|m.163199	Ppi#Pp44609|m.168526	Ppi#Pp44610|m.168531	Ppi#Pp47161|m.179590	Ppi#Pp52106|m.189041	Ppi#Pp54359|m.191961	Ppi#Pp56991|m.195377	Ppi#Pp60718|m.200216	Ppi#Pp63183|m.203561	Ppi#Pp67046|m.208283	Pta#1A_I11_VO_L_1_T_225981/226447|m.5651	Pta#1A_I3_NT_comp50562_c0_seq4|m.6481	Pta#1A_I8_VO_L_3_T_38754/67407|m.10675	Pta#1A_I9_VO_L_78233_T_2/2|m.12789	Pta#2A_all_NT_comp114318_c0_seq3|m.13386	Pta#2A_I13_NT_comp40247_c0_seq16|m.19093	Pta#2A_I13_NT_comp40247_c0_seq8|m.19096	Pta#2A_I13_VO_L_1_T_158522/181601|m.20042	Pta#2A_I13_VO_L_1_T_69310/181601|m.19474	Pta#2A_I13_VO_L_89029_T_1/1|m.20788	Pta#2A_I15_OT_comp41696_c1_seq10|m.21049	Pta#2A_I15_VO_L_1_T_7092/133144|m.21098	Pta#2A_I27_VO_L_15301_T_53/81|m.23688	Pta#2A_I4_NT_comp44438_c0_seq6|m.25921	Pta#2A_I4_VO_L_121751_T_1/1|m.27195	Pta#3A_all_VO_L_4_T_20430/60622|m.27978	Pta#3A_all_VO_L_7210_T_9/85|m.29108	Pta#3A_I16_NT_comp33896_c0_seq2|m.30455	Pta#3A_I16_VO_L_92003_T_1/1|m.32145	Pta#3A_I18_NT_comp36397_c0_seq1|m.32273	Pta#3A_I18_VO_L_2_T_99008/136250|m.32876	Pta#3A_I19_OT_comp50506_c0_seq6|m.34237	Pta#3A_I20_NT_comp20716_c0_seq3|m.35919	Pta#5A_I12_NT_comp31678_c2_seq2|m.42772	Pta#5A_I12_VO_L_78334_T_1/1|m.43999	Pta#5A_I15_VO_L_1_T_11161/41278|m.45922	Pta#5A_I16_VO_L_4_T_158401/214906|m.48663	Pta#6A_all_VO_L_50883_T_29/31|m.54534	Pta#6A_all_VO_L_7_T_62202/72082|m.52665	Pta#6A_I20_NT_comp35459_c2_seq2|m.55055	Pta#6A_I22_VO_L_1_T_3211/44538|m.57703	Pta#6A_I25_VO_L_5_T_26061/111482|m.60418	Pta#6A_I25_VO_L_5_T_80032/111482|m.60712	Pla#BRS/miseq/c29833_g2_i2|m.50439	Pla#DCS_1kb/000384|m.99073	Pla#DCS1kb_1/011728|m.15334	Pla#DCS1kb_1/012752|m.16714	Pla#DCS1kb_1/015187|m.20031	Pla#DCS1kb_1/016562|m.21877	Pla#DCS1kb_1/025234|m.33366	Pla#DCS1kb_1/polished_high/000008|m.20	Pla#DCS1kb_3/020524|m.94764	Pla#DCS_1kb/polished_high/001108|m.1396	Pla#DCS_2kb/022021|m.260250	Pla#DCS_2kb/024675|m.263632	Pla#DCS2kb_1/012766|m.152936	Pla#DCS2kb_3/012252|m.213728	Pla#DCS_2kb/polished_high/000099|m.293	Pla#DCS_2kb/polished_high/000931|m.1122	Pla#E1_1kb/000713|m.264903	Pla#E1_2kb/025063|m.425490	Pla#E1_2kb_3/026757|m.391910	Pla#JASS/hiseq/c60269_g2_i2|m.49919	Pla#P/miseq/c4922_g1_i1|m.2207	Pla#S_1kb/003674|m.541792	Pla#S_1kb_1/004923|m.479925	Pla#S_1kb_2/008486|m.517316	Pla#S_2_3-6kb/020732|m.111885	Pla#S_2kb/020333|m.688295	Pla#S_3_3-6kb/023543|m.182081	Pla#V1_1kb_1/003148|m.700705	Pla#V1_1kb_1/030335|m.741495	Pla#V1_1kb_1/polished_high/001177|m.1264	Pla#V1_1kb_2/001713|m.744279	Pla#V1_1kb_2/012812|m.761037	Pla#V1_1kb_2/016911|m.767286	Pla#V1_1kb_3/018410|m.811823	Pla#V1_1kb_3/025861|m.822930	Pla#V1_2kb/000338|m.824894	Pla#V1_2kb/001895|m.827577	Pla#V1_2kb/polished_high/000817|m.713	Pla#V_1kb/008327|m.874596	Pla#V_1kb/009080|m.875793	Pla#V_1kb/010503|m.878007	Pla#V_1kb/018325|m.890357	Pla#V_1kb/024867|m.900632	Pla#V_1kb/polished_high/001725|m.1708	Pla#V_2kb/011050|m.1004941	Pla#V_2kb/020068|m.1022195	Pla#V_2kb_1/002259|m.907822	Pla#V_2kb_1/012633|m.928235	Pla#V_2kb_1/017770|m.938250	Pla#Wound/hiseq/c74472_g4_i3|m.70643	
poaNOG.ENOG4115GKJ.meta_raw	Ppi#Pp42568|m.159657	
poaNOG.ENOG4115GKK.meta_raw	Ppi#Pp4728|m.14228	Ppi#Pp4729|m.14239	
poaNOG.ENOG4115GKM.meta_raw	Ppi#Pp21733|m.74423	Pla#Basket/c21737_g1_i2|m.35390	
poaNOG.ENOG4115GKN.meta_raw	Ppi#Pp12949|m.43937	Ppi#Pp44518|m.168128	Pta#1A_I5_VO_L_252_T_501/507|m.9284	Pla#K_S1/c30311_g1_i1|m.232438	
poaNOG.ENOG4115GKQ.meta_raw	Pta#1A_I11_VO_L_5771_T_3/10|m.6067	Pla#DCS/hiseq/c53656_g1_i3|m.28386	Pla#V_1_3-6kb/025600|m.246824	Pla#V/hiseq/c55127_g1_i2|m.36792	
poaNOG.ENOG4115GKR.meta_raw	Ppi#Pp64783|m.205577	Ppi#Pp64784|m.205578	
poaNOG.ENOG4115GKT.meta_raw	Ppi#Pp5545|m.17577	
poaNOG.ENOG4115GKY.meta_raw	Ppi#Pp3499|m.9591	Ppi#Pp3877|m.11000	Ppi#Pp3878|m.11002	Ppi#Pp47740|m.182167	Ppi#Pp47742|m.182170	Pta#6A_I22_VO_L_1_T_30545/44538|m.57867	
poaNOG.ENOG4115GM0.meta_raw	Ppi#Pp33847|m.121795	Pta#2A_I15_VO_L_1_T_35249/133144|m.21247	Pta#5A_I15_VO_L_36332_T_5/28|m.47370	Pla#JASS/hiseq/c56854_g2_i1|m.35148	Pla#SDN/miseq/c53439_g1_i1|m.67990	Pla#Wound/hiseq/c61593_g1_i1|m.25134	Pla#Wound/hiseq/c62409_g1_i3|m.26533	
poaNOG.ENOG4115GM1.meta_raw	Ppi#Pp12465|m.42099	Pla#DCR/hiseq/c110757_g1_i2|m.142961	Pla#E1_2kb_1/polished_high/000099|m.283	Pla#NACLR/hiseq/c73613_g1_i1|m.84227	Pla#V1_1kb_3/019942|m.814149	
poaNOG.ENOG4115GM2.meta_raw	Ppi#Pp16198|m.55388	Ppi#Pp16200|m.55392	Pta#5A_I16_VO_L_76873_T_2/5|m.49830	Pla#P/miseq/c26567_g1_i6|m.25122	Pla#S/hiseq/c46208_g2_i1|m.55686	
poaNOG.ENOG4115GM3.meta_raw	Ppi#Pp18883|m.64629	Ppi#Pp41347|m.154129	Ppi#Pp41348|m.154136	Ppi#Pp56792|m.195132	Pta#1A_I5_VO_L_1_T_40208/64687|m.9012	Pla#S/hiseq/c46558_g1_i2|m.58171	
poaNOG.ENOG4115GM4.meta_raw	Ppi#Pp10138|m.33963	Ppi#Pp27354|m.94022	Ppi#Pp30567|m.107887	Ppi#Pp45101|m.170586	Ppi#Pp64033|m.204656	Pta#2A_I10_VO_L_2_T_20554/51732|m.17818	Pta#5A_I13_VO_L_960_T_7/22|m.44361	Pta#5A_I15_VO_L_930_T_34/34|m.46494	Pta#6A_I23_VO_L_1_T_89810/165398|m.59114	Pla#BRN/hiseq/c72984_g1_i2|m.70250	
poaNOG.ENOG4115GM5.meta_raw	Ppi#Pp24852|m.84858	Pla#RF-V_2/polished_high/003116|m.3220	
poaNOG.ENOG4115GM6.meta_raw	Ppi#Pp47261|m.180063	Pla#NACLR/hiseq/c70431_g1_i1|m.75717	
poaNOG.ENOG4115GM8.meta_raw	Ppi#Pp39909|m.147913	
poaNOG.ENOG4115GM9.meta_raw	Ppi#Pp16980|m.58015	Ppi#Pp16981|m.58023	Ppi#Pp6939|m.22646	Ppi#Pp6940|m.22648	Ppi#Pp6941|m.22653	Ppi#Pp6942|m.22658	Pla#K_S1/c26252_g1_i4|m.214624	Pla#S_2_3-6kb/019883|m.110006	Pla#V/hiseq/c63547_g1_i1|m.72407	
poaNOG.ENOG4115GMB.meta_raw	Ppi#Pp17882|m.61080	Ppi#Pp4809|m.14567	Ppi#Pp4810|m.14570	Ppi#Pp65770|m.206706	Pta#1A_I11_VO_L_54897_T_1/10|m.6261	Pla#JASS/hiseq/c34640_g1_i2|m.7279	Pla#P/miseq/c17322_g1_i1|m.9860	
poaNOG.ENOG4115GMC.meta_raw	Ppi#Pp18336|m.62834	Ppi#Pp2180|m.5215	Ppi#Pp27449|m.94402	Ppi#Pp33495|m.120373	Ppi#Pp38059|m.139997	Ppi#Pp42579|m.159713	Ppi#Pp46879|m.178350	Ppi#Pp46880|m.178352	Ppi#Pp5723|m.18210	Pta#1A_I11_VO_L_1_T_165932/226447|m.5298	Pta#1A_I3_VO_L_2068_T_129/190|m.7708	Pta#1A_I3_VO_L_2068_T_65/190|m.7706	Pta#2A_all_VO_L_14982_T_11/48|m.16650	Pta#2A_all_VO_L_14982_T_16/48|m.16651	Pta#2A_all_VO_L_2306_T_237/273|m.15267	Pta#3A_all_NT_comp90241_c0_seq1|m.27476	Pta#3A_I18_NT_comp36703_c0_seq7|m.32297	Pta#3A_I19_VO_L_2245_T_20/31|m.35527	Pta#5A_all_NT_comp96084_c1_seq1|m.37940	Pta#5A_all_NT_comp96084_c1_seq5|m.37942	Pta#5A_all_VO_L_2_T_251672/409051|m.39683	Pta#5A_all_VO_L_2_T_251739/409051|m.39684	Pta#5A_all_VO_L_2_T_251741/409051|m.39685	Pta#5A_all_VO_L_2_T_360512/409051|m.40254	Pta#5A_all_VO_L_2_T_360541/409051|m.40256	Pta#5A_I12_VO_L_452_T_95/273|m.43291	Pta#5A_I12_VO_L_452_T_96/273|m.43292	Pta#5A_I13_VO_L_1993_T_54/102|m.44525	Pta#5A_I14_VO_L_1785_T_8/34|m.45272	Pta#5A_I15_NT_comp30488_c0_seq2|m.45713	Pta#6A_I22_VO_L_4212_T_34/70|m.58460	Pta#6A_I23_VO_L_3053_T_28/92|m.59877	Pla#DCR/hiseq/c106622_g1_i3|m.121984	Pla#DCR/hiseq/c107678_g2_i4|m.129561	Pla#NACLR/hiseq/c48999_g1_i1|m.26049	Pla#Neg_S1/c10261_g1_i1|m.70602	
poaNOG.ENOG4115GME.meta_raw	Ppi#Pp26126|m.89374	
poaNOG.ENOG4115GMF.meta_raw	Ppi#Pp17079|m.58357	Ppi#Pp17080|m.58366	Ppi#Pp35512|m.129318	Ppi#Pp38484|m.141880	Ppi#Pp38486|m.141892	Ppi#Pp482|m.780	Ppi#Pp5498|m.17419	Pta#6A_all_NT_comp101873_c1_seq1|m.52062	Pla#RF-V_1/polished_high/003081|m.3103	Pla#RF-V_2/polished_high/000660|m.1024	Pla#RF-V_2/polished_high/001671|m.1903	Pla#RF-V_3/polished_high/000171|m.319	
poaNOG.ENOG4115GMG.meta_raw	Ppi#Pp2764|m.7091	Pla#V/hiseq/c38269_g1_i2|m.12200	
poaNOG.ENOG4115GMH.meta_raw	Ppi#Pp44510|m.168095	
poaNOG.ENOG4115GMI.meta_raw	Ppi#Pp62045|m.202009	Pla#Wound/hiseq/c65212_g2_i1|m.32247	
poaNOG.ENOG4115GMJ.meta_raw	Pla#JASS/hiseq/c45290_g2_i2|m.13500	Pla#P/miseq/c28744_g2_i2|m.31475	
poaNOG.ENOG4115GMM.meta_raw	Ppi#Pp10674|m.35681	Ppi#Pp10675|m.35687	Ppi#Pp12590|m.42584	Ppi#Pp9781|m.32670	
poaNOG.ENOG4115GMP.meta_raw	Ppi#Pp16863|m.57597	Ppi#Pp31508|m.111934	Ppi#Pp31509|m.111942	Pta#2A_I2_VO_L_1696_T_10/13|m.25211	Pla#BRN/hiseq/c51348_g1_i1|m.15291	Pla#BRS/miseq/c17425_g1_i1|m.16053	
poaNOG.ENOG4115GMQ.meta_raw	Ppi#Pp25240|m.86253	Ppi#Pp35359|m.128641	Pta#5A_I7_VO_L_40693_T_8/11|m.51468	Pla#V/hiseq/c68989_g1_i1|m.85438	
poaNOG.ENOG4115GMR.meta_raw	Ppi#Pp17263|m.59001	Ppi#Pp33592|m.120764	Pla#E1_2kb_1/polished_high/001344|m.1348	
poaNOG.ENOG4115GMS.meta_raw	Ppi#Pp59517|m.198657	Pla#BRN/hiseq/c74483_g1_i1|m.71060	
poaNOG.ENOG4115GMT.meta_raw	Pla#V_2_3-6kb/019475|m.302918	
poaNOG.ENOG4115GMU.meta_raw	Ppi#Pp18333|m.62815	Ppi#Pp26579|m.91054	Ppi#Pp30550|m.107799	Ppi#Pp30552|m.107807	Ppi#Pp30554|m.107816	Ppi#Pp7083|m.23210	Pta#5A_I14_NT_comp22991_c1_seq3|m.44773	Pla#P/miseq/c33613_g7_i1|m.51254	Pla#V1_1kb_3/025605|m.822568	Pla#V_2kb_2/polished_high/000155|m.244	
poaNOG.ENOG4115GMV.meta_raw	Ppi#Pp44247|m.166882	Pla#S_2kb/016560|m.682631	
poaNOG.ENOG4115GMW.meta_raw	Ppi#Pp47427|m.180838	Ppi#Pp47428|m.180841	Ppi#Pp47507|m.181175	Pla#RF-V_1/polished_high/003351|m.3318	
poaNOG.ENOG4115GMX.meta_raw	Ppi#Pp32681|m.116740	Ppi#Pp32684|m.116763	Ppi#Pp41113|m.153043	Ppi#Pp41115|m.153060	Ppi#Pp41116|m.153068	Pta#5A_I15_VO_L_30281_T_3/4|m.47348	Pla#JASS/hiseq/c43098_g1_i1|m.11359	Pla#RF-V_2/polished_high/002792|m.3220	Pla#SDN/miseq/c58681_g1_i1|m.70452	
poaNOG.ENOG4115GMZ.meta_raw	Pla#JASS/hiseq/c40552_g1_i2|m.10328	
poaNOG.ENOG4115GN0.meta_raw	Ppi#Pp14978|m.51179	Ppi#Pp16872|m.57612	Ppi#Pp21145|m.72564	Ppi#Pp21435|m.73476	Ppi#Pp32404|m.115517	Ppi#Pp40779|m.151743	Ppi#Pp43779|m.164881	Pta#5A_all_VO_L_1697_T_11/16|m.40731	
poaNOG.ENOG4115GN2.meta_raw	Ppi#Pp11384|m.38313	Ppi#Pp11385|m.38316	Ppi#Pp11934|m.40262	Ppi#Pp14880|m.50787	Ppi#Pp1815|m.4054	Ppi#Pp20291|m.69747	Ppi#Pp27244|m.93570	Ppi#Pp50766|m.187179	Ppi#Pp55381|m.193339	Pla#BRN/hiseq/c57042_g1_i1|m.21011	
poaNOG.ENOG4115GN4.meta_raw	Ppi#Pp11112|m.37348	Pla#V_3_3-6kb/016167|m.359474	
poaNOG.ENOG4115GN6.meta_raw	Ppi#Pp13180|m.44782	Ppi#Pp23809|m.81391	Ppi#Pp23810|m.81393	Ppi#Pp31897|m.113469	Pta#2A_I10_VO_L_2_T_11812/51732|m.17775	Pta#2A_I15_VO_L_1_T_97833/133144|m.21554	Pla#S_3_3-6kb/020580|m.175710	
poaNOG.ENOG4115GN8.meta_raw	Ppi#Pp27794|m.95864	Ppi#Pp59120|m.198138	Pta#1A_all_VO_L_12598_T_6/17|m.2645	Pla#DCS1kb_1/008899|m.11661	Pla#V1_1kb_3/polished_high/001473|m.1466	
poaNOG.ENOG4115GN9.meta_raw	Ppi#Pp26814|m.91963	Pta#1A_I9_VO_L_900_T_34/40|m.12189	Pta#6A_I27_VO_L_1_T_15048/52656|m.61835	Pla#V_2_3-6kb/016639|m.296068	
poaNOG.ENOG4115GNB.meta_raw	Ppi#Pp17640|m.60268	Ppi#Pp31231|m.110802	Ppi#Pp31232|m.110815	Pta#3A_I16_VO_L_700_T_78/94|m.31310	Pla#S_1kb_2/006293|m.513766	Pla#S_2_3-6kb/010396|m.90027	Pla#V_2_3-6kb/007671|m.275083	Pla#V_2_3-6kb/027002|m.321018	Pla#V_2kb/004103|m.991452	Pla#V_2kb_1/polished_high/000058|m.76	Pla#V_3_3-6kb/011232|m.348242	
poaNOG.ENOG4115GNC.meta_raw	Ppi#Pp12083|m.40802	Ppi#Pp12084|m.40809	Ppi#Pp3165|m.8389	Pla#M_S1/c15868_g1_i1|m.119505	
poaNOG.ENOG4115GND.meta_raw	Ppi#Pp48564|m.184288	
poaNOG.ENOG4115GNE.meta_raw	Ppi#Pp11187|m.37594	Ppi#Pp26249|m.89866	Ppi#Pp42745|m.160415	Ppi#Pp42746|m.160418	Ppi#Pp42747|m.160421	Ppi#Pp47698|m.182009	Ppi#Pp53581|m.190920	Ppi#Pp6857|m.22367	Pta#5A_I7_VO_L_1361_T_36/41|m.51027	Pla#E1_2kb_3/polished_high/001242|m.1507	Pla#NACLR/hiseq/c25678_g1_i1|m.12715	Pla#NACLR/hiseq/c25678_g1_i2|m.12719	
poaNOG.ENOG4115GNF.meta_raw	Ppi#Pp32969|m.117992	Ppi#Pp5365|m.16918	Ppi#Pp58971|m.197950	Pla#V_2kb_2/polished_high/000959|m.925	
poaNOG.ENOG4115GNG.meta_raw	Ppi#Pp8925|m.29595	Pla#V/hiseq/c49390_g1_i1|m.23919	
poaNOG.ENOG4115GNI.meta_raw	Ppi#Pp56231|m.194457	Ppi#Pp63623|m.204200	
poaNOG.ENOG4115GNJ.meta_raw	Ppi#Pp21514|m.73729	Ppi#Pp43668|m.164323	Ppi#Pp43669|m.164324	Ppi#Pp43670|m.164326	Pta#6A_I23_VO_L_75570_T_3/4|m.60136	Pla#JASS/hiseq/c15623_g1_i1|m.3525	
poaNOG.ENOG4115GNK.meta_raw	Ppi#Pp20250|m.69609	Ppi#Pp21901|m.75056	Pla#NACLR/hiseq/c53612_g1_i2|m.31536	Pla#S_2kb/019766|m.687491	
poaNOG.ENOG4115GNM.meta_raw	Ppi#Pp27034|m.92768	Ppi#Pp42419|m.158890	Ppi#Pp58105|m.196814	Pta#2A_I15_VO_L_1_T_127347/133144|m.21746	Pta#3A_I20_NT_comp28901_c0_seq7|m.35987	Pla#DCR/hiseq/c17118_g1_i1|m.5985	Pla#V_2kb_2/polished_high/000310|m.341	
poaNOG.ENOG4115GNN.meta_raw	Ppi#Pp58773|m.197708	
poaNOG.ENOG4115GNP.meta_raw	Ppi#Pp30806|m.108952	Pta#3A_all_VO_L_7919_T_3/7|m.29184	Pla#BRN/hiseq/c70382_g1_i1|m.56256	
poaNOG.ENOG4115GNQ.meta_raw	Ppi#Pp3714|m.10354	Ppi#Pp48024|m.183281	Ppi#Pp48856|m.184622	Pta#6A_I23_VO_L_1_T_165373/165398|m.59493	Pla#BRS/miseq/c30770_g2_i3|m.56133	Pla#Neg_S1/c14967_g1_i1|m.79707	Pla#V1_1kb_3/017457|m.810380	Pla#V1_1kb_3/polished_high/001323|m.1381	
poaNOG.ENOG4115GNS.meta_raw	Ppi#Pp10827|m.36348	Ppi#Pp18904|m.64693	Ppi#Pp24388|m.83252	Ppi#Pp27465|m.94463	Ppi#Pp32254|m.114855	Ppi#Pp3526|m.9682	Ppi#Pp8566|m.28316	Pta#1A_all_VO_L_11486_T_18/76|m.2478	Pta#1A_all_VO_L_11486_T_36/76|m.2479	Pta#1A_I3_VO_L_1_T_94208/136734|m.7152	Pta#1A_I3_VO_L_1_T_94210/136734|m.7153	Pta#1A_I5_VO_L_2195_T_12/37|m.9789	Pta#5A_I14_VO_L_1358_T_1/25|m.45229	Pta#6A_all_VO_L_55291_T_18/20|m.54567	Pta#6A_all_VO_L_55291_T_3/20|m.54563	Pla#BRS/miseq/c25829_g2_i1|m.34548	Pla#DCS1kb_1/003017|m.3947	Pla#V/hiseq/c39457_g1_i3|m.13164	Pla#Wound/hiseq/c72860_g5_i2|m.60710	
poaNOG.ENOG4115GNU.meta_raw	Ppi#Pp37647|m.138299	Ppi#Pp37648|m.138304	Pla#BRN/hiseq/c56060_g1_i2|m.19845	Pla#BRN/hiseq/c62508_g1_i4|m.29698	Pla#V/hiseq/c50495_g2_i1|m.25895	
poaNOG.ENOG4115GNV.meta_raw	Ppi#Pp50071|m.186318	
poaNOG.ENOG4115GNW.meta_raw	Ppi#Pp42406|m.158827	Ppi#Pp57017|m.195412	Pta#6A_all_VO_L_7_T_50927/72082|m.52597	Pla#S_2kb_3/001083|m.632302	Pla#V_3_3-6kb/009493|m.344212	
poaNOG.ENOG4115GNX.meta_raw	Ppi#Pp40507|m.150552	Pta#1A_all_NT_comp119263_c0_seq1|m.793	Pla#BRN/hiseq/c66538_g1_i1|m.40138	Pla#P/miseq/c31476_g1_i1|m.41365	
poaNOG.ENOG4115GNY.meta_raw	Ppi#Pp23834|m.81454	Ppi#Pp42580|m.159715	Pla#Basket/c15854_g1_i3|m.18533	Pla#SDN/miseq/c24429_g1_i3|m.24458	Pla#V/hiseq/c34645_g1_i1|m.9791	Pla#V/hiseq/c56048_g1_i3|m.39418	
poaNOG.ENOG4115GNZ.meta_raw	Ppi#Pp40707|m.151367	Ppi#Pp58888|m.197825	
poaNOG.ENOG4115GP0.meta_raw	Ppi#Pp20599|m.70770	
poaNOG.ENOG4115GP1.meta_raw	Ppi#Pp16908|m.57705	Ppi#Pp32773|m.117182	Ppi#Pp32774|m.117189	Ppi#Pp32775|m.117196	Ppi#Pp32776|m.117201	Ppi#Pp5062|m.15665	Ppi#Pp5858|m.18728	Pta#2A_I27_VO_L_932_T_6/8|m.23346	Pta#3A_I19_VO_L_1_T_130499/241978|m.34791	Pta#5A_I13_VO_L_24625_T_4/7|m.44704	Pla#Wound/hiseq/c67844_g1_i3|m.39305	
poaNOG.ENOG4115GP2.meta_raw	Ppi#Pp14505|m.49503	Ppi#Pp14506|m.49509	Pla#SDN/miseq/c22161_g1_i1|m.20076	
poaNOG.ENOG4115GP3.meta_raw	Ppi#Pp9039|m.30010	Pta#5A_all_NT_comp87359_c0_seq1|m.37713	
poaNOG.ENOG4115GP5.meta_raw	Ppi#Pp20643|m.70908	Ppi#Pp40780|m.151745	Ppi#Pp40781|m.151747	Ppi#Pp40782|m.151752	Pta#1A_I3_VO_L_1_T_103603/136734|m.7188	Pla#NACLR/hiseq/c22534_g1_i1|m.10659	Pla#NACLR/hiseq/c59025_g1_i2|m.39760	
poaNOG.ENOG4115GP6.meta_raw	Ppi#Pp32840|m.117445	Ppi#Pp32843|m.117458	Ppi#Pp32846|m.117467	Pta#1A_I3_VO_L_956_T_8/70|m.7559	Pla#BRS/miseq/c26446_g1_i1|m.36379	Pla#BRS/miseq/c26446_g1_i3|m.36383	
poaNOG.ENOG4115GP7.meta_raw	Ppi#Pp18260|m.62551	Ppi#Pp22420|m.76746	Ppi#Pp3602|m.9986	Ppi#Pp38039|m.139919	Ppi#Pp38042|m.139933	Ppi#Pp38044|m.139944	Ppi#Pp41572|m.155147	Ppi#Pp66056|m.207081	Pta#1A_I11_VO_L_1_T_162483/226447|m.5273	Pta#2A_I2_VO_L_1_T_80862/104199|m.24664	Pta#5A_all_VO_L_2952_T_126/139|m.40870	Pta#5A_I12_VO_L_82_T_93/105|m.43182	Pla#BRN/hiseq/c70269_g2_i1|m.55703	Pla#BRS/miseq/c461_g1_i2|m.296	Pla#DCS_1kb/018270|m.123270	Pla#JASS/hiseq/c52012_g1_i1|m.22585	Pla#K_S1/c17941_g1_i2|m.194928	Pla#S_1kb_1/011451|m.490554	Pla#V/hiseq/c39561_g1_i1|m.13254	Pla#Wound/hiseq/c70581_g1_i2|m.49344	
poaNOG.ENOG4115GPA.meta_raw	Pla#E1/hiseq/c41809_g1_i1|m.34183	
poaNOG.ENOG4115GPB.meta_raw	Ppi#Pp10159|m.34028	Ppi#Pp3408|m.9292	Ppi#Pp3409|m.9294	Ppi#Pp35726|m.130208	Ppi#Pp35727|m.130211	Ppi#Pp35728|m.130214	Ppi#Pp4329|m.12672	Ppi#Pp6531|m.21220	Ppi#Pp6532|m.21221	Ppi#Pp67818|m.209292	Ppi#Pp6843|m.22322	Pta#2A_I2_VO_L_1_T_96531/104199|m.24792	Pla#BRN/hiseq/c58020_g1_i2|m.22143	Pla#BRN/hiseq/c63750_g1_i1|m.32405	Pla#DCR/hiseq/c60402_g1_i2|m.21207	Pla#DCR/hiseq/c98094_g1_i1|m.81358	Pla#E1_2kb_1/polished_high/002102|m.2242	Pla#JASS/hiseq/c56354_g1_i3|m.33506	Pla#NACLR/hiseq/c17816_g1_i1|m.8029	Pla#NACLR/hiseq/c63530_g1_i1|m.50329	Pla#P/miseq/c29768_g1_i1|m.34860	Pla#P/miseq/c51222_g1_i1|m.57682	Pla#V_1_3-6kb/014020|m.219078	Pla#V_2kb_1/polished_high/000637|m.712	
poaNOG.ENOG4115GPC.meta_raw	Ppi#Pp45294|m.171484	
poaNOG.ENOG4115GPE.meta_raw	Ppi#Pp23372|m.80040	Ppi#Pp27591|m.95082	Ppi#Pp27594|m.95094	Pta#2A_I15_NT_comp35547_c0_seq1|m.20853	Pla#DCR/hiseq/c4695_g1_i1|m.1491	Pla#S/hiseq/c33138_g1_i1|m.13555	Pla#V/hiseq/c52857_g1_i1|m.31015	Pla#V/hiseq/c53649_g1_i1|m.32816	Pla#V/hiseq/c53744_g3_i1|m.33079	
poaNOG.ENOG4115GPG.meta_raw	Ppi#Pp66177|m.207249	
poaNOG.ENOG4115GPH.meta_raw	Ppi#Pp31604|m.112264	Ppi#Pp31741|m.112859	Pta#1A_I5_VO_L_438_T_14/95|m.9353	Pta#2A_all_OT_comp109290_c0_seq4|m.13764	Pla#BRS/miseq/c17124_g1_i2|m.15601	Pla#NACLR/hiseq/c26857_g1_i2|m.13378	Pla#Neg_S1/c15396_g1_i2|m.80816	Pla#S_1kb_2/polished_high/000875|m.871	Pla#V/hiseq/c44412_g1_i1|m.16858	
poaNOG.ENOG4115GPI.meta_raw	Ppi#Pp5989|m.19276	Ppi#Pp5991|m.19282	
poaNOG.ENOG4115GPJ.meta_raw	Ppi#Pp11233|m.37774	Ppi#Pp11234|m.37779	Ppi#Pp18346|m.62880	Ppi#Pp32893|m.117687	Ppi#Pp7034|m.23038	Pla#DCS/hiseq/c67191_g1_i1|m.69003	Pla#RF-V_3/polished_high/000195|m.404	
poaNOG.ENOG4115GPP.meta_raw	Ppi#Pp10104|m.33843	Pla#SDN/miseq/c24696_g1_i1|m.25129	
poaNOG.ENOG4115GPQ.meta_raw	Pla#M_S1/c30663_g1_i2|m.140362	
poaNOG.ENOG4115GPR.meta_raw	Ppi#Pp12505|m.42218	Ppi#Pp12624|m.42765	Ppi#Pp24001|m.81933	Ppi#Pp27918|m.96464	Ppi#Pp27919|m.96470	Ppi#Pp32545|m.116162	Ppi#Pp32546|m.116165	Ppi#Pp43541|m.163857	Ppi#Pp46251|m.175659	Ppi#Pp53550|m.190883	Ppi#Pp53838|m.191277	Pta#1A_I3_VO_L_3061_T_26/66|m.7911	Pta#1A_I5_VO_L_1426_T_19/75|m.9617	Pta#1A_I5_VO_L_1426_T_45/75|m.9619	Pta#1A_I5_VO_L_1426_T_46/75|m.9621	Pta#1A_I5_VO_L_1426_T_49/75|m.9624	Pta#1A_I9_VO_L_1576_T_25/33|m.12299	Pta#3A_I18_VO_L_4235_T_5/20|m.33714	Pta#3A_I18_VO_L_42_T_163/176|m.33188	Pta#5A_all_VO_L_111_T_36/84|m.40529	Pta#5A_I15_VO_L_2008_T_11/16|m.46889	Pta#5A_I16_VO_L_8511_T_23/52|m.49569	Pta#6A_I20_VO_L_27150_T_13/19|m.56297	Pta#6A_I22_VO_L_1930_T_25/39|m.58325	Pla#BRN/hiseq/c69805_g1_i8|m.53405	Pla#BRS/miseq/c30023_g2_i5|m.51571	Pla#DCR/hiseq/c101275_g1_i1|m.93788	Pla#DCR/hiseq/c101275_g1_i4|m.93799	Pla#DCR/hiseq/c102777_g4_i8|m.100625	Pla#DCS/hiseq/c52401_g1_i4|m.25307	Pla#K_S1/c26348_g1_i4|m.214919	Pla#NACLR/hiseq/c55186_g1_i1|m.33794	Pla#NACLR/hiseq/c69617_g1_i2|m.71414	Pla#Neg_S1/c13209_g1_i1|m.75744	Pla#P/miseq/c29638_g2_i2|m.34464	Pla#SDN/miseq/c28461_g4_i1|m.35684	
poaNOG.ENOG4115GPS.meta_raw	Ppi#Pp21212|m.72750	Pta#1A_all_VO_L_5403_T_78/99|m.2006	Pta#1A_I11_VO_L_1_T_169140/226447|m.5327	Pta#1A_I11_VO_L_1_T_45988/226447|m.4788	Pta#2A_all_VO_L_2100_T_114/166|m.15249	Pta#2A_I15_NT_comp41674_c0_seq1|m.20968	Pta#2A_I15_VO_L_1_T_96042/133144|m.21540	Pta#2A_I27_VO_L_1_T_9439/20372|m.22892	Pta#2A_I2_NT_comp34713_c0_seq12|m.23944	Pta#3A_I20_VO_L_957_T_58/67|m.36751	Pta#5A_I7_VO_L_47198_T_1/1|m.51506	Pta#6A_I22_VO_L_1_T_31453/44538|m.57873	Pta#6A_I23_VO_L_1_T_80799/165398|m.59072	Pla#BRN/hiseq/c71977_g1_i4|m.65736	Pla#DCS1kb_2/013687|m.53702	Pla#K_S1/c20552_g1_i1|m.199786	Pla#K_S1/c25128_g1_i1|m.211068	Pla#Wound/hiseq/c74621_g3_i5|m.71644	
poaNOG.ENOG4115GPT.meta_raw	Ppi#Pp6933|m.22628	Pta#3A_I19_VO_L_1_T_108654/241978|m.34691	Pta#5A_all_VO_L_2_T_160067/409051|m.39174	Pta#5A_I15_VO_L_1218_T_184/388|m.46606	Pla#V_2_3-6kb/022157|m.309396	
poaNOG.ENOG4115GPU.meta_raw	Pla#V/hiseq/c51263_g1_i1|m.27427	
poaNOG.ENOG4115GPV.meta_raw	Ppi#Pp18353|m.62899	
poaNOG.ENOG4115GPW.meta_raw	Ppi#Pp28479|m.98918	Ppi#Pp28480|m.98922	Ppi#Pp35539|m.129445	Pta#5A_I12_VO_L_1235_T_16/76|m.43459	Pla#V_1kb/polished_high/000517|m.525	
poaNOG.ENOG4115GPX.meta_raw	Ppi#Pp22246|m.76203	Ppi#Pp25463|m.87057	Pla#DCR/hiseq/c92115_g1_i1|m.62859	Pla#DCR/hiseq/c98154_g1_i2|m.81624	Pla#NACLR/hiseq/c65594_g1_i2|m.56284	
poaNOG.ENOG4115GPY.meta_raw	Ppi#Pp16473|m.56274	Ppi#Pp16474|m.56284	Ppi#Pp16475|m.56292	Ppi#Pp39767|m.147247	Ppi#Pp39768|m.147263	Ppi#Pp47969|m.183054	Ppi#Pp4936|m.15155	Ppi#Pp65606|m.206525	Pta#3A_all_VO_L_10696_T_10/17|m.29537	Pla#RF-S_3/polished_high/001859|m.1774	Pla#S_1_3-6kb/024070|m.53207	Pla#S_2_3-6kb/004078|m.76514	Pla#SDN/miseq/c29814_g2_i1|m.40714	Pla#V_1_3-6kb/018067|m.228810	
poaNOG.ENOG4115GPZ.meta_raw	Ppi#Pp30411|m.107230	
poaNOG.ENOG4115GQ0.meta_raw	Pla#SDN/miseq/c3569_g1_i2|m.2168	
poaNOG.ENOG4115GQ1.meta_raw	Ppi#Pp28064|m.97098	Ppi#Pp63276|m.203719	Pta#5A_I15_NT_comp24559_c0_seq1|m.45602	Pla#E1_2kb_1/polished_high/000751|m.886	
poaNOG.ENOG4115GQ2.meta_raw	Ppi#Pp12886|m.43706	Ppi#Pp12888|m.43714	Ppi#Pp43069|m.161773	Ppi#Pp43071|m.161779	Pla#Neg_S1/c6245_g1_i2|m.65806	Pla#SDN/miseq/c63861_g1_i1|m.73376	
poaNOG.ENOG4115GQ3.meta_raw	Pta#1A_I11_VO_L_1_T_68306/226447|m.4889	Pta#1A_I3_VO_L_4143_T_58/223|m.8091	Pta#2A_I13_VO_L_1_T_144363/181601|m.19931	Pta#2A_I15_VO_L_1_T_66177/133144|m.21386	Pta#2A_I15_VO_L_416_T_191/1238|m.21870	Pta#3A_all_VO_L_420_T_1902/2296|m.28361	Pta#3A_I16_VO_L_1795_T_44/93|m.31602	Pta#3A_I16_VO_L_494_T_818/1530|m.31249	Pta#3A_I18_VO_L_2525_T_10/12|m.33601	Pta#6A_all_VO_L_7_T_20923/72082|m.52473	Pla#BRS/miseq/c2199_g1_i1|m.1430	Pla#JASS/hiseq/c45974_g1_i1|m.14080	Pla#S_1_3-6kb/027826|m.61610	
poaNOG.ENOG4115GQ4.meta_raw	Ppi#Pp34276|m.123654	Pta#3A_I16_VO_L_494_T_611/1530|m.31248	Pta#5A_I12_VO_L_2_T_7812/53062|m.42878	
poaNOG.ENOG4115GQ5.meta_raw	Ppi#Pp27228|m.93519	Ppi#Pp30320|m.106865	Pta#5A_I16_NT_comp47942_c0_seq1|m.47665	Pta#6A_I27_VO_L_47486_T_27/44|m.62985	Pla#S_1_3-6kb/006158|m.13794	
poaNOG.ENOG4115GQ6.meta_raw	Ppi#Pp19058|m.65242	Ppi#Pp24414|m.83342	Ppi#Pp33885|m.121955	Ppi#Pp33890|m.121971	Pta#2A_I2_NT_comp34322_c0_seq6|m.23929	Pla#S_1_3-6kb/004480|m.10314	Pla#S_2_3-6kb/018431|m.107060	
poaNOG.ENOG4115GQ7.meta_raw	Ppi#Pp44334|m.167301	Ppi#Pp44335|m.167303	Ppi#Pp44337|m.167307	Pta#5A_I15_VO_L_4119_T_28/41|m.47096	Pla#Basket/c19255_g1_i1|m.27284	Pla#E1/hiseq/c43364_g1_i1|m.41378	Pla#E1/hiseq/c43364_g1_i2|m.41381	
poaNOG.ENOG4115GQ8.meta_raw	Ppi#Pp3243|m.8735	Ppi#Pp35743|m.130287	Pla#BRN/hiseq/c43166_g1_i1|m.10365	
poaNOG.ENOG4115GQ9.meta_raw	Ppi#Pp32314|m.115070	Pta#1A_I11_NT_comp41147_c0_seq3|m.4330	Pla#BRS/miseq/c25103_g1_i3|m.32522	Pla#DCR/hiseq/c89273_g1_i1|m.55875	
poaNOG.ENOG4115GQB.meta_raw	Ppi#Pp31823|m.113136	Ppi#Pp31825|m.113145	Pta#2A_I2_VO_L_1_T_30165/104199|m.24238	Pla#DCS_1kb/polished_high/000238|m.236	
poaNOG.ENOG4115GQD.meta_raw	Pla#DCR/hiseq/c102833_g2_i1|m.100914	Pla#NACLR/hiseq/c54107_g1_i4|m.32436	Pla#NACLR/hiseq/c61244_g1_i2|m.44692	
poaNOG.ENOG4115GQE.meta_raw	Ppi#Pp13280|m.45179	Pta#3A_I19_VO_L_1_T_118932/241978|m.34739	Pla#JASS/hiseq/c66009_g1_i1|m.65527	
poaNOG.ENOG4115GQG.meta_raw	Ppi#Pp30564|m.107865	
poaNOG.ENOG4115GQH.meta_raw	Ppi#Pp26787|m.91880	Ppi#Pp26788|m.91884	Ppi#Pp26789|m.91887	Ppi#Pp34926|m.126717	Ppi#Pp34928|m.126724	Ppi#Pp723|m.1284	Pta#5A_all_NT_comp86383_c0_seq10|m.37690	Pta#5A_I14_NT_comp22721_c0_seq1|m.44772	Pla#Basket/c17910_g1_i1|m.23555	Pla#BRS/miseq/c23449_g3_i3|m.28046	Pla#DCS_1kb/018034|m.122939	Pla#SDN/miseq/c25767_g2_i1|m.27811	Pla#V/hiseq/c62238_g1_i1|m.64441	
poaNOG.ENOG4115GQI.meta_raw	Ppi#Pp15624|m.53327	Ppi#Pp15625|m.53334	Pla#S_1kb_1/011503|m.490646	Pla#S_1kb_2/012580|m.523671	
poaNOG.ENOG4115GQJ.meta_raw	Ppi#Pp19637|m.67346	Ppi#Pp19638|m.67350	Ppi#Pp19639|m.67355	Ppi#Pp27616|m.95175	Pla#SDN/miseq/c10591_g1_i2|m.6667	
poaNOG.ENOG4115GQK.meta_raw	Ppi#Pp14834|m.50620	Ppi#Pp14835|m.50623	Ppi#Pp18328|m.62805	Ppi#Pp20177|m.69333	Ppi#Pp20326|m.69856	Ppi#Pp26395|m.90420	Ppi#Pp299|m.428	Ppi#Pp346|m.522	Ppi#Pp39085|m.144310	Ppi#Pp40460|m.150369	Ppi#Pp41031|m.152685	Ppi#Pp46979|m.178785	Ppi#Pp47276|m.180130	Ppi#Pp5311|m.16735	Ppi#Pp6424|m.20846	Ppi#Pp6999|m.22928	Ppi#Pp9700|m.32351	Pta#1A_I11_VO_L_1_T_172877/226447|m.5352	Pla#RF-S_1/polished_high/003464|m.3576	Pla#SDN/miseq/c31216_g1_i2|m.47704	
poaNOG.ENOG4115GQM.meta_raw	Ppi#Pp25516|m.87213	Ppi#Pp29518|m.103444	Ppi#Pp4518|m.13445	Ppi#Pp50762|m.187168	Pla#S_2_3-6kb/029207|m.130563	Pla#V/hiseq/c40640_g1_i2|m.14219	
poaNOG.ENOG4115GQN.meta_raw	Pla#V_1_3-6kb/004287|m.196571	
poaNOG.ENOG4115GQP.meta_raw	Pla#DCR/hiseq/c95653_g1_i1|m.72958	
poaNOG.ENOG4115GQQ.meta_raw	Ppi#Pp11445|m.38514	
poaNOG.ENOG4115GQR.meta_raw	Ppi#Pp23899|m.81645	Ppi#Pp34786|m.126051	Ppi#Pp34788|m.126061	Ppi#Pp38164|m.140478	Ppi#Pp53060|m.190279	Pta#1A_all_VO_L_2_T_45173/51331|m.1332	Pta#1A_I11_NT_comp46723_c0_seq4|m.4393	Pta#2A_I15_VO_L_13629_T_5/6|m.22589	Pta#3A_all_VO_L_12793_T_6/7|m.29725	Pta#5A_all_VO_L_5759_T_28/32|m.41138	Pla#BRN/hiseq/c32362_g1_i1|m.7315	Pla#BRN/hiseq/c66360_g6_i1|m.39541	Pla#BRS/miseq/c29848_g1_i3|m.50521	Pla#BRS/miseq/c31152_g1_i1|m.57613	Pla#DCR/hiseq/c86770_g1_i1|m.50216	Pla#DCR/hiseq/c86770_g1_i2|m.50218	Pla#M_S1/c37485_g4_i3|m.167952	Pla#S_1_3-6kb/003779|m.8910	Pla#S_2_3-6kb/017889|m.105893	Pla#S_3_3-6kb/013348|m.160235	Pla#S_3_3-6kb/024071|m.183233	Pla#SDN/miseq/c15839_g1_i2|m.11474	Pla#V_2_3-6kb/017792|m.298860	Pla#Wound/hiseq/c53974_g1_i1|m.16569	
poaNOG.ENOG4115GQS.meta_raw	Ppi#Pp10077|m.33753	Ppi#Pp13429|m.45724	Ppi#Pp21586|m.73939	Ppi#Pp26929|m.92385	Pla#BRS/miseq/c17859_g1_i1|m.16643	Pla#JASS/hiseq/c53907_g1_i2|m.26807	Pla#JASS/hiseq/c56921_g1_i3|m.35408	
poaNOG.ENOG4115GQT.meta_raw	Ppi#Pp27334|m.93951	Ppi#Pp27336|m.93955	Pta#3A_I18_NT_comp19964_c0_seq3|m.32169	Pla#DCR/hiseq/c76789_g1_i2|m.34594	Pla#DCR/hiseq/c96925_g2_i2|m.77148	Pla#JASS/hiseq/c49383_g1_i3|m.18002	
poaNOG.ENOG4115GQW.meta_raw	Pla#SDN/miseq/c40728_g1_i1|m.60961	
poaNOG.ENOG4115GQY.meta_raw	Ppi#Pp11862|m.40032	Ppi#Pp60775|m.200296	Ppi#Pp7147|m.23427	Pla#NACLR/hiseq/c55085_g1_i1|m.33616	
poaNOG.ENOG4115GQZ.meta_raw	Ppi#Pp10586|m.35409	Ppi#Pp25479|m.87095	Ppi#Pp4981|m.15324	Pla#BRS/miseq/c24989_g1_i2|m.32198	Pla#P/miseq/c3921_g1_i1|m.1718	
poaNOG.ENOG4115GR0.meta_raw	Ppi#Pp29094|m.101677	Ppi#Pp50741|m.187139	
poaNOG.ENOG4115GR1.meta_raw	Ppi#Pp2724|m.6947	Pta#1A_I11_VO_L_1017_T_46/94|m.5713	Pla#DCS1kb_2/019853|m.62109	Pla#S_2_3-6kb/019205|m.108637	
poaNOG.ENOG4115GR3.meta_raw	Ppi#Pp13609|m.46349	Pta#2A_I27_VO_L_273_T_31/38|m.23073	Pla#BRN/hiseq/c65357_g1_i1|m.36633	
poaNOG.ENOG4115GR4.meta_raw	Ppi#Pp12455|m.42064	Ppi#Pp1864|m.4218	Ppi#Pp34748|m.125872	Ppi#Pp34750|m.125880	Ppi#Pp46342|m.176020	Ppi#Pp46343|m.176032	Ppi#Pp46344|m.176034	Ppi#Pp51401|m.188027	Pta#6A_I27_OT_comp35271_c0_seq1|m.61685	Pla#BRN/hiseq/c64959_g2_i1|m.35568	Pla#DCS/hiseq/c54743_g1_i1|m.31400	Pla#SDN/miseq/c28491_g1_i2|m.35804	
poaNOG.ENOG4115GR5.meta_raw	Ppi#Pp17745|m.60601	Ppi#Pp32053|m.114064	Pta#1A_I9_VO_L_1_T_97536/116761|m.11910	Pla#RF-V_3/polished_high/004481|m.4454	Pla#S_1_3-6kb/007649|m.17061	Pla#S_2_3-6kb/010473|m.90182	Pla#V_2_3-6kb/019664|m.303338	Pla#V_3_3-6kb/010711|m.347039	Pla#V_3_3-6kb/012458|m.351059	
poaNOG.ENOG4115GR6.meta_raw	Ppi#Pp20754|m.71308	Ppi#Pp2300|m.5568	Ppi#Pp26508|m.90841	Ppi#Pp44471|m.167911	Pta#1A_I5_VO_L_6433_T_5/11|m.10206	Pta#2A_I2_VO_L_1_T_76920/104199|m.24610	Pta#3A_all_VO_L_8413_T_2/7|m.29264	Pta#5A_all_VO_L_30859_T_4/16|m.42077	Pta#5A_I12_VO_L_5138_T_8/11|m.43780	Pla#DCR/hiseq/c107957_g4_i1|m.131579	Pla#DCS1kb_2/006617|m.44161	Pla#DCS1kb_2/015874|m.56670	Pla#DCS2kb_3/001424|m.200105	Pla#M_S1/c35442_g1_i1|m.156784	Pla#V1_1kb_3/020703|m.815317	Pla#V1_1kb_3/022590|m.818101	Pla#V_1kb/026168|m.902737	
poaNOG.ENOG4115GR7.meta_raw	Ppi#Pp34133|m.123053	Ppi#Pp34135|m.123058	Pta#3A_all_VO_L_7019_T_15/54|m.29091	Pla#BRS/miseq/c14008_g1_i1|m.11547	
poaNOG.ENOG4115GR9.meta_raw	Ppi#Pp63823|m.204418	
poaNOG.ENOG4115GRA.meta_raw	Ppi#Pp37189|m.136353	Ppi#Pp41709|m.155752	Ppi#Pp41711|m.155759	Pta#5A_I13_NT_comp21137_c0_seq1|m.44034	Pla#BRS/miseq/c16761_g1_i1|m.14983	Pla#DCR/hiseq/c102982_g1_i3|m.101655	Pla#E1_2kb_1/017848|m.307019	Pla#SDN/miseq/c26163_g2_i1|m.28844	Pla#S/hiseq/c46290_g4_i3|m.56352	Pla#V1_2kb/011868|m.845319	
poaNOG.ENOG4115GRB.meta_raw	Ppi#Pp40570|m.150774	Pta#1A_I11_VO_L_1_T_115045/226447|m.5062	Pla#DCS_1kb/polished_high/001367|m.1693	Pla#JASS/hiseq/c857_g1_i1|m.214	Pla#V1_1kb_1/002766|m.700212	Pla#V1_1kb_3/009238|m.797957	
poaNOG.ENOG4115GRC.meta_raw	Ppi#Pp18850|m.64511	Pla#DCR/hiseq/c112962_g1_i1|m.144474	
poaNOG.ENOG4115GRD.meta_raw	Ppi#Pp5531|m.17523	Pla#SDN/miseq/c20182_g1_i3|m.16974	
poaNOG.ENOG4115GRE.meta_raw	Ppi#Pp25134|m.85916	Ppi#Pp45520|m.172410	Ppi#Pp45521|m.172416	Pta#3A_I16_VO_L_2918_T_17/34|m.31814	
poaNOG.ENOG4115GRG.meta_raw	Ppi#Pp23322|m.79869	Ppi#Pp26025|m.89006	Ppi#Pp35346|m.128570	Ppi#Pp35347|m.128575	Ppi#Pp35348|m.128583	Ppi#Pp44935|m.169904	Ppi#Pp44936|m.169905	Ppi#Pp4706|m.14132	Ppi#Pp48994|m.184792	Ppi#Pp61672|m.201483	
poaNOG.ENOG4115GRI.meta_raw	Ppi#Pp16121|m.55076	Ppi#Pp48216|m.183758	Ppi#Pp48217|m.183759	
poaNOG.ENOG4115GRJ.meta_raw	Ppi#Pp45434|m.172091	
poaNOG.ENOG4115GRK.meta_raw	Ppi#Pp19300|m.66172	Ppi#Pp19301|m.66177	Ppi#Pp42826|m.160766	Ppi#Pp42827|m.160776	Pta#6A_I21_VO_L_1_T_145738/217332|m.56998	Pla#RF-S_1/polished_high/000904|m.1047	Pla#S_3_3-6kb/004194|m.141076	Pla#V_1_3-6kb/012867|m.216343	
poaNOG.ENOG4115GRM.meta_raw	Ppi#Pp4700|m.14111	Pla#DCR/hiseq/c105770_g3_i2|m.116336	
poaNOG.ENOG4115GRN.meta_raw	Ppi#Pp14463|m.49309	Ppi#Pp16603|m.56716	Ppi#Pp16604|m.56722	Ppi#Pp18558|m.63552	Ppi#Pp54657|m.192308	Ppi#Pp58077|m.196773	Pla#V_2kb/004076|m.991391	
poaNOG.ENOG4115GRQ.meta_raw	Ppi#Pp13929|m.47409	Ppi#Pp8994|m.29860	Pla#DCR/hiseq/c59457_g1_i1|m.20768	Pla#S_1_3-6kb/017929|m.39545	Pla#V_3_3-6kb/023726|m.376659	
poaNOG.ENOG4115GRR.meta_raw	Ppi#Pp30378|m.107111	
poaNOG.ENOG4115GRS.meta_raw	Ppi#Pp17048|m.58254	Ppi#Pp17049|m.58257	
poaNOG.ENOG4115GRT.meta_raw	Ppi#Pp44505|m.168062	Pta#6A_I22_VO_L_1_T_8995/44538|m.57747	Pla#V_2kb/009670|m.1002334	Pla#Wound/hiseq/c60658_g2_i1|m.23537	
poaNOG.ENOG4115GRV.meta_raw	Ppi#Pp25707|m.87833	Ppi#Pp36548|m.133641	Ppi#Pp36549|m.133643	Ppi#Pp36550|m.133645	Ppi#Pp61203|m.200876	Pta#1A_I11_VO_L_1_T_133613/226447|m.5133	Pla#BRN/hiseq/c58099_g1_i3|m.22255	Pla#E1_1kb/004059|m.270311	Pla#NACLR/hiseq/c20833_g1_i1|m.9628	
poaNOG.ENOG4115GRW.meta_raw	Pla#DCS1kb_1/017918|m.23738	
poaNOG.ENOG4115GRY.meta_raw	Ppi#Pp30486|m.107522	Ppi#Pp30487|m.107529	Pta#5A_I16_VO_L_1823_T_11/14|m.49207	Pla#DCS/hiseq/c56192_g2_i1|m.35808	
poaNOG.ENOG4115GRZ.meta_raw	Ppi#Pp20411|m.70147	Ppi#Pp2150|m.5110	Ppi#Pp25618|m.87565	Pla#DCS/hiseq/c56026_g2_i1|m.35228	Pla#Wound/hiseq/c62584_g1_i2|m.26810	
poaNOG.ENOG4115GS0.meta_raw	Ppi#Pp19018|m.65087	Ppi#Pp33157|m.118925	Ppi#Pp45594|m.172751	Ppi#Pp8141|m.26899	Pta#6A_I23_VO_L_1803_T_123/144|m.59727	Pla#DCS_1kb/007637|m.108905	Pla#SDN/miseq/c26401_g1_i3|m.29424	Pla#V_1kb/020231|m.893369	Pla#V_2kb/018675|m.1019543	Pla#Wound/hiseq/c46618_g1_i3|m.12085	
poaNOG.ENOG4115GS2.meta_raw	Ppi#Pp48153|m.183672	
poaNOG.ENOG4115GS4.meta_raw	Pla#SDN/miseq/c29687_g1_i4|m.40239	
poaNOG.ENOG4115GS5.meta_raw	Ppi#Pp35199|m.127940	Ppi#Pp35200|m.127944	Pta#3A_I18_NT_comp32131_c0_seq1|m.32207	Pla#K_S1/c16140_g1_i2|m.192202	Pla#P/miseq/c28058_g1_i1|m.29374	Pla#S/hiseq/c27405_g1_i1|m.8476	Pla#V/hiseq/c50259_g2_i1|m.25481	
poaNOG.ENOG4115GS7.meta_raw	Ppi#Pp37830|m.139044	Ppi#Pp37832|m.139058	Pta#2A_I4_VO_L_518_T_7/20|m.26715	Pla#JASS/hiseq/c15422_g1_i2|m.3487	
poaNOG.ENOG4115GS8.meta_raw	Ppi#Pp19139|m.65568	Ppi#Pp3614|m.10033	Ppi#Pp36614|m.133906	Ppi#Pp44965|m.170061	Pla#BRN/hiseq/c14216_g1_i1|m.2991	Pla#SDN/miseq/c4276_g1_i2|m.2651	
poaNOG.ENOG4115GS9.meta_raw	Pta#1A_all_VO_L_37258_T_5/11|m.3541	
poaNOG.ENOG4115GSA.meta_raw	Ppi#Pp15291|m.52279	Ppi#Pp22295|m.76356	Ppi#Pp43871|m.165269	Ppi#Pp43872|m.165273	Ppi#Pp43873|m.165275	Ppi#Pp7303|m.24007	Pta#1A_I3_VO_L_1_T_2589/136734|m.6664	Pla#Basket/c21844_g1_i3|m.35829	Pla#DCR/hiseq/c103884_g5_i1|m.105958	
poaNOG.ENOG4115GSB.meta_raw	Ppi#Pp25410|m.86884	Ppi#Pp25411|m.86889	Ppi#Pp51745|m.188536	Ppi#Pp53688|m.191052	Ppi#Pp9159|m.30359	Ppi#Pp9160|m.30362	Pta#3A_all_NT_comp93005_c0_seq1|m.27555	Pla#BRS/miseq/c22597_g1_i1|m.25992	Pla#DCR/hiseq/c12069_g1_i2|m.3985	Pla#M_S1/c19375_g1_i2|m.121694	Pla#V_2_3-6kb/009450|m.279106	
poaNOG.ENOG4115GSC.meta_raw	Ppi#Pp233|m.313	Ppi#Pp60400|m.199768	Pla#V_1_3-6kb/010231|m.210276	Pla#V_2_3-6kb/025271|m.316835	
poaNOG.ENOG4115GSD.meta_raw	Ppi#Pp1061|m.2105	Ppi#Pp13145|m.44653	Ppi#Pp16016|m.54749	Ppi#Pp16018|m.54757	Ppi#Pp28867|m.100786	Pta#6A_I20_VO_L_3445_T_6/7|m.56171	Pla#BRS/miseq/c2360_g1_i1|m.1570	Pla#M_S1/c12680_g1_i1|m.117611	Pla#NACLR/hiseq/c52313_g1_i1|m.29360	Pla#S_1kb_2/013023|m.524391	Pla#SDN/miseq/c31179_g1_i1|m.47455	Pla#V/hiseq/c60174_g1_i2|m.53664	Pla#V/hiseq/c60174_g1_i4|m.53667	
poaNOG.ENOG4115GSF.meta_raw	Ppi#Pp42759|m.160466	Pta#2A_I13_VO_L_1_T_154004/181601|m.20018	Pla#SDN/miseq/c18767_g1_i2|m.14972	Pla#V_1_3-6kb/018505|m.229930	Pla#V_2_3-6kb/026667|m.320254	
poaNOG.ENOG4115GSG.meta_raw	Ppi#Pp22080|m.75660	Pla#V_3_3-6kb/019049|m.366039	
poaNOG.ENOG4115GSH.meta_raw	Ppi#Pp52862|m.190054	Pla#DCS1kb_3/005150|m.74423	
poaNOG.ENOG4115GSI.meta_raw	Ppi#Pp323|m.475	
poaNOG.ENOG4115GSJ.meta_raw	Ppi#Pp39656|m.146833	Ppi#Pp47712|m.182071	Ppi#Pp54938|m.192719	Pta#3A_I20_VO_L_1_T_52984/85822|m.36327	Pla#Basket/c9088_g1_i2|m.7439	Pla#BRN/hiseq/c33851_g1_i1|m.7651	Pla#DCR/hiseq/c39516_g1_i2|m.12935	Pla#SDN/miseq/c8541_g1_i1|m.5243	Pla#V/hiseq/c52081_g3_i2|m.29253	
poaNOG.ENOG4115GSK.meta_raw	Ppi#Pp30919|m.109423	Ppi#Pp35810|m.130560	Pta#3A_all_NT_comp64774_c0_seq1|m.27292	Pta#3A_all_VO_L_6560_T_52/52|m.29007	Pta#3A_I16_VO_L_782_T_31/47|m.31328	Pla#BRN/hiseq/c68465_g7_i1|m.47331	Pla#DCR/hiseq/c104648_g1_i2|m.110128	Pla#S/hiseq/c39486_g1_i2|m.25726	Pla#V/hiseq/c58402_g1_i1|m.46784	
poaNOG.ENOG4115GSP.meta_raw	Ppi#Pp23598|m.80712	Ppi#Pp23599|m.80714	Ppi#Pp23600|m.80716	Ppi#Pp23601|m.80719	Ppi#Pp29865|m.105040	Ppi#Pp34988|m.127000	Pla#DCR/hiseq/c107752_g8_i1|m.130163	
poaNOG.ENOG4115GSQ.meta_raw	Ppi#Pp1140|m.2310	Ppi#Pp15964|m.54605	Ppi#Pp16592|m.56678	Ppi#Pp31926|m.113607	Pla#NACLR/hiseq/c65460_g1_i1|m.55882	
poaNOG.ENOG4115GSS.meta_raw	Ppi#Pp47469|m.181032	Ppi#Pp6637|m.21632	Pta#1A_I5_VO_L_1_T_60565/64687|m.9167	
poaNOG.ENOG4115GST.meta_raw	Ppi#Pp20273|m.69676	Ppi#Pp20274|m.69685	Ppi#Pp20275|m.69695	Ppi#Pp39390|m.145691	Ppi#Pp61291|m.200988	Pta#1A_I9_VO_L_32976_T_10/16|m.12706	Pta#3A_I19_VO_L_1_T_66367/241978|m.34495	Pla#Basket/c22767_g1_i2|m.39422	Pla#DCR/hiseq/c74003_g1_i2|m.31180	Pla#E1/hiseq/c34837_g1_i4|m.14698	Pla#K_S1/c22785_g1_i1|m.204816	Pla#S/hiseq/c42934_g1_i3|m.37252	
poaNOG.ENOG4115GSU.meta_raw	Ppi#Pp4380|m.12849	Pta#5A_all_VO_L_2_T_104178/409051|m.38828	Pla#V/hiseq/c54039_g2_i1|m.33925	
poaNOG.ENOG4115GSW.meta_raw	Ppi#Pp26370|m.90333	Pla#BRS/miseq/c20934_g1_i1|m.22156	
poaNOG.ENOG4115GSY.meta_raw	Ppi#Pp22710|m.77766	Ppi#Pp41785|m.156093	Ppi#Pp49887|m.186084	Pta#1A_I3_VO_L_59733_T_3/3|m.8503	Pta#3A_I19_VO_L_1_T_64544/241978|m.34481	Pta#6A_all_VO_L_64859_T_1/6|m.54685	Pla#BRN/hiseq/c52184_g1_i2|m.15994	Pla#DCS_2kb/polished_high/000955|m.1183	Pla#M_S1/c27426_g1_i1|m.132617	Pla#Neg_S1/c32242_g1_i1|m.108969	Pla#S/hiseq/c44136_g1_i3|m.43000	Pla#Wound/hiseq/c65775_g1_i4|m.33651	
poaNOG.ENOG4115GT1.meta_raw	Ppi#Pp17318|m.59180	Ppi#Pp45241|m.171254	Ppi#Pp45243|m.171271	
poaNOG.ENOG4115GT2.meta_raw	Ppi#Pp16975|m.57997	Pta#1A_I3_NT_comp48165_c0_seq12|m.6426	Pla#P/miseq/c21755_g1_i2|m.15685	
poaNOG.ENOG4115GT3.meta_raw	Ppi#Pp11724|m.39485	Ppi#Pp15067|m.51466	Ppi#Pp19671|m.67444	Ppi#Pp19882|m.68317	Ppi#Pp26368|m.90318	Ppi#Pp27580|m.95040	Ppi#Pp31149|m.110469	Ppi#Pp41496|m.154821	Ppi#Pp42149|m.157711	Ppi#Pp47610|m.181659	Ppi#Pp47611|m.181665	Ppi#Pp51504|m.188176	Ppi#Pp58770|m.197704	Ppi#Pp59207|m.198248	Ppi#Pp61066|m.200666	Ppi#Pp61273|m.200955	Ppi#Pp65351|m.206227	Ppi#Pp6575|m.21397	Ppi#Pp66230|m.207303	Ppi#Pp66231|m.207307	Pta#1A_all_VO_L_2_T_33412/51331|m.1255	Pta#1A_all_VO_L_2_T_46507/51331|m.1346	Pta#2A_all_NT_comp111661_c2_seq19|m.13279	Pta#2A_all_OT_comp111932_c2_seq2|m.13783	Pta#2A_all_VO_L_16345_T_18/22|m.16710	Pta#2A_all_VO_L_1_T_109985/181832|m.14652	Pta#2A_all_VO_L_1_T_34244/181832|m.14046	Pta#2A_all_VO_L_1_T_36639/181832|m.14078	Pta#2A_all_VO_L_1_T_82239/181832|m.14447	Pta#2A_all_VO_L_7879_T_15/86|m.15763	Pta#2A_I4_VO_L_1_T_88560/124638|m.26549	Pta#3A_all_VO_L_10116_T_14/24|m.29451	Pta#3A_all_VO_L_3484_T_197/253|m.28682	Pta#3A_all_VO_L_4_T_8614/60622|m.27892	Pta#3A_all_VO_L_6817_T_22/23|m.29058	Pta#3A_all_VO_L_9232_T_32/39|m.29366	Pta#3A_I18_VO_L_2_T_47662/136250|m.32645	Pta#3A_I20_VO_L_1_T_66739/85822|m.36397	Pta#3A_I20_VO_L_1_T_84292/85822|m.36524	Pta#5A_all_NT_comp93091_c1_seq3|m.37824	Pta#5A_all_VO_L_2_T_117196/409051|m.38919	Pta#6A_all_VO_L_7_T_25358/72082|m.52490	Pta#6A_all_VO_L_7_T_25400/72082|m.52493	Pta#6A_all_VO_L_7_T_49759/72082|m.52590	Pla#DCR/hiseq/c102292_g9_i1|m.98406	Pla#DCR/hiseq/c106129_g10_i4|m.118644	Pla#DCR/hiseq/c108149_g4_i1|m.132949	Pla#E1_1kb/000306|m.264301	Pla#E1_1kb/003492|m.269387	Pla#E1_2kb_1/004270|m.291472	Pla#S_1_3-6kb/002637|m.6333	Pla#S_1_3-6kb/019917|m.43914	Pla#S_1kb/013202|m.557492	Pla#S_1kb_1/015171|m.496694	Pla#S_2_3-6kb/012694|m.94954	Pla#S_2kb_2/000759|m.600066	Pla#S_2kb_2/019820|m.628769	Pla#SDN/miseq/c31656_g2_i4|m.50315	Pla#V_1_3-6kb/003628|m.194952	Pla#V_1_3-6kb/023006|m.240601	Pla#V_2_3-6kb/002057|m.261919	Pla#V_2_3-6kb/024256|m.314492	Pla#V_2_3-6kb/026100|m.318889	Pla#V_2kb/008136|m.999375	Pla#V_3_3-6kb/019991|m.368246	Pla#V/hiseq/c61733_g11_i4|m.61588	
poaNOG.ENOG4115GT5.meta_raw	Ppi#Pp66551|m.207709	
poaNOG.ENOG4115GT7.meta_raw	Ppi#Pp10101|m.33828	Ppi#Pp28501|m.99021	Ppi#Pp28502|m.99026	Ppi#Pp28503|m.99030	Ppi#Pp28505|m.99041	Ppi#Pp37217|m.136488	Ppi#Pp40778|m.151739	Ppi#Pp41520|m.154925	Ppi#Pp45269|m.171387	Ppi#Pp46553|m.176992	Ppi#Pp5829|m.18622	Ppi#Pp64102|m.204756	Ppi#Pp64449|m.205165	Ppi#Pp6552|m.21316	Pta#1A_all_VO_L_2238_T_29/52|m.1791	Pta#3A_I18_VO_L_2_T_38107/136250|m.32596	Pta#5A_I12_VO_L_2_T_33108/53062|m.43053	Pta#5A_I14_VO_L_68_T_62/120|m.44935	Pta#5A_I14_VO_L_68_T_79/120|m.44936	Pta#6A_I20_VO_L_1_T_15195/133533|m.55182	Pla#Basket/c21192_g1_i2|m.33458	Pla#DCR/hiseq/c104641_g1_i1|m.110071	Pla#DCS_2kb/013917|m.249469	Pla#JASS/hiseq/c54373_g3_i1|m.28011	Pla#M_S1/c33818_g1_i3|m.150126	
poaNOG.ENOG4115GT8.meta_raw	Ppi#Pp176|m.240	Ppi#Pp24296|m.82920	Ppi#Pp29388|m.102938	Ppi#Pp47277|m.180131	Ppi#Pp7428|m.24471	Ppi#Pp9590|m.31973	Pta#2A_I10_VO_L_1947_T_25/28|m.18605	Pta#5A_all_VO_L_2_T_48636/409051|m.38560	Pta#5A_I15_NT_comp29130_c0_seq3|m.45666	Pla#K_S1/c28819_g1_i1|m.224618	Pla#M_S1/c32179_g1_i2|m.144701	Pla#V_2kb_2/001662|m.946311	Pla#Wound/hiseq/c66030_g2_i1|m.34269	
poaNOG.ENOG4115GT9.meta_raw	Ppi#Pp19955|m.68602	Ppi#Pp8295|m.27373	Pta#2A_I15_NT_comp27257_c0_seq1|m.20818	
poaNOG.ENOG4115GTA.meta_raw	Ppi#Pp59006|m.198010	Pta#6A_I23_VO_L_314_T_123/524|m.59532	Pta#6A_I25_NT_comp35815_c0_seq4|m.60259	
poaNOG.ENOG4115GTB.meta_raw	Ppi#Pp12473|m.42128	Ppi#Pp12474|m.42132	Ppi#Pp12475|m.42136	Pla#V_1kb/polished_high/000956|m.1023	
poaNOG.ENOG4115GTC.meta_raw	Ppi#Pp48755|m.184492	Ppi#Pp48756|m.184494	Ppi#Pp66695|m.207873	
poaNOG.ENOG4115GTD.meta_raw	Pta#1A_I3_VO_L_33951_T_4/7|m.8400	
poaNOG.ENOG4115GTE.meta_raw	Ppi#Pp38596|m.142338	Pla#BRN/hiseq/c66507_g1_i1|m.40032	
poaNOG.ENOG4115GTF.meta_raw	Pla#DCS/hiseq/c45162_g1_i1|m.14619	
poaNOG.ENOG4115GTH.meta_raw	Ppi#Pp13930|m.47416	Pta#2A_I4_VO_L_1_T_28447/124638|m.26161	Pla#S_1_3-6kb/022314|m.49299	Pla#S_3_3-6kb/001192|m.134272	Pla#S_3_3-6kb/019477|m.173362	
poaNOG.ENOG4115GTI.meta_raw	Ppi#Pp21123|m.72491	Ppi#Pp21124|m.72494	Ppi#Pp21125|m.72497	Pta#5A_I16_NT_comp40345_c0_seq1|m.47507	Pla#S_1kb_2/004727|m.511376	Pla#S/hiseq/c40114_g1_i1|m.27667	
poaNOG.ENOG4115GTJ.meta_raw	Ppi#Pp15166|m.51855	Ppi#Pp27004|m.92651	Pta#5A_all_VO_L_2_T_345842/409051|m.40171	Pla#K_S1/c29077_g2_i1|m.225934	Pla#NACLR/hiseq/c69788_g1_i6|m.72293	Pla#RF-S_2/polished_high/005304|m.6041	
poaNOG.ENOG4115GTK.meta_raw	Ppi#Pp24526|m.83733	Ppi#Pp24527|m.83738	Pla#S_1kb_1/009296|m.486898	
poaNOG.ENOG4115GTM.meta_raw	Ppi#Pp31522|m.111978	Ppi#Pp31523|m.111986	Ppi#Pp38008|m.139794	Ppi#Pp38009|m.139798	Ppi#Pp38010|m.139799	Ppi#Pp66414|m.207506	Pta#1A_I11_VO_L_101193_T_1/5|m.6296	Pta#1A_I3_VO_L_635_T_17/71|m.7490	Pla#Neg_S1/c4688_g1_i1|m.63895	Pla#S/hiseq/c25171_g1_i1|m.6717	Pla#V/hiseq/c12125_g1_i1|m.3046	
poaNOG.ENOG4115GTQ.meta_raw	Ppi#Pp35581|m.129633	Pta#3A_I18_VO_L_2_T_21527/136250|m.32534	Pla#NACLR/hiseq/c56407_g1_i1|m.35539	
poaNOG.ENOG4115GTR.meta_raw	Ppi#Pp12374|m.41796	Ppi#Pp25560|m.87346	Ppi#Pp47976|m.183086	Ppi#Pp557|m.953	
poaNOG.ENOG4115GTS.meta_raw	Ppi#Pp15410|m.52691	
poaNOG.ENOG4115GTU.meta_raw	Ppi#Pp17073|m.58339	Pla#M_S1/c13476_g1_i1|m.118074	Pla#S_2_3-6kb/009765|m.88691	Pla#V_1_3-6kb/010645|m.211257	
poaNOG.ENOG4115GTW.meta_raw	Ppi#Pp31841|m.113220	Pta#2A_I2_VO_L_1429_T_27/61|m.25172	Pla#S_2kb/007573|m.668990	Pla#SDN/miseq/c31780_g1_i1|m.51009	
poaNOG.ENOG4115GTY.meta_raw	Pla#NACLR/hiseq/c63719_g1_i1|m.50830	
poaNOG.ENOG4115GTZ.meta_raw	Pla#DCR/hiseq/c95567_g1_i2|m.72671	Pla#NACLR/hiseq/c58693_g1_i2|m.39173	Pla#P/miseq/c53363_g1_i1|m.58315	Pla#SDN/miseq/c12689_g1_i2|m.8429	Pla#V/hiseq/c7477_g1_i1|m.1986	
poaNOG.ENOG4115GU1.meta_raw	Pta#1A_all_VO_L_18275_T_3/3|m.3340	Pla#NACLR/hiseq/c67537_g2_i1|m.62591	
poaNOG.ENOG4115GU2.meta_raw	Ppi#Pp19724|m.67623	Ppi#Pp19725|m.67626	Ppi#Pp54049|m.191547	Pta#3A_all_NT_comp84792_c0_seq2|m.27398	Pla#DCR/hiseq/c68530_g1_i1|m.26100	Pla#DCR/hiseq/c68530_g1_i2|m.26101	
poaNOG.ENOG4115GU3.meta_raw	Ppi#Pp66533|m.207679	Ppi#Pp9314|m.30919	Ppi#Pp9315|m.30923	Pta#1A_I11_VO_L_51310_T_2/2|m.6253	Pta#5A_I15_VO_L_298_T_287/298|m.46233	Pla#DCR/hiseq/c64519_g1_i1|m.23867	Pla#JASS/hiseq/c60465_g1_i4|m.50953	Pla#Wound/hiseq/c68582_g1_i4|m.41578	
poaNOG.ENOG4115GU4.meta_raw	Ppi#Pp35835|m.130637	Ppi#Pp35837|m.130653	Ppi#Pp40841|m.152019	Pta#5A_I16_VO_L_4_T_51050/214906|m.47966	Pla#BRN/hiseq/c56385_g3_i1|m.20249	Pla#V_2_3-6kb/027041|m.321100	Pla#V/hiseq/c58219_g2_i1|m.46119	
poaNOG.ENOG4115GU7.meta_raw	Ppi#Pp13414|m.45649	Ppi#Pp22507|m.77084	Ppi#Pp23087|m.79090	Ppi#Pp72|m.89	
poaNOG.ENOG4115GU8.meta_raw	Ppi#Pp14969|m.51139	Pta#3A_all_NT_comp42002_c0_seq1|m.27242	Pla#BRS/miseq/c23564_g1_i1|m.28368	Pla#BRS/miseq/c23564_g1_i2|m.28369	
poaNOG.ENOG4115GUA.meta_raw	Ppi#Pp12786|m.43397	Pta#5A_I13_VO_L_2885_T_2/8|m.44558	Pla#DCR/hiseq/c109831_g1_i1|m.142434	Pla#DCR/hiseq/c98117_g1_i2|m.81457	
poaNOG.ENOG4115GUC.meta_raw	Ppi#Pp20202|m.69421	Ppi#Pp28820|m.100546	Pta#5A_I13_VO_L_286_T_52/712|m.44215	Pla#DCR/hiseq/c12799_g1_i2|m.4212	
poaNOG.ENOG4115GUD.meta_raw	Ppi#Pp16113|m.55047	Pta#6A_I27_VO_L_1_T_27839/52656|m.61943	
poaNOG.ENOG4115GUE.meta_raw	Ppi#Pp41920|m.156744	Pta#6A_I20_VO_L_52050_T_14/16|m.56339	Pla#Basket/c18815_g1_i2|m.26040	Pla#BRS/miseq/c15257_g1_i1|m.13305	Pla#DCR/hiseq/c98924_g1_i2|m.84411	Pla#SDN/miseq/c54447_g1_i2|m.68533	Pla#V1_1kb_3/016439|m.808857	Pla#V/hiseq/c17738_g1_i1|m.4760	
poaNOG.ENOG4115GUF.meta_raw	Ppi#Pp10950|m.36791	Ppi#Pp19515|m.66889	Ppi#Pp2075|m.4870	Ppi#Pp46894|m.178400	Ppi#Pp46896|m.178410	Ppi#Pp5755|m.18342	Ppi#Pp6576|m.21403	
poaNOG.ENOG4115GUG.meta_raw	Ppi#Pp49618|m.185726	
poaNOG.ENOG4115GUH.meta_raw	Ppi#Pp19730|m.67636	Ppi#Pp19731|m.67643	Ppi#Pp19930|m.68521	Ppi#Pp19931|m.68524	Ppi#Pp22713|m.77774	Ppi#Pp2433|m.5993	Ppi#Pp31170|m.110550	Ppi#Pp31171|m.110555	Ppi#Pp31730|m.112817	Ppi#Pp32945|m.117910	Ppi#Pp34039|m.122655	Ppi#Pp3747|m.10479	Ppi#Pp38031|m.139889	Ppi#Pp38032|m.139891	Ppi#Pp38034|m.139899	Ppi#Pp38036|m.139905	Ppi#Pp40433|m.150226	Ppi#Pp40435|m.150229	Ppi#Pp40436|m.150237	Ppi#Pp40659|m.151123	Ppi#Pp40660|m.151125	Ppi#Pp44390|m.167570	Pta#1A_all_VO_L_18_T_103/132|m.1407	Pta#1A_I11_VO_L_1_T_49057/226447|m.4796	Pta#1A_I5_VO_L_1_T_32281/64687|m.8934	Pta#1A_I8_VO_L_3_T_28260/67407|m.10613	Pta#1A_I8_VO_L_3_T_28296/67407|m.10616	Pta#1A_I9_VO_L_1_T_39685/116761|m.11597	Pta#2A_all_NT_comp115384_c0_seq12|m.13436	Pta#2A_all_NT_comp115384_c0_seq2|m.13438	Pta#2A_all_NT_comp115384_c0_seq3|m.13440	Pta#2A_all_NT_comp83858_c0_seq1|m.12995	Pta#2A_all_OT_comp115362_c0_seq10|m.13817	Pta#2A_all_OT_comp115362_c0_seq11|m.13819	Pta#2A_I13_NT_comp40092_c0_seq3|m.19079	Pta#2A_I15_NT_comp41979_c0_seq2|m.20990	Pta#2A_I4_NT_comp45062_c0_seq23|m.25953	Pta#2A_I4_NT_comp45062_c0_seq26|m.25956	Pta#2A_I4_VO_L_1499_T_154/164|m.26828	Pta#3A_I18_NT_comp36993_c1_seq5|m.32332	Pta#3A_I20_VO_L_1641_T_109/131|m.36967	Pta#3A_I20_VO_L_1641_T_110/131|m.36969	Pta#3A_I20_VO_L_1641_T_112/131|m.36981	Pta#3A_I20_VO_L_1641_T_67/131|m.36973	Pta#5A_all_VO_L_596_T_22/69|m.40612	Pta#5A_I12_VO_L_343_T_326/573|m.43264	Pta#5A_I13_VO_L_680_T_72/146|m.44303	Pta#5A_I14_VO_L_48_T_263/593|m.44931	Pta#5A_I7_VO_L_30923_T_25/86|m.51379	Pta#6A_I22_VO_L_59_T_408/446|m.57962	Pta#6A_I22_VO_L_59_T_410/446|m.57964	Pta#6A_I22_VO_L_59_T_414/446|m.57965	Pta#6A_I23_NT_comp44942_c0_seq9|m.58679	Pta#6A_I25_VO_L_529_T_140/214|m.60927	Pta#6A_I25_VO_L_529_T_201/214|m.60931	Pla#DCS_1kb/023705|m.130721	Pla#DCS1kb_1/007679|m.9988	Pla#DCS1kb_1/009528|m.12485	Pla#DCS2kb_3/polished_high/000376|m.406	Pla#P/miseq/c33886_g4_i1|m.52485	Pla#S_1_3-6kb/027707|m.61383	Pla#S_1kb/009729|m.551818	Pla#S_3_3-6kb/006357|m.145733	Pla#V1_1kb_1/polished_high/000680|m.679	Pla#V_1_3-6kb/012609|m.215752	Pla#V_1_3-6kb/012609|m.215753	Pla#V_2kb_1/010949|m.924950	Pla#V_2kb_1/polished_high/000182|m.267	Pla#V_2kb_2/polished_high/000092|m.174	Pla#V_3_3-6kb/008322|m.341627	Pla#V/hiseq/c43081_g1_i1|m.15665	
poaNOG.ENOG4115GUK.meta_raw	Ppi#Pp33623|m.120878	Ppi#Pp33625|m.120884	Pta#2A_all_NT_comp66262_c0_seq1|m.12917	Pta#6A_all_NT_comp73037_c0_seq2|m.51605	Pta#6A_I27_VO_L_3944_T_10/24|m.62766	Pla#DCR/hiseq/c106651_g2_i4|m.122195	
poaNOG.ENOG4115GUM.meta_raw	Ppi#Pp13479|m.45893	Ppi#Pp18772|m.64245	Ppi#Pp18773|m.64249	Ppi#Pp18774|m.64253	Ppi#Pp37439|m.137350	Ppi#Pp37440|m.137353	Ppi#Pp37441|m.137356	Ppi#Pp37443|m.137363	Ppi#Pp37445|m.137368	Pta#2A_I10_VO_L_1606_T_1/9|m.18519	Pta#2A_I15_VO_L_1749_T_22/51|m.22079	Pta#3A_I19_VO_L_20744_T_3/5|m.35793	Pla#NACLR/hiseq/c65696_g1_i1|m.56632	Pla#NACLR/hiseq/c68831_g2_i2|m.67781	Pla#Wound/hiseq/c30201_g1_i1|m.7354	Pla#Wound/hiseq/c69396_g1_i4|m.44435	
poaNOG.ENOG4115GUN.meta_raw	Ppi#Pp18713|m.64040	Ppi#Pp26873|m.92188	Ppi#Pp26874|m.92194	Ppi#Pp38435|m.141653	Ppi#Pp44271|m.167000	Pta#5A_I13_NT_comp17854_c0_seq1|m.44013	Pta#6A_I21_VO_L_1_T_204620/217332|m.57264	Pla#E1/hiseq/c45253_g1_i3|m.52793	Pla#S_1kb_2/012809|m.524057	Pla#S_2_3-6kb/010608|m.90489	Pla#S_2_3-6kb/011149|m.91618	Pla#S/hiseq/c39141_g1_i2|m.24816	Pla#S/hiseq/c46315_g1_i2|m.56548	Pla#V_1_3-6kb/027256|m.250742	Pla#V_2_3-6kb/002073|m.261963	Pla#V_2_3-6kb/019481|m.302936	
poaNOG.ENOG4115GUP.meta_raw	Ppi#Pp32580|m.116305	Ppi#Pp32588|m.116335	Ppi#Pp32591|m.116342	Pla#DCR/hiseq/c95407_g2_i1|m.72196	Pla#E1_1kb/002032|m.266990	
poaNOG.ENOG4115GUQ.meta_raw	Ppi#Pp16960|m.57931	Ppi#Pp16961|m.57939	Ppi#Pp35716|m.130170	Pla#DCR/hiseq/c93703_g1_i2|m.67177	Pla#SDN/miseq/c22800_g1_i1|m.21175	
poaNOG.ENOG4115GUS.meta_raw	Ppi#Pp28301|m.98148	Ppi#Pp8270|m.27297	Pta#5A_I7_VO_L_9583_T_1/8|m.51314	Pla#S/hiseq/c25621_g1_i2|m.7120	
poaNOG.ENOG4115GUT.meta_raw	Ppi#Pp51935|m.188803	
poaNOG.ENOG4115GUU.meta_raw	Ppi#Pp36250|m.132401	Pla#V/hiseq/c53602_g1_i1|m.32708	
poaNOG.ENOG4115GUW.meta_raw	Ppi#Pp39570|m.146417	
poaNOG.ENOG4115GUX.meta_raw	Ppi#Pp46886|m.178372	Ppi#Pp46887|m.178376	Pla#K_S1/c29209_g1_i2|m.226537	
poaNOG.ENOG4115GV0.meta_raw	Ppi#Pp25293|m.86449	Pla#P/miseq/c18969_g1_i1|m.11741	
poaNOG.ENOG4115GV1.meta_raw	Ppi#Pp47413|m.180782	Pta#3A_all_VO_L_8119_T_22/32|m.29218	Pla#Neg_S1/c19855_g1_i1|m.96579	Pla#V_1_3-6kb/019181|m.231426	
poaNOG.ENOG4115GV2.meta_raw	Ppi#Pp11775|m.39674	
poaNOG.ENOG4115GV3.meta_raw	Ppi#Pp13864|m.47204	Ppi#Pp13865|m.47207	Ppi#Pp13866|m.47209	Pla#M_S1/c31429_g1_i2|m.142507	Pla#P/miseq/c27223_g1_i1|m.26895	
poaNOG.ENOG4115GV5.meta_raw	Pta#1A_all_NT_comp92482_c0_seq2|m.235	Pla#V/hiseq/c23753_g1_i1|m.6166	
poaNOG.ENOG4115GV7.meta_raw	Ppi#Pp20677|m.71016	Pla#JASS/hiseq/c60275_g1_i2|m.49947	Pla#RF-V_3/polished_high/003002|m.3393	
poaNOG.ENOG4115GV8.meta_raw	Ppi#Pp14785|m.50481	Ppi#Pp44925|m.169884	Ppi#Pp8664|m.28673	Pta#5A_all_NT_comp96353_c0_seq2|m.37949	Pla#Basket/c13053_g1_i1|m.13128	Pla#JASS/hiseq/c54959_g1_i1|m.29635	Pla#S_1_3-6kb/001441|m.3525	Pla#S_1_3-6kb/014704|m.32233	Pla#V_1_3-6kb/025987|m.247758	Pla#Wound/hiseq/c68075_g1_i2|m.39965	
poaNOG.ENOG4115GV9.meta_raw	Ppi#Pp17497|m.59745	Ppi#Pp17498|m.59749	Ppi#Pp24991|m.85345	Ppi#Pp24992|m.85356	Ppi#Pp24993|m.85366	Ppi#Pp35434|m.128962	Ppi#Pp36078|m.131665	Ppi#Pp36079|m.131671	Ppi#Pp44681|m.168885	Ppi#Pp44682|m.168893	Pta#1A_I11_VO_L_12659_T_15/34|m.6157	Pta#5A_I13_NT_comp19216_c0_seq4|m.44016	Pla#E1_2kb/polished_high/000841|m.1219	Pla#M_S1/c22416_g1_i2|m.124757	Pla#S_2kb/021027|m.689326	Pla#S/hiseq/c42572_g1_i1|m.35755	Pla#V_2kb_1/011281|m.925633	Pla#V_3_3-6kb/002004|m.327226	
poaNOG.ENOG4115GVA.meta_raw	Ppi#Pp6223|m.20182	Pla#S_2kb/polished_high/000808|m.885	
poaNOG.ENOG4115GVB.meta_raw	Ppi#Pp32737|m.117031	Ppi#Pp32738|m.117037	Ppi#Pp32742|m.117049	Pta#1A_I11_VO_L_1_T_204645/226447|m.5540	Pla#BRS/miseq/c9849_g1_i1|m.6858	
poaNOG.ENOG4115GVD.meta_raw	Ppi#Pp20219|m.69480	Ppi#Pp45806|m.173810	Ppi#Pp6003|m.19333	Pla#DCR/hiseq/c93216_g1_i3|m.65786	Pla#V_1kb/000604|m.862324	Pla#V/hiseq/c48305_g1_i5|m.22188	Pla#V/hiseq/c64919_g1_i7|m.82311	
poaNOG.ENOG4115GVF.meta_raw	Ppi#Pp20313|m.69828	Ppi#Pp29856|m.104993	Ppi#Pp29857|m.105000	Ppi#Pp39894|m.147861	Ppi#Pp42685|m.160165	Pta#2A_I13_VO_L_1_T_141478/181601|m.19892	Pla#JASS/hiseq/c39380_g1_i1|m.9700	
poaNOG.ENOG4115GVG.meta_raw	Pla#V/hiseq/c61775_g4_i1|m.61804	
poaNOG.ENOG4115GVH.meta_raw	Ppi#Pp3132|m.8276	Ppi#Pp39764|m.147230	Pla#BRN/hiseq/c72238_g1_i1|m.67194	
poaNOG.ENOG4115GVI.meta_raw	Ppi#Pp22855|m.78308	Ppi#Pp27775|m.95811	Ppi#Pp27781|m.95827	Pta#3A_I20_VO_L_1_T_54560/85822|m.36348	Pla#DCS_1kb/019138|m.124436	Pla#DCS/hiseq/c59166_g4_i4|m.48263	Pla#NACLR/hiseq/c70588_g7_i2|m.76669	
poaNOG.ENOG4115GVK.meta_raw	Ppi#Pp22563|m.77273	Ppi#Pp38806|m.143164	Ppi#Pp38807|m.143167	Ppi#Pp64277|m.204958	Pla#DCR/hiseq/c100058_g2_i2|m.88658	Pla#Wound/hiseq/c72947_g1_i2|m.61212	
poaNOG.ENOG4115GVN.meta_raw	Ppi#Pp41306|m.153966	Ppi#Pp41308|m.153973	Pta#2A_I13_VO_L_2352_T_7/23|m.20381	Pla#DCS_2kb/020582|m.258315	Pla#DCS/hiseq/c49807_g1_i2|m.20137	
poaNOG.ENOG4115GVQ.meta_raw	Pla#DCR/hiseq/c103256_g1_i2|m.103006	Pla#NACLR/hiseq/c23545_g1_i1|m.11385	
poaNOG.ENOG4115GVR.meta_raw	Ppi#Pp20891|m.71737	Ppi#Pp20892|m.71740	Ppi#Pp20893|m.71745	Ppi#Pp35776|m.130442	Ppi#Pp48034|m.183321	Pla#BRN/hiseq/c68265_g5_i1|m.46591	
poaNOG.ENOG4115GVS.meta_raw	Ppi#Pp37113|m.136053	Ppi#Pp37116|m.136055	Ppi#Pp37117|m.136056	Ppi#Pp37118|m.136060	Pta#5A_all_VO_L_2_T_371468/409051|m.40309	Pla#M_S1/c31186_g1_i2|m.141766	
poaNOG.ENOG4115GVT.meta_raw	Ppi#Pp13202|m.44901	Ppi#Pp21765|m.74573	Ppi#Pp30402|m.107208	Ppi#Pp63193|m.203579	Pla#V_1_3-6kb/025798|m.247313	Pla#V_2kb/008856|m.1000802	Pla#V/hiseq/c62915_g1_i2|m.68335	
poaNOG.ENOG4115GVU.meta_raw	Ppi#Pp10462|m.35046	Ppi#Pp10463|m.35048	Ppi#Pp5279|m.16629	Ppi#Pp5280|m.16634	Ppi#Pp7037|m.23040	Ppi#Pp9793|m.32727	Ppi#Pp9794|m.32732	Pta#3A_I18_VO_L_2_T_5574/136250|m.32473	Pla#DCS1kb_3/008640|m.78922	Pla#NACLR/hiseq/c11004_g1_i1|m.5129	Pla#V_1kb/004892|m.869114	Pla#Wound/hiseq/c73234_g2_i2|m.62831	
poaNOG.ENOG4115GVV.meta_raw	Pla#DCS1kb_1/021563|m.28492	
poaNOG.ENOG4115GVW.meta_raw	Pta#1A_all_VO_L_13307_T_69/74|m.2770	
poaNOG.ENOG4115GVX.meta_raw	Ppi#Pp44725|m.169078	Ppi#Pp44726|m.169085	Pta#1A_all_VO_L_14550_T_13/16|m.2972	Pta#5A_all_VO_L_10488_T_6/10|m.41710	Pta#5A_all_VO_L_10488_T_8/10|m.41712	Pla#Neg_S1/c19143_g2_i3|m.93329	Pla#S_1_3-6kb/003427|m.8109	
poaNOG.ENOG4115GVY.meta_raw	Ppi#Pp17082|m.58386	Ppi#Pp17083|m.58394	Ppi#Pp23703|m.81062	Ppi#Pp23704|m.81067	Ppi#Pp35066|m.127343	Ppi#Pp35067|m.127348	Pta#1A_all_VO_L_78624_T_1/7|m.3819	Pla#BRS/miseq/c54736_g1_i1|m.68350	Pla#K_S1/c12611_g1_i1|m.187772	Pla#P/miseq/c27145_g1_i3|m.26687	
poaNOG.ENOG4115GVZ.meta_raw	Ppi#Pp11492|m.38672	Ppi#Pp13311|m.45265	Ppi#Pp36173|m.132076	Ppi#Pp48158|m.183681	Pla#BRN/hiseq/c69265_g2_i2|m.50820	Pla#K_S1/c12747_g1_i1|m.187937	
poaNOG.ENOG4115GW1.meta_raw	Ppi#Pp38033|m.139896	Ppi#Pp38035|m.139903	Pta#5A_I7_NT_comp36502_c0_seq13|m.49995	Pla#DCR/hiseq/c107493_g1_i8|m.128035	Pla#P/miseq/c33635_g1_i4|m.51363	Pla#SDN/miseq/c31043_g1_i4|m.46621	Pla#SDN/miseq/c31043_g1_i5|m.46622	
poaNOG.ENOG4115GW2.meta_raw	Ppi#Pp1602|m.3456	Ppi#Pp34845|m.126317	Ppi#Pp34847|m.126330	Ppi#Pp34854|m.126361	Ppi#Pp34857|m.126392	Pta#1A_I5_VO_L_29218_T_23/26|m.10379	Pla#S_1_3-6kb/002868|m.6813	Pla#SDN/miseq/c29797_g1_i2|m.40654	
poaNOG.ENOG4115GW5.meta_raw	Ppi#Pp11210|m.37676	Ppi#Pp15666|m.53469	Ppi#Pp15667|m.53472	Ppi#Pp2344|m.5746	Pla#BRN/hiseq/c17700_g1_i2|m.3930	Pla#V_1_3-6kb/009001|m.207453	Pla#V_3_3-6kb/025272|m.380198	
poaNOG.ENOG4115GW7.meta_raw	Pla#BRS/miseq/c33097_g1_i1|m.58568	Pla#DCR/hiseq/c109846_g1_i1|m.142440	Pla#DCS_2kb/009592|m.243455	
poaNOG.ENOG4115GW8.meta_raw	Ppi#Pp22960|m.78662	Pla#JASS/hiseq/c58691_g1_i1|m.42191	Pla#NACLR/hiseq/c60258_g1_i1|m.42520	
poaNOG.ENOG4115GW9.meta_raw	Ppi#Pp15063|m.51453	Ppi#Pp5492|m.17403	Ppi#Pp59817|m.198985	Ppi#Pp60667|m.200134	
poaNOG.ENOG4115GWB.meta_raw	Ppi#Pp46415|m.176355	Ppi#Pp47018|m.178974	Ppi#Pp47019|m.178983	Pta#2A_I27_VO_L_547_T_100/120|m.23182	Pta#5A_all_NT_comp29363_c0_seq1|m.37397	Pla#P/miseq/c18670_g1_i1|m.11385	Pla#S/hiseq/c41881_g1_i1|m.33163	Pla#V_2_3-6kb/000006|m.256423	
poaNOG.ENOG4115GWC.meta_raw	Ppi#Pp15142|m.51740	Ppi#Pp24032|m.82035	Ppi#Pp24033|m.82039	Ppi#Pp49486|m.185491	Ppi#Pp8260|m.27278	Ppi#Pp8261|m.27279	Ppi#Pp8303|m.27392	Pla#S_2_3-6kb/009585|m.88299	Pla#V_3_3-6kb/013134|m.352643	
poaNOG.ENOG4115GWD.meta_raw	Pla#NACLR/hiseq/c53618_g1_i1|m.31551	
poaNOG.ENOG4115GWE.meta_raw	Ppi#Pp1805|m.4015	Pta#6A_I21_VO_L_34946_T_12/40|m.57554	Pla#BRN/hiseq/c71421_g1_i6|m.62140	Pla#RF-V_1/polished_high/000897|m.962	
poaNOG.ENOG4115GWF.meta_raw	Ppi#Pp13978|m.47611	Ppi#Pp30854|m.109165	Ppi#Pp54473|m.192075	Pla#K_S1/c20866_g1_i1|m.200497	Pla#Wound/hiseq/c34796_g1_i1|m.8415	
poaNOG.ENOG4115GWH.meta_raw	Ppi#Pp22799|m.78135	Ppi#Pp38644|m.142555	Ppi#Pp38645|m.142559	Ppi#Pp38646|m.142560	Ppi#Pp44177|m.166534	Ppi#Pp44894|m.169745	Ppi#Pp51628|m.188361	Pta#5A_all_OT_comp94085_c0_seq12|m.38317	Pta#6A_I25_VO_L_3949_T_1/2|m.61251	Pla#BRN/hiseq/c63373_g1_i2|m.31503	Pla#DCR/hiseq/c100035_g1_i1|m.88565	Pla#NACLR/hiseq/c66236_g1_i1|m.58192	Pla#Wound/hiseq/c69264_g3_i1|m.43958	
poaNOG.ENOG4115GWI.meta_raw	Ppi#Pp13544|m.46097	Ppi#Pp13940|m.47443	Ppi#Pp26188|m.89636	Ppi#Pp33121|m.118763	Ppi#Pp33123|m.118766	Pta#1A_I11_VO_L_32358_T_13/18|m.6192	Pla#E1/hiseq/c45260_g1_i2|m.52851	Pla#V_2_3-6kb/026612|m.320120	Pla#V/hiseq/c54925_g2_i1|m.36268	
poaNOG.ENOG4115GWJ.meta_raw	Ppi#Pp37714|m.138551	Pla#DCR/hiseq/c91356_g1_i2|m.60776	Pla#V/hiseq/c51394_g3_i2|m.27768	Pla#V/hiseq/c62210_g5_i2|m.64226	
poaNOG.ENOG4115GWK.meta_raw	Ppi#Pp13990|m.47649	Ppi#Pp14576|m.49773	Ppi#Pp39681|m.146940	Ppi#Pp39781|m.147308	Ppi#Pp47015|m.178964	Ppi#Pp58012|m.196681	Pta#2A_I2_VO_L_29423_T_19/43|m.25719	Pta#5A_I16_VO_L_45683_T_13/23|m.49743	Pta#5A_I16_VO_L_4_T_120825/214906|m.48436	Pla#P/miseq/c28755_g3_i1|m.31519	Pla#S_1_3-6kb/006017|m.13466	Pla#S_1_3-6kb/013306|m.29155	Pla#S_3_3-6kb/003301|m.139155	Pla#S_3_3-6kb/016752|m.167715	Pla#S_3_3-6kb/021412|m.177470	Pla#V_1_3-6kb/016930|m.226060	Pla#V_1_3-6kb/022923|m.240398	Pla#V_1_3-6kb/027558|m.251427	Pla#V_2_3-6kb/011997|m.285014	Pla#V_2_3-6kb/017795|m.298872	Pla#V_2_3-6kb/022956|m.311289	Pla#V_3_3-6kb/000798|m.324312	Pla#Wound/hiseq/c72584_g6_i2|m.59196	
poaNOG.ENOG4115GWM.meta_raw	Ppi#Pp9169|m.30393	Ppi#Pp9170|m.30394	Pla#Basket/c41874_g1_i1|m.59034	
poaNOG.ENOG4115GWP.meta_raw	Ppi#Pp42825|m.160764	Ppi#Pp46829|m.178162	Pta#2A_I2_VO_L_2695_T_8/12|m.25380	Pla#BRS/miseq/c15538_g1_i1|m.13568	
poaNOG.ENOG4115GWR.meta_raw	Ppi#Pp16904|m.57691	Ppi#Pp16905|m.57697	Pta#2A_I4_VO_L_981_T_162/231|m.26778	Pla#DCR/hiseq/c103267_g1_i1|m.103062	Pla#P/miseq/c31418_g2_i1|m.41107	Pla#S/hiseq/c27054_g1_i1|m.8212	
poaNOG.ENOG4115GWS.meta_raw	Ppi#Pp10392|m.34814	Ppi#Pp30456|m.107405	Ppi#Pp30459|m.107424	Ppi#Pp50845|m.187287	Pta#3A_I19_VO_L_3047_T_31/55|m.35588	Pla#DCR/hiseq/c104254_g1_i3|m.107880	Pla#SDN/miseq/c19690_g1_i1|m.16275	
poaNOG.ENOG4115GWT.meta_raw	Ppi#Pp12595|m.42609	Ppi#Pp12596|m.42611	Ppi#Pp18208|m.62358	Ppi#Pp18209|m.62362	Ppi#Pp42182|m.157870	Ppi#Pp62709|m.202915	Ppi#Pp8487|m.28091	Pla#DCS1kb_2/001524|m.37328	Pla#S/hiseq/c35530_g1_i2|m.17164	Pla#V/hiseq/c56830_g1_i1|m.41635	
poaNOG.ENOG4115GWV.meta_raw	Pla#SDN/miseq/c2814_g1_i1|m.1648	
poaNOG.ENOG4115GWX.meta_raw	Pla#DCS_2kb/021797|m.259935	Pla#V_3_3-6kb/012578|m.351357	
poaNOG.ENOG4115GWZ.meta_raw	Ppi#Pp13437|m.45782	
poaNOG.ENOG4115GX0.meta_raw	Ppi#Pp19805|m.67969	Ppi#Pp19807|m.67981	Ppi#Pp6396|m.20772	Pta#6A_all_VO_L_53539_T_24/54|m.54552	Pla#DCR/hiseq/c101260_g3_i1|m.93722	Pla#DCS1kb_2/013817|m.53876	Pla#NACLR/hiseq/c25623_g1_i1|m.12679	Pla#NACLR/hiseq/c53610_g1_i1|m.31531	
poaNOG.ENOG4115GX1.meta_raw	Pla#BRS/miseq/c28706_g1_i2|m.44913	
poaNOG.ENOG4115GX2.meta_raw	Ppi#Pp18566|m.63571	Ppi#Pp23053|m.78958	Ppi#Pp27328|m.93934	Ppi#Pp31800|m.113050	Ppi#Pp31801|m.113054	Ppi#Pp31804|m.113064	Pta#3A_I19_VO_L_719_T_61/66|m.35389	Pta#3A_I20_VO_L_1_T_31882/85822|m.36197	Pta#5A_all_VO_L_2_T_156162/409051|m.39153	Pla#M_S1/c34976_g1_i1|m.154686	Pla#M_S1/c34976_g1_i2|m.154688	
poaNOG.ENOG4115GX3.meta_raw	Ppi#Pp20788|m.71425	
poaNOG.ENOG4115GX7.meta_raw	Ppi#Pp876|m.1670	Pla#V/hiseq/c63754_g1_i2|m.73843	
poaNOG.ENOG4115GX9.meta_raw	Ppi#Pp27569|m.94983	Ppi#Pp57295|m.195765	Pta#1A_all_VO_L_11533_T_13/93|m.2490	Pta#5A_I14_NT_comp22671_c0_seq2|m.44771	Pla#P/miseq/c10117_g1_i2|m.4465	
poaNOG.ENOG4115GXA.meta_raw	Ppi#Pp17052|m.58265	Ppi#Pp5485|m.17384	Pla#DCR/hiseq/c99072_g2_i1|m.84926	
poaNOG.ENOG4115GXB.meta_raw	Ppi#Pp42171|m.157828	
poaNOG.ENOG4115GXC.meta_raw	Pla#V_2_3-6kb/025669|m.317805	
poaNOG.ENOG4115GXF.meta_raw	Ppi#Pp45739|m.173490	Pla#BRN/hiseq/c65313_g3_i1|m.36501	
poaNOG.ENOG4115GXG.meta_raw	Ppi#Pp29378|m.102902	Pla#S_2kb/polished_high/000666|m.735	
poaNOG.ENOG4115GXH.meta_raw	Ppi#Pp31077|m.110184	Pta#6A_I20_VO_L_1_T_104427/133533|m.55613	Pla#DCR/hiseq/c68710_g1_i2|m.26256	Pla#S_2_3-6kb/013054|m.95791	Pla#S_2_3-6kb/020113|m.110532	Pla#S_2kb_3/001866|m.633419	Pla#V_3_3-6kb/009609|m.344514	
poaNOG.ENOG4115GXI.meta_raw	Ppi#Pp22207|m.76062	Ppi#Pp43677|m.164337	Ppi#Pp43679|m.164356	
poaNOG.ENOG4115GXJ.meta_raw	Ppi#Pp18440|m.63160	Ppi#Pp32482|m.115911	Ppi#Pp32483|m.115917	Ppi#Pp35168|m.127814	Ppi#Pp35169|m.127816	Ppi#Pp863|m.1638	Pta#2A_I27_VO_L_719_T_2/5|m.23239	Pta#3A_I16_VO_L_2891_T_1/15|m.31805	Pta#3A_I16_VO_L_2891_T_13/15|m.31808	Pta#5A_I12_NT_comp26768_c0_seq1|m.42685	Pta#5A_I12_VO_L_266_T_49/58|m.43251	Pta#5A_I16_VO_L_425_T_151/208|m.49055	Pta#5A_I16_VO_L_425_T_152/208|m.49057	Pta#5A_I7_VO_L_1388_T_25/66|m.51032	Pta#6A_all_NT_comp100952_c0_seq3|m.51968	Pta#6A_all_NT_comp100952_c0_seq6|m.51969	Pla#Basket/c15636_g2_i1|m.18033	Pla#JASS/hiseq/c63391_g1_i1|m.64299	Pla#V_1kb/020627|m.893978	Pla#V_2_3-6kb/008921|m.277929	
poaNOG.ENOG4115GXK.meta_raw	Ppi#Pp2934|m.7709	
poaNOG.ENOG4115GXM.meta_raw	Ppi#Pp57715|m.196337	Ppi#Pp60881|m.200416	Pla#BRS/miseq/c25641_g1_i1|m.33993	Pla#DCR/hiseq/c7914_g1_i1|m.2804	
poaNOG.ENOG4115GXN.meta_raw	Ppi#Pp30258|m.106607	Ppi#Pp8639|m.28572	
poaNOG.ENOG4115GXP.meta_raw	Ppi#Pp37947|m.139584	Ppi#Pp37949|m.139594	Ppi#Pp37953|m.139606	Pta#6A_all_VO_L_7_T_53021/72082|m.52608	Pla#RF-S_2/polished_high/001697|m.1965	Pla#S/hiseq/c45389_g3_i2|m.50130	
poaNOG.ENOG4115GXQ.meta_raw	Ppi#Pp36844|m.134934	Ppi#Pp36846|m.134944	Ppi#Pp3986|m.11347	Ppi#Pp3987|m.11357	Ppi#Pp3988|m.11361	Ppi#Pp43442|m.163430	Pla#V_1_3-6kb/010691|m.211362	
poaNOG.ENOG4115GXR.meta_raw	Ppi#Pp19290|m.66143	
poaNOG.ENOG4115GXT.meta_raw	Ppi#Pp34447|m.124493	Ppi#Pp43813|m.165015	Ppi#Pp43815|m.165020	Ppi#Pp44631|m.168613	Pta#6A_I20_OT_comp25896_c0_seq2|m.55101	Pla#DCR/hiseq/c4285_g1_i1|m.1306	Pla#JASS/hiseq/c55190_g1_i1|m.30251	
poaNOG.ENOG4115GXU.meta_raw	Ppi#Pp14323|m.48817	Ppi#Pp19541|m.66998	Ppi#Pp2781|m.7147	Ppi#Pp51063|m.187611	
poaNOG.ENOG4115GXV.meta_raw	Ppi#Pp67483|m.208837	Ppi#Pp8655|m.28643	
poaNOG.ENOG4115GXW.meta_raw	Ppi#Pp45039|m.170344	Ppi#Pp45042|m.170352	Ppi#Pp45046|m.170365	Ppi#Pp45053|m.170398	Ppi#Pp45060|m.170414	Ppi#Pp45064|m.170426	Ppi#Pp45066|m.170432	Pla#E1/hiseq/c34392_g1_i1|m.13951	
poaNOG.ENOG4115GXX.meta_raw	Ppi#Pp21294|m.72986	Ppi#Pp44341|m.167321	Ppi#Pp57672|m.196292	
poaNOG.ENOG4115GXY.meta_raw	Pla#DCR/hiseq/c114007_g1_i1|m.145136	
poaNOG.ENOG4115GXZ.meta_raw	Ppi#Pp44669|m.168804	Pta#1A_I8_VO_L_43911_T_7/9|m.11169	Pla#V/hiseq/c54888_g2_i1|m.36155	
poaNOG.ENOG4115GY0.meta_raw	Ppi#Pp45091|m.170516	Pta#1A_I8_VO_L_4901_T_2/5|m.11095	Pla#M_S1/c23338_g1_i3|m.125962	
poaNOG.ENOG4115GY1.meta_raw	Ppi#Pp14317|m.48788	Ppi#Pp15822|m.54108	Ppi#Pp15823|m.54115	Ppi#Pp47237|m.179910	Ppi#Pp48026|m.183290	Ppi#Pp48027|m.183299	Pta#1A_I3_VO_L_4853_T_10/25|m.8164	Pta#6A_I21_VO_L_2801_T_21/34|m.57440	Pla#BRS/miseq/c21479_g1_i3|m.23324	Pla#DCR/hiseq/c108005_g2_i1|m.131876	Pla#JASS/hiseq/c56450_g2_i1|m.33849	Pla#JASS/hiseq/c56450_g2_i4|m.33857	Pla#JASS/hiseq/c60748_g2_i3|m.52521	Pla#NACLR/hiseq/c67899_g1_i5|m.64004	Pla#SDN/miseq/c30602_g1_i5|m.44328	
poaNOG.ENOG4115GY3.meta_raw	Pla#V/hiseq/c42210_g1_i2|m.15154	
poaNOG.ENOG4115GY4.meta_raw	Ppi#Pp57317|m.195814	
poaNOG.ENOG4115GY5.meta_raw	Ppi#Pp41956|m.156885	Ppi#Pp41957|m.156893	Pta#2A_I27_VO_L_1_T_10949/20372|m.22908	Pla#DCS_2kb/006655|m.239351	Pla#V1_1kb_2/008490|m.754401	
poaNOG.ENOG4115GY6.meta_raw	Ppi#Pp24901|m.85045	Ppi#Pp24902|m.85051	Ppi#Pp24903|m.85056	Ppi#Pp30986|m.109759	Pta#6A_I25_OT_comp23696_c0_seq1|m.60292	Pla#DCR/hiseq/c109219_g4_i1|m.141419	Pla#DCS_1kb/polished_high/000154|m.446	Pla#Wound/hiseq/c27844_g1_i1|m.6571	
poaNOG.ENOG4115GY7.meta_raw	Ppi#Pp5503|m.17430	Pta#5A_all_VO_L_5641_T_41/63|m.41119	Pla#BRS/miseq/c52752_g1_i1|m.67200	Pla#DCS1kb_1/025553|m.33835	Pla#V/hiseq/c60201_g1_i2|m.53797	
poaNOG.ENOG4115GY8.meta_raw	Pla#V/hiseq/c60348_g1_i4|m.54491	
poaNOG.ENOG4115GYA.meta_raw	Ppi#Pp8671|m.28707	Ppi#Pp8672|m.28709	Ppi#Pp8673|m.28713	
poaNOG.ENOG4115GYD.meta_raw	Ppi#Pp26806|m.91933	Ppi#Pp42223|m.158015	Pta#6A_I20_VO_L_25862_T_7/12|m.56282	Pla#BRS/miseq/c26473_g2_i4|m.36466	Pla#DCS_1kb/000234|m.98843	Pla#K_S1/c7982_g1_i1|m.184044	Pla#V/hiseq/c10783_g1_i1|m.2778	
poaNOG.ENOG4115GYE.meta_raw	Pta#5A_all_VO_L_46547_T_12/27|m.42235	Pta#5A_I16_VO_L_2844_T_38/95|m.49343	Pla#BRS/miseq/c17996_g1_i2|m.16816	
poaNOG.ENOG4115GYG.meta_raw	Ppi#Pp198|m.275	Ppi#Pp20945|m.71903	Ppi#Pp20946|m.71904	Ppi#Pp29609|m.103905	Ppi#Pp29610|m.103906	Ppi#Pp29611|m.103907	Pta#6A_I27_NT_comp35724_c0_seq4|m.61577	Pla#V/hiseq/c56184_g1_i1|m.39777	
poaNOG.ENOG4115GYI.meta_raw	Ppi#Pp16083|m.54958	Ppi#Pp16084|m.54960	Ppi#Pp3961|m.11260	Ppi#Pp4998|m.15372	Pla#SDN/miseq/c25922_g1_i1|m.28261	Pla#S/hiseq/c45578_g8_i1|m.51382	
poaNOG.ENOG4115GYJ.meta_raw	Ppi#Pp61660|m.201466	Pta#3A_all_VO_L_10636_T_32/52|m.29523	Pla#S_1_3-6kb/007891|m.17588	Pla#S_1_3-6kb/019917|m.43912	Pla#S_2_3-6kb/010998|m.91322	
poaNOG.ENOG4115GYK.meta_raw	Ppi#Pp17118|m.58497	Ppi#Pp39973|m.148173	Ppi#Pp64587|m.205325	Pta#6A_I23_VO_L_35664_T_1/3|m.60074	Pla#BRS/miseq/c20874_g1_i1|m.21999	Pla#V/hiseq/c4027_g1_i1|m.1183	
poaNOG.ENOG4115GYN.meta_raw	Ppi#Pp28561|m.99316	Ppi#Pp28562|m.99319	Pta#5A_I16_VO_L_72_T_29/73|m.49010	Pla#RF-V_1/polished_high/000361|m.556	Pla#S_1_3-6kb/005871|m.13176	Pla#V_1_3-6kb/017219|m.226793	Pla#V_2_3-6kb/016484|m.295721	
poaNOG.ENOG4115GYP.meta_raw	Ppi#Pp12560|m.42439	Ppi#Pp28688|m.99908	Ppi#Pp41190|m.153416	Ppi#Pp47236|m.179903	Pta#3A_I18_VO_L_2_T_38743/136250|m.32602	Pta#3A_I19_VO_L_1_T_50638/241978|m.34427	Pla#M_S1/c31627_g1_i2|m.143070	Pla#V_3_3-6kb/001848|m.326870	Pla#Wound/hiseq/c28039_g1_i1|m.6687	
poaNOG.ENOG4115GYQ.meta_raw	Ppi#Pp6797|m.22173	Pla#DCR/hiseq/c107862_g1_i2|m.130844	Pla#DCR/hiseq/c108373_g1_i2|m.134876	
poaNOG.ENOG4115GYR.meta_raw	Pla#BRS/miseq/c8328_g1_i1|m.5640	
poaNOG.ENOG4115GYS.meta_raw	Ppi#Pp10443|m.34974	Ppi#Pp30252|m.106579	Ppi#Pp31736|m.112840	Ppi#Pp46567|m.177043	Ppi#Pp60285|m.199604	Pta#5A_I7_VO_L_3266_T_2/13|m.51221	Pla#BRS/miseq/c27666_g1_i2|m.40809	Pla#DCS/hiseq/c59967_g2_i1|m.52379	Pla#E1_3-6kb/004195|m.443291	Pla#NACLR/hiseq/c49807_g1_i1|m.27151	Pla#RF-S_3/polished_high/005041|m.5037	Pla#S_1_3-6kb/017363|m.38248	Pla#S_2_3-6kb/021050|m.112566	Pla#V_1_3-6kb/007740|m.204623	Pla#V/hiseq/c37801_g1_i1|m.11814	
poaNOG.ENOG4115GYU.meta_raw	Ppi#Pp18391|m.63012	Ppi#Pp34993|m.127020	Ppi#Pp34994|m.127034	Ppi#Pp34995|m.127036	Ppi#Pp34996|m.127041	Ppi#Pp34997|m.127043	Ppi#Pp34999|m.127051	Ppi#Pp35002|m.127061	Pta#2A_all_VO_L_9789_T_23/32|m.16086	Pla#SDN/miseq/c27171_g1_i1|m.31513	
poaNOG.ENOG4115GYV.meta_raw	Ppi#Pp1611|m.3492	Ppi#Pp17146|m.58585	Ppi#Pp17147|m.58592	Ppi#Pp27453|m.94419	Ppi#Pp27454|m.94422	Ppi#Pp38169|m.140507	Ppi#Pp41174|m.153352	Ppi#Pp41175|m.153355	Pta#2A_all_VO_L_7008_T_31/32|m.15617	Pta#3A_all_VO_L_81784_T_6/11|m.30207	Pta#5A_I12_NT_comp32428_c0_seq27|m.42804	Pla#BRN/hiseq/c67290_g7_i1|m.42918	Pla#BRS/miseq/c25840_g1_i2|m.34591	Pla#BRS/miseq/c25840_g2_i3|m.34594	Pla#JASS/hiseq/c45158_g1_i1|m.13300	Pla#K_S1/c19610_g1_i2|m.197899	Pla#V_1_3-6kb/012513|m.215555	Pla#V_2kb/014809|m.1012145	Pla#V_2kb_2/polished_high/000596|m.647	
poaNOG.ENOG4115GYY.meta_raw	Ppi#Pp17500|m.59754	Pta#1A_all_NT_comp92782_c0_seq1|m.240	Pla#JASS/hiseq/c55024_g1_i1|m.29821	Pla#SDN/miseq/c28807_g1_i2|m.36955	
poaNOG.ENOG4115GYZ.meta_raw	Ppi#Pp307|m.446	Ppi#Pp38503|m.141959	Ppi#Pp4627|m.13839	Ppi#Pp4628|m.13840	Ppi#Pp4629|m.13843	Pta#1A_all_VO_L_58731_T_6/33|m.3652	Pla#DCR/hiseq/c54395_g1_i2|m.17592	Pla#P/miseq/c25457_g1_i1|m.22486	
poaNOG.ENOG4115GZ0.meta_raw	Ppi#Pp27153|m.93238	
poaNOG.ENOG4115GZ1.meta_raw	Ppi#Pp13659|m.46502	Ppi#Pp13660|m.46506	Ppi#Pp13661|m.46511	Ppi#Pp6949|m.22680	Pta#1A_all_VO_L_78440_T_8/20|m.3805	Pla#S_2_3-6kb/001151|m.69943	Pla#V/hiseq/c62677_g1_i1|m.66895	
poaNOG.ENOG4115GZ2.meta_raw	Ppi#Pp14176|m.48314	Ppi#Pp14177|m.48319	Ppi#Pp25303|m.86480	
poaNOG.ENOG4115GZ3.meta_raw	Pta#5A_I16_VO_L_4_T_20199/214906|m.47805	Pla#JASS/hiseq/c60644_g1_i7|m.51927	
poaNOG.ENOG4115GZ4.meta_raw	Ppi#Pp58046|m.196732	Pla#BRN/hiseq/c47134_g1_i1|m.12739	
poaNOG.ENOG4115GZ5.meta_raw	Ppi#Pp24031|m.82034	
poaNOG.ENOG4115GZ6.meta_raw	Ppi#Pp38771|m.143031	Ppi#Pp38773|m.143035	Ppi#Pp38774|m.143037	Ppi#Pp38775|m.143038	Ppi#Pp38776|m.143041	Ppi#Pp8555|m.28284	Pta#1A_all_NT_comp108508_c0_seq1|m.497	Pla#DCS_1kb/016051|m.120207	Pla#SDN/miseq/c52798_g1_i1|m.67532	
poaNOG.ENOG4115GZ7.meta_raw	Ppi#Pp20749|m.71298	Ppi#Pp25602|m.87506	Ppi#Pp38748|m.142958	Ppi#Pp38749|m.142961	Pta#6A_I21_NT_comp33420_c0_seq2|m.56392	Pla#SDN/miseq/c24409_g1_i3|m.24428	
poaNOG.ENOG4115GZ8.meta_raw	Ppi#Pp10174|m.34100	Pla#S_1_3-6kb/029279|m.64863	
poaNOG.ENOG4115GZA.meta_raw	Ppi#Pp46581|m.177091	Pta#5A_I16_VO_L_1298_T_1/9|m.49148	Pla#BRN/hiseq/c65250_g1_i1|m.36301	Pla#RF-V_1/polished_high/002067|m.2122	
poaNOG.ENOG4115GZB.meta_raw	Ppi#Pp13439|m.45788	Ppi#Pp29321|m.102660	Ppi#Pp36901|m.135236	Ppi#Pp51730|m.188523	Pta#5A_all_VO_L_7486_T_23/29|m.41456	Pla#JASS/hiseq/c60100_g1_i3|m.48885	Pla#V/hiseq/c36285_g1_i1|m.10739	Pla#V/hiseq/c55910_g1_i1|m.39054	Pla#V/hiseq/c55910_g1_i2|m.39056	
poaNOG.ENOG4115GZC.meta_raw	Ppi#Pp44799|m.169340	Ppi#Pp56839|m.195177	Pta#3A_I19_NT_comp43292_c0_seq1|m.33988	Pla#BRN/hiseq/c65421_g1_i8|m.36776	Pla#BRS/miseq/c21770_g1_i2|m.23991	Pla#S_2_3-6kb/006990|m.82801	
poaNOG.ENOG4115GZD.meta_raw	Ppi#Pp7639|m.25100	Pta#5A_all_VO_L_1420_T_15/28|m.40712	Pta#6A_I20_VO_L_1_T_130349/133533|m.55818	Pla#DCS1kb_3/polished_high/000970|m.1015	Pla#E1_2kb_3/polished_high/001191|m.1377	
poaNOG.ENOG4115GZE.meta_raw	Ppi#Pp10627|m.35522	Pla#K_S1/c26325_g2_i2|m.214819	
poaNOG.ENOG4115GZH.meta_raw	Ppi#Pp31245|m.110864	
poaNOG.ENOG4115GZI.meta_raw	Ppi#Pp12487|m.42164	
poaNOG.ENOG4115GZK.meta_raw	Ppi#Pp19796|m.67946	Ppi#Pp20212|m.69450	Ppi#Pp23446|m.80247	Ppi#Pp36921|m.135292	Ppi#Pp57976|m.196646	Pta#2A_I2_VO_L_1742_T_27/30|m.25218	Pla#K_S1/c14245_g1_i3|m.190072	Pla#SDN/miseq/c24979_g1_i1|m.25819	
poaNOG.ENOG4115GZN.meta_raw	Ppi#Pp11217|m.37705	
poaNOG.ENOG4115GZP.meta_raw	Ppi#Pp25378|m.86764	Ppi#Pp25379|m.86770	Ppi#Pp31014|m.109899	Ppi#Pp31016|m.109908	
poaNOG.ENOG4115GZQ.meta_raw	Ppi#Pp12360|m.41741	Ppi#Pp17949|m.61333	Ppi#Pp1840|m.4137	Ppi#Pp19781|m.67870	Ppi#Pp27480|m.94538	Ppi#Pp27483|m.94560	Ppi#Pp27485|m.94574	Ppi#Pp30782|m.108846	Ppi#Pp32992|m.118139	Ppi#Pp36097|m.131738	Ppi#Pp37018|m.135702	Ppi#Pp37019|m.135714	Ppi#Pp39288|m.145247	Ppi#Pp41295|m.153896	Ppi#Pp41296|m.153909	Ppi#Pp41297|m.153917	Ppi#Pp44289|m.167074	Ppi#Pp44293|m.167115	Ppi#Pp60100|m.199355	Ppi#Pp62757|m.202986	Ppi#Pp6729|m.21919	Ppi#Pp7685|m.25249	Ppi#Pp7686|m.25251	Ppi#Pp7687|m.25262	Ppi#Pp7688|m.25274	Pta#1A_all_VO_L_2_T_45770/51331|m.1341	Pta#2A_all_VO_L_137906_T_28/29|m.17395	Pta#2A_all_VO_L_1_T_117220/181832|m.14712	Pta#2A_all_VO_L_1_T_117283/181832|m.14713	Pta#2A_all_VO_L_1_T_178103/181832|m.14991	Pta#2A_all_VO_L_1_T_33377/181832|m.14033	Pta#2A_all_VO_L_1_T_34315/181832|m.14049	Pta#2A_all_VO_L_1_T_35620/181832|m.14072	Pta#2A_all_VO_L_8849_T_55/92|m.15904	Pta#2A_I13_VO_L_1_T_51008/181601|m.19366	Pta#3A_all_VO_L_4_T_8314/60622|m.27883	Pta#3A_all_VO_L_4_T_8702/60622|m.27893	Pta#3A_I18_VO_L_2_T_76008/136250|m.32775	Pta#5A_all_NT_comp94568_c2_seq10|m.37890	Pta#5A_all_VO_L_2_T_207442/409051|m.39419	Pta#5A_all_VO_L_2_T_207742/409051|m.39425	Pta#6A_all_VO_L_7_T_31761/72082|m.52524	Pta#6A_all_VO_L_9719_T_20/43|m.53767	Pla#BRN/hiseq/c59945_g1_i1|m.24807	Pla#DCR/hiseq/c107478_g6_i1|m.127891	Pla#RF-V_1/polished_high/001358|m.1497	Pla#S_2kb/025003|m.695213	Pla#V_2_3-6kb/001441|m.260318	
poaNOG.ENOG4115GZR.meta_raw	Ppi#Pp9916|m.33174	
poaNOG.ENOG4115GZS.meta_raw	Ppi#Pp42367|m.158657	
poaNOG.ENOG4115GZT.meta_raw	Ppi#Pp42663|m.160067	
poaNOG.ENOG4115GZU.meta_raw	Ppi#Pp29970|m.105403	Pta#3A_I19_VO_L_1_T_35883/241978|m.34363	Pla#P/miseq/c31732_g1_i2|m.42366	
poaNOG.ENOG4115GZV.meta_raw	Ppi#Pp20970|m.71982	Ppi#Pp21814|m.74740	Ppi#Pp38651|m.142570	Pla#DCR/hiseq/c104691_g1_i1|m.110351	Pla#V_1_3-6kb/011794|m.213885	
poaNOG.ENOG4115GZW.meta_raw	Ppi#Pp11226|m.37737	Ppi#Pp21194|m.72700	Pta#1A_I8_VO_L_20_T_304/322|m.10819	Pla#BRN/hiseq/c46231_g1_i2|m.12210	Pla#S_2_3-6kb/022722|m.116309	Pla#V_1_3-6kb/001234|m.188861	
poaNOG.ENOG4115GZX.meta_raw	Ppi#Pp4749|m.14343	Ppi#Pp4750|m.14345	Pla#V/hiseq/c54798_g1_i1|m.35924	
poaNOG.ENOG4115GZY.meta_raw	Ppi#Pp11372|m.38275	Ppi#Pp30942|m.109520	Ppi#Pp30955|m.109572	Ppi#Pp37820|m.139008	Pta#5A_all_VO_L_68811_T_14/22|m.42374	Pla#DCR/hiseq/c92125_g1_i1|m.62892	Pla#DCS_2kb/017770|m.254675	Pla#V_2kb_2/polished_high/000302|m.316	
poaNOG.ENOG4115GZZ.meta_raw	Ppi#Pp27727|m.95590	Ppi#Pp27767|m.95768	Ppi#Pp27770|m.95788	Ppi#Pp33081|m.118556	Ppi#Pp5914|m.18993	Pta#1A_I8_VO_L_276_T_27/35|m.10831	Pta#2A_I10_VO_L_26156_T_20/42|m.18785	Pta#2A_I15_VO_L_688_T_107/152|m.21918	Pla#JASS/hiseq/c59329_g2_i9|m.44843	Pla#P/miseq/c29163_g1_i3|m.32813	Pla#S_2_3-6kb/008292|m.85546	Pla#S_2_3-6kb/012283|m.94055	Pla#S_2_3-6kb/024265|m.119540	Pla#S_3_3-6kb/001817|m.135775	Pla#SDN/miseq/c31455_g3_i12|m.49030	Pla#S/hiseq/c43943_g3_i2|m.41894	Pla#V1_2kb/010974|m.843719	Pla#V_1_3-6kb/028073|m.252638	Pla#V_2_3-6kb/023003|m.311440	Pla#V_2kb/005029|m.993356	Pla#V/hiseq/c60506_g2_i2|m.55296	Pla#V/hiseq/c60506_g2_i3|m.55297	Pla#V/hiseq/c60506_g2_i5|m.55302	
poaNOG.ENOG4115H00.meta_raw	Ppi#Pp11327|m.38096	Pla#BRN/hiseq/c71386_g1_i1|m.61897	
poaNOG.ENOG4115H02.meta_raw	Ppi#Pp49287|m.185211	
poaNOG.ENOG4115H03.meta_raw	Ppi#Pp65726|m.206649	Ppi#Pp66618|m.207796	Pla#SDN/miseq/c16225_g1_i1|m.11907	
poaNOG.ENOG4115H04.meta_raw	Ppi#Pp1868|m.4227	Ppi#Pp1869|m.4229	Ppi#Pp29666|m.104134	Ppi#Pp39161|m.144646	
poaNOG.ENOG4115H05.meta_raw	Ppi#Pp41055|m.152771	Ppi#Pp41056|m.152780	Ppi#Pp41057|m.152791	Ppi#Pp41059|m.152800	Ppi#Pp41060|m.152801	Ppi#Pp41061|m.152807	Pta#1A_all_VO_L_79227_T_17/25|m.3849	Pla#DCS/hiseq/c60074_g1_i2|m.52977	Pla#P/miseq/c30279_g2_i1|m.36727	Pla#SDN/miseq/c53583_g1_i1|m.68070	
poaNOG.ENOG4115H06.meta_raw	Ppi#Pp45377|m.171887	Ppi#Pp45379|m.171890	Ppi#Pp45380|m.171894	Pta#2A_I2_VO_L_1245_T_5/39|m.25131	Pta#6A_all_VO_L_102625_T_19/23|m.54782	Pta#6A_I27_VO_L_749_T_93/111|m.62333	Pla#BRS/miseq/c13011_g1_i1|m.10142	Pla#DCR/hiseq/c100164_g1_i1|m.89047	Pla#DCR/hiseq/c96519_g1_i2|m.75714	Pla#E1_2kb_1/polished_high/000472|m.695	Pla#NACLR/hiseq/c60345_g1_i1|m.42700	Pla#SDN/miseq/c49380_g1_i1|m.65834	Pla#Wound/hiseq/c62644_g1_i1|m.26927	
poaNOG.ENOG4115H08.meta_raw	Ppi#Pp10337|m.34626	
poaNOG.ENOG4115H09.meta_raw	Ppi#Pp38883|m.143486	Pla#JASS/hiseq/c48143_g1_i1|m.16139	
poaNOG.ENOG4115H0A.meta_raw	Ppi#Pp19356|m.66395	Ppi#Pp20419|m.70167	Ppi#Pp26108|m.89334	Ppi#Pp28535|m.99198	Ppi#Pp35722|m.130194	Ppi#Pp35723|m.130198	Ppi#Pp3592|m.9958	Ppi#Pp49544|m.185567	Pta#2A_I4_NT_comp43483_c0_seq11|m.25888	Pta#3A_I20_VO_L_1_T_14060/85822|m.36116	Pta#6A_all_VO_L_4160_T_34/73|m.53155	Pla#DCS1kb_1/016148|m.21283	Pla#DCS/hiseq/c57170_g2_i2|m.39428	Pla#JASS/hiseq/c45234_g1_i6|m.13434	Pla#S_1kb/013528|m.557946	Pla#S_1kb_2/polished_high/000403|m.434	Pla#V_1kb/025375|m.901472	Pla#V_3_3-6kb/013831|m.354244	Pla#V/hiseq/c61125_g6_i1|m.58427	
poaNOG.ENOG4115H0B.meta_raw	Ppi#Pp11193|m.37607	Ppi#Pp13365|m.45437	Pla#V/hiseq/c55053_g1_i2|m.36626	
poaNOG.ENOG4115H0C.meta_raw	Ppi#Pp39372|m.145627	Ppi#Pp39375|m.145643	Ppi#Pp54389|m.191990	Pta#6A_I23_VO_L_1_T_134527/165398|m.59288	Pla#DCR/hiseq/c2644_g1_i1|m.895	Pla#S_1kb_1/017882|m.500984	Pla#S_2kb_2/015504|m.622371	Pla#V1_1kb_3/021735|m.816857	Pla#V_3_3-6kb/008106|m.341160	Pla#V/hiseq/c12706_g1_i1|m.3254	Pla#V/hiseq/c53979_g1_i1|m.33765	
poaNOG.ENOG4115H0D.meta_raw	Ppi#Pp32752|m.117071	Ppi#Pp32753|m.117080	Ppi#Pp32754|m.117082	Ppi#Pp32755|m.117092	Ppi#Pp32756|m.117096	Ppi#Pp32758|m.117113	Ppi#Pp45099|m.170575	Ppi#Pp45100|m.170580	Pta#3A_I16_VO_L_62229_T_15/28|m.32117	Pla#SDN/miseq/c41384_g1_i1|m.61439	
poaNOG.ENOG4115H0F.meta_raw	Ppi#Pp34431|m.124414	Pta#2A_I4_VO_L_89749_T_1/7|m.27171	Pla#DCS2kb_3/021837|m.225365	Pla#V_2kb_2/015238|m.971828	
poaNOG.ENOG4115H0G.meta_raw	Ppi#Pp24170|m.82458	Ppi#Pp7557|m.24854	Pla#BRN/hiseq/c63185_g1_i1|m.31059	Pla#BRS/miseq/c17517_g1_i1|m.16183	
poaNOG.ENOG4115H0H.meta_raw	Ppi#Pp45668|m.173079	Ppi#Pp45671|m.173103	Pla#V/hiseq/c54146_g2_i2|m.34230	
poaNOG.ENOG4115H0I.meta_raw	Ppi#Pp11915|m.40186	Pla#DCS1kb_2/010972|m.50000	Pla#S_3_3-6kb/012792|m.159067	Pla#V1_1kb_1/polished_high/000732|m.833	Pla#V_2kb_1/009874|m.922750	Pla#V/hiseq/c39748_g1_i1|m.13389	
poaNOG.ENOG4115H0J.meta_raw	Pla#V/hiseq/c62270_g8_i1|m.64657	Pla#Wound/hiseq/c72433_g2_i2|m.58424	
poaNOG.ENOG4115H0M.meta_raw	Ppi#Pp16668|m.56945	Pta#5A_all_VO_L_5592_T_7/9|m.41109	Pla#BRS/miseq/c40588_g1_i1|m.62099	Pla#NACLR/hiseq/c67756_g1_i1|m.63419	Pla#V/hiseq/c50331_g1_i2|m.25596	Pla#Wound/hiseq/c74661_g5_i1|m.71914	
poaNOG.ENOG4115H0P.meta_raw	Ppi#Pp28348|m.98349	
poaNOG.ENOG4115H0R.meta_raw	Ppi#Pp2015|m.4665	Ppi#Pp43221|m.162442	Ppi#Pp45069|m.170442	Pta#1A_I11_VO_L_6093_T_4/6|m.6078	Pta#1A_I3_VO_L_1_T_1534/136734|m.6659	Pta#1A_I3_VO_L_885_T_21/22|m.7548	Pta#5A_I14_VO_L_24526_T_5/6|m.45491	Pla#BRS/miseq/c32812_g1_i1|m.58321	Pla#NACLR/hiseq/c61392_g1_i1|m.45053	Pla#SDN/miseq/c20055_g1_i3|m.16815	
poaNOG.ENOG4115H0T.meta_raw	Ppi#Pp34653|m.125428	Pla#SDN/miseq/c6069_g1_i1|m.3871	
poaNOG.ENOG4115H0U.meta_raw	Ppi#Pp18182|m.62263	Ppi#Pp18183|m.62267	Ppi#Pp29890|m.105137	Ppi#Pp30066|m.105833	Ppi#Pp35657|m.129934	Ppi#Pp35659|m.129946	Ppi#Pp39590|m.146509	Ppi#Pp45061|m.170415	Ppi#Pp47147|m.179538	Pta#1A_I8_VO_L_3_T_58881/67407|m.10760	Pta#2A_all_VO_L_1_T_98373/181832|m.14562	Pta#3A_I16_VO_L_806_T_131/201|m.31340	Pta#3A_I18_VO_L_2_T_103887/136250|m.32920	Pta#3A_I18_VO_L_2_T_103900/136250|m.32922	Pta#5A_I15_NT_comp31360_c0_seq16|m.45751	Pta#5A_I15_NT_comp31360_c0_seq2|m.45754	Pta#5A_I15_VO_L_1792_T_94/115|m.46806	Pla#BRN/hiseq/c69981_g1_i3|m.54240	Pla#DCS_1kb/017518|m.122215	Pla#DCS/hiseq/c67234_g1_i1|m.69052	Pla#E1/hiseq/c38776_g1_i1|m.23669	Pla#SDN/miseq/c49039_g1_i2|m.65641	
poaNOG.ENOG4115H0V.meta_raw	Ppi#Pp13047|m.44308	Ppi#Pp30964|m.109611	Ppi#Pp30965|m.109614	Ppi#Pp31564|m.112119	Ppi#Pp35734|m.130232	Pta#2A_I13_NT_comp21604_c0_seq1|m.18920	Pta#3A_I19_OT_comp47445_c0_seq1|m.34231	Pta#3A_I19_VO_L_3177_T_25/28|m.35594	Pta#5A_all_VO_L_2_T_398645/409051|m.40463	Pta#5A_all_VO_L_2_T_56827/409051|m.38601	Pta#5A_I13_NT_comp18091_c0_seq2|m.44014	Pta#6A_all_VO_L_5990_T_12/43|m.53327	Pla#Basket/c20924_g1_i1|m.32570	Pla#DCR/hiseq/c18052_g1_i1|m.6233	Pla#M_S1/c29005_g1_i2|m.136189	Pla#SDN/miseq/c21871_g2_i2|m.19613	Pla#V_2kb_2/polished_high/000830|m.772	Pla#V/hiseq/c57193_g1_i1|m.42705	Pla#V/hiseq/c57193_g1_i2|m.42706	Pla#Wound/hiseq/c72349_g1_i3|m.57935	
poaNOG.ENOG4115H0W.meta_raw	Ppi#Pp28208|m.97734	Ppi#Pp49933|m.186140	Pla#V_1_3-6kb/009805|m.209275	
poaNOG.ENOG4115H0X.meta_raw	Ppi#Pp37782|m.138844	Ppi#Pp37783|m.138851	Pta#1A_I9_VO_L_32804_T_4/5|m.12704	Pla#Basket/c21836_g1_i2|m.35806	Pla#S/hiseq/c45267_g1_i2|m.49443	
poaNOG.ENOG4115H0Y.meta_raw	Ppi#Pp2134|m.5059	Ppi#Pp43285|m.162771	Ppi#Pp46408|m.176331	Ppi#Pp7321|m.24065	Pta#2A_I27_VO_L_557_T_173/445|m.23189	Pta#2A_I4_NT_comp43153_c0_seq47|m.25881	Pta#5A_I12_VO_L_2_T_4324/53062|m.42862	Pta#6A_all_VO_L_146752_T_13/14|m.54874	Pta#6A_I25_VO_L_5_T_38629/111482|m.60499	Pta#6A_I27_NT_comp36092_c1_seq20|m.61645	Pta#6A_I27_NT_comp36092_c1_seq2|m.61644	Pta#6A_I27_NT_comp36092_c1_seq5|m.61646	Pla#BRN/hiseq/c59732_g1_i1|m.24495	Pla#BRN/hiseq/c60764_g2_i1|m.26242	Pla#DCR/hiseq/c91743_g1_i2|m.61779	Pla#DCS1kb_1/019492|m.25805	Pla#E1_2kb_1/026631|m.317045	Pla#E1_2kb_2/015175|m.340978	Pla#S_2kb_3/008527|m.642614	Pla#S_3_3-6kb/011408|m.156228	Pla#V1_1kb_1/polished_high/001196|m.1317	Pla#V1_1kb_1/polished_high/002180|m.2235	Pla#V_1_3-6kb/013936|m.218844	Pla#V_1kb/003929|m.867595	Pla#V_1kb/020668|m.894037	Pla#V_2kb_2/009819|m.961685	Pla#V_3_3-6kb/017646|m.362876	
poaNOG.ENOG4115H0Z.meta_raw	Ppi#Pp47964|m.183031	Ppi#Pp47965|m.183036	Pta#6A_I20_VO_L_1_T_126945/133533|m.55772	Pla#RF-V_2/polished_high/003590|m.4002	
poaNOG.ENOG4115H10.meta_raw	Ppi#Pp26079|m.89236	
poaNOG.ENOG4115H11.meta_raw	Ppi#Pp15322|m.52377	Ppi#Pp15323|m.52389	Ppi#Pp36730|m.134419	Ppi#Pp36731|m.134440	Pta#2A_all_VO_L_9374_T_9/34|m.16020	Pla#Basket/c21097_g2_i3|m.33140	Pla#S_3_3-6kb/023045|m.180982	Pla#SDN/miseq/c29181_g1_i4|m.38349	
poaNOG.ENOG4115H12.meta_raw	Ppi#Pp18043|m.61672	Ppi#Pp18044|m.61674	Ppi#Pp3524|m.9673	Ppi#Pp4115|m.11811	Ppi#Pp4116|m.11813	
poaNOG.ENOG4115H13.meta_raw	Ppi#Pp22818|m.78188	
poaNOG.ENOG4115H15.meta_raw	Ppi#Pp45079|m.170479	
poaNOG.ENOG4115H17.meta_raw	Ppi#Pp40280|m.149634	Ppi#Pp40281|m.149639	Ppi#Pp40282|m.149644	Pta#5A_I15_VO_L_1655_T_3/9|m.46751	Pla#Basket/c21151_g1_i5|m.33313	Pla#DCS/hiseq/c61225_g3_i1|m.60201	Pla#S_2kb_2/000443|m.599613	Pla#V_1_3-6kb/014378|m.219907	
poaNOG.ENOG4115H18.meta_raw	Ppi#Pp39518|m.146203	Ppi#Pp39519|m.146209	Ppi#Pp42500|m.159245	Pta#1A_I5_VO_L_2666_T_11/45|m.9856	Pta#5A_all_VO_L_4650_T_55/97|m.40981	Pta#5A_I16_VO_L_4_T_120951/214906|m.48438	Pla#BRN/hiseq/c58968_g1_i1|m.23352	Pla#BRN/hiseq/c58968_g2_i1|m.23354	
poaNOG.ENOG4115H19.meta_raw	Ppi#Pp38239|m.140815	Ppi#Pp38240|m.140823	Ppi#Pp42107|m.157526	Pta#1A_I11_VO_L_1_T_71801/226447|m.4915	Pta#2A_I13_VO_L_38820_T_5/16|m.20742	Pta#5A_I15_VO_L_1_T_38007/41278|m.46140	Pla#SDN/miseq/c29405_g1_i1|m.39168	
poaNOG.ENOG4115H1A.meta_raw	Ppi#Pp9093|m.30147	
poaNOG.ENOG4115H1B.meta_raw	Ppi#Pp35623|m.129828	Pta#2A_I15_VO_L_2095_T_35/165|m.22148	Pla#BRN/hiseq/c62331_g1_i1|m.29297	
poaNOG.ENOG4115H1C.meta_raw	Ppi#Pp23923|m.81711	Pta#1A_I11_VO_L_2217_T_3/7|m.5829	Pla#DCR/hiseq/c86759_g1_i3|m.50189	Pla#DCS1kb_3/002376|m.70813	
poaNOG.ENOG4115H1D.meta_raw	Ppi#Pp41561|m.155115	Ppi#Pp41562|m.155116	Ppi#Pp41563|m.155117	Pta#1A_I11_NT_comp36098_c0_seq1|m.4314	Pta#3A_all_OT_comp81106_c0_seq1|m.27818	Pla#S/hiseq/c29707_g1_i1|m.9751	Pla#V/hiseq/c56312_g1_i1|m.40144	Pla#V/hiseq/c56312_g1_i2|m.40145	
poaNOG.ENOG4115H1E.meta_raw	Ppi#Pp31896|m.113460	Ppi#Pp41530|m.154966	Ppi#Pp41531|m.154968	Ppi#Pp41532|m.154969	Ppi#Pp46443|m.176491	Pta#6A_all_VO_L_11094_T_7/11|m.53878	Pla#BRS/miseq/c13868_g1_i3|m.11364	
poaNOG.ENOG4115H1F.meta_raw	Ppi#Pp26673|m.91411	
poaNOG.ENOG4115H1G.meta_raw	Ppi#Pp47222|m.179863	Pta#5A_all_VO_L_69415_T_4/4|m.42400	
poaNOG.ENOG4115H1I.meta_raw	Pta#5A_I15_VO_L_14398_T_26/65|m.47268	Pla#DCS1kb_1/009608|m.12597	
poaNOG.ENOG4115H1J.meta_raw	Ppi#Pp37566|m.137971	Pta#6A_all_VO_L_212_T_181/289|m.52750	Pla#K_S1/c14126_g1_i1|m.189944	Pla#V1_1kb_2/005237|m.749556	Pla#V/hiseq/c8147_g1_i1|m.2199	
poaNOG.ENOG4115H1K.meta_raw	Ppi#Pp27478|m.94530	Ppi#Pp27481|m.94551	Pla#S_1kb_1/001356|m.474298	
poaNOG.ENOG4115H1N.meta_raw	Pla#S_1kb/017659|m.564578	
poaNOG.ENOG4115H1P.meta_raw	Ppi#Pp18606|m.63697	Ppi#Pp18885|m.64636	Ppi#Pp18886|m.64638	Ppi#Pp20450|m.70248	Ppi#Pp30738|m.108607	Ppi#Pp45113|m.170627	Pta#1A_all_VO_L_8434_T_16/50|m.2215	Pta#2A_I2_OT_comp26464_c0_seq2|m.23987	Pta#6A_all_VO_L_4161_T_48/122|m.53157	Pla#BRN/hiseq/c16393_g1_i1|m.3520	Pla#RF-V_1/polished_high/004388|m.4384	Pla#RF-V_3/polished_high/001436|m.1865	Pla#V_2_3-6kb/020266|m.304819	
poaNOG.ENOG4115H1Q.meta_raw	Ppi#Pp10376|m.34771	Ppi#Pp11750|m.39576	Ppi#Pp13115|m.44539	Ppi#Pp23132|m.79232	Ppi#Pp24056|m.82109	Ppi#Pp24957|m.85227	Ppi#Pp39648|m.146788	Ppi#Pp40988|m.152554	Ppi#Pp41432|m.154532	Ppi#Pp41434|m.154545	Ppi#Pp46166|m.175265	Pta#1A_all_VO_L_17792_T_11/33|m.3295	Pta#1A_all_VO_L_17792_T_25/33|m.3307	Pta#1A_I5_NT_comp34108_c0_seq2|m.8600	Pta#1A_I5_VO_L_3558_T_35/42|m.10009	Pta#1A_I8_VO_L_1429_T_40/44|m.10955	Pta#2A_all_VO_L_4376_T_31/40|m.15410	Pta#2A_I10_VO_L_1589_T_13/71|m.18501	Pta#2A_I10_VO_L_1879_T_23/46|m.18569	Pta#2A_I13_VO_L_2_T_120/156|m.20157	Pta#2A_I27_VO_L_1692_T_8/28|m.23506	Pta#2A_I27_VO_L_1_T_18703/20372|m.22993	Pta#2A_I27_VO_L_408_T_60/99|m.23139	Pta#2A_I2_VO_L_18655_T_12/17|m.25667	Pta#2A_I2_VO_L_18655_T_13/17|m.25669	Pta#2A_I2_VO_L_1_T_77063/104199|m.24615	Pta#2A_I4_VO_L_2037_T_25/45|m.26889	Pta#3A_all_VO_L_5245_T_167/205|m.28876	Pta#3A_I19_VO_L_94_T_85/140|m.35336	Pta#3A_I20_VO_L_18893_T_15/23|m.37282	Pta#3A_I20_VO_L_356_T_36/46|m.36638	Pta#5A_all_NT_comp98397_c0_seq8|m.38078	Pta#5A_all_VO_L_2_T_393407/409051|m.40416	Pta#5A_all_VO_L_2_T_393408/409051|m.40419	Pta#5A_all_VO_L_2_T_393410/409051|m.40421	Pta#5A_all_VO_L_2_T_94619/409051|m.38773	Pta#5A_all_VO_L_2_T_94620/409051|m.38776	Pta#5A_I12_VO_L_40359_T_12/26|m.43946	Pta#5A_I15_VO_L_1_T_2293/41278|m.45831	Pta#5A_I15_VO_L_1_T_2462/41278|m.45837	Pta#5A_I16_VO_L_345_T_125/163|m.49042	Pta#5A_I7_VO_L_1702_T_20/29|m.51101	Pta#6A_all_VO_L_160_T_348/354|m.52746	Pta#6A_I23_VO_L_1_T_64915/165398|m.58982	Pta#6A_I25_VO_L_5_T_111470/111482|m.60876	Pta#6A_I27_VO_L_4284_T_19/37|m.62779	Pla#BRS/miseq/c29720_g1_i2|m.49744	Pla#DCR/hiseq/c98791_g2_i3|m.83931	Pla#DCS1kb_3/007162|m.76993	Pla#JASS/hiseq/c59758_g1_i6|m.47071	Pla#K_S1/c27501_g1_i6|m.219181	Pla#M_S1/c36966_g3_i1|m.164725	Pla#Neg_S1/c20325_g1_i1|m.98993	Pla#P/miseq/c29554_g1_i3|m.34169	Pla#SDN/miseq/c32057_g1_i1|m.52926	Pla#SDN/miseq/c32057_g1_i3|m.52938	Pla#S/hiseq/c35898_g1_i1|m.17732	Pla#S/hiseq/c44626_g2_i3|m.45659	Pla#V/hiseq/c64501_g1_i3|m.79338	Pla#V/hiseq/c64501_g1_i6|m.79345	
poaNOG.ENOG4115H1T.meta_raw	Ppi#Pp22410|m.76702	Ppi#Pp7998|m.26343	Pta#1A_I3_VO_L_16934_T_14/27|m.8326	
poaNOG.ENOG4115H1U.meta_raw	Ppi#Pp17015|m.58148	Pla#JASS/hiseq/c62267_g3_i2|m.62642	Pla#P/miseq/c17540_g1_i1|m.10127	
poaNOG.ENOG4115H1W.meta_raw	Ppi#Pp14376|m.49027	Ppi#Pp14914|m.50909	Ppi#Pp18243|m.62476	Ppi#Pp26898|m.92270	Ppi#Pp41023|m.152661	Ppi#Pp41025|m.152665	Ppi#Pp41026|m.152666	Ppi#Pp41028|m.152676	Ppi#Pp41029|m.152680	Ppi#Pp50500|m.186790	Ppi#Pp50891|m.187345	Ppi#Pp51701|m.188464	Ppi#Pp6487|m.21060	Pta#2A_all_VO_L_80579_T_2/4|m.17147	Pta#5A_I15_VO_L_7077_T_12/39|m.47184	Pta#5A_I15_VO_L_7077_T_28/39|m.47186	Pla#JASS/hiseq/c34846_g1_i1|m.7354	Pla#M_S1/c34532_g1_i2|m.152925	Pla#NACLR/hiseq/c61291_g1_i1|m.44783	Pla#Neg_S1/c24524_g1_i1|m.106034	
poaNOG.ENOG4115H1X.meta_raw	Pla#Wound/hiseq/c73577_g1_i8|m.64951	
poaNOG.ENOG4115H1Y.meta_raw	Ppi#Pp11774|m.39672	Ppi#Pp37683|m.138445	Pla#BRN/hiseq/c7928_g1_i1|m.1886	
poaNOG.ENOG4115H21.meta_raw	Ppi#Pp28776|m.100348	Pta#2A_I4_NT_comp23102_c0_seq1|m.25808	Pla#BRS/miseq/c28577_g1_i2|m.44369	Pla#V/hiseq/c38152_g1_i1|m.12112	
poaNOG.ENOG4115H23.meta_raw	Pta#1A_I5_VO_L_1_T_30162/64687|m.8920	Pla#V_3_3-6kb/023617|m.376408	
poaNOG.ENOG4115H25.meta_raw	Ppi#Pp21949|m.75187	Ppi#Pp21950|m.75192	Ppi#Pp40426|m.150188	Ppi#Pp67273|m.208566	Pta#1A_I3_VO_L_1_T_46409/136734|m.6855	Pta#1A_I5_VO_L_1562_T_47/86|m.9660	Pta#1A_I5_VO_L_1562_T_67/86|m.9664	Pta#2A_I10_VO_L_1940_T_49/72|m.18585	Pta#2A_I10_VO_L_1940_T_62/72|m.18592	Pta#2A_I10_VO_L_1940_T_63/72|m.18595	Pta#2A_I15_VO_L_1_T_14936/133144|m.21134	Pta#2A_I2_NT_comp34309_c0_seq2|m.23927	Pta#3A_I16_VO_L_873_T_100/118|m.31357	Pta#3A_I16_VO_L_873_T_78/118|m.31362	Pta#5A_all_VO_L_2_T_218193/409051|m.39468	Pta#5A_I12_VO_L_2_T_17416/53062|m.42945	Pta#5A_I16_VO_L_2817_T_21/41|m.49331	Pta#6A_all_VO_L_7093_T_29/38|m.53438	Pta#6A_I23_VO_L_3193_T_21/30|m.59890	Pla#DCR/hiseq/c50141_g1_i1|m.15977	Pla#DCS1kb_2/013067|m.52883	
poaNOG.ENOG4115H26.meta_raw	Ppi#Pp20285|m.69722	Ppi#Pp20286|m.69727	Ppi#Pp42402|m.158794	Pta#5A_all_VO_L_98485_T_9/9|m.42530	Pla#Neg_S1/c23529_g1_i1|m.105602	
poaNOG.ENOG4115H27.meta_raw	Ppi#Pp65098|m.205941	
poaNOG.ENOG4115H28.meta_raw	Ppi#Pp37896|m.139365	Ppi#Pp37898|m.139388	Ppi#Pp6980|m.22812	Ppi#Pp7362|m.24227	Pta#1A_I11_VO_L_1_T_217540/226447|m.5594	Pta#1A_I11_VO_L_1_T_217541/226447|m.5597	Pta#3A_I16_VO_L_2_T_11355/60890|m.30693	Pta#5A_I12_VO_L_3174_T_27/36|m.43731	Pla#BRS/miseq/c28588_g1_i2|m.44415	Pla#DCS2kb_3/001895|m.200725	Pla#E1_2kb_2/030820|m.359503	Pla#S_1kb_1/008014|m.484781	Pla#S/hiseq/c38685_g1_i2|m.23603	
poaNOG.ENOG4115H29.meta_raw	Ppi#Pp12819|m.43503	Ppi#Pp1567|m.3363	Ppi#Pp29429|m.103092	Ppi#Pp34009|m.122546	Ppi#Pp34012|m.122554	Ppi#Pp34015|m.122562	Ppi#Pp36260|m.132457	Ppi#Pp36530|m.133576	Ppi#Pp6335|m.20571	Ppi#Pp6336|m.20572	Ppi#Pp6337|m.20579	Pta#1A_I5_VO_L_1_T_64675/64687|m.9207	Pta#2A_all_VO_L_1_T_165541/181832|m.14942	Pta#3A_all_VO_L_864_T_55/61|m.28448	Pta#3A_I18_VO_L_2_T_2368/136250|m.32448	Pta#5A_I15_VO_L_1449_T_71/88|m.46682	Pla#Basket/c19128_g1_i1|m.26924	Pla#Basket/c19128_g1_i2|m.26925	Pla#BRN/hiseq/c72027_g1_i10|m.65991	Pla#BRS/miseq/c27931_g2_i1|m.41787	Pla#E1_2kb_2/polished_high/000754|m.928	Pla#E1_2kb_3/006134|m.367416	Pla#M_S1/c21619_g1_i1|m.123823	Pla#V_3_3-6kb/021590|m.371854	Pla#Wound/hiseq/c69153_g1_i3|m.43582	
poaNOG.ENOG4115H2A.meta_raw	Ppi#Pp25448|m.87006	Ppi#Pp27361|m.94047	Ppi#Pp28230|m.97821	Ppi#Pp28231|m.97825	Pta#3A_I18_VO_L_2_T_81335/136250|m.32794	Pla#DCS1kb_2/013240|m.53111	Pla#DCS_2kb/010377|m.244528	Pla#V/hiseq/c55959_g2_i1|m.39213	Pla#Wound/hiseq/c63389_g1_i1|m.28335	
poaNOG.ENOG4115H2D.meta_raw	Pla#Wound/hiseq/c73458_g1_i1|m.64244	
poaNOG.ENOG4115H2F.meta_raw	Ppi#Pp11421|m.38426	Ppi#Pp29081|m.101629	Ppi#Pp57788|m.196420	Ppi#Pp60229|m.199523	Pta#2A_all_VO_L_10713_T_15/25|m.16223	Pla#V_2_3-6kb/008425|m.276819	Pla#V_2_3-6kb/010374|m.281242	
poaNOG.ENOG4115H2G.meta_raw	Pla#BRS/miseq/c48041_g1_i2|m.65313	Pla#DCR/hiseq/c87960_g2_i2|m.52803	Pla#NACLR/hiseq/c76188_g1_i1|m.86238	
poaNOG.ENOG4115H2H.meta_raw	Ppi#Pp34828|m.126251	Pta#1A_all_VO_L_81523_T_4/7|m.3941	Pla#S_2_3-6kb/018879|m.107918	Pla#V_2kb_1/004220|m.911679	
poaNOG.ENOG4115H2I.meta_raw	Ppi#Pp37844|m.139118	Pta#5A_all_VO_L_2_T_298357/409051|m.39921	Pla#S_2kb_1/018163|m.597944	Pla#SDN/miseq/c93_g1_i2|m.78	
poaNOG.ENOG4115H2J.meta_raw	Ppi#Pp50735|m.187130	Ppi#Pp59302|m.198366	
poaNOG.ENOG4115H2K.meta_raw	Ppi#Pp11087|m.37277	Ppi#Pp11088|m.37280	Ppi#Pp25454|m.87026	Ppi#Pp25456|m.87034	Ppi#Pp478|m.766	Ppi#Pp9609|m.32052	Ppi#Pp9610|m.32056	Pla#BRS/miseq/c30283_g2_i8|m.53138	Pla#DCS1kb_2/polished_high/000982|m.991	Pla#NACLR/hiseq/c71011_g1_i11|m.79451	Pla#Wound/hiseq/c71429_g3_i3|m.53212	
poaNOG.ENOG4115H2M.meta_raw	Ppi#Pp15121|m.51684	Ppi#Pp24248|m.82755	Pta#1A_I11_VO_L_1_T_42277/226447|m.4779	Pla#DCS/hiseq/c44233_g1_i2|m.13842	Pla#K_S1/c16360_g1_i1|m.192571	
poaNOG.ENOG4115H2N.meta_raw	Ppi#Pp14641|m.49998	Ppi#Pp14642|m.50000	Ppi#Pp14643|m.50002	Ppi#Pp55065|m.192886	Ppi#Pp886|m.1696	Pta#6A_I25_OT_comp31996_c0_seq1|m.60304	Pla#BRN/hiseq/c77407_g1_i1|m.72377	Pla#V_2_3-6kb/016947|m.296760	
poaNOG.ENOG4115H2P.meta_raw	Ppi#Pp5441|m.17232	
poaNOG.ENOG4115H2Q.meta_raw	Ppi#Pp42161|m.157770	Pta#1A_I3_VO_L_1099_T_17/25|m.7585	Pla#BRN/hiseq/c76183_g1_i1|m.71710	
poaNOG.ENOG4115H2R.meta_raw	Ppi#Pp28442|m.98749	Ppi#Pp33086|m.118614	Ppi#Pp33087|m.118618	Ppi#Pp33738|m.121325	Ppi#Pp33741|m.121335	Ppi#Pp33746|m.121346	Ppi#Pp33748|m.121354	Pta#2A_all_VO_L_112604_T_8/8|m.17337	Pta#5A_all_VO_L_169205_T_1/17|m.42635	Pla#BRS/miseq/c12079_g1_i1|m.9086	Pla#DCR/hiseq/c104796_g1_i2|m.110947	Pla#E1/hiseq/c41662_g1_i4|m.33486	Pla#M_S1/c35372_g1_i1|m.156486	Pla#S_1kb/002639|m.540105	Pla#V/hiseq/c63348_g14_i5|m.71128	
poaNOG.ENOG4115H2S.meta_raw	Ppi#Pp36666|m.134153	Ppi#Pp36669|m.134177	Pla#RF-S_1/polished_high/002899|m.3030	
poaNOG.ENOG4115H2T.meta_raw	Ppi#Pp32301|m.115031	Ppi#Pp35616|m.129792	Pta#1A_all_VO_L_4823_T_151/151|m.1962	Pta#2A_I10_VO_L_1110_T_14/18|m.18375	Pla#BRN/hiseq/c64580_g1_i3|m.34581	Pla#V_2kb_1/013386|m.929720	Pla#V_2kb_2/020787|m.982451	
poaNOG.ENOG4115H2U.meta_raw	Ppi#Pp39472|m.146008	Ppi#Pp39474|m.146018	Ppi#Pp39475|m.146024	Pta#1A_I11_VO_L_691_T_106/201|m.5689	Pta#5A_I16_VO_L_4_T_50116/214906|m.47956	Pta#6A_I20_VO_L_1643_T_68/99|m.56037	Pta#6A_I23_VO_L_1_T_360/165398|m.58737	Pta#6A_I23_VO_L_1_T_372/165398|m.58742	Pta#6A_I23_VO_L_1_T_384/165398|m.58744	Pta#6A_I23_VO_L_1_T_386/165398|m.58745	Pta#6A_I23_VO_L_1_T_416/165398|m.58747	Pla#BRS/miseq/c40024_g1_i1|m.61856	Pla#DCR/hiseq/c107939_g2_i1|m.131415	
poaNOG.ENOG4115H2V.meta_raw	Ppi#Pp60402|m.199772	Ppi#Pp61418|m.201146	Pta#2A_all_VO_L_12911_T_9/28|m.16483	Pta#3A_all_VO_L_4_T_58252/60622|m.28219	Pta#5A_all_VO_L_2_T_189155/409051|m.39321	Pta#5A_all_VO_L_2_T_202455/409051|m.39386	Pla#BRN/hiseq/c69897_g10_i3|m.53789	Pla#S_1kb_1/015554|m.497302	Pla#S_2_3-6kb/014285|m.98311	Pla#S_3_3-6kb/003081|m.138697	Pla#V_3_3-6kb/014677|m.356178	
poaNOG.ENOG4115H2W.meta_raw	Pla#NACLR/hiseq/c68848_g1_i1|m.67851	
poaNOG.ENOG4115H2X.meta_raw	Ppi#Pp6124|m.19798	Ppi#Pp6125|m.19806	Pla#P/miseq/c17256_g1_i1|m.9786	Pla#V1_1kb_3/polished_high/001245|m.1350	
poaNOG.ENOG4115H2Y.meta_raw	Ppi#Pp22340|m.76496	Pla#BRN/hiseq/c44389_g2_i1|m.10919	
poaNOG.ENOG4115H2Z.meta_raw	Ppi#Pp45130|m.170709	Ppi#Pp45131|m.170714	Pta#2A_all_VO_L_112051_T_4/4|m.17315	Pla#S_1_3-6kb/022576|m.49872	Pla#S_3_3-6kb/006743|m.146548	Pla#V_2_3-6kb/010936|m.282503	
poaNOG.ENOG4115H30.meta_raw	Ppi#Pp29648|m.104065	Ppi#Pp51095|m.187647	Pta#3A_all_VO_L_69077_T_2/20|m.30070	Pla#JASS/hiseq/c56942_g2_i2|m.35460	Pla#V1_1kb_1/025856|m.734796	
poaNOG.ENOG4115H31.meta_raw	Ppi#Pp37801|m.138938	Ppi#Pp37802|m.138939	Ppi#Pp37803|m.138940	Ppi#Pp37804|m.138941	Ppi#Pp37805|m.138942	Ppi#Pp37936|m.139544	Ppi#Pp37940|m.139548	Pta#1A_I11_VO_L_1_T_216209/226447|m.5589	Pta#6A_I22_VO_L_1_T_38457/44538|m.57915	Pta#6A_I25_VO_L_2218_T_10/21|m.61167	Pla#NACLR/hiseq/c58847_g2_i1|m.39468	Pla#RF-V_3/polished_high/002549|m.2548	Pla#SDN/miseq/c21172_g1_i1|m.18458	Pla#V/hiseq/c56855_g5_i2|m.41716	Pla#Wound/hiseq/c70318_g3_i2|m.48210	
poaNOG.ENOG4115H32.meta_raw	Ppi#Pp38323|m.141212	Pta#2A_I13_VO_L_1_T_50503/181601|m.19364	Pla#V1_1kb_2/polished_high/000510|m.668	Pla#V/hiseq/c6691_g1_i1|m.1730	Pla#Wound/hiseq/c63550_g1_i1|m.28659	
poaNOG.ENOG4115H33.meta_raw	Pla#Wound/hiseq/c58624_g1_i3|m.20649	
poaNOG.ENOG4115H34.meta_raw	Ppi#Pp10269|m.34386	Ppi#Pp12311|m.41564	Ppi#Pp19503|m.66852	Ppi#Pp35216|m.128009	Ppi#Pp7994|m.26331	Ppi#Pp7995|m.26333	Ppi#Pp9572|m.31892	Ppi#Pp9573|m.31901	Pta#1A_all_VO_L_2_T_24567/51331|m.1180	Pta#1A_I5_VO_L_6085_T_1/1|m.10194	Pta#2A_all_VO_L_1_T_107078/181832|m.14631	Pta#2A_I10_VO_L_1710_T_114/194|m.18554	Pta#2A_I13_VO_L_1_T_137649/181601|m.19870	Pta#3A_I16_VO_L_2_T_18925/60890|m.30807	Pta#3A_I19_VO_L_1_T_168566/241978|m.35008	Pta#5A_all_VO_L_3198_T_102/154|m.40882	Pta#5A_all_VO_L_77451_T_15/24|m.42438	Pta#6A_I25_VO_L_2350_T_114/150|m.61191	Pla#BRS/miseq/c15813_g1_i3|m.13989	Pla#S_2_3-6kb/010213|m.89646	Pla#SDN/miseq/c32192_g2_i1|m.53930	Pla#S/hiseq/c42973_g2_i1|m.37433	Pla#V_3_3-6kb/007282|m.339367	Pla#Wound/hiseq/c63977_g1_i1|m.29530	Pla#Wound/hiseq/c71370_g2_i2|m.52936	
poaNOG.ENOG4115H35.meta_raw	Ppi#Pp19576|m.67096	Ppi#Pp2451|m.6058	Ppi#Pp2452|m.6064	Pla#E1/hiseq/c44206_g1_i1|m.46195	Pla#M_S1/c29504_g1_i2|m.137385	Pla#S_2_3-6kb/023143|m.117203	Pla#S_3_3-6kb/024119|m.183320	Pla#V/hiseq/c60505_g2_i2|m.55282	
poaNOG.ENOG4115H36.meta_raw	Ppi#Pp24869|m.84940	Ppi#Pp24870|m.84946	Ppi#Pp25024|m.85503	Ppi#Pp25025|m.85511	Pla#V/hiseq/c24685_g1_i1|m.6445	
poaNOG.ENOG4115H37.meta_raw	Ppi#Pp30305|m.106815	Ppi#Pp43389|m.163223	Pla#V_2kb_1/019633|m.941815	
poaNOG.ENOG4115H38.meta_raw	Ppi#Pp16763|m.57299	Ppi#Pp33719|m.121263	Ppi#Pp63241|m.203654	Pta#2A_I15_VO_L_1410_T_1/2|m.22009	Pla#DCR/hiseq/c100593_g1_i1|m.90786	Pla#Neg_S1/c3676_g1_i1|m.63278	Pla#SDN/miseq/c3384_g1_i2|m.2012	Pla#V_1kb/002713|m.865656	Pla#V/hiseq/c27307_g2_i1|m.7366	
poaNOG.ENOG4115H39.meta_raw	Ppi#Pp11503|m.38705	Ppi#Pp22078|m.75656	Ppi#Pp46634|m.177345	Ppi#Pp52137|m.189091	Pta#2A_I10_VO_L_2_T_13643/51732|m.17788	Pla#Neg_S1/c16991_g2_i1|m.85437	Pla#V_2kb_2/003896|m.950587	
poaNOG.ENOG4115H3A.meta_raw	Ppi#Pp13669|m.46525	Ppi#Pp21902|m.75063	Ppi#Pp45577|m.172705	Ppi#Pp4662|m.13997	Pta#1A_all_VO_L_22294_T_8/11|m.3430	Pta#1A_I11_VO_L_6606_T_20/39|m.6090	Pta#1A_I5_VO_L_1397_T_25/78|m.9613	Pta#2A_all_VO_L_12325_T_25/32|m.16421	Pta#2A_all_VO_L_12325_T_26/32|m.16422	Pta#2A_all_VO_L_76350_T_4/6|m.17050	Pta#2A_I13_VO_L_2139_T_38/145|m.20356	Pta#2A_I13_VO_L_2139_T_44/145|m.20360	Pta#2A_I15_VO_L_1_T_96201/133144|m.21542	Pta#3A_I19_VO_L_4326_T_21/24|m.35656	Pta#5A_all_NT_comp103271_c0_seq1|m.38186	Pta#5A_all_NT_comp62715_c0_seq1|m.37495	Pta#6A_I21_VO_L_2566_T_8/32|m.57430	Pla#Basket/c39710_g1_i1|m.58437	
poaNOG.ENOG4115H3D.meta_raw	Ppi#Pp41474|m.154711	Ppi#Pp41492|m.154795	Ppi#Pp43781|m.164886	Ppi#Pp43782|m.164893	Pta#5A_I7_NT_comp28406_c0_seq1|m.49887	Pla#DCS1kb_1/000318|m.426	Pla#NACLR/hiseq/c45134_g1_i2|m.22159	Pla#Wound/hiseq/c67686_g2_i1|m.38886	
poaNOG.ENOG4115H3F.meta_raw	Ppi#Pp14504|m.49502	Ppi#Pp6185|m.20020	
poaNOG.ENOG4115H3G.meta_raw	Ppi#Pp22965|m.78681	Ppi#Pp22966|m.78684	Ppi#Pp37809|m.138962	
poaNOG.ENOG4115H3J.meta_raw	Ppi#Pp12889|m.43722	Pta#3A_I18_VO_L_2_T_96475/136250|m.32860	Pla#NACLR/hiseq/c64832_g2_i1|m.53972	Pla#P/miseq/c28508_g1_i1|m.30754	
poaNOG.ENOG4115H3K.meta_raw	Ppi#Pp21500|m.73695	Ppi#Pp2760|m.7077	Ppi#Pp45190|m.171023	Ppi#Pp45191|m.171027	Ppi#Pp4784|m.14480	Ppi#Pp4785|m.14486	Ppi#Pp4787|m.14494	Pta#3A_I18_OT_comp23849_c0_seq2|m.32415	Pla#NACLR/hiseq/c75978_g1_i1|m.86024	Pla#SDN/miseq/c31017_g1_i4|m.46483	
poaNOG.ENOG4115H3N.meta_raw	Ppi#Pp34987|m.126993	Ppi#Pp7391|m.24317	Ppi#Pp7392|m.24328	
poaNOG.ENOG4115H3P.meta_raw	Ppi#Pp17780|m.60717	Ppi#Pp30677|m.108352	Ppi#Pp60341|m.199685	Ppi#Pp66708|m.207885	Pla#P/miseq/c29880_g1_i2|m.35252	Pla#Wound/hiseq/c70059_g1_i2|m.47045	
poaNOG.ENOG4115H3Q.meta_raw	Ppi#Pp31678|m.112624	Pta#2A_I2_VO_L_1942_T_2/7|m.25268	Pla#P/miseq/c9207_g1_i1|m.3983	Pla#S_2_3-6kb/001434|m.70581	Pla#S_3_3-6kb/009224|m.151616	Pla#V_1_3-6kb/015604|m.222864	Pla#V/hiseq/c56515_g1_i1|m.40722	Pla#Wound/hiseq/c73814_g1_i1|m.66345	
poaNOG.ENOG4115H3R.meta_raw	Ppi#Pp28689|m.99911	Ppi#Pp28690|m.99916	
poaNOG.ENOG4115H3V.meta_raw	Ppi#Pp21589|m.73949	Ppi#Pp36992|m.135594	Ppi#Pp49617|m.185720	Ppi#Pp62263|m.202328	Pla#BRN/hiseq/c65137_g1_i1|m.36030	Pla#BRS/miseq/c43082_g1_i1|m.63060	Pla#DCR/hiseq/c107302_g1_i2|m.126581	Pla#DCR/hiseq/c107302_g1_i4|m.126585	Pla#DCR/hiseq/c78674_g2_i2|m.37363	Pla#NACLR/hiseq/c44962_g1_i1|m.21978	
poaNOG.ENOG4115H3W.meta_raw	Ppi#Pp10782|m.36128	Ppi#Pp29253|m.102336	Ppi#Pp4317|m.12625	Pla#RF-V_3/polished_high/004528|m.4682	
poaNOG.ENOG4115H3Y.meta_raw	Ppi#Pp17872|m.61027	Ppi#Pp17873|m.61035	Ppi#Pp17874|m.61040	Ppi#Pp17875|m.61045	Ppi#Pp25780|m.88132	Ppi#Pp25781|m.88138	Ppi#Pp25782|m.88144	Pta#5A_I13_VO_L_3492_T_6/15|m.44569	Pta#5A_I16_VO_L_44815_T_10/35|m.49715	Pta#6A_all_VO_L_55513_T_29/39|m.54575	Pla#DCR/hiseq/c101454_g2_i2|m.94614	Pla#Neg_S1/c11684_g1_i1|m.72659	Pla#SDN/miseq/c1945_g1_i2|m.1041	
poaNOG.ENOG4115H40.meta_raw	Ppi#Pp128|m.174	Ppi#Pp16319|m.55790	Ppi#Pp178|m.244	Ppi#Pp31418|m.111569	Ppi#Pp34206|m.123362	Ppi#Pp34209|m.123378	Ppi#Pp34211|m.123389	Ppi#Pp34213|m.123403	Ppi#Pp42106|m.157522	Ppi#Pp60398|m.199764	Ppi#Pp95|m.126	Pta#5A_all_OT_comp88622_c0_seq2|m.38306	Pla#DCR/hiseq/c82490_g1_i1|m.42231	Pla#JASS/hiseq/c60280_g1_i1|m.49971	Pla#RF-V_1/polished_high/003077|m.3085	Pla#S_2_3-6kb/014543|m.98873	Pla#V_1_3-6kb/013993|m.219000	Pla#V_2_3-6kb/012686|m.286683	Pla#V_3_3-6kb/025200|m.380069	Pla#V/hiseq/c62007_g13_i3|m.63172	
poaNOG.ENOG4115H41.meta_raw	Ppi#Pp7517|m.24737	Ppi#Pp7519|m.24740	Ppi#Pp9403|m.31268	Pta#1A_I11_VO_L_1_T_89054/226447|m.4981	Pta#3A_I20_NT_comp18356_c0_seq1|m.35916	Pla#NACLR/hiseq/c7757_g1_i2|m.3825	Pla#SDN/miseq/c26891_g1_i2|m.30711	
poaNOG.ENOG4115H42.meta_raw	Ppi#Pp12250|m.41371	Ppi#Pp20423|m.70175	Ppi#Pp51856|m.188686	Ppi#Pp5731|m.18243	Ppi#Pp5732|m.18251	Ppi#Pp65000|m.205826	Pla#BRN/hiseq/c64321_g1_i2|m.33900	Pla#JASS/hiseq/c54337_g1_i1|m.27914	Pla#V_1_3-6kb/024180|m.243423	Pla#V_3_3-6kb/024088|m.377525	
poaNOG.ENOG4115H43.meta_raw	Ppi#Pp32408|m.115536	Ppi#Pp59258|m.198316	Pta#1A_I9_VO_L_71152_T_1/4|m.12783	Pla#DCS1kb_1/017775|m.23519	Pla#NACLR/hiseq/c77300_g1_i1|m.86999	
poaNOG.ENOG4115H44.meta_raw	Pta#1A_all_VO_L_79052_T_3/14|m.3834	Pta#6A_all_NT_comp114059_c0_seq1|m.52170	Pla#K_S1/c18604_g1_i1|m.196020	Pla#M_S1/c24062_g1_i1|m.127004	
poaNOG.ENOG4115H46.meta_raw	Ppi#Pp20056|m.68914	Ppi#Pp45997|m.174587	Ppi#Pp45998|m.174593	Ppi#Pp45999|m.174598	Ppi#Pp46000|m.174605	Pta#1A_all_VO_L_12604_T_13/13|m.2646	Pta#3A_I18_VO_L_882_T_74/173|m.33314	Pta#5A_all_NT_comp93254_c0_seq1|m.37835	Pta#5A_all_VO_L_8729_T_46/61|m.41572	Pta#5A_all_VO_L_8729_T_52/61|m.41573	Pta#5A_I16_VO_L_963_T_44/44|m.49100	Pla#BRN/hiseq/c71164_g1_i3|m.60596	Pla#DCS1kb_3/001095|m.69030	Pla#Wound/hiseq/c72626_g3_i1|m.59420	
poaNOG.ENOG4115H47.meta_raw	Ppi#Pp3441|m.9410	Pla#JASS/hiseq/c51016_g1_i2|m.20613	
poaNOG.ENOG4115H48.meta_raw	Ppi#Pp46018|m.174660	Pta#1A_I9_VO_L_35493_T_7/27|m.12721	Pla#V_2kb_1/010301|m.923633	Pla#Wound/hiseq/c73972_g2_i1|m.67460	Pla#Wound/hiseq/c73972_g2_i3|m.67462	
poaNOG.ENOG4115H49.meta_raw	Ppi#Pp12567|m.42471	Ppi#Pp12568|m.42475	Pla#DCS_1kb/018544|m.123615	Pla#E1_2kb_1/polished_high/000034|m.106	
poaNOG.ENOG4115H4C.meta_raw	Ppi#Pp35903|m.130918	
poaNOG.ENOG4115H4F.meta_raw	Ppi#Pp51684|m.188432	Ppi#Pp51685|m.188437	Ppi#Pp67633|m.209017	Pla#V_2_3-6kb/004963|m.268844	
poaNOG.ENOG4115H4G.meta_raw	Ppi#Pp13399|m.45601	Ppi#Pp15099|m.51599	Ppi#Pp15100|m.51604	Ppi#Pp2177|m.5199	Ppi#Pp2178|m.5205	Ppi#Pp2179|m.5210	Ppi#Pp47071|m.179220	Ppi#Pp47073|m.179233	Ppi#Pp7216|m.23683	Ppi#Pp7543|m.24796	Pta#1A_I11_VO_L_1_T_179089/226447|m.5391	Pta#1A_I11_VO_L_1_T_179115/226447|m.5392	Pta#2A_I10_OT_comp28811_c0_seq1|m.17709	Pta#5A_all_VO_L_23583_T_42/47|m.42011	Pta#5A_I15_VO_L_2953_T_4/9|m.47038	Pta#6A_I22_VO_L_2221_T_18/26|m.58357	Pta#6A_I23_VO_L_1_T_135565/165398|m.59293	Pta#6A_I25_VO_L_5_T_102220/111482|m.60816	Pta#6A_I25_VO_L_5_T_52696/111482|m.60566	Pla#E1/hiseq/c30231_g1_i2|m.8995	Pla#JASS/hiseq/c58757_g1_i3|m.42449	Pla#M_S1/c27999_g1_i2|m.133803	Pla#SDN/miseq/c31297_g1_i4|m.48147	Pla#V1_1kb_1/polished_high/000579|m.595	Pla#V1_1kb_3/018769|m.812361	Pla#V_1_3-6kb/014285|m.219674	Pla#V_3_3-6kb/003353|m.330455	Pla#Wound/hiseq/c47774_g1_i1|m.12591	
poaNOG.ENOG4115H4H.meta_raw	Ppi#Pp16838|m.57544	Pla#V1_1kb_1/030346|m.741512	
poaNOG.ENOG4115H4I.meta_raw	Pta#1A_all_VO_L_10485_T_25/27|m.2389	
poaNOG.ENOG4115H4J.meta_raw	Ppi#Pp43886|m.165327	Pta#5A_I13_VO_L_688_T_55/145|m.44308	Pla#JASS/hiseq/c57388_g1_i1|m.36957	Pla#JASS/hiseq/c57388_g1_i3|m.36959	
poaNOG.ENOG4115H4K.meta_raw	Ppi#Pp44577|m.168404	Ppi#Pp44579|m.168413	Ppi#Pp44583|m.168424	Ppi#Pp44585|m.168436	Pta#2A_I10_VO_L_641_T_44/51|m.18183	Pta#2A_I2_VO_L_2405_T_19/80|m.25344	Pta#3A_all_VO_L_7973_T_101/115|m.29193	Pta#3A_all_VO_L_7973_T_81/115|m.29191	Pta#3A_I16_NT_comp36401_c0_seq1|m.30514	Pta#5A_all_VO_L_4152_T_109/341|m.40934	Pta#5A_I15_VO_L_2720_T_112/128|m.47010	Pta#6A_I23_VO_L_1_T_95479/165398|m.59125	Pla#M_S1/c36906_g3_i6|m.164326	Pla#RF-V_1/polished_high/001633|m.1716	Pla#RF-V_2/polished_high/002162|m.2232	Pla#RF-V_2/polished_high/003538|m.3746	Pla#S_1_3-6kb/001572|m.3856	Pla#S_2_3-6kb/006506|m.81776	Pla#S_3_3-6kb/012166|m.157775	Pla#V_1_3-6kb/022398|m.239127	Pla#V_1_3-6kb/024037|m.243071	Pla#V_3_3-6kb/008139|m.341243	
poaNOG.ENOG4115H4M.meta_raw	Ppi#Pp38038|m.139915	Ppi#Pp38040|m.139922	
poaNOG.ENOG4115H4P.meta_raw	Ppi#Pp1279|m.2630	Ppi#Pp46017|m.174655	Pla#DCR/hiseq/c104466_g1_i1|m.109114	Pla#DCR/hiseq/c104466_g1_i3|m.109118	Pla#S_1kb_2/019898|m.535565	Pla#SDN/miseq/c30798_g1_i3|m.45386	
poaNOG.ENOG4115H4R.meta_raw	Ppi#Pp19445|m.66672	Ppi#Pp21540|m.73808	Ppi#Pp21541|m.73809	Ppi#Pp21542|m.73816	Ppi#Pp407|m.638	Ppi#Pp47187|m.179694	Ppi#Pp47188|m.179697	Ppi#Pp47190|m.179716	Ppi#Pp9690|m.32316	Pta#2A_I2_VO_L_1_T_58424/104199|m.24494	Pla#DCR/hiseq/c85257_g1_i1|m.47412	Pla#K_S1/c14331_g1_i1|m.190171	Pla#S_1_3-6kb/016830|m.37056	Pla#S_3_3-6kb/019790|m.174024	Pla#S_3_3-6kb/023227|m.181388	
poaNOG.ENOG4115H4S.meta_raw	Ppi#Pp32349|m.115231	Ppi#Pp32350|m.115235	Ppi#Pp55458|m.193439	Pta#2A_all_OT_comp115545_c0_seq5|m.13826	Pta#3A_all_NT_comp91076_c0_seq1|m.27510	Pta#6A_all_OT_comp89168_c0_seq4|m.52279	Pla#DCR/hiseq/c98256_g1_i2|m.82039	Pla#M_S1/c29715_g1_i1|m.137863	Pla#M_S1/c36188_g1_i2|m.160383	Pla#NACLR/hiseq/c69564_g1_i3|m.71155	Pla#V/hiseq/c63823_g1_i4|m.74385	
poaNOG.ENOG4115H4T.meta_raw	Ppi#Pp57372|m.195889	Ppi#Pp60509|m.199932	Pla#NACLR/hiseq/c47426_g2_i1|m.24067	
poaNOG.ENOG4115H4U.meta_raw	Ppi#Pp32146|m.114439	
poaNOG.ENOG4115H4V.meta_raw	Ppi#Pp58136|m.196852	
poaNOG.ENOG4115H4W.meta_raw	Ppi#Pp12988|m.44077	Ppi#Pp12989|m.44082	Ppi#Pp12990|m.44087	Ppi#Pp12991|m.44096	Ppi#Pp26029|m.89031	Ppi#Pp31325|m.111226	Ppi#Pp43104|m.161920	Ppi#Pp4925|m.15108	Ppi#Pp4927|m.15121	Ppi#Pp52987|m.190191	Ppi#Pp53324|m.190580	Ppi#Pp59735|m.198903	
poaNOG.ENOG4115H4X.meta_raw	Ppi#Pp28291|m.98093	
poaNOG.ENOG4115H4Y.meta_raw	Ppi#Pp10185|m.34132	Ppi#Pp10186|m.34137	Ppi#Pp10187|m.34139	Pla#BRS/miseq/c25645_g1_i1|m.34015	Pla#V_2kb_2/006004|m.954526	
poaNOG.ENOG4115H4Z.meta_raw	Ppi#Pp15682|m.53545	Ppi#Pp19111|m.65473	Ppi#Pp38443|m.141702	Pta#3A_I20_VO_L_1_T_41515/85822|m.36243	Pla#S_1kb/012550|m.556388	
poaNOG.ENOG4115H50.meta_raw	Ppi#Pp2360|m.5801	Ppi#Pp34216|m.123417	Pla#JASS/hiseq/c60412_g1_i1|m.50662	Pla#SDN/miseq/c31069_g1_i1|m.46794	
poaNOG.ENOG4115H51.meta_raw	Ppi#Pp30261|m.106627	Ppi#Pp30262|m.106629	Ppi#Pp5391|m.17044	Pta#6A_all_OT_comp78028_c0_seq1|m.52276	Pla#SDN/miseq/c21995_g1_i1|m.19817	
poaNOG.ENOG4115H52.meta_raw	Ppi#Pp38279|m.141008	Pta#1A_I11_VO_L_35030_T_34/40|m.6202	Pla#DCS/hiseq/c58034_g1_i1|m.42964	Pla#JASS/hiseq/c50062_g1_i1|m.18938	Pla#V/hiseq/c57310_g1_i1|m.43080	
poaNOG.ENOG4115H53.meta_raw	Ppi#Pp44757|m.169224	Ppi#Pp44758|m.169230	Pta#3A_I18_VO_L_806_T_11/16|m.33308	Pla#Basket/c6196_g1_i1|m.4530	
poaNOG.ENOG4115H54.meta_raw	Ppi#Pp31780|m.112969	Ppi#Pp31782|m.112978	Ppi#Pp31783|m.112986	Pla#V_1_3-6kb/006233|m.201101	Pla#Wound/hiseq/c69730_g1_i2|m.45766	
poaNOG.ENOG4115H55.meta_raw	Ppi#Pp11341|m.38158	Ppi#Pp15694|m.53594	Ppi#Pp21732|m.74422	Ppi#Pp62570|m.202757	Pla#BRN/hiseq/c63245_g1_i2|m.31196	Pla#BRS/miseq/c28965_g1_i3|m.45953	Pla#JASS/hiseq/c42069_g1_i1|m.10989	
poaNOG.ENOG4115H56.meta_raw	Ppi#Pp12239|m.41337	Ppi#Pp27846|m.96133	Ppi#Pp38122|m.140255	Ppi#Pp38123|m.140259	Ppi#Pp39324|m.145402	Ppi#Pp39920|m.147970	Ppi#Pp41367|m.154224	Pta#1A_all_VO_L_1363_T_280/988|m.1651	Pta#1A_all_VO_L_1363_T_977/988|m.1656	Pta#1A_I11_VO_L_1613_T_72/86|m.5775	Pta#1A_I3_NT_comp52006_c0_seq1|m.6510	Pta#1A_I8_VO_L_3_T_37541/67407|m.10670	Pta#1A_I9_NT_comp38940_c0_seq16|m.11325	Pta#2A_I10_VO_L_71_T_28/149|m.18081	Pta#2A_I10_VO_L_71_T_49/149|m.18084	Pta#2A_I10_VO_L_71_T_73/149|m.18085	Pta#2A_I13_NT_comp40102_c0_seq1|m.19081	Pta#2A_I15_VO_L_8276_T_31/37|m.22560	Pta#2A_I15_VO_L_8276_T_35/37|m.22562	Pta#2A_I2_VO_L_1_T_47853/104199|m.24415	Pta#3A_all_NT_comp94018_c0_seq9|m.27589	Pta#3A_I16_VO_L_2_T_29721/60890|m.30847	Pta#3A_I18_NT_comp35469_c0_seq5|m.32248	Pta#3A_I18_VO_L_2_T_67316/136250|m.32751	Pta#3A_I18_VO_L_2_T_67370/136250|m.32753	Pta#3A_I19_NT_comp51172_c0_seq7|m.34078	Pta#3A_I20_VO_L_932_T_151/288|m.36745	Pta#3A_I20_VO_L_932_T_239/288|m.36747	Pta#5A_all_VO_L_2_T_171395/409051|m.39233	Pta#5A_I13_NT_comp22188_c0_seq11|m.44043	Pta#5A_I13_VO_L_6985_T_28/77|m.44612	Pta#5A_I13_VO_L_6985_T_30/77|m.44614	Pta#5A_I13_VO_L_6985_T_33/77|m.44616	Pta#5A_I15_NT_comp30714_c0_seq4|m.45718	Pta#5A_I15_VO_L_5257_T_49/56|m.47146	Pta#5A_I16_VO_L_1743_T_122/188|m.49199	Pta#5A_I16_VO_L_4_T_130326/214906|m.48487	Pta#6A_all_VO_L_1545_T_71/84|m.52947	Pta#6A_all_VO_L_812_T_14/99|m.52858	Pta#6A_I21_VO_L_1_T_178091/217332|m.57118	Pta#6A_I21_VO_L_1_T_178098/217332|m.57121	Pta#6A_I21_VO_L_1_T_178135/217332|m.57124	Pta#6A_I21_VO_L_1_T_178157/217332|m.57125	Pta#6A_I22_VO_L_629_T_103/159|m.58101	Pta#6A_I22_VO_L_629_T_125/159|m.58105	Pta#6A_I22_VO_L_629_T_137/159|m.58109	Pta#6A_I23_NT_comp44332_c0_seq13|m.58662	Pta#6A_I23_NT_comp44332_c0_seq15|m.58664	Pta#6A_I25_VO_L_5_T_70285/111482|m.60657	Pla#DCR/hiseq/c108239_g1_i3|m.133703	Pla#DCR/hiseq/c108239_g1_i6|m.133709	Pla#DCS1kb_2/020900|m.63559	Pla#NACLR/hiseq/c69308_g3_i2|m.69972	Pla#S_2kb_2/008381|m.611846	Pla#S_2kb_2/polished_high/000811|m.780	Pla#V/hiseq/c37541_g1_i1|m.11528	
poaNOG.ENOG4115H57.meta_raw	Ppi#Pp11109|m.37338	Ppi#Pp11110|m.37342	Ppi#Pp14764|m.50408	Ppi#Pp22827|m.78208	Ppi#Pp2510|m.6300	Pta#6A_I21_OT_comp38160_c0_seq5|m.56493	Pla#Basket/c24935_g1_i1|m.51195	Pla#DCR/hiseq/c100530_g2_i2|m.90542	Pla#K_S1/c27107_g1_i2|m.217614	Pla#SDN/miseq/c25818_g1_i1|m.27932	Pla#V_1_3-6kb/016889|m.225957	Pla#V_2kb_1/003261|m.909766	
poaNOG.ENOG4115H58.meta_raw	Ppi#Pp20148|m.69221	Pta#6A_I23_VO_L_35179_T_1/14|m.60070	Pla#SDN/miseq/c30056_g2_i1|m.41692	
poaNOG.ENOG4115H59.meta_raw	Ppi#Pp14251|m.48563	Ppi#Pp14445|m.49249	Ppi#Pp14446|m.49260	Pta#5A_I12_VO_L_30966_T_4/7|m.43899	Pla#RF-V_2/polished_high/001556|m.1876	
poaNOG.ENOG4115H5A.meta_raw	Pla#E1_2kb_1/024445|m.314550	
poaNOG.ENOG4115H5B.meta_raw	Ppi#Pp14181|m.48333	Ppi#Pp14182|m.48336	Ppi#Pp14183|m.48337	Pla#S/hiseq/c41891_g1_i1|m.33194	
poaNOG.ENOG4115H5C.meta_raw	Ppi#Pp39867|m.147731	Pta#2A_I10_NT_comp26803_c0_seq1|m.17577	Pla#DCS1kb_3/001069|m.69001	
poaNOG.ENOG4115H5D.meta_raw	Ppi#Pp35215|m.128006	
poaNOG.ENOG4115H5E.meta_raw	Ppi#Pp10082|m.33768	Ppi#Pp16795|m.57398	Ppi#Pp16796|m.57400	Pla#Neg_S1/c361_g1_i2|m.60620	Pla#S_2kb/015806|m.681560	
poaNOG.ENOG4115H5G.meta_raw	Ppi#Pp29290|m.102535	Ppi#Pp65175|m.206024	Pta#6A_all_VO_L_6437_T_159/266|m.53373	Pla#DCR/hiseq/c104784_g1_i1|m.110897	Pla#DCS1kb_1/011778|m.15394	Pla#DCS2kb_3/021971|m.225505	Pla#NACLR/hiseq/c21947_g3_i1|m.10242	Pla#S_1kb_1/009403|m.487100	Pla#S/hiseq/c38165_g1_i2|m.22260	Pla#V_1_3-6kb/021432|m.236782	Pla#V_2kb/003255|m.989748	Pla#V/hiseq/c11946_g1_i1|m.3001	Pla#Wound/hiseq/c52831_g1_i1|m.15303	
poaNOG.ENOG4115H5I.meta_raw	Ppi#Pp12355|m.41730	Ppi#Pp12356|m.41731	Ppi#Pp12357|m.41735	Ppi#Pp12358|m.41737	Ppi#Pp16952|m.57895	Ppi#Pp40979|m.152521	Pla#BRS/miseq/c11770_g1_i1|m.8698	Pla#V/hiseq/c40154_g1_i1|m.13825	Pla#V/hiseq/c62468_g1_i3|m.65769	
poaNOG.ENOG4115H5K.meta_raw	Ppi#Pp39946|m.148068	
poaNOG.ENOG4115H5M.meta_raw	Ppi#Pp26396|m.90421	Ppi#Pp26397|m.90422	Ppi#Pp54154|m.191717	Ppi#Pp54325|m.191913	Pla#E1/hiseq/c36821_g1_i1|m.18696	
poaNOG.ENOG4115H5N.meta_raw	Ppi#Pp21087|m.72387	Ppi#Pp21088|m.72392	Ppi#Pp25722|m.87881	Ppi#Pp49111|m.184948	Ppi#Pp9035|m.29999	Pta#5A_I12_NT_comp28256_c0_seq1|m.42711	Pla#E1/hiseq/c45654_g1_i1|m.54196	Pla#P/miseq/c20083_g1_i1|m.13209	
poaNOG.ENOG4115H5P.meta_raw	Ppi#Pp46432|m.176422	Pta#2A_I13_NT_comp25335_c0_seq2|m.18923	Pla#E1_2kb/polished_high/001737|m.2046	
poaNOG.ENOG4115H5R.meta_raw	Ppi#Pp10610|m.35467	Ppi#Pp11561|m.38870	Ppi#Pp19669|m.67437	Ppi#Pp28183|m.97608	Pla#BRN/hiseq/c46453_g1_i1|m.12363	Pla#BRN/hiseq/c6975_g1_i1|m.1504	Pla#DCS_1kb/001445|m.100483	Pla#JASS/hiseq/c61740_g1_i1|m.58595	Pla#M_S1/c22790_g1_i1|m.125279	
poaNOG.ENOG4115H5S.meta_raw	Ppi#Pp23987|m.81881	Ppi#Pp55194|m.193053	Ppi#Pp8573|m.28352	Ppi#Pp8574|m.28354	Pla#DCR/hiseq/c104877_g1_i1|m.111461	Pla#V_1kb/022211|m.896451	
poaNOG.ENOG4115H5T.meta_raw	Ppi#Pp12251|m.41376	
poaNOG.ENOG4115H5U.meta_raw	Ppi#Pp30532|m.107739	Ppi#Pp35049|m.127271	Ppi#Pp36109|m.131776	Ppi#Pp36110|m.131781	Ppi#Pp44503|m.168051	Ppi#Pp45372|m.171868	Ppi#Pp681|m.1202	Pta#1A_I3_VO_L_1_T_3637/136734|m.6673	Pta#1A_I5_VO_L_1_T_10883/64687|m.8806	Pta#2A_I13_VO_L_1_T_117668/181601|m.19782	Pta#5A_all_VO_L_2_T_325268/409051|m.40061	Pla#BRN/hiseq/c70018_g7_i1|m.54441	Pla#BRS/miseq/c29856_g1_i1|m.50580	Pla#V1_1kb_1/000150|m.696207	
poaNOG.ENOG4115H5V.meta_raw	Ppi#Pp28552|m.99282	Ppi#Pp28553|m.99284	Pla#S_2_3-6kb/027663|m.127094	Pla#S_3_3-6kb/014831|m.163420	
poaNOG.ENOG4115H5X.meta_raw	Pla#V_1_3-6kb/020461|m.234509	
poaNOG.ENOG4115H5Z.meta_raw	Ppi#Pp17614|m.60148	Ppi#Pp24095|m.82246	Ppi#Pp4757|m.14373	Pta#2A_I13_VO_L_1196_T_16/28|m.20245	Pta#2A_I15_VO_L_4034_T_11/16|m.22365	Pta#3A_I20_VO_L_805_T_25/35|m.36706	Pta#5A_I15_VO_L_1228_T_15/16|m.46610	Pla#M_S1/c30295_g1_i1|m.139326	Pla#S/hiseq/c42182_g1_i1|m.34335	
poaNOG.ENOG4115H60.meta_raw	Ppi#Pp15196|m.51948	Ppi#Pp34586|m.125174	Ppi#Pp40257|m.149487	Ppi#Pp6454|m.20950	Ppi#Pp8349|m.27576	Pta#5A_I16_VO_L_4_T_52043/214906|m.47970	Pla#BRS/miseq/c13107_g1_i2|m.10274	Pla#BRS/miseq/c40359_g1_i1|m.62004	Pla#DCS2kb_1/polished_high/001384|m.1628	Pla#JASS/hiseq/c46893_g1_i1|m.14888	Pla#S_2kb_2/polished_high/000708|m.732	
poaNOG.ENOG4115H63.meta_raw	Ppi#Pp3789|m.10641	Ppi#Pp45592|m.172743	Ppi#Pp46385|m.176216	Ppi#Pp46386|m.176220	Pta#3A_I18_VO_L_1103_T_87/279|m.33341	Pta#6A_all_VO_L_69536_T_7/13|m.54707	Pla#BRN/hiseq/c69969_g1_i1|m.54172	Pla#DCR/hiseq/c108170_g2_i1|m.133115	Pla#P/miseq/c36994_g1_i2|m.53636	Pla#S/hiseq/c44254_g2_i1|m.43620	Pla#V_2_3-6kb/018458|m.300424	Pla#V_2kb_1/008274|m.919527	Pla#V/hiseq/c11911_g1_i1|m.2984	Pla#V/hiseq/c20687_g1_i1|m.5292	
poaNOG.ENOG4115H64.meta_raw	Ppi#Pp2406|m.5910	Ppi#Pp2614|m.6630	Ppi#Pp27951|m.96631	Ppi#Pp28382|m.98465	Ppi#Pp28387|m.98492	Ppi#Pp28389|m.98518	Ppi#Pp37482|m.137524	Ppi#Pp44755|m.169208	Ppi#Pp44756|m.169216	Ppi#Pp46629|m.177317	Ppi#Pp47283|m.180151	Ppi#Pp50547|m.186859	Ppi#Pp52764|m.189923	Ppi#Pp66634|m.207817	Pta#1A_all_VO_L_2_T_47033/51331|m.1351	Pta#2A_all_VO_L_1_T_161653/181832|m.14923	Pta#2A_all_VO_L_1_T_17737/181832|m.13957	Pta#3A_all_VO_L_180793_T_4/5|m.30336	Pta#3A_all_VO_L_3342_T_88/197|m.28662	Pta#3A_all_VO_L_4_T_7730/60622|m.27878	Pta#3A_all_VO_L_8520_T_12/13|m.29276	Pta#5A_I16_VO_L_4_T_149122/214906|m.48602	Pla#Basket/c22997_g4_i2|m.40494	Pla#E1_3-6kb/016898|m.467398	Pla#M_S1/c34441_g1_i2|m.152524	Pla#S_1_3-6kb/010305|m.22751	Pla#S_1kb/014919|m.560121	Pla#V_1_3-6kb/004308|m.196630	Pla#V_3_3-6kb/001304|m.325580	Pla#V_3_3-6kb/017697|m.362976	Pla#V_3_3-6kb/018057|m.363781	
poaNOG.ENOG4115H67.meta_raw	Ppi#Pp40480|m.150423	Pla#S/hiseq/c19900_g1_i1|m.5064	
poaNOG.ENOG4115H68.meta_raw	Ppi#Pp33671|m.121045	Pta#5A_I12_VO_L_392_T_303/309|m.43275	Pla#K_S1/c28910_g1_i1|m.225054	Pla#V_1_3-6kb/024056|m.243102	
poaNOG.ENOG4115H6A.meta_raw	Ppi#Pp42439|m.158980	Pta#5A_all_VO_L_2_T_100416/409051|m.38819	
poaNOG.ENOG4115H6B.meta_raw	Ppi#Pp30708|m.108490	
poaNOG.ENOG4115H6C.meta_raw	Ppi#Pp31037|m.109991	Ppi#Pp31039|m.110000	Ppi#Pp33594|m.120768	Pta#1A_I3_VO_L_14852_T_18/28|m.8319	Pta#2A_I4_VO_L_1_T_112185/124638|m.26645	Pta#5A_I13_VO_L_23334_T_5/10|m.44689	Pla#E1/hiseq/c35815_g1_i4|m.16579	Pla#S/hiseq/c42098_g2_i1|m.33995	
poaNOG.ENOG4115H6D.meta_raw	Ppi#Pp16677|m.56983	Pta#6A_I23_VO_L_3538_T_5/13|m.59916	Pla#DCR/hiseq/c72225_g1_i1|m.29548	Pla#V/hiseq/c7719_g1_i1|m.2071	Pla#Wound/hiseq/c58933_g1_i1|m.21052	
poaNOG.ENOG4115H6E.meta_raw	Ppi#Pp26895|m.92265	Ppi#Pp26896|m.92267	Pla#DCR/hiseq/c105451_g1_i1|m.114635	
poaNOG.ENOG4115H6F.meta_raw	Ppi#Pp41831|m.156308	Ppi#Pp57027|m.195419	Ppi#Pp57460|m.196009	Ppi#Pp62313|m.202421	Pla#S_2_3-6kb/008469|m.85921	
poaNOG.ENOG4115H6G.meta_raw	Ppi#Pp12300|m.41526	Ppi#Pp44180|m.166543	Ppi#Pp52361|m.189419	Pta#5A_I12_VO_L_30666_T_23/42|m.43890	Pla#DCR/hiseq/c57452_g1_i1|m.19029	Pla#V1_1kb_3/021062|m.815860	Pla#V1_1kb_3/021086|m.815895	Pla#V_2kb_1/010276|m.923575	
poaNOG.ENOG4115H6H.meta_raw	Ppi#Pp43996|m.165787	Ppi#Pp43998|m.165792	Ppi#Pp44004|m.165813	Pla#Wound/hiseq/c62388_g1_i3|m.26484	
poaNOG.ENOG4115H6K.meta_raw	Ppi#Pp2243|m.5400	Ppi#Pp30005|m.105528	Ppi#Pp30010|m.105554	Ppi#Pp43449|m.163475	Ppi#Pp46656|m.177408	Ppi#Pp46657|m.177416	Ppi#Pp46658|m.177422	Pta#1A_I3_NT_comp50936_c0_seq2|m.6492	Pta#3A_I16_NT_comp31063_c0_seq3|m.30430	Pta#5A_I7_VO_L_31997_T_10/16|m.51418	Pla#Basket/c21375_g2_i4|m.34118	Pla#S/hiseq/c43459_g1_i2|m.39487	Pla#V/hiseq/c58859_g1_i1|m.48297	
poaNOG.ENOG4115H6M.meta_raw	Ppi#Pp38101|m.140162	Ppi#Pp6248|m.20238	Ppi#Pp6249|m.20246	Pta#2A_all_VO_L_1_T_158996/181832|m.14907	Pla#S_2kb_1/003246|m.576047	Pla#V/hiseq/c59186_g1_i2|m.49630	
poaNOG.ENOG4115H6N.meta_raw	Ppi#Pp4064|m.11597	Ppi#Pp6648|m.21662	Pla#V1_1kb_1/020920|m.727417	Pla#V1_2kb/014801|m.850582	Pla#V_3_3-6kb/012829|m.351955	
poaNOG.ENOG4115H6P.meta_raw	Ppi#Pp13166|m.44735	Ppi#Pp21801|m.74693	Pla#BRN/hiseq/c60030_g1_i2|m.24959	Pla#DCR/hiseq/c94726_g1_i1|m.70112	
poaNOG.ENOG4115H6Q.meta_raw	Ppi#Pp11870|m.40064	Ppi#Pp18428|m.63096	Ppi#Pp35479|m.129176	Pta#6A_I23_OT_comp42707_c0_seq2|m.58732	Pta#6A_I27_VO_L_1_T_21055/52656|m.61884	Pla#DCS/hiseq/c60300_g1_i6|m.54322	Pla#S/hiseq/c44013_g1_i1|m.42266	
poaNOG.ENOG4115H6R.meta_raw	Pta#5A_I7_VO_L_1_T_93294/95833|m.50807	Pla#DCR/hiseq/c72714_g1_i1|m.29937	Pla#DCR/hiseq/c93651_g1_i1|m.67052	Pla#DCR/hiseq/c99265_g1_i1|m.85669	Pla#S_2kb_2/009517|m.613465	Pla#V_2_3-6kb/005662|m.270453	
poaNOG.ENOG4115H6S.meta_raw	Ppi#Pp21743|m.74455	Ppi#Pp21744|m.74461	Pla#V_2kb/013167|m.1008996	
poaNOG.ENOG4115H6T.meta_raw	Ppi#Pp19098|m.65424	Pta#5A_I16_VO_L_45301_T_2/8|m.49735	Pla#Basket/c16170_g1_i1|m.19274	
poaNOG.ENOG4115H6U.meta_raw	Ppi#Pp10726|m.35934	Ppi#Pp33002|m.118192	Ppi#Pp63248|m.203665	Pta#6A_I21_VO_L_1_T_71231/217332|m.56713	Pla#P/miseq/c31909_g1_i3|m.43055	
poaNOG.ENOG4115H6W.meta_raw	Ppi#Pp19085|m.65356	Ppi#Pp19086|m.65368	Ppi#Pp30543|m.107773	Ppi#Pp8143|m.26912	Ppi#Pp8683|m.28766	Pla#BRN/hiseq/c66721_g1_i3|m.40827	Pla#P/miseq/c25079_g1_i1|m.21638	
poaNOG.ENOG4115H6X.meta_raw	Pla#BRS/miseq/c30434_g4_i2|m.54030	
poaNOG.ENOG4115H6Y.meta_raw	Ppi#Pp33916|m.122123	Pla#DCS1kb_3/polished_high/001375|m.1478	
poaNOG.ENOG4115H6Z.meta_raw	Ppi#Pp36434|m.133234	Ppi#Pp36437|m.133240	Pta#1A_all_VO_L_9929_T_6/10|m.2309	Pla#DCR/hiseq/c105951_g1_i2|m.117477	Pla#SDN/miseq/c13704_g1_i1|m.9347	
poaNOG.ENOG4115H70.meta_raw	Ppi#Pp40948|m.152406	Ppi#Pp40952|m.152425	Ppi#Pp40955|m.152449	Ppi#Pp41456|m.154625	Pta#1A_I11_VO_L_1_T_154834/226447|m.5228	Pla#Neg_S1/c18316_g1_i1|m.90110	Pla#S_3_3-6kb/012077|m.157563	Pla#V_2_3-6kb/020060|m.304316	Pla#V/hiseq/c52023_g4_i1|m.29091	
poaNOG.ENOG4115H71.meta_raw	Ppi#Pp18660|m.63848	Ppi#Pp18800|m.64359	Ppi#Pp41819|m.156247	Pta#1A_all_VO_L_14406_T_53/54|m.2946	Pta#5A_all_NT_comp97261_c0_seq6|m.37994	Pta#5A_all_NT_comp97261_c0_seq7|m.37998	Pta#5A_all_VO_L_2_T_273763/409051|m.39792	Pta#5A_all_VO_L_2_T_273781/409051|m.39795	Pta#5A_I15_VO_L_1_T_13830/41278|m.45939	Pta#6A_all_NT_comp101310_c0_seq1|m.52006	Pta#6A_all_VO_L_4414_T_55/134|m.53185	Pta#6A_all_VO_L_4414_T_66/134|m.53187	Pta#6A_all_VO_L_4414_T_71/134|m.53189	Pta#6A_I20_VO_L_2568_T_32/106|m.56130	Pta#6A_I20_VO_L_2568_T_66/106|m.56133	Pla#Neg_S1/c20669_g7_i1|m.100780	Pla#S_2kb/004902|m.664911	Pla#V/hiseq/c60627_g4_i1|m.55915	Pla#Wound/hiseq/c73785_g1_i2|m.66181	
poaNOG.ENOG4115H72.meta_raw	Ppi#Pp44957|m.170021	Pta#3A_I18_VO_L_2_T_114534/136250|m.33021	Pla#K_S1/c25714_g1_i1|m.212862	Pla#SDN/miseq/c14080_g1_i1|m.9676	
poaNOG.ENOG4115H73.meta_raw	Ppi#Pp17434|m.59536	Ppi#Pp21803|m.74694	Ppi#Pp22311|m.76401	Ppi#Pp28279|m.98043	Ppi#Pp40743|m.151557	Pta#6A_I23_VO_L_1_T_16083/165398|m.58782	Pla#BRS/miseq/c18000_g1_i1|m.16829	Pla#BRS/miseq/c18000_g1_i2|m.16831	Pla#K_S1/c55071_g1_i1|m.245835	
poaNOG.ENOG4115H74.meta_raw	Ppi#Pp43164|m.162168	Ppi#Pp43165|m.162174	Ppi#Pp45717|m.173346	Ppi#Pp45718|m.173363	Ppi#Pp45719|m.173368	Ppi#Pp45721|m.173386	Ppi#Pp45722|m.173400	Pta#1A_I11_NT_comp49610_c1_seq9|m.4484	Pta#2A_I13_VO_L_2201_T_10/16|m.20374	Pta#3A_I20_VO_L_4622_T_4/7|m.37189	Pla#M_S1/c35353_g1_i2|m.156382	Pla#S_3_3-6kb/005802|m.144555	Pla#S/hiseq/c41588_g2_i4|m.32178	Pla#V1_2kb/010730|m.843276	Pla#V_3_3-6kb/003114|m.329874	Pla#V/hiseq/c56603_g1_i1|m.40978	Pla#V/hiseq/c63404_g1_i3|m.71431	
poaNOG.ENOG4115H75.meta_raw	Ppi#Pp38309|m.141146	
poaNOG.ENOG4115H77.meta_raw	Ppi#Pp21293|m.72981	Pla#DCR/hiseq/c59672_g1_i1|m.20861	Pla#DCR/hiseq/c78070_g1_i1|m.36512	Pla#V1_1kb_1/polished_high/001173|m.1255	Pla#V/hiseq/c61079_g6_i1|m.58195	
poaNOG.ENOG4115H79.meta_raw	Ppi#Pp37161|m.136247	Pla#DCS1kb_3/005391|m.74738	
poaNOG.ENOG4115H7A.meta_raw	Ppi#Pp21228|m.72799	Ppi#Pp6162|m.19944	Pla#BRN/hiseq/c60897_g1_i1|m.26490	
poaNOG.ENOG4115H7B.meta_raw	Ppi#Pp27701|m.95456	Pta#5A_all_VO_L_2_T_206725/409051|m.39412	Pla#V/hiseq/c25417_g2_i1|m.6711	
poaNOG.ENOG4115H7C.meta_raw	Ppi#Pp1255|m.2579	Ppi#Pp20169|m.69306	Ppi#Pp20171|m.69311	Ppi#Pp31765|m.112935	Ppi#Pp31766|m.112939	Pta#6A_I21_VO_L_1_T_22553/217332|m.56582	Pla#BRS/miseq/c24648_g1_i5|m.31286	Pla#NACLR/hiseq/c71191_g7_i2|m.80692	Pla#SDN/miseq/c28336_g2_i3|m.35237	
poaNOG.ENOG4115H7D.meta_raw	Ppi#Pp24065|m.82154	Ppi#Pp24066|m.82159	Pta#1A_all_NT_comp102495_c0_seq1|m.337	Pla#S/hiseq/c39221_g1_i1|m.25029	
poaNOG.ENOG4115H7E.meta_raw	Ppi#Pp24512|m.83701	Ppi#Pp45702|m.173246	Ppi#Pp45706|m.173268	Pta#2A_I13_VO_L_1_T_152261/181601|m.19988	Pta#3A_I18_VO_L_2_T_19648/136250|m.32525	Pla#BRN/hiseq/c64815_g1_i3|m.35131	Pla#DCS1kb_3/012925|m.84687	Pla#DCS/hiseq/c18907_g1_i1|m.4849	Pla#DCS/hiseq/c49154_g1_i1|m.19270	Pla#P/miseq/c31336_g1_i1|m.40764	Pla#S_1_3-6kb/028630|m.63434	Pla#S/hiseq/c34382_g1_i2|m.15338	
poaNOG.ENOG4115H7F.meta_raw	Ppi#Pp26211|m.89739	Ppi#Pp5493|m.17406	Pta#3A_I19_VO_L_1_T_228719/241978|m.35272	Pla#SDN/miseq/c15802_g1_i1|m.11435	
poaNOG.ENOG4115H7G.meta_raw	Ppi#Pp35853|m.130746	Ppi#Pp35854|m.130748	Ppi#Pp35855|m.130751	Ppi#Pp35856|m.130756	Pta#2A_all_VO_L_1_T_135366/181832|m.14820	Pla#Basket/c30408_g1_i2|m.54917	Pla#V/hiseq/c42165_g1_i1|m.15137	Pla#Wound/hiseq/c62599_g1_i1|m.26834	
poaNOG.ENOG4115H7H.meta_raw	Ppi#Pp12974|m.44022	Ppi#Pp12975|m.44026	Ppi#Pp16259|m.55571	Ppi#Pp17461|m.59640	Ppi#Pp59717|m.198886	Ppi#Pp64001|m.204605	Pla#BRS/miseq/c18477_g1_i1|m.17606	
poaNOG.ENOG4115H7I.meta_raw	Ppi#Pp21468|m.73583	Ppi#Pp28777|m.100355	Ppi#Pp28778|m.100364	Ppi#Pp45185|m.171013	Pta#1A_all_VO_L_12696_T_4/12|m.2664	Pla#M_S1/c37378_g5_i3|m.167313	Pla#V1_1kb_3/002737|m.788261	Pla#V_2kb_2/polished_high/000661|m.601	
poaNOG.ENOG4115H7J.meta_raw	Ppi#Pp29265|m.102387	Ppi#Pp29270|m.102426	Ppi#Pp31025|m.109943	Pla#S_1_3-6kb/000266|m.616	Pla#S_1_3-6kb/029647|m.65668	Pla#V/hiseq/c62705_g1_i1|m.67115	
poaNOG.ENOG4115H7N.meta_raw	Ppi#Pp15507|m.52977	Ppi#Pp20028|m.68822	Ppi#Pp49308|m.185256	Ppi#Pp65741|m.206668	Pla#Basket/c7650_g1_i1|m.5891	Pla#BRS/miseq/c54599_g1_i1|m.68272	Pla#Wound/hiseq/c63555_g1_i3|m.28669	
poaNOG.ENOG4115H7R.meta_raw	Pta#6A_I23_VO_L_60633_T_10/10|m.60111	Pla#DCS1kb_1/010680|m.13977	Pla#Neg_S1/c35361_g1_i1|m.110131	
poaNOG.ENOG4115H7S.meta_raw	Ppi#Pp13331|m.45329	
poaNOG.ENOG4115H7T.meta_raw	Ppi#Pp48946|m.184735	Pta#1A_I11_VO_L_1_T_185982/226447|m.5435	Pta#2A_all_VO_L_41001_T_115/153|m.16916	Pta#2A_I15_VO_L_1_T_98163/133144|m.21559	Pta#2A_I27_VO_L_578_T_343/520|m.23192	Pta#3A_all_VO_L_4_T_22934/60622|m.28002	Pta#3A_I19_VO_L_1_T_152659/241978|m.34911	Pta#3A_I19_VO_L_1_T_18162/241978|m.34308	Pta#5A_I15_VO_L_1684_T_575/607|m.46756	Pta#6A_I21_VO_L_1_T_66637/217332|m.56700	Pta#6A_I23_VO_L_1_T_63606/165398|m.58967	Pla#V_2_3-6kb/007570|m.274846	Pla#Wound/hiseq/c70662_g1_i1|m.49678	
poaNOG.ENOG4115H7U.meta_raw	Ppi#Pp15271|m.52219	Ppi#Pp15584|m.53210	Ppi#Pp2883|m.7525	Ppi#Pp36973|m.135521	Ppi#Pp37191|m.136370	Ppi#Pp42375|m.158696	Ppi#Pp45004|m.170224	Ppi#Pp58290|m.197083	Pta#1A_I3_VO_L_1_T_7336/136734|m.6683	Pta#5A_all_VO_L_2_T_234497/409051|m.39605	Pla#DCR/hiseq/c61837_g1_i1|m.22093	Pla#K_S1/c28663_g1_i1|m.223909	Pla#S_2_3-6kb/001077|m.69775	Pla#V_1_3-6kb/011625|m.213490	Pla#V_3_3-6kb/014828|m.356533	Pla#Wound/hiseq/c72381_g1_i2|m.58090	
poaNOG.ENOG4115H7V.meta_raw	Ppi#Pp58724|m.197630	Pta#2A_I15_VO_L_10004_T_17/27|m.22576	Pla#S_1_3-6kb/024817|m.54860	
poaNOG.ENOG4115H7X.meta_raw	Pla#P/miseq/c32311_g1_i5|m.44774	
poaNOG.ENOG4115H7Y.meta_raw	Ppi#Pp34822|m.126213	Ppi#Pp34824|m.126228	Pla#BRS/miseq/c35866_g1_i1|m.59928	Pla#K_S1/c26347_g1_i1|m.214911	Pla#V/hiseq/c50465_g1_i2|m.25821	
poaNOG.ENOG4115H7Z.meta_raw	Ppi#Pp12594|m.42607	Pta#2A_I13_NT_comp19875_c0_seq2|m.18913	Pla#E1_2kb_1/polished_high/001190|m.1465	Pla#NACLR/hiseq/c61682_g1_i1|m.45780	
poaNOG.ENOG4115H81.meta_raw	Ppi#Pp16685|m.57014	Ppi#Pp16686|m.57016	Ppi#Pp16687|m.57017	Ppi#Pp16688|m.57018	Ppi#Pp18504|m.63352	Ppi#Pp18505|m.63355	Ppi#Pp38555|m.142171	Ppi#Pp8402|m.27767	Ppi#Pp8403|m.27770	Pla#BRN/hiseq/c66212_g1_i1|m.39032	Pla#V_1_3-6kb/023359|m.241449	
poaNOG.ENOG4115H82.meta_raw	Ppi#Pp42945|m.161252	Ppi#Pp42948|m.161261	Ppi#Pp52874|m.190065	Ppi#Pp939|m.1814	Pla#S/hiseq/c43725_g1_i2|m.40838	
poaNOG.ENOG4115H83.meta_raw	Ppi#Pp16431|m.56152	Ppi#Pp17400|m.59443	Ppi#Pp7224|m.23719	Ppi#Pp7225|m.23721	Pta#3A_I20_VO_L_19409_T_5/33|m.37288	Pla#P/miseq/c22034_g1_i2|m.16156	Pla#Wound/hiseq/c71305_g3_i3|m.52644	
poaNOG.ENOG4115H84.meta_raw	Ppi#Pp15024|m.51327	Ppi#Pp55688|m.193742	Ppi#Pp7744|m.25470	Pla#DCS1kb_1/017288|m.22837	Pla#E1_2kb_2/009654|m.334582	Pla#NACLR/hiseq/c60600_g1_i1|m.43286	
poaNOG.ENOG4115H85.meta_raw	Ppi#Pp22418|m.76730	Ppi#Pp23960|m.81803	Ppi#Pp30407|m.107222	Ppi#Pp34810|m.126166	Ppi#Pp34811|m.126167	Ppi#Pp40602|m.150898	Ppi#Pp40603|m.150904	Ppi#Pp40604|m.150907	Ppi#Pp45630|m.172941	Ppi#Pp51182|m.187745	Ppi#Pp55468|m.193453	Ppi#Pp62428|m.202569	Pta#1A_I5_VO_L_1_T_20029/64687|m.8881	Pta#2A_I15_VO_L_1_T_58370/133144|m.21340	Pta#2A_I2_VO_L_1802_T_133/219|m.25236	Pta#2A_I2_VO_L_1_T_48822/104199|m.24419	Pta#3A_I16_VO_L_2_T_47100/60890|m.30944	Pta#5A_all_VO_L_2_T_133806/409051|m.38997	Pta#6A_all_VO_L_7823_T_27/41|m.53554	Pla#DCR/hiseq/c108741_g3_i2|m.137668	Pla#JASS/hiseq/c62392_g2_i6|m.63464	Pla#Neg_S1/c18562_g1_i2|m.91076	Pla#S_3_3-6kb/017252|m.168695	Pla#S_3_3-6kb/023872|m.182772	Pla#S_3_3-6kb/024087|m.183261	Pla#V_1_3-6kb/007669|m.204473	Pla#V_1_3-6kb/028500|m.253619	Pla#V/hiseq/c64240_g2_i8|m.77360	
poaNOG.ENOG4115H86.meta_raw	Pla#SDN/miseq/c57869_g1_i1|m.70122	
poaNOG.ENOG4115H88.meta_raw	Ppi#Pp17361|m.59303	Pla#E1/hiseq/c48288_g1_i1|m.55289	Pla#V_2kb_1/013672|m.930300	
poaNOG.ENOG4115H89.meta_raw	Ppi#Pp1743|m.3833	Ppi#Pp22323|m.76440	Ppi#Pp25047|m.85580	Ppi#Pp27181|m.93350	Ppi#Pp3800|m.10680	Ppi#Pp6203|m.20106	Pla#DCS1kb_3/004412|m.73485	Pla#RF-S_1/polished_high/004000|m.3966	Pla#RF-V_1/polished_high/001213|m.1360	
poaNOG.ENOG4115H8B.meta_raw	Ppi#Pp11266|m.37864	Ppi#Pp41684|m.155646	Ppi#Pp62900|m.203175	Pla#M_S1/c20869_g1_i1|m.122956	
poaNOG.ENOG4115H8C.meta_raw	Ppi#Pp30074|m.105861	Ppi#Pp30075|m.105872	Pta#1A_I9_VO_L_1_T_5921/116761|m.11456	Pla#S_2_3-6kb/020924|m.112298	Pla#S_2kb/020605|m.688735	Pla#S_3_3-6kb/011295|m.155990	Pla#V_1_3-6kb/014827|m.220951	Pla#V_1_3-6kb/027105|m.250352	Pla#V_2_3-6kb/013514|m.288683	Pla#V_2_3-6kb/013514|m.288684	Pla#V/hiseq/c62363_g1_i2|m.65199	Pla#V/hiseq/c64214_g3_i2|m.77158	
poaNOG.ENOG4115H8E.meta_raw	Pla#V/hiseq/c46965_g1_i1|m.20123	
poaNOG.ENOG4115H8G.meta_raw	Ppi#Pp11036|m.37091	Ppi#Pp27550|m.94877	Ppi#Pp27551|m.94878	Ppi#Pp27553|m.94893	Pta#1A_all_VO_L_11946_T_18/46|m.2519	Pla#K_S1/c27839_g1_i2|m.220493	Pla#S_3_3-6kb/020261|m.175061	
poaNOG.ENOG4115H8H.meta_raw	Ppi#Pp15939|m.54522	
poaNOG.ENOG4115H8J.meta_raw	Pla#DCR/hiseq/c103865_g1_i1|m.105879	Pla#DCR/hiseq/c106799_g1_i1|m.123175	Pla#DCR/hiseq/c26379_g1_i1|m.9277	
poaNOG.ENOG4115H8K.meta_raw	Ppi#Pp15766|m.53852	Ppi#Pp15767|m.53855	Ppi#Pp15768|m.53857	Ppi#Pp26574|m.91045	Ppi#Pp26575|m.91047	Ppi#Pp26578|m.91052	Ppi#Pp2676|m.6806	Ppi#Pp59884|m.199091	Pla#BRN/hiseq/c68842_g1_i2|m.49006	Pla#SDN/miseq/c30908_g1_i4|m.45926	Pla#SDN/miseq/c30908_g1_i8|m.45932	
poaNOG.ENOG4115H8M.meta_raw	Ppi#Pp37438|m.137347	Ppi#Pp37442|m.137360	Ppi#Pp37444|m.137366	Ppi#Pp41147|m.153208	Ppi#Pp5613|m.17801	Ppi#Pp5614|m.17803	Pta#1A_I5_VO_L_947_T_60/65|m.9516	Pta#2A_all_VO_L_90654_T_5/6|m.17225	Pta#5A_all_NT_comp98256_c0_seq4|m.38040	Pta#5A_all_VO_L_6763_T_39/91|m.41333	Pta#5A_I15_NT_comp14141_c0_seq1|m.45568	Pta#5A_I7_VO_L_786_T_48/64|m.50927	Pla#DCR/hiseq/c108192_g2_i10|m.133312	Pla#DCR/hiseq/c108192_g2_i3|m.133306	Pla#DCR/hiseq/c108192_g2_i8|m.133310	Pla#NACLR/hiseq/c60630_g1_i1|m.43362	Pla#Wound/hiseq/c69396_g2_i3|m.44431	Pla#Wound/hiseq/c69757_g1_i1|m.45854	
poaNOG.ENOG4115H8P.meta_raw	Ppi#Pp25935|m.88695	Pla#S/hiseq/c35579_g1_i2|m.17244	
poaNOG.ENOG4115H8Q.meta_raw	Ppi#Pp21176|m.72653	Ppi#Pp29039|m.101470	Ppi#Pp29040|m.101473	Ppi#Pp43119|m.161988	Ppi#Pp43120|m.161990	Ppi#Pp5536|m.17543	Ppi#Pp5537|m.17547	Pta#3A_I20_VO_L_10386_T_2/4|m.37263	Pla#DCR/hiseq/c112261_g1_i1|m.143969	Pla#DCR/hiseq/c3810_g1_i2|m.1184	Pla#DCR/hiseq/c61633_g1_i1|m.21950	Pla#DCR/hiseq/c89038_g1_i1|m.55367	Pla#DCR/hiseq/c89038_g1_i2|m.55368	Pla#DCR/hiseq/c89990_g1_i1|m.57512	Pla#NACLR/hiseq/c14306_g1_i2|m.6401	Pla#NACLR/hiseq/c45072_g1_i1|m.22093	Pla#NACLR/hiseq/c72282_g1_i1|m.83239	
poaNOG.ENOG4115H8R.meta_raw	Ppi#Pp16664|m.56928	Ppi#Pp25904|m.88612	Ppi#Pp51677|m.188423	Pla#NACLR/hiseq/c12951_g1_i1|m.5973	
poaNOG.ENOG4115H8U.meta_raw	Pla#NACLR/hiseq/c74990_g1_i2|m.85279	
poaNOG.ENOG4115H8V.meta_raw	Ppi#Pp38028|m.139863	
poaNOG.ENOG4115H8W.meta_raw	Ppi#Pp3898|m.11052	Ppi#Pp5043|m.15592	Pla#Wound/hiseq/c60028_g3_i2|m.22603	
poaNOG.ENOG4115H8X.meta_raw	Ppi#Pp49476|m.185473	
poaNOG.ENOG4115H8Z.meta_raw	Pla#S_3_3-6kb/003055|m.138628	Pla#S_3_3-6kb/015526|m.165008	
poaNOG.ENOG4115H90.meta_raw	Ppi#Pp13519|m.46032	Ppi#Pp13520|m.46036	Ppi#Pp44493|m.168014	
poaNOG.ENOG4115H91.meta_raw	Ppi#Pp10640|m.35565	Pta#6A_all_VO_L_2922_T_90/151|m.53068	Pla#DCR/hiseq/c100741_g1_i1|m.91328	Pla#NACLR/hiseq/c55233_g1_i1|m.33863	
poaNOG.ENOG4115H92.meta_raw	Ppi#Pp18693|m.63984	Ppi#Pp18694|m.63987	Ppi#Pp18695|m.63989	Pla#DCR/hiseq/c105132_g1_i2|m.112791	Pla#DCS/hiseq/c62070_g2_i2|m.65978	Pla#NACLR/hiseq/c64115_g1_i1|m.51881	Pla#Neg_S1/c9341_g1_i3|m.69183	Pla#V/hiseq/c40894_g1_i1|m.14396	
poaNOG.ENOG4115H93.meta_raw	Ppi#Pp4047|m.11520	Pla#BRS/miseq/c27864_g1_i2|m.41533	Pla#E1_1kb/008912|m.278047	
poaNOG.ENOG4115H94.meta_raw	Ppi#Pp1292|m.2669	Ppi#Pp1293|m.2674	Ppi#Pp24622|m.84077	Ppi#Pp26315|m.90080	Ppi#Pp27345|m.93988	Pta#1A_all_NT_comp85310_c0_seq1|m.172	Pta#1A_I5_VO_L_26583_T_1/3|m.10371	Pta#2A_all_VO_L_80177_T_2/3|m.17142	
poaNOG.ENOG4115H95.meta_raw	Ppi#Pp28134|m.97402	Pta#2A_I15_VO_L_1_T_124205/133144|m.21732	Pla#DCS_2kb/020014|m.257618	
poaNOG.ENOG4115H96.meta_raw	Ppi#Pp22746|m.77922	Ppi#Pp35423|m.128914	Pta#1A_I3_NT_comp41885_c0_seq4|m.6358	Pla#V1_2kb/polished_high/000690|m.717	
poaNOG.ENOG4115H97.meta_raw	Ppi#Pp14432|m.49219	Ppi#Pp21028|m.72155	Ppi#Pp3386|m.9213	Ppi#Pp5379|m.16989	Pta#1A_I5_VO_L_353_T_15/45|m.9336	Pta#5A_all_VO_L_41560_T_8/8|m.42222	Pta#5A_I16_VO_L_1513_T_44/71|m.49169	Pla#Basket/c43154_g1_i2|m.59672	Pla#DCS1kb_2/014310|m.54540	Pla#S_1_3-6kb/022559|m.49826	Pla#S_1kb_2/002786|m.508233	Pla#V_3_3-6kb/003188|m.330051	
poaNOG.ENOG4115H98.meta_raw	Ppi#Pp14008|m.47748	Ppi#Pp14009|m.47751	Ppi#Pp14010|m.47754	Ppi#Pp14011|m.47758	Ppi#Pp5756|m.18348	Pla#K_S1/c28575_g3_i2|m.223561	
poaNOG.ENOG4115H9A.meta_raw	Pta#1A_all_VO_L_2_T_37945/51331|m.1282	Pla#DCS1kb_1/017120|m.22631	
poaNOG.ENOG4115H9C.meta_raw	Ppi#Pp23792|m.81336	Ppi#Pp27239|m.93557	Ppi#Pp27240|m.93561	Ppi#Pp27935|m.96537	Ppi#Pp37244|m.136563	Ppi#Pp37245|m.136570	Ppi#Pp6907|m.22523	Pta#1A_I3_NT_comp45321_c0_seq1|m.6384	Pta#5A_all_VO_L_2_T_312911/409051|m.40005	Pta#6A_all_VO_L_13474_T_9/19|m.54026	Pla#E1_2kb/polished_high/000288|m.776	Pla#V1_1kb_3/polished_high/001086|m.1085	
poaNOG.ENOG4115H9D.meta_raw	Ppi#Pp57334|m.195840	
poaNOG.ENOG4115H9E.meta_raw	Ppi#Pp3318|m.8993	Ppi#Pp3319|m.8997	Ppi#Pp3320|m.9001	
poaNOG.ENOG4115H9G.meta_raw	Ppi#Pp3198|m.8537	Ppi#Pp3199|m.8547	Pta#1A_I9_VO_L_3701_T_2/7|m.12547	Pta#3A_I18_NT_comp23556_c0_seq1|m.32174	Pla#BRN/hiseq/c44207_g2_i2|m.10782	Pla#NACLR/hiseq/c71315_g1_i12|m.81635	Pla#V/hiseq/c63159_g1_i1|m.69838	
poaNOG.ENOG4115H9H.meta_raw	Ppi#Pp23059|m.79012	Ppi#Pp36323|m.132739	Ppi#Pp36324|m.132743	Ppi#Pp45025|m.170274	
poaNOG.ENOG4115H9I.meta_raw	Ppi#Pp20908|m.71790	Ppi#Pp20909|m.71796	Pla#E1/hiseq/c41500_g1_i1|m.32868	
poaNOG.ENOG4115H9K.meta_raw	Ppi#Pp27836|m.96080	Pla#DCS1kb_1/015890|m.20963	
poaNOG.ENOG4115H9M.meta_raw	Ppi#Pp45160|m.170881	Pta#1A_I3_NT_comp50809_c0_seq5|m.6489	Pla#BRN/hiseq/c51961_g3_i1|m.15809	Pla#DCR/hiseq/c94249_g2_i2|m.68768	Pla#DCS_1kb/012546|m.115513	Pla#NACLR/hiseq/c66881_g4_i1|m.60288	Pla#V_2_3-6kb/024811|m.315763	Pla#V_2kb_1/007973|m.918943	
poaNOG.ENOG4115H9N.meta_raw	Ppi#Pp30597|m.108029	Ppi#Pp30604|m.108063	Pta#2A_I4_NT_comp44745_c1_seq3|m.25942	Pla#V/hiseq/c63372_g1_i2|m.71253	
poaNOG.ENOG4115H9P.meta_raw	Ppi#Pp13336|m.45348	Pla#BRS/miseq/c28770_g1_i1|m.45135	Pla#DCR/hiseq/c81321_g1_i2|m.40714	Pla#S/hiseq/c17413_g1_i1|m.4495	
poaNOG.ENOG4115H9Q.meta_raw	Ppi#Pp24314|m.83001	Ppi#Pp35964|m.131152	Ppi#Pp36662|m.134111	Ppi#Pp36663|m.134126	Pta#1A_I11_VO_L_1_T_49002/226447|m.4794	Pta#6A_I21_VO_L_1_T_54444/217332|m.56665	Pla#BRN/hiseq/c68094_g4_i1|m.45953	Pla#S_2_3-6kb/017502|m.105097	Pla#V_3_3-6kb/014876|m.356648	Pla#V_3_3-6kb/022999|m.375025	
poaNOG.ENOG4115H9T.meta_raw	Pla#V1_1kb_1/024749|m.733133	
poaNOG.ENOG4115H9U.meta_raw	Ppi#Pp21913|m.75091	
poaNOG.ENOG4115H9V.meta_raw	Ppi#Pp1993|m.4589	Ppi#Pp32356|m.115294	Ppi#Pp32357|m.115301	Ppi#Pp32359|m.115312	Pta#5A_I7_VO_L_1_T_66592/95833|m.50606	Pla#BRN/hiseq/c63433_g1_i2|m.31648	Pla#DCR/hiseq/c22647_g2_i1|m.7463	Pla#DCR/hiseq/c81724_g1_i1|m.41213	Pla#DCR/hiseq/c96895_g1_i1|m.77016	Pla#E1_2kb_1/polished_high/000233|m.632	Pla#E1_2kb_1/polished_high/001242|m.1591	Pla#E1_2kb_2/polished_high/000450|m.653	Pla#NACLR/hiseq/c3850_g1_i2|m.1605	Pla#P/miseq/c26067_g1_i1|m.23949	Pla#SDN/miseq/c19865_g1_i1|m.16521	Pla#SDN/miseq/c2260_g1_i1|m.1198	
poaNOG.ENOG4115H9W.meta_raw	Ppi#Pp13477|m.45889	Ppi#Pp4546|m.13527	Ppi#Pp4547|m.13529	Pla#DCR/hiseq/c106272_g1_i1|m.119700	Pla#M_S1/c32475_g1_i3|m.145561	
poaNOG.ENOG4115H9X.meta_raw	Ppi#Pp33603|m.120807	Pta#5A_I15_OT_comp16571_c0_seq2|m.45788	Pla#Neg_S1/c6935_g1_i1|m.66481	Pla#Neg_S1/c6935_g1_i2|m.66482	Pla#SDN/miseq/c61002_g1_i1|m.71964	
poaNOG.ENOG4115H9Y.meta_raw	Pla#S_2_3-6kb/024754|m.120638	
poaNOG.ENOG4115H9Z.meta_raw	Ppi#Pp4391|m.12909	Pla#DCS_1kb/019139|m.124439	Pla#NACLR/hiseq/c66524_g1_i2|m.59166	Pla#NACLR/hiseq/c77483_g1_i1|m.87175	
poaNOG.ENOG4115HA1.meta_raw	Pla#S_1kb_1/004032|m.478534	
poaNOG.ENOG4115HA2.meta_raw	Ppi#Pp21273|m.72921	Pla#SDN/miseq/c17201_g1_i1|m.12984	
poaNOG.ENOG4115HA3.meta_raw	Ppi#Pp27121|m.93132	Ppi#Pp46958|m.178668	Ppi#Pp67726|m.209161	Pla#BRS/miseq/c16593_g1_i1|m.14711	Pla#K_S1/c29502_g1_i2|m.228158	Pla#V_1_3-6kb/011146|m.212415	Pla#V_1_3-6kb/011146|m.212416	
poaNOG.ENOG4115HA7.meta_raw	Ppi#Pp12587|m.42573	Ppi#Pp23757|m.81228	Ppi#Pp35971|m.131179	Ppi#Pp35972|m.131183	Ppi#Pp35974|m.131191	Ppi#Pp35976|m.131197	Ppi#Pp35977|m.131200	Ppi#Pp39589|m.146508	Ppi#Pp45036|m.170332	Ppi#Pp45043|m.170353	Ppi#Pp45050|m.170388	Ppi#Pp45057|m.170407	Ppi#Pp46721|m.177689	Ppi#Pp46722|m.177691	Pta#1A_I9_VO_L_1_T_2914/116761|m.11443	Pta#2A_all_VO_L_7281_T_51/93|m.15650	Pta#2A_all_VO_L_7281_T_66/93|m.15652	Pta#2A_I13_VO_L_1_T_47392/181601|m.19363	Pta#2A_I15_VO_L_5186_T_42/52|m.22470	Pta#5A_I12_VO_L_1287_T_11/24|m.43470	Pta#5A_I14_NT_comp24633_c0_seq6|m.44791	Pta#5A_I15_VO_L_2090_T_14/49|m.46896	Pta#5A_I7_VO_L_1_T_42900/95833|m.50384	Pta#5A_I7_VO_L_1_T_42901/95833|m.50386	Pta#5A_I7_VO_L_1_T_42940/95833|m.50388	Pta#6A_I23_VO_L_1_T_128333/165398|m.59253	Pla#Basket/c15052_g1_i1|m.16810	Pla#BRN/hiseq/c68848_g1_i1|m.49044	Pla#BRN/hiseq/c70062_g7_i1|m.54689	Pla#DCS_1kb/025149|m.132694	Pla#DCS/hiseq/c39350_g1_i1|m.10769	Pla#M_S1/c29395_g1_i2|m.137122	Pla#M_S1/c29395_g1_i3|m.137124	Pla#SDN/miseq/c3071_g1_i1|m.1787	Pla#S/hiseq/c40142_g1_i1|m.27739	
poaNOG.ENOG4115HA8.meta_raw	Ppi#Pp28738|m.100087	Pta#1A_all_NT_comp106013_c0_seq2|m.415	Pla#Basket/c23500_g1_i2|m.42870	
poaNOG.ENOG4115HA9.meta_raw	Ppi#Pp63700|m.204298	
poaNOG.ENOG4115HAA.meta_raw	Ppi#Pp37656|m.138326	Ppi#Pp37658|m.138333	Ppi#Pp37662|m.138366	Ppi#Pp37664|m.138379	Ppi#Pp740|m.1332	Ppi#Pp7574|m.24902	Pta#1A_I3_NT_comp51965_c0_seq1|m.6505	Pta#3A_all_VO_L_8368_T_15/25|m.29261	Pla#BRN/hiseq/c58581_g1_i1|m.22868	Pla#DCR/hiseq/c87588_g1_i1|m.51944	
poaNOG.ENOG4115HAB.meta_raw	Ppi#Pp8851|m.29340	Ppi#Pp8853|m.29348	Pta#3A_I16_VO_L_2202_T_41/52|m.31678	Pla#Neg_S1/c17938_g1_i3|m.88651	
poaNOG.ENOG4115HAD.meta_raw	Ppi#Pp31735|m.112835	Ppi#Pp40003|m.148279	Ppi#Pp44094|m.166212	Ppi#Pp44096|m.166220	Ppi#Pp5168|m.16085	Ppi#Pp83|m.102	Pta#1A_I5_VO_L_252_T_126/507|m.9280	Pta#2A_all_NT_comp110203_c0_seq1|m.13252	Pta#5A_I12_NT_comp30638_c0_seq1|m.42744	Pta#5A_I7_VO_L_1_T_32745/95833|m.50303	Pta#5A_I7_VO_L_494_T_18/22|m.50869	Pta#6A_I25_VO_L_5_T_57962/111482|m.60591	Pta#6A_I25_VO_L_5_T_57977/111482|m.60592	Pta#6A_I27_VO_L_1763_T_201/500|m.62496	Pta#6A_I27_VO_L_5367_T_42/76|m.62841	Pla#DCS1kb_3/010333|m.81172	Pla#DCS2kb_1/024029|m.166338	Pla#JASS/hiseq/c51470_g1_i5|m.21491	Pla#Neg_S1/c27139_g1_i1|m.106830	Pla#S/hiseq/c37821_g1_i1|m.21504	Pla#V/hiseq/c63886_g1_i7|m.74824	Pla#Wound/hiseq/c67199_g1_i1|m.37376	
poaNOG.ENOG4115HAE.meta_raw	Ppi#Pp46790|m.177972	Pla#NACLR/hiseq/c69612_g1_i5|m.71365	
poaNOG.ENOG4115HAF.meta_raw	Ppi#Pp19590|m.67162	Pla#BRN/hiseq/c56268_g1_i3|m.20108	Pla#S/hiseq/c36306_g1_i2|m.18509	Pla#Wound/hiseq/c61097_g1_i1|m.24302	
poaNOG.ENOG4115HAI.meta_raw	Ppi#Pp10094|m.33810	Ppi#Pp10574|m.35380	Ppi#Pp1323|m.2735	Ppi#Pp14209|m.48405	Ppi#Pp15268|m.52204	Ppi#Pp16110|m.55027	Ppi#Pp16225|m.55454	Ppi#Pp22026|m.75494	Ppi#Pp24172|m.82468	Ppi#Pp24173|m.82480	Ppi#Pp24442|m.83456	Ppi#Pp29187|m.102094	Ppi#Pp29295|m.102571	Ppi#Pp30058|m.105812	Ppi#Pp30274|m.106673	Ppi#Pp31403|m.111514	Ppi#Pp31470|m.111772	Ppi#Pp31966|m.113719	Ppi#Pp32697|m.116831	Ppi#Pp32991|m.118137	Ppi#Pp34243|m.123521	Ppi#Pp35001|m.127059	Ppi#Pp38955|m.143773	Ppi#Pp39755|m.147204	Ppi#Pp40397|m.150083	Ppi#Pp47924|m.182889	Ppi#Pp4968|m.15275	Ppi#Pp51379|m.188000	Ppi#Pp5430|m.17178	Ppi#Pp57854|m.196513	Ppi#Pp6806|m.22206	Ppi#Pp7277|m.23915	Ppi#Pp8864|m.29394	Pta#1A_all_VO_L_2_T_26616/51331|m.1198	Pta#1A_all_VO_L_6_T_3284/4993|m.1397	Pta#1A_I11_VO_L_1_T_210296/226447|m.5561	Pta#1A_I3_VO_L_1_T_10369/136734|m.6700	Pta#1A_I9_VO_L_1_T_41785/116761|m.11612	Pta#1A_I9_VO_L_5110_T_21/66|m.12592	Pta#2A_all_VO_L_18048_T_2/7|m.16765	Pta#2A_all_VO_L_1_T_170857/181832|m.14952	Pta#2A_all_VO_L_1_T_170876/181832|m.14953	Pta#2A_all_VO_L_1_T_50921/181832|m.14204	Pta#2A_I10_VO_L_4005_T_31/39|m.18699	Pta#2A_I13_VO_L_26524_T_11/26|m.20723	Pta#2A_I13_VO_L_3270_T_34/42|m.20503	Pta#2A_I15_NT_comp41486_c0_seq11|m.20954	Pta#2A_I15_VO_L_1587_T_5/12|m.22041	Pta#2A_I15_VO_L_1_T_77258/133144|m.21437	Pta#2A_I15_VO_L_2240_T_127/178|m.22180	Pta#2A_I4_VO_L_1_T_114109/124638|m.26658	Pta#3A_all_NT_comp75948_c0_seq1|m.27338	Pta#3A_all_NT_comp96176_c0_seq2|m.27700	Pta#3A_all_VO_L_10011_T_91/150|m.29436	Pta#3A_all_VO_L_10011_T_96/150|m.29437	Pta#3A_all_VO_L_10632_T_131/175|m.29521	Pta#3A_all_VO_L_10632_T_90/175|m.29519	Pta#3A_all_VO_L_11919_T_15/73|m.29669	Pta#3A_all_VO_L_5_T_591/833|m.28226	Pta#3A_I16_VO_L_2246_T_221/222|m.31686	Pta#3A_I19_VO_L_1_T_73217/241978|m.34525	Pta#3A_I19_VO_L_1_T_73383/241978|m.34528	Pta#3A_I20_NT_comp23588_c0_seq3|m.35922	Pta#3A_I20_VO_L_3432_T_23/35|m.37167	Pta#5A_all_OT_comp95327_c0_seq22|m.38323	Pta#5A_all_VO_L_2_T_100055/409051|m.38815	Pta#5A_all_VO_L_2_T_232116/409051|m.39555	Pta#5A_all_VO_L_2_T_30448/409051|m.38468	Pta#5A_all_VO_L_2_T_30587/409051|m.38470	Pta#5A_I12_VO_L_2_T_50012/53062|m.43153	Pta#5A_I13_VO_L_1319_T_155/198|m.44449	Pta#5A_I14_VO_L_2897_T_8/8|m.45337	Pta#5A_I14_VO_L_598_T_233/563|m.45103	Pta#5A_I15_VO_L_1821_T_47/173|m.46819	Pta#5A_I15_VO_L_1821_T_54/173|m.46821	Pta#5A_I16_VO_L_3620_T_94/131|m.49473	Pta#5A_I7_VO_L_1_T_74236/95833|m.50652	Pta#6A_all_VO_L_5736_T_189/261|m.53310	Pta#6A_I21_VO_L_1_T_103750/217332|m.56822	Pta#6A_I21_VO_L_1_T_130410/217332|m.56952	Pta#6A_I21_VO_L_2650_T_66/125|m.57431	Pta#6A_I21_VO_L_3960_T_4/17|m.57478	Pta#6A_I23_VO_L_1_T_3134/165398|m.58749	Pla#RF-S_2/polished_high/003343|m.3748	Pla#RF-V_2/polished_high/003513|m.3637	Pla#RF-V_3/polished_high/005469|m.5512	Pla#S_1_3-6kb/000114|m.285	Pla#S_1_3-6kb/000114|m.287	Pla#S_1_3-6kb/000236|m.554	Pla#S_1_3-6kb/000863|m.2116	Pla#S_1_3-6kb/002531|m.6087	Pla#S_1_3-6kb/008607|m.19093	Pla#S_1_3-6kb/011557|m.25413	Pla#S_1_3-6kb/013487|m.29566	Pla#S_1_3-6kb/014931|m.32715	Pla#S_1_3-6kb/017312|m.38128	Pla#S_1_3-6kb/018873|m.41673	Pla#S_1_3-6kb/022979|m.50731	Pla#S_1_3-6kb/023329|m.51513	Pla#S_1_3-6kb/026221|m.58025	Pla#S_1_3-6kb/026694|m.59055	Pla#S_1_3-6kb/026902|m.59476	Pla#S_1_3-6kb/027749|m.61466	Pla#S_1_3-6kb/029984|m.66400	Pla#S_2_3-6kb/000951|m.69448	Pla#S_2_3-6kb/004021|m.76368	Pla#S_2_3-6kb/009316|m.87765	Pla#S_2_3-6kb/010994|m.91312	Pla#S_2_3-6kb/014804|m.99419	Pla#S_2_3-6kb/017684|m.105500	Pla#S_2_3-6kb/021164|m.112874	Pla#S_2_3-6kb/021164|m.112875	Pla#S_2_3-6kb/023711|m.118369	Pla#S_2_3-6kb/024296|m.119601	Pla#S_2_3-6kb/025931|m.123216	Pla#S_2_3-6kb/027261|m.126227	Pla#S_3_3-6kb/000472|m.132612	Pla#S_3_3-6kb/001250|m.134415	Pla#S_3_3-6kb/001461|m.134914	Pla#S_3_3-6kb/008625|m.150386	Pla#S_3_3-6kb/010789|m.154880	Pla#S_3_3-6kb/011394|m.156205	Pla#S_3_3-6kb/024095|m.183275	Pla#V_1_3-6kb/010761|m.211542	Pla#V_1_3-6kb/011268|m.212686	Pla#V_1_3-6kb/011286|m.212739	Pla#V_1_3-6kb/013623|m.218151	Pla#V_1_3-6kb/013971|m.218945	Pla#V_1_3-6kb/019818|m.232958	Pla#V_2_3-6kb/001754|m.261153	Pla#V_2_3-6kb/003278|m.264902	Pla#V_2_3-6kb/003678|m.265819	Pla#V_2_3-6kb/013268|m.288062	Pla#V_2_3-6kb/016155|m.294952	Pla#V_2_3-6kb/019213|m.302281	Pla#V_2_3-6kb/027366|m.321823	Pla#V_3_3-6kb/010420|m.346357	Pla#V_3_3-6kb/014991|m.356891	Pla#V_3_3-6kb/019421|m.366920	
poaNOG.ENOG4115HAJ.meta_raw	Ppi#Pp46012|m.174644	Ppi#Pp9933|m.33242	Pla#S_1_3-6kb/009470|m.21015	Pla#S_1kb/009460|m.551384	Pla#S_2_3-6kb/003029|m.74156	Pla#S_2_3-6kb/013311|m.96299	Pla#SDN/miseq/c12960_g1_i1|m.8654	Pla#V_1_3-6kb/021093|m.236005	Pla#V/hiseq/c53427_g1_i1|m.32233	
poaNOG.ENOG4115HAK.meta_raw	Ppi#Pp10520|m.35228	Ppi#Pp22137|m.75841	Ppi#Pp52986|m.190188	Ppi#Pp8771|m.29080	Pla#V1_1kb_2/polished_high/001844|m.1862	
poaNOG.ENOG4115HAN.meta_raw	Pla#S_1_3-6kb/001279|m.3137	
poaNOG.ENOG4115HAQ.meta_raw	Ppi#Pp18093|m.61864	Ppi#Pp29455|m.103201	
poaNOG.ENOG4115HAR.meta_raw	Ppi#Pp32034|m.113993	Ppi#Pp32035|m.113996	Pta#3A_I18_VO_L_990_T_16/31|m.33325	Pla#E1/hiseq/c42958_g1_i1|m.39294	Pla#V_2_3-6kb/021288|m.307311	
poaNOG.ENOG4115HAU.meta_raw	Ppi#Pp29006|m.101316	Ppi#Pp29007|m.101322	Ppi#Pp29009|m.101331	Ppi#Pp52267|m.189291	Pla#Neg_S1/c21184_g1_i3|m.103896	
poaNOG.ENOG4115HAV.meta_raw	Ppi#Pp29516|m.103441	Pla#DCR/hiseq/c46109_g1_i1|m.14713	Pla#V/hiseq/c65496_g1_i1|m.83606	
poaNOG.ENOG4115HAX.meta_raw	Pla#V_3_3-6kb/006708|m.338059	
poaNOG.ENOG4115HAY.meta_raw	Ppi#Pp14725|m.50258	Ppi#Pp14726|m.50260	Ppi#Pp47143|m.179507	Ppi#Pp47144|m.179524	Ppi#Pp5072|m.15732	Ppi#Pp5074|m.15748	Pta#2A_I13_VO_L_25366_T_7/18|m.20697	Pla#BRN/hiseq/c66385_g4_i2|m.39604	Pla#Neg_S1/c20769_g1_i4|m.101313	Pla#V_1_3-6kb/027900|m.252251	Pla#V/hiseq/c63037_g2_i5|m.69109	Pla#Wound/hiseq/c68677_g3_i4|m.41896	
poaNOG.ENOG4115HAZ.meta_raw	Ppi#Pp31085|m.110216	Ppi#Pp31086|m.110222	Ppi#Pp54567|m.192196	Pta#5A_all_VO_L_2_T_132965/409051|m.38995	Pla#M_S1/c37770_g1_i1|m.168958	Pla#NACLR/hiseq/c65513_g1_i1|m.56036	Pla#V/hiseq/c55905_g3_i1|m.39040
[truncated: 2,802,478 more chars]
