# Supplementary material for: Comprehensive assembly and analysis of the transcriptome of maritime pine developing embryos
Source: BMC Plant Biol. 2018 Dec 29;18:379. doi: 10.1186/s12870-018-1564-2 (PMC6310951; doi:10.1186/s12870-018-1564-2)
Supplement: Supplementary file 10 — Number of proteins from P. pinaster, P. taeda and P. lambertiana clustered together according to the eggNOG group of their respective best orthologous sequenced in EMBL’s eggNOG database of functionally annotated proteins. Information on each eggNOG group is complemented by a general category and its description. (XLSX 844 kb) [file 12870_2018_1564_MOESM10_ESM.xlsx]

## Sheet: counting
eggNOG ID	#P. pinaster proteins	#P. taeda proteins	#P. lambertiana proteins	Category	Category description
ENOG41160MN	97	91	161	T	Leucine Rich Repeat
ENOG41161PF	24	2	131	L	ZnF_C2HC
ENOG4115ZZQ	101	132	116	S	TIR
ENOG4115PC6	2	1	99	O	cellulose
ENOG4115ITX	13	2	96	G	Catalytic subunit of cellulose synthase terminal complexes ('rosettes'), required for beta-1,4-glucan microfibril crystallization, a major mechanism of the cell wall formation (By similarity)
ENOG4115ZI4	19	20	71	S	Protein of unknown function (DUF 659)
ENOG4115GC1	142	93	65	L	PPR repeat
ENOG41160AZ	18	68	63	T	NB-ARC domain
ENOG4115XWW	33	22	61	S	Inherit from KOG: Retrotransposon protein
ENOG4115USN	6	1	59	O	Catalytic subunit of cellulose synthase terminal complexes ('rosettes'), required for beta-1,4-glucan microfibril crystallization, a major mechanism of the cell wall formation (By similarity)
ENOG4115HAI	33	50	56	S	source UniProtKB
ENOG4115ZFX	61	122	55	A	Retrotransposon protein
ENOG4115TUZ	121	133	54	S	PPR repeat
ENOG4115PF2	2	2	54	M	Catalytic subunit of cellulose synthase terminal complexes ('rosettes'), required for beta-1,4-glucan microfibril crystallization, a major mechanism of the cell wall formation (By similarity). Involved in the secondary cell wall formation
ENOG41160HI	12	1	53	L	Reverse transcriptase (RNA-dependent DNA polymerase)
ENOG4115IG9	9	1	52	B	Control of topological states of DNA by transient breakage and subsequent rejoining of DNA strands. Topoisomerase II makes double-strand breaks (By similarity)
ENOG4115GKI	37	33	50	O	Ubiquitin-2 like Rad60 SUMO-like
ENOG4115HKV	5	3	50	U	The coatomer is a cytosolic protein complex that binds to dilysine motifs and reversibly associates with Golgi non- clathrin-coated vesicles, which further mediate biosynthetic protein transport from the ER, via the Golgi up to the trans Golgi network. Coatomer complex is required for budding from Golgi membranes, and is essential for the retrograde Golgi-to-ER transport of dilysine-tagged protei…
ENOG4115G1Y	15	8	49	O	ubiquitin carboxyl-terminal hydrolase
ENOG4115KGH	82	156	47	S	NB-ARC domain
ENOG41160U4	6	0	43	L	Retrotransposon gag protein
ENOG4115HHW	7	0	42	C	Phosphoenolpyruvate carboxylase
ENOG4115ZV4	0	0	40	O	Cellulose synthase
ENOG4115G0I	0	1	39	O	One of the components of the core antenna complex of photosystem II. It binds chlorophyll and helps catalyze the primary light-induced photochemical processes of photosystem II (By similarity)
ENOG4115SC9	4	8	37	J	This protein promotes the GTP-dependent binding of aminoacyl-tRNA to the A-site of ribosomes during protein biosynthesis (By similarity)
ENOG4115KY1	24	90	35	T	receptor-like protein kinase
ENOG41163BU	20	66	35	T	receptor-like protein kinase
ENOG4115PWY	3	2	35	O	Cellulose synthase
ENOG4115MHQ	15	40	34	O	Terpene synthase family, metal binding domain
ENOG4115J16	32	39	34	Q	ABC transporter transmembrane region
ENOG4115I4H	44	30	34	S	PPR repeat
ENOG4115FPI	63	28	34	S	PPR repeat
ENOG41163XZ	13	3	34	GOT	Tetratricopeptide repeat
ENOG41163XN	5	17	33	S	Retrotransposon protein
ENOG4115V7W	31	59	32	G	Amb_all
ENOG4115KDK	16	3	32	T	NB-ARC domain
ENOG4115T2R	25	98	31	Q	Cytochrome P450
ENOG4115QUG	22	46	31	T	serine threonine-protein kinase
ENOG4115YP3	0	10	31	L	Retrotransposon protein
ENOG4115SXH	46	6	30	S	PPR repeat
ENOG4115UDJ	14	70	29	T	Protein tyrosine kinase
ENOG4115G6K	57	35	28	S	PPR repeat
ENOG4115HVY	27	27	28	S	TIR domain
ENOG4115JAU	12	49	27	Q	2OG-Fe(II) oxygenase superfamily
ENOG4115SJF	26	27	27	S	PPR repeat
ENOG4115YCK	27	13	27	P	Heavy-metal-associated domain
ENOG4115GDP	8	0	27	G	X8 domain
ENOG4115SJM	8	21	26	H	The primary product of this enzyme is 4,2',4',6'- tetrahydroxychalcone (also termed naringenin-chalcone or chalcone) which can under specific conditions spontaneously isomerize into naringenin
ENOG4115TV9	21	16	26	T	disease resistance protein
ENOG4115YQP	21	11	26	S	Abscisic stress ripening protein 2
ENOG4115R9M	83	241	25	T	NB-ARC domain
ENOG4115UTY	13	8	25	S	Protein of unknown function (DUF 659)
ENOG4115ZR7	2	3	25	L	Zinc knuckle
ENOG4115R02	17	46	24	S	Protein of unknown function (DUF1298)
ENOG4115YXT	26	18	24	L	Integrase core domain
ENOG4115RKV	5	7	24	Z	Tubulin is the major constituent of microtubules. It binds two moles of GTP, one at an exchangeable site on the beta chain and one at a non-exchangeable site on the alpha chain (By similarity)
ENOG4115FN2	6	2	24	S	Plant phosphoribosyltransferase C-terminal
ENOG4115M85	2	1	24	K	Component of the FACT complex, a general chromatin factor that acts to reorganize nucleosomes. The FACT complex is involved in multiple processes that require DNA as a template such as mRNA elongation, DNA replication and DNA repair. During transcription elongation the FACT complex acts as a histone chaperone that both destabilizes and restores nucleosomal structure. It facilitates the passage of…
ENOG4115G7X	15	0	24	J	Anticodon-binding domain of tRNA
ENOG41161SN	1	0	24	L	Inherit from KOG: Retrotransposon protein
ENOG4115Q6A	65	53	23	S	Lipase (class 3)
ENOG4115UZN	25	17	23	U	PPR repeat
ENOG4115G5V	12	8	23	T	STYKc
ENOG4115REU	3	30	22	Q	response to copper ion
ENOG4115GT3	20	24	22	S	PPR repeat
ENOG4115VWN	3	24	22	K	Myb-like DNA-binding domain
ENOG4115V4B	15	11	22	Q	Plant PDR ABC transporter associated
ENOG4115JE3	1	1	22	H	Involved in chlorophyll biosynthesis. Catalyzes the insertion of magnesium ion into protoporphyrin IX to yield Mg- protoporphyrin IX. The reaction takes place in two steps, with an ATP-dependent activation followed by an ATP-dependent chelation step. May be involved in the plastid-to-nucleus retrograde signaling
ENOG4115UF5	50	68	21	L	Retrotransposon protein
ENOG4115G4H	4	30	21	T	Leucine Rich Repeat
ENOG4115Z55	71	25	21	L	Retrotransposon protein
ENOG4115P98	3	4	21	M	catalytic subunit of cellulose synthase terminal complexes ('rosettes'), required for beta-1,4-glucan microfibril crystallization, a major mechanism of the cell wall formation (By similarity)
ENOG41160HV	15	1	21	T	Leucine Rich Repeat
ENOG4115MV4	6	43	20	S	Plant protein of unknown function
ENOG4115FH9	15	39	20	T	disease resistance protein
ENOG4115SXP	19	31	20	S	Isoflavone reductase
ENOG4115V14	4	30	20	S	Plant protein of unknown function
ENOG4115U6W	37	24	20	S	PPR repeat
ENOG4115I0N	21	17	20	S	PPR repeat
ENOG4115KPD	13	15	20	M	Pectinacetylesterase
ENOG4115N0J	23	11	20	S	PPR repeat
ENOG4115ZA4	3	10	20	T	disease resistance protein
ENOG4116361	11	1	20	S	ZnF_C2HC
ENOG4115QUY	4	58	19	T	Leucine rich repeat N-terminal domain
ENOG4115NHV	17	35	19	Q	Cytochrome P450
ENOG4115J8N	17	33	19	G	pectinesterase
ENOG4115I8C	26	30	19	M	Sucrose-cleaving enzyme that provides UDP-glucose and fructose for various metabolic pathways (By similarity)
ENOG4115IU1	13	28	19	T	Leucine rich repeat N-terminal domain
ENOG4115G28	38	26	19	Z	PPR repeat
ENOG4115RXG	9	15	19	E	L-amino acid transmembrane transporter activity
ENOG41161N8	80	13	19	S	Retrotransposon protein
ENOG41160KH	13	12	19	S	Leucine Rich Repeat
ENOG4115JP0	13	1	19	O	Domain of Unknown Function (DUF908)
ENOG4115PQA	17	104	18	Q	2OG-Fe(II) oxygenase superfamily
ENOG4115N6F	20	37	18	S	GDSL-like Lipase/Acylhydrolase
ENOG4115KWB	8	25	18	Q	Cytochrome P450 family protein, expressed
ENOG4115KZ6	6	23	18	Z	Tubulin is the major constituent of microtubules. It binds two moles of GTP, one at an exchangeable site on the beta chain and one at a non-exchangeable site on the alpha chain
ENOG4115YZT	9	12	18	L	Inherit from KOG: Retrotransposon protein
ENOG4115P15	9	7	18	AL	XRN 5'-3' exonuclease N-terminus
ENOG4115G7V	3	1	18	S	Protein of unknown function (DUF810)
ENOG4115RPK	15	0	18	S	Protein of unknown function (DUF810)
ENOG41163XP	1	0	18	S	ZnF_C2HC
ENOG411614X	0	0	18	C	One of the two reaction center proteins of photosystem II (PSII), D2 is needed for assembly of a stable PSII complex (By similarity)
ENOG4115FZU	17	47	17	K	Mitochondrial transcription termination factor-like
ENOG4115RDC	21	46	17	G	Xyloglucan endo-transglycosylase (XET) C-terminus
ENOG411600E	15	23	17	T	NB-ARC domain
ENOG4115VE4	14	18	17	T	Pfam:efhand
ENOG41160JV	11	10	17	S	No apical meristem (NAM) protein
ENOG4115MYZ	12	4	17	D	cullin 1
ENOG4115ZIM	2	4	17	S	Protein of unknown function (DUF 659)
ENOG4115GFB	6	3	17	M	Thought to be a Golgi-localized beta-glycan synthase that polymerize the backbones of noncellulosic polysaccharides (hemicelluloses) of plant cell wall
ENOG4115FMI	2	1	17	G	Dehydrogenase E1 component
ENOG4115JE5	14	67	16	G	Glycosyl hydrolase family 3 N terminal domain
ENOG4115T8Z	23	53	16	T	Pfam:DUF26
ENOG4115PYS	11	50	16	Q	Cytochrome P450 family protein, expressed
ENOG4115VJ6	17	39	16	B	Core component of nucleosome. Nucleosomes wrap and compact DNA into chromatin, limiting DNA accessibility to the cellular machineries which require DNA as a template. Histones thereby play a central role in transcription regulation, DNA repair, DNA replication and chromosomal stability. DNA accessibility is regulated via a complex set of post-translational modifications of histones, also called h…
ENOG4115W05	13	34	16	S	Protein of unknown function DUF260
ENOG4115GUH	22	33	16	O	protein-disulfide reductase activity
ENOG411618K	25	32	16	B	Core component of nucleosome. Nucleosomes wrap and compact DNA into chromatin, limiting DNA accessibility to the cellular machineries which require DNA as a template. Histones thereby play a central role in transcription regulation, DNA repair, DNA replication and chromosomal stability. DNA accessibility is regulated via a complex set of post-translational modifications of histones, also called h…
ENOG4115R14	21	32	16	H	Terpene synthase family, metal binding domain
ENOG4115M68	22	31	16	S	EamA-like transporter family
ENOG4115RIZ	4	31	16	T	Leucine rich repeat N-terminal domain
ENOG411646B	7	8	16	O	Ribosomal L40e family
ENOG4115HN8	17	7	16	T	Leucine rich repeat N-terminal domain
ENOG4115TAW	11	7	16	T	resistance protein
ENOG4115I0T	19	6	16	P	Ca2+-ATPase N terminal autoinhibitory domain
ENOG4115UVK	9	2	16	T	NB-ARC domain
ENOG4115JP6	3	1	16	J	Domain of unknown function (DUF1785)
ENOG4115IRX	10	34	15	G	Glycosyl hydrolase family 3 N terminal domain
ENOG4115VZU	7	32	15	S	PAR1 protein
ENOG4115QYQ	9	28	15	S	O-methyltransferase activity
ENOG4115JFS	17	23	15	G	Cellulase (glycosyl hydrolase family 5)
ENOG4115TRX	1	23	15	CG	UDP-glucoronosyl and UDP-glucosyl transferase
ENOG4115MS3	19	19	15	S	ACT domain
ENOG4115JG3	15	17	15	S	Abi3-interacting protein 2
ENOG4115Q48	8	17	15	T	Leucine-rich repeat family protein
ENOG4115X1P	10	12	15	O	DnaJ domain
ENOG4115Y1Y	6	10	15	K	Helix-loop-helix DNA-binding domain
ENOG4115Q7Z	10	9	15	O	Hsp90 protein
ENOG4115K8M	6	9	15	O	MreB/Mbl protein
ENOG4115H0Y	4	8	15	P	Plasma membrane intrinsic protein
ENOG4115UZ9	26	6	15	S	FBOX
ENOG4115KW7	4	6	15	T	Leucine rich repeat N-terminal domain
ENOG4115HT4	6	4	15	A	double-stranded RNA binding motif containing protein, expressed
ENOG41163VN	10	3	15	A	RNA recognition motif. (a.k.a. RRM, RBD, or RNP domain)
ENOG4115GZZ	5	3	15	D	RNA recognition motif 2
ENOG4115N8S	7	2	15	G	Carbohydrate binding domain CBM49
ENOG4115Q1Y	14	1	15	E	Glycine cleavage system P-protein
ENOG4115TII	6	1	15	T	S_TKc
ENOG4115PRD	3	1	15	S	Protein of unknown function (DUF2921)
ENOG4115HC3	4	0	15	O	Ubiquitin-activating enzyme e1 C-terminal domain
ENOG4115RP5	21	67	14	CG	UDP-glucoronosyl and UDP-glucosyl transferase
ENOG4115JQG	18	45	14	Q	O-methyltransferase
ENOG4115RDV	15	43	14	C	auxin-induced protein PCNT115-like
ENOG4115TA2	4	43	14	CG	UDP-glucoronosyl and UDP-glucosyl transferase
ENOG4115JVD	20	40	14	S	Phosphate-induced protein 1 conserved region
ENOG4115K9F	14	38	14	D	Cyclin, C-terminal domain
ENOG4115TZ6	35	35	14	T	Di-glucose binding within endoplasmic reticulum
ENOG4115H1Q	11	35	14	CG	UDP-glucoronosyl and UDP-glucosyl transferase
ENOG4115QI2	14	31	14	Q	2OG-Fe(II) oxygenase superfamily
ENOG4115ZMN	16	27	14	K	mTERF
ENOG4115I7N	8	17	14	T	disease resistance
ENOG4115JS3	11	13	14	P	Sugar efflux transporter for intercellular exchange
ENOG4115Q5Z	18	10	14	S	PPR repeat
ENOG4115ICY	11	9	14	H	Catalyzes the formation of S-adenosylmethionine from methionine and ATP (By similarity)
ENOG4115JT9	4	8	14	T	Leucine rich repeat N-terminal domain
ENOG4115QE4	8	7	14	C	mitochondrial aldehyde dehydrogenase
ENOG4115S1A	6	7	14	G	Sugar (and other) transporter
ENOG4115HZ2	11	5	14	J	Elongation factor
ENOG4115GQR	5	5	14	L	Replication factor-A protein 1, N-terminal domain
ENOG4115M81	9	4	14	A	PolyA
ENOG4115SSA	8	3	14	I	Sterol-sensing domain of SREBP cleavage-activation
ENOG4115GWK	6	3	14	T	Leucine rich repeat N-terminal domain
ENOG4115KQG	7	2	14	S	Protein of unknown function (DUF620)
ENOG4115MV9	6	1	14	L	CPSF A subunit region
ENOG4115TWB	6	1	14	S	PPR repeat
ENOG4115YG9	11	0	14	S	NA
ENOG4115FNP	4	0	14	A	RNA dependent RNA polymerase
ENOG4115JI5	15	59	13	CG	UDP-glucoronosyl and UDP-glucosyl transferase
ENOG4115UAF	4	43	13	O	Eukaryotic aspartyl protease
ENOG4115QJT	7	38	13	S	alpha/beta hydrolase fold
ENOG4115QEK	23	37	13	S	Plant lipoxygenase may be involved in a number of diverse aspects of plant physiology including growth and development, pest resistance, and senescence or responses to wounding (By similarity)
ENOG4115SYN	12	36	13	E	POT family
ENOG4115T32	20	22	13	G	Glyoxalase/Bleomycin resistance protein/Dioxygenase superfamily
ENOG4115ZTJ	5	22	13	T	STYKc
ENOG4115XTM	22	19	13	B	linker histone H1 and H5 family
ENOG4115GCA	2	19	13	T	Leucine rich repeat N-terminal domain
ENOG4115GBG	12	16	13	Q	Male sterility protein
ENOG4115RW1	21	15	13	S	PPR repeat
ENOG4115UJ5	2	15	13	S	Transferase family
ENOG4115K1Z	3	11	13	Z	Tubulin is the major constituent of microtubules. It binds two moles of GTP, one at an exchangeable site on the beta chain and one at a non-exchangeable site on the alpha chain (By similarity)
ENOG4115QAU	17	10	13	S	PPR repeat
ENOG4115PSH	20	8	13	S	PPR repeat
ENOG4115NYR	13	7	13	G	Sugar (and other) transporter
ENOG4115SIW	9	6	13	U	ARF
ENOG4115NNZ	6	6	13	O	Cathepsin B-like cysteine proteinase 3
ENOG4115W0W	6	6	13	S	Pollen proteins Ole e I like
ENOG4115QNE	16	5	13	K	SANT
ENOG4115HG1	5	4	13	S	PPR repeat
ENOG4115HMR	9	3	13	O	PPR repeat
ENOG4115N97	12	1	13	S	Inherit from euNOG: Stress responsive protein
ENOG4115PUG	5	1	13	K	DNA-directed RNA polymerase
ENOG4115JEP	3	1	13	K	Regulatory photoreceptor which exists in two forms that are reversibly interconvertible by light the Pr form that absorbs maximally in the red region of the spectrum and the Pfr form that absorbs maximally in the far-red region (By similarity)
ENOG4115NNU	3	1	13	U	protein transport protein Sec24-like
ENOG4115X8N	3	1	13	I	Carrier of the growing fatty acid chain in fatty acid biosynthesis (By similarity)
ENOG41160Z9	1	1	13	P	Ca2+-ATPase N terminal autoinhibitory domain
ENOG4115JNB	5	0	13	E	acetolactate synthase
ENOG4115PXP	1	0	13	O	Cellulose synthase
ENOG41161YJ	1	0	13	L	Inherit from KOG: Retrotransposon protein
ENOG4115W22	0	0	13	C	PsaA and PsaB bind P700, the primary electron donor of photosystem I (PSI), as well as the electron acceptors A0, A1 and FX. PSI is a plastocyanin-ferredoxin oxidoreductase, converting photonic excitation into a charge separation, which transfers an electron from the donor P700 chlorophyll pair to the spectroscopically characterized acceptors A0, A1, FX, FA and FB in turn. Oxidized P700 is reduce…
ENOG4115SJT	5	90	12	T	Legume lectin domain
ENOG4115UAC	21	67	12	Q	Alcohol dehydrogenase 1
ENOG41160C8	7	44	12	T	NB-ARC domain
ENOG4115IRD	9	36	12	T	STYKc
ENOG4115KPU	19	29	12	G	DPBB_1
ENOG4115J8E	8	22	12	T	STYKc
ENOG4115RV8	8	20	12	T	disease resistance protein
ENOG4115U84	5	20	12	Q	Cytochrome P450
ENOG4115GBB	11	17	12	P	Eukaryotic-type carbonic anhydrase
ENOG4115R3K	29	15	12	S	PPR repeat
ENOG4115M1R	28	15	12	S	PPR repeat
ENOG4115GPR	11	13	12	C	FAD binding domain containing protein, expressed
ENOG4115GBX	10	12	12	Z	Actins are highly conserved proteins that are involved in various types of cell motility and are ubiquitously expressed in all eukaryotic cells
ENOG4115NMG	4	10	12	J	60S ribosomal protein
ENOG4115GGN	17	8	12	S	PPR repeat
ENOG4115N62	9	8	12	S	Pfam:DUF231
ENOG4115KG9	16	7	12	P	HCO3- transporter family
ENOG4115RT7	10	7	12	K	sequence-specific DNA binding
ENOG4115KST	18	6	12	S	PPR repeat
ENOG4115KCP	8	5	12	O	Heat shock protein
ENOG4115KGE	17	4	12	Z	Regulator of Vps4 activity in the MVB pathway
ENOG4115KBI	12	4	12	T	NB-ARC domain
ENOG4115UIM	9	4	12	A	KH domain
ENOG4115UZU	8	4	12	T	NBS-LRR disease resistance protein
ENOG4115HBP	16	3	12	D	May be involved in modulation of pathogen defense and leaf cell death (By similarity)
ENOG4115SIR	11	3	12	L	UvrD/REP helicase N-terminal domain
ENOG4115SXD	8	3	12	T	S_TKc
ENOG4115I6T	5	3	12	A	DEAD/DEAH box helicase
ENOG4115FWU	13	2	12	S	PPR repeat
ENOG4115IVY	9	2	12	L	DnaB-like helicase C terminal domain
ENOG4115PYB	5	2	12	U	Domain of unknown function (DUF3406)
ENOG4115GPB	11	1	12	T	Pfam:efhand
ENOG4115QW2	11	1	12	S	K13464 jasmonate ZIM domain-containing protein
ENOG4115RGB	11	1	12	A	FF domain
ENOG4115TG4	8	1	12	K	DNA-directed RNA polymerase
ENOG4115GIJ	7	1	12	T	Protein kinase C terminal domain
ENOG4115N9U	5	1	12	J	Elongation factor 1-gamma
ENOG4115I2S	5	0	12	O	ubiquitin carboxyl-terminal hydrolase
ENOG4115JWD	5	0	12	K	DNA-dependent RNA polymerase catalyzes the transcription of DNA into RNA using the four ribonucleoside triphosphates as substrates (By similarity)
ENOG4115G01	3	0	12	A	PRP8 domain IV core
ENOG4115N5K	2	0	12	DT	G protein alpha subunit
ENOG4115P6S	1	0	12	UY	CRM1 C terminal
ENOG4115T1R	7	49	11	S	hydroxycinnamoyl-Coenzyme A shikimate quinate hydroxycinnamoyltransferase-like
ENOG4115M33	4	49	11	O	Eukaryotic aspartyl protease
ENOG4115J37	31	37	11	O	heat shock
ENOG4115MV1	5	32	11	T	Leucine rich repeat N-terminal domain
ENOG4115TPF	7	28	11	T	Pfam:DUF26
ENOG4115QBU	15	27	11	G	pectinesterase
ENOG4115RB1	9	25	11	I	Male sterility protein
ENOG4115GF2	4	25	11	T	STYKc
ENOG4115UQS	0	20	11	K	Transcription factor
ENOG4115G1V	4	18	11	V	alpha/beta hydrolase fold
ENOG4115K2N	27	14	11	S	PPR repeat
ENOG4115JU7	8	14	11	S	haloacid dehalogenase-like hydrolase
ENOG4115MP8	10	12	11	P	Potassium channel
ENOG4115XXW	6	12	11	O	DnaJ domain
ENOG4115JJV	16	10	11	Q	Plant PDR ABC transporter associated
ENOG4115FSJ	3	10	11	A	RNA helicase (UPF2 interacting domain)
ENOG4115NS2	6	9	11	O	MreB/Mbl protein
ENOG4115S9T	9	8	11	S	Ion channel regulatory protein UNC-93
ENOG4115FQY	16	7	11	Q	Cytochrome P450
ENOG4115RGF	14	7	11	Q	Plant PDR ABC transporter associated
ENOG4115JKS	11	7	11	Q	KR domain
ENOG4115WIY	8	7	11	S	Plastocyanin-like domain
ENOG4115RC5	24	6	11	K	BRIGHT
ENOG4115I1G	18	6	11	G	Glycosyl hydrolases family 38 C-terminal domain
ENOG4115S28	12	6	11	T	S_TKc
ENOG4115PDD	18	5	11	D	WD domain, G-beta repeat
ENOG4115UPZ	10	5	11	T	S_TKc
ENOG4115PYR	7	5	11	I	Pfam:DUF227
ENOG4115QSY	7	5	11	T	NB-ARC domain
ENOG4115UFF	10	4	11	V	Tyrosine phosphatase family
ENOG4115NJ3	7	4	11	A	RNA recognition motif. (a.k.a. RRM, RBD, or RNP domain)
ENOG4115TF6	6	4	11	O	Saposin-like type B, region 2
ENOG4115JY6	0	4	11	I	Male sterility protein
ENOG4116452	11	3	11	A	RNA recognition motif. (a.k.a. RRM, RBD, or RNP domain)
ENOG4115T19	8	3	11	S	Plant phosphoribosyltransferase C-terminal
ENOG4115ZHD	5	3	11	S	Animal haem peroxidase
ENOG4115PCJ	8	2	11	G	Glycosyl hydrolases family 31
ENOG4115U85	8	2	11	BD	Nucleosome assembly protein
ENOG4115M24	7	2	11	Z	Villin headpiece domain
ENOG4115PSK	7	2	11	O	Ubiquitin-activating enzyme e1 C-terminal domain
ENOG4115P8J	6	2	11	G	phosphopyruvate hydratase activity
ENOG4115USG	4	2	11	K	Inherit from lilNOG: Transcriptional corepressor SEUSS
ENOG4115U1U	3	2	11	S	Inherit from euNOG: F-Box protein
ENOG4115MF1	18	1	11	L	DNA polymerase
ENOG4115MQY	15	1	11	S	PPR repeat
ENOG4115QD0	12	1	11	G	Sugar (and other) transporter
ENOG411604X	8	1	11	Q	Plant PDR ABC transporter associated
ENOG4115IC8	5	1	11	K	chromatin-remodeling complex ATPase
ENOG4115H9V	4	1	11	J	60S ribosomal protein L13
ENOG4115MCY	3	1	11	G	Fructose-bisphosphate aldolase
ENOG4115PTM	2	1	11	A	KH domain
ENOG4115NNQ	1	1	11	M	Catalytic subunit of cellulose synthase terminal complexes ('rosettes'), required for beta-1,4-glucan microfibril crystallization, a major mechanism of the cell wall formation (By similarity). Involved in the secondary cell wall formation
ENOG4115RHJ	0	1	11	C	photosystem I P700 chlorophyll a apoprotein
ENOG4115NGR	1	0	11	I	Thiolase, C-terminal domain
ENOG411621V	0	0	11	L	Inherit from KOG: Retrotransposon protein
ENOG4115KBC	9	66	10	E	Peptidase dimerisation domain
ENOG4115NU9	19	48	10	G	Melibiase
ENOG4115NY8	3	30	10	S	AIG1 family
ENOG4115GKC	9	26	10	V	MatE
ENOG4115ZJS	8	24	10	G	Peroxidase
ENOG4115JQ3	6	24	10	V	NmrA-like family
ENOG4115FJV	9	23	10	S	Tetratricopeptide repeat
ENOG4115I57	15	22	10	C	Aldehyde dehydrogenase family
ENOG4115FX0	14	22	10	T	B_lectin
ENOG4115V0Z	10	22	10	I	AMP-binding enzyme
ENOG4115HSK	17	20	10	Q	Alcohol dehydrogenase GroES-like domain
ENOG4115UVY	3	17	10	E	GMC oxidoreductase
ENOG4115SI0	5	16	10	G	Glyco_18
ENOG4115R2G	11	15	10	E	amino acid
ENOG4115UCA	10	15	10	S	Dimerisation domain
ENOG4115J8H	11	14	10	T	serine threonine-protein kinase
ENOG4115RKA	8	11	10	O	GRAN
ENOG4115I4Y	9	10	10	S	Plant protein of unknown function (DUF868)
ENOG4115V46	9	10	10	G	Sugar (and other) transporter
ENOG4115NWF	8	10	10	S	Methyltransferase domain
ENOG4115HQZ	13	8	10	Q	purine ribonucleoside monophosphate catabolic process
ENOG4115UD9	12	8	10	P	STAS domain
ENOG4115PZT	9	8	10	S	Transferase family
ENOG4115H4K	4	8	10	K	RNA dependent RNA polymerase
ENOG4115QV4	3	8	10	O	Eukaryotic aspartyl protease
ENOG4115RKC	19	7	10	I	AMP-binding enzyme
ENOG41163ZK	6	7	10	P	Glutamate-gated receptor that probably acts as non- selective cation channel (By similarity)
ENOG4115ISH	17	6	10	S	Leucine Rich Repeat family protein, expressed
ENOG4115IR5	13	6	10	Q	Plant PDR ABC transporter associated
ENOG4115MXI	9	6	10	D	Cyclin, N-terminal domain
ENOG4115NSK	15	5	10	O	cell division control protein 48 homolog
ENOG4115IAP	12	5	10	E	prephenate dehydratase
ENOG4115S38	11	5	10	G	beta-glucosidase activity
ENOG4115HZX	9	5	10	G	phosphoenolpyruvate carboxykinase
ENOG4115U90	3	5	10	A	RNA recognition motif. (a.k.a. RRM, RBD, or RNP domain)
ENOG4115HED	16	4	10	G	Glycosyl hydrolase family 9
ENOG4115NBK	12	4	10	S	PPR repeat
ENOG4115PPQ	10	4	10	S	PPR repeat
ENOG4115SE4	8	4	10	V	MatE
ENOG4115P0U	5	4	10	S	PPR repeat
ENOG4115QEH	12	3	10	S	Plant protein of unknown function (DUF869)
ENOG4115R2Z	10	3	10	C	Converts zeaxanthin into antheraxanthin and subsequently violaxanthin (By similarity)
ENOG4115IPK	9	3	10	I	3-ketoacyl-coa thiolase 2
ENOG4115HH2	8	3	10	Z	KISc
ENOG4115SYE	15	2	10	S	PPR repeat
ENOG4115T5R	13	2	10	S	Inherit from KOG: Pentatricopeptide repeat-containing protein
ENOG4115VKP	9	2	10	K	Histone-like transcription factor (CBF/NF-Y) and archaeal histone
ENOG4115NP5	8	2	10	U	GED
ENOG4115V09	8	2	10	T	receptor-like protein kinase
ENOG4115IF7	7	2	10	J	IPP transferase
ENOG4115S3W	7	2	10	UY	HEAT repeat
ENOG4115KAY	5	2	10	S	Plant lipoxygenase may be involved in a number of diverse aspects of plant physiology including growth and development, pest resistance, and senescence or responses to wounding (By similarity)
ENOG4115Q5D	5	2	10	O	Calnexin
ENOG4115IES	4	2	10	OU	Plug domain of Sec61p
ENOG41163X7	4	2	10	T	His Kinase A (phospho-acceptor) domain
ENOG4115Z7Z	0	2	10	S	Domain of unknown function (DUF2431)
ENOG4115QPT	13	1	10	K	JmjC domain, hydroxylase
ENOG4115NCQ	11	1	10	O	E3 ubiquitin-protein ligase BAH1-like
ENOG4115GD4	8	1	10	Q	Plant PDR ABC transporter associated
ENOG4115MTQ	6	1	10	Q	Alcohol dehydrogenase GroES-like domain
ENOG4115RY2	5	1	10	J	60S acidic ribosomal protein P0
ENOG4115GFE	4	1	10	D	RNA recognition motif 2
ENOG4115UQG	4	1	10	K	transcription factor
ENOG4115PAN	3	1	10	Z	KISc
ENOG4115QE2	3	1	10	A	CPSF A subunit region
ENOG4115T0J	3	1	10	J	DUF1785
ENOG411645X	3	1	10	K	CG-1 domain
ENOG4115H5G	2	1	10	T	guanine nucleotide-binding protein
ENOG4115QEZ	2	1	10	K	ZnF_C2H2
ENOG4115QRE	12	0	10	T	NB-ARC domain
ENOG4115TDB	12	0	10	Q	ABC transporter transmembrane region
ENOG4115XRR	4	0	10	J	60S acidic ribosomal protein
ENOG4115HMN	3	0	10	I	GNS1/SUR4 family
ENOG4115V1J	2	0	10	J	Ribosomal protein L4/L1 family
ENOG4115VAS	2	0	10	T	calcium ion binding
ENOG4115X0G	1	0	10	C	Cytochrome b5-like Heme/Steroid binding domain
ENOG4115JZG	0	0	10	J	Nucleic acid binding protein NABP
ENOG4115FVQ	12	55	9	S	GDSL-like Lipase/Acylhydrolase
ENOG4115NEV	5	46	9	E	Transmembrane amino acid transporter protein
ENOG4115SF7	18	40	9	T	oligopeptide transporter
ENOG41163N8	15	38	9	I	Putative lysophospholipase
ENOG4115P1V	12	36	9	O	Zinc finger, C3HC4 type (RING finger)
ENOG4115UAE	9	33	9	T	Leucine rich repeat N-terminal domain
ENOG4115SX5	6	29	9	Q	Multicopper oxidase
ENOG4115G5A	9	25	9	S	Pathogenesis-related protein
ENOG4115MFR	5	23	9	G	cellulose synthase-like
ENOG4115J4Q	15	20	9	S	protein SUPPRESSOR OF GENE SILENCING 3 homolog
ENOG4115KBA	14	18	9	D	S_TKc
ENOG4115FFM	11	18	9	G	Peroxidase
ENOG4115QRR	9	17	9	E	glutamate decarboxylase
ENOG4115KVC	2	17	9	S	PPR repeat
ENOG4115KPX	13	16	9	H	3-oxoacyl- acyl-carrier-protein synthase
ENOG4115T7E	12	16	9	O	Heat shock protein
ENOG4115ZUK	6	13	9	L	Retrotransposon protein
ENOG4115Q49	4	13	9	T	NB-ARC domain
ENOG4115HA7	14	12	9	Q	Alcohol dehydrogenase GroES-like domain
ENOG4115G57	8	12	9	T	STYKc
ENOG4115J3B	7	12	9	T	STYKc
ENOG4115U0E	1	12	9	S	Nodulin-like
ENOG4115NDN	13	11	9	S	PPR repeat
ENOG4115VFG	5	10	9	K	Myb-like DNA-binding domain
ENOG4115H4G	10	9	9	K	transcription regulatory region sequence-specific DNA binding
ENOG4115I3K	8	9	9	S	Isoflavone reductase
ENOG4115KR5	5	9	9	M	Glycosyl hydrolases family 28
ENOG4115MCP	4	9	9	CG	UDP-glucoronosyl and UDP-glucosyl transferase
ENOG4115H64	14	8	9	S	PPR repeat
ENOG4115NF6	11	8	9	S	PPR repeat
ENOG4115PXE	7	8	9	U	Endomembrane protein 70
ENOG4115QEX	2	8	9	P	Pfam:C4dic_mal_tran
ENOG4115FU0	16	7	9	S	PPR repeat
ENOG4115H85	12	7	9	T	NB-ARC domain
ENOG4115M5A	11	7	9	J	ATP-dependent RNA helicase which is a subunit of the eIF4F complex involved in cap recognition and is required for mRNA binding to ribosome. In the current model of translation initiation, eIF4A unwinds RNA secondary structures in the 5'-UTR of mRNAs which is necessary to allow efficient binding of the small ribosomal subunit, and subsequent scanning for the initiator codon (By similarity)
ENOG4115JBR	10	7	9	H	Pyruvate decarboxylase isozyme
ENOG4115HII	5	7	9	Q	Cytochrome P450
ENOG4115XYJ	9	6	9	S	WRC
ENOG4115TQN	5	6	9	G	X8 domain
ENOG4115IGV	3	6	9	B	SET domain
ENOG4115FIQ	18	5	9	Q	ABC transporter transmembrane region
ENOG4115H29	11	5	9	Q	Multicopper oxidase
ENOG41163RW	9	5	9	S	Endonuclease/Exonuclease/phosphatase family
ENOG4115J6G	6	5	9	O	Peptidase inhibitor I9
ENOG4115S7S	6	5	9	T	NB-ARC domain
ENOG4115ZX7	6	5	9	S	Leucine Rich Repeat
ENOG4115KQ8	4	5	9	S	Protein of unknown function (DUF1645)
ENOG4115HPP	9	4	9	K	AUX/IAA family
ENOG4115T4K	6	4	9	Q	Phenylalanine ammonia-lyase
ENOG4115N53	5	4	9	G	Pyruvate kinase
ENOG4115NEP	5	4	9	E	amino acid
ENOG4115KNT	4	4	9	J	Ribosomal protein L14p/L23e
ENOG4115Y0W	2	4	9	O	Zinc finger, C3HC4 type (RING finger)
ENOG4115PV5	10	3	9	F	cytidine deaminase
ENOG4115J6C	9	3	9	G	Sugar (and other) transporter
ENOG4115N3D	9	3	9	T	Histidine kinase
ENOG4115MWE	6	3	9	S	Targeting protein for Xklp2 (TPX2)
ENOG4115U4P	6	3	9	Q	ABC transporter transmembrane region
ENOG4115PMS	17	2	9	S	FBOX
ENOG4115IID	8	2	9	A	flowering time control protein
ENOG4115K4I	7	2	9	A	Ribonuclease III domain
ENOG4115GUN	5	2	9	BD	structural maintenance of chromosomes protein
ENOG4115PBA	5	2	9	I	Acyl-CoA dehydrogenase, C-terminal domain
ENOG4115SG0	3	2	9	Q	ABC-2 type transporter
ENOG4115ZU2	3	2	9	T	LRR_TYP
ENOG4115INS	2	2	9	T	NB-ARC domain
ENOG4115JSN	21	1	9	O	Domain of Unknown Function (DUF908)
ENOG4115IAB	11	1	9	U	Binds specifically and directly to substrates containing either a simple or bipartite NLS motif. Promotes docking of import substrates to the nuclear envelope (By similarity)
ENOG4115ICH	11	1	9	S	Protein of unknown function (DUF1644)
ENOG4115H8Q	7	1	9	U	RAB
ENOG4115RNJ	6	1	9	G	transporter activity
ENOG4115SVA	6	1	9	G	Glycosyltransferase family 20
ENOG4115GYS	5	1	9	P	Cation transporting ATPase, C-terminus
ENOG4115JIC	5	1	9	L	Rapamycin binding domain
ENOG4115Q22	5	1	9	K	DNA-directed RNA polymerase
ENOG4115TCP	5	1	9	C	#NAME?
ENOG4115JFT	4	1	9	A	Pfam:dsRNA_bind
ENOG4115IWD	3	1	9	J	Domain found in IF2B/IF5
ENOG4115H8C	2	1	9	G	Glycosyl hydrolases family 38 C-terminal domain
ENOG4115JQ0	2	1	9	O	heat shock
ENOG4115NXB	2	1	9	U	Coatomer WD associated region
ENOG4115PFR	2	1	9	S	Nrap protein
ENOG4115R0Y	2	1	9	J	Nucleic acid binding protein NABP
ENOG4115HZC	1	1	9	I	ATP-grasp domain
ENOG4115K9Q	6	0	9	G	Protein of unknown function, DUF1537
ENOG4115M86	6	0	9	E	Alanine dehydrogenase/PNT, N-terminal domain
ENOG4115JKK	2	0	9	KL	SNF2 family N-terminal domain
ENOG4115K53	2	0	9	K	DUF4208
ENOG4115KXP	2	0	9	G	Plant lipoxygenase may be involved in a number of diverse aspects of plant physiology including growth and development, pest resistance, and senescence or responses to wounding (By similarity)
ENOG4115RGV	1	0	9	A	RNA-binding protein
ENOG41160DJ	1	0	9	U	Coatomer WD associated region
ENOG4115PWK	0	0	9	K	ZnF_C2H2
ENOG4115PQS	7	39	8	G	Sugar (and other) transporter
ENOG41160PM	4	35	8	T	STYKc
ENOG4115S05	11	31	8	V	Male sterility protein
ENOG4115M3Z	5	31	8	O	ATPase family associated with various cellular activities (AAA)
ENOG4115NJT	17	25	8	T	PP2C_SIG
ENOG4115N98	16	25	8	S	HAD superfamily, subfamily IIIB (Acid phosphatase)
ENOG4115M47	16	23	8	O	glutathione peroxidase
ENOG4115V0Q	5	23	8	G	peroxidase
ENOG4115WGY	9	22	8	DZ	Inherit from strNOG: calcium-binding protein PBP1-like
ENOG4115TQQ	3	19	8	S	Nucleotide-diphospho-sugar transferase
ENOG4115IJN	1	19	8	Z	Actins are highly conserved proteins that are involved in various types of cell motility and are ubiquitously expressed in all eukaryotic cells
ENOG4115WIQ	12	18	8	P	Heavy-metal-associated domain
ENOG4115X0Y	15	17	8	B	Core component of nucleosome. Nucleosomes wrap and compact DNA into chromatin, limiting DNA accessibility to the cellular machineries which require DNA as a template. Histones thereby play a central role in transcription regulation, DNA repair, DNA replication and chromosomal stability. DNA accessibility is regulated via a complex set of post-translational modifications of histones, also called h…
ENOG4115PUI	4	15	8	S	BURP domain
ENOG4115HVI	2	15	8	Q	Cytochrome P450
ENOG4115TF7	12	14	8	S	SAM dependent carboxyl methyltransferase
ENOG4115GI5	5	14	8	P	Glutamate-gated receptor that probably acts as non- selective cation channel (By similarity)
ENOG4115JB0	12	13	8	S	PPR repeat
ENOG4115W1E	8	13	8	S	Protein of unknown function (DUF1442)
ENOG4115M9W	21	12	8	S	Lipase (class 3)
ENOG4115QWA	12	12	8	P	sugar transmembrane transporter activity
ENOG4115RDU	11	12	8	I	Taurine catabolism dioxygenase TauD, TfdA family
ENOG4115NZV	5	12	8	CG	UDP-glucoronosyl and UDP-glucosyl transferase
ENOG4115G79	5	11	8	E	S-adenosylmethionine decarboxylase proenzyme
ENOG4115SYF	3	11	8	V	MatE
ENOG4115FQ4	25	10	8	S	PPR repeat
ENOG4115KNP	3	10	8	P	OPT oligopeptide transporter protein
ENOG4115I92	10	9	8	E	5-methyltetrahydropteroyltriglutamate-homocysteine methyltransferase
ENOG4115WG0	10	9	8	S	Protein of unknown function (DUF 659)
ENOG4115XI5	9	9	8	S	Protein of unknown function (DUF581)
ENOG4115HH4	7	9	8	T	Rhomboid family
ENOG4115M05	5	9	8	K	ZnF_C2H2
ENOG4115PWD	4	9	8	A	Pre-mRNA-splicing factor ATP-dependent RNA
ENOG4115ITT	15	8	8	S	PPR repeat
ENOG4115RRA	8	8	8	I	Partial alpha/beta-hydrolase lipase region
ENOG4115RSR	7	7	8	T	Casein kinase II
ENOG4115H0V	5	7	8	I	3-ketoacyl-CoA synthase
ENOG4115P8C	3	7	8	Q	Cytochrome P450
ENOG4115T7B	3	7	8	E	POT family
ENOG4115Q4H	1	7	8	Q	Allene oxide synthase
ENOG4115I93	12	6	8	Z	RHO
ENOG4115TUM	8	6	8	S	Pfam:DZC
ENOG41163JC	8	6	8	K	REC
ENOG4115M5P	6	6	8	S	PAPA-1-like conserved region
ENOG4115SGJ	3	6	8	U	The coatomer is a cytosolic protein complex that binds to dilysine motifs and reversibly associates with Golgi non- clathrin-coated vesicles, which further mediate biosynthetic protein transport from the ER, via the Golgi up to the trans Golgi network. Coatomer complex is required for budding from Golgi membranes, and is essential for the retrograde Golgi-to-ER transport of dilysine-tagged protei…
ENOG41160R3	3	6	8	S	Inherit from COG: leucine Rich Repeat
ENOG41163S3	82	5	8	S	CTLH
ENOG4115K61	13	5	8	S	Kelch motif
ENOG411643R	13	5	8	S	zinc finger CCCH domain-containing protein
ENOG4115RSX	8	5	8	E	POT family
ENOG4115PP5	7	5	8	G	Glycosyl hydrolase family 14
ENOG4115Y1T	6	5	8	S	AAI
ENOG4115FMF	4	5	8	S	BURP domain
ENOG4115GR6	4	5	8	O	Cellulase (glycosyl hydrolase family 5)
ENOG4115KMZ	4	5	8	T	NB-ARC domain
ENOG4115QDH	4	5	8	P	ammonium transporter 3 member
ENOG4115NPG	2	5	8	J	ribosomal protein L19
ENOG4115GP7	8	4	8	G	Catalyzes the oxidative decarboxylation of 6- phosphogluconate to ribulose 5-phosphate and CO(2), with concomitant reduction of NADP to NADPH (By similarity)
ENOG4115TGZ	6	4	8	DO	Caspase domain
ENOG4115N41	4	4	8	S	PB1
ENOG4115Z6X	2	4	8	S	Jacalin
ENOG4115NAV	0	4	8	E	Pyridoxal-dependent decarboxylase, C-terminal sheet domain
ENOG4115KVA	9	3	8	S	Kelch motif
ENOG4115KW0	9	3	8	S	MYND finger
ENOG4115MZX	9	3	8	Q	ABC-2 type transporter
ENOG4115GYV	8	3	8	A	RNA recognition motif. (a.k.a. RRM, RBD, or RNP domain)
ENOG4115H0A	8	3	8	E	Interconversion of serine and glycine (By similarity)
ENOG4115PNB	8	3	8	K	Component of the FACT complex, a general chromatin factor that acts to reorganize nucleosomes. The FACT complex is involved in multiple processes that require DNA as a template such as mRNA elongation, DNA replication and DNA repair. During transcription elongation the FACT complex acts as a histone chaperone that both destabilizes and restores nucleosomal structure. It facilitates the passage of…
ENOG4115U0G	5	3	8	P	Sodium/calcium exchanger protein
ENOG4116451	5	3	8	A	RNA recognition motif. (a.k.a. RRM, RBD, or RNP domain)
ENOG4115GGY	4	3	8	K	Trans-acting factor that binds specifically to the consensus nucleotide sequence 5'-TNCGTACAA-3' (By similarity). May be involved in panicle development
ENOG4115MIB	4	3	8	G	UAA transporter family
ENOG4115J3W	3	3	8	S	Ribosomal protein L1p/L10e family
ENOG4115SH7	3	3	8	IOT	Lipase 3 N-terminal region
ENOG4115U44	3	3	8	T	Lipopolysaccharide kinase (Kdo/WaaP) family
ENOG4115NVS	18	2	8	A	Telomerase activating protein Est1
ENOG4115S6P	10	2	8	K	Auxin response factors (ARFs) are transcriptional factors that binds specifically to the DNA sequence 5'-TGTCTC-3' found in the auxin-responsive promoter elements (AuxREs)
ENOG4115KZI	9	2	8	Z	KISc
ENOG4115KVS	8	2	8	K	B3
ENOG4115MTG	8	2	8	L	ATP dependent DNA ligase C terminal region
ENOG4115QC1	8	2	8	S	XS domain
ENOG4115JEA	7	2	8	G	phosphoglycerate kinase
ENOG4115S10	7	2	8	K	MIZ/SP-RING zinc finger
ENOG4115FMT	5	2	8	BK	SET domain protein
ENOG4115KK2	5	2	8	A	Inherit from strNOG: E3 ubiquitin-protein ligase
ENOG4115NU8	5	2	8	G	Phosphorylase is an important allosteric enzyme in carbohydrate metabolism. Enzymes from different sources differ in their regulatory mechanisms and in their natural substrates. However, all known phosphorylases share catalytic and structural properties (By similarity)
ENOG4115P2B	5	2	8	O	Is associated with a DNA binding complex that binds to the G box, a well-characterized cis-acting DNA regulatory element found in plant genes (By similarity)
ENOG4115H63	4	2	8	O	TCP-1/cpn60 chaperonin family
ENOG4115PB1	3	2	8	L	DNA mismatch repair protein
ENOG4115QRH	3	2	8	O	Peptidase C13 family
ENOG4115HGS	1	2	8	O	26S proteasome non-ATPase regulatory subunit
ENOG4115S9K	16	1	8	L	Caulimovirus viroplasmin
ENOG41163RT	12	1	8	S	Retrotransposon protein
ENOG4115H40	11	1	8	L	Eukaryotic DNA topoisomerase I, DNA binding fragment
ENOG4116429	11	1	8	S	Neurochondrin
ENOG4115IKW	8	1	8	A	Pfam:DUF1605
ENOG4115QZA	7	1	8	K	Helix-loop-helix DNA-binding domain
ENOG4115U42	6	1	8	P	Cation transporting ATPase, C-terminus
ENOG4115FQ9	5	1	8	S	NPH3 family
ENOG4115JJP	5	1	8	S	PPR repeat
ENOG4115TBW	5	1	8	DK	NOT2 / NOT3 / NOT5 family
ENOG4115KEM	4	1	8	E	POT family
ENOG4115R8H	4	1	8	S	PPR repeat
ENOG41163EH	4	1	8	T	Cyclic nucleotide-binding domain
ENOG4115MG2	2	1	8	T	Domain of unknown function (DUF3548)
ENOG4115PCV	2	1	8	S	Zn-finger in Ran binding protein and others
ENOG4115Q8P	2	1	8	S	PHD-finger
ENOG41163YG	2	1	8	E	3-phosphoshikimate 1-carboxyvinyltransferase
ENOG4115FNB	1	1	8	K	KOW
ENOG4115SRW	1	1	8	E	Pyridoxal-dependent decarboxylase conserved domain
ENOG4115UID	1	1	8	O	ubiquitin carboxyl-terminal hydrolase
ENOG4115MXF	0	1	8	T	STYKc
ENOG4115QA5	0	1	8	H	Catalyzes the formation of S-adenosylmethionine from methionine and ATP. The overall synthetic reaction is composed of two sequential steps, AdoMet formation and the subsequent tripolyphosphate hydrolysis which occurs prior to release of AdoMet from the enzyme (By similarity)
ENOG411602E	0	1	8	Z	Tubulin is the major constituent of microtubules. It binds two moles of GTP, one at an exchangeable site on the beta chain and one at a non-exchangeable site on the alpha chain
ENOG4115VGY	16	0	8	J	Ribosomal L40e family
ENOG4115YK1	7	0	8	S	NA
ENOG4115JNA	4	0	8	G	UTP--glucose-1-phosphate uridylyltransferase
ENOG4115K9G	4	0	8	K	CG-1 domain
ENOG4115G73	3	0	8	J	60S ribosomal protein
ENOG4115R99	3	0	8	S	BTB/POZ domain
ENOG4115QRW	2	0	8	G	4-alpha-glucanotransferase
ENOG4115RSP	2	0	8	G	Dehydrogenase E1 component
ENOG41163XY	1	0	8	GOT	Tetratricopeptide repeat
ENOG4115IY0	0	0	8	K	REC
ENOG4115KK9	0	0	8	Q	Cytochrome P450
ENOG4115MMT	0	0	8	P	May be involved in proton extrusion. Indirectly promotes efficient inorganic carbon uptake into chloroplasts (By similarity)
ENOG41163SK	4	104	7	I	Lipase (class 3)
ENOG4115J9T	3	51	7	S	Transferase family
ENOG4115MVM	5	50	7	S	AWPM-19-like family
ENOG4115K8K	5	47	7	CG	UDP-glucoronosyl and UDP-glucosyl transferase
ENOG4115NM8	10	42	7	T	cbl-interacting protein kinase
ENOG4115H56	7	42	7	Q	KR domain
ENOG4115IFD	7	37	7	S	alpha/beta hydrolase fold
ENOG4115GHS	4	34	7	Q	cytochrome P450
ENOG4115QN9	3	34	7	S	Family of unknown function (DUF716)
ENOG4115VYZ	6	30	7	S	Auxin responsive protein
ENOG4115GCK	7	29	7	S	PPR repeat
ENOG4115THG	1	27	7	CG	UDP-glucoronosyl and UDP-glucosyl transferase
ENOG4115SA2	9	26	7	O	glutathione S-transferase
ENOG4115IKG	5	23	7	G	Glycosyl hydrolase family 79, N-terminal domain
ENOG41163DJ	11	20	7	A	rADc
ENOG4115G0Q	4	20	7	G	Glycosyl hydrolase family 1
ENOG4115RF0	11	19	7	P	phosphate transporter
ENOG4115V5X	5	19	7	S	S1/P1 Nuclease
ENOG4115MK8	5	18	7	G	transporter activity
ENOG4115FRQ	17	17	7	G	beta-galactosidase
ENOG41161FD	11	15	7	S	Inherit from strNOG: F-Box protein
ENOG4115G2N	0	15	7	Q	Caffeoyl-coa o-methyltransferase
ENOG4115RK8	0	15	7	T	STYKc
ENOG4115HT9	9	14	7	P	K+ potassium transporter
ENOG4115UQN	2	14	7	S	alpha/beta hydrolase fold
ENOG4115SVG	12	13	7	Q	Multicopper oxidase
ENOG4115NPQ	7	13	7	T	CIPK serine-threonine protein kinases interact with CBL proteins. Binding of a CBL protein to the regulatory NAF domain of CIPK protein lead to the activation of the kinase in a calcium- dependent manner (By similarity)
ENOG4115SSB	0	13	7	I	Putative lysophospholipase
ENOG4115QTK	9	10	7	G	Glycosyl hydrolase family 3 N terminal domain
ENOG4115H34	8	10	7	S	protein Rf1, mitochondrial-like
ENOG4115NGP	4	10	7	Q	2OG-Fe(II) oxygenase superfamily
ENOG4115NB5	10	9	7	F	ribonucleoside-diphosphate reductase small
ENOG4115FTP	6	9	7	U	Endomembrane protein 70
ENOG4115FXA	6	9	7	K	WRKY
ENOG4115HAD	6	9	7	Q	2OG-Fe(II) oxygenase superfamily
ENOG4115IWQ	1	9	7	S	Plant protein of unknown function
ENOG4115PP7	26	8	7	S	PPR repeat
ENOG4115JYY	13	8	7	S	Agenet domain
ENOG4115M1U	7	8	7	S	GDP-fucose protein O-fucosyltransferase
ENOG4115P2Z	7	8	7	G	sucrose catabolic process
ENOG4115SFM	6	8	7	V	MatE
ENOG4115S9W	2	8	7	G	peroxidase
ENOG4115TDC	20	7	7	S	NAD dependent epimerase/dehydratase family
ENOG4115N8I	9	7	7	S	benzothiadiazole-induced S-adenosyl-L-methionine salicylic acid carboxyl methyltransferase 1
ENOG4115PIN	8	7	7	S	Protein of unknown function (DUF2985)
ENOG4115I98	4	7	7	T	STYKc
ENOG4115IXR	10	6	7	O	Glutathione S-transferase, N-terminal domain
ENOG4115SP5	5	6	7	I	Patatin-like phospholipase
ENOG4115SZ5	5	6	7	O	Eukaryotic aspartyl protease
ENOG4115NRP	4	6	7	S	PPR repeat
ENOG4115NG9	2	6	7	U	Dynamin central region
ENOG4115XCK	2	6	7	S	Heavy-metal-associated domain
ENOG4115I5U	9	5	7	S	CTNS
ENOG4115MEB	9	5	7	Q	2OG-Fe(II) oxygenase superfamily
ENOG4115N05	9	5	7	G	Glycosyltransferase family 20
ENOG4115QRC	6	5	7	O	Eukaryotic aspartyl protease
ENOG4115U28	5	5	7	U	GTP-binding protein involved in nucleocytoplasmic transport. Required for the import of protein into the nucleus and also for RNA export. Involved in chromatin condensation and control of cell cycle (By similarity)
ENOG4115PE8	4	5	7	T	BAG domain
ENOG4115X9U	4	5	7	K	Basic region leucine zipper
ENOG411641H	14	4	7	O	Ubiquitin-conjugating enzyme
ENOG4115UI1	12	4	7	K	sequence-specific DNA binding
ENOG41163EU	10	4	7	K	TFIIS helical bundle-like domain
ENOG4115MUR	8	4	7	K	START
ENOG4115G6F	7	4	7	H	adenosylhomocysteinase
ENOG4115JYW	7	4	7	S	Protein of unknown function (DUF1637)
ENOG4115S58	7	4	7	G	Inositol monophosphatase family
ENOG4115PAE	6	4	7	O	ubiquitin carboxyl-terminal hydrolase
ENOG4115UZF	4	4	7	O	Heat shock 70 kDa protein
ENOG4115UJK	3	4	7	S	EamA-like transporter family
ENOG41163PP	3	4	7	G	Major Facilitator Superfamily
ENOG4115QQM	2	4	7	M	1,3-beta-glucan synthase component
ENOG4115RU1	2	4	7	C	Mitochondrial carrier protein
ENOG41163S5	18	3	7	S	CTLH
ENOG4115GBR	12	3	7	S	Protein of unknown function (DUF793)
ENOG4115IFS	12	3	7	T	phosphatase 2C
ENOG4115FFG	11	3	7	OP	Transferrin receptor-like dimerisation domain
ENOG4115HZY	10	3	7	B	WD domain, G-beta repeat
ENOG4115SDA	10	3	7	T	PP2Cc
ENOG4115H74	7	3	7	T	PIPKc
ENOG4115Q5I	7	3	7	S	ABA-responsive protein
ENOG4115II5	6	3	7	S	Raffinose synthase or seed imbibition protein Sip1
ENOG4115RHA	6	3	7	S	Pfam:DUF88
ENOG4115KN0	5	3	7	K	Myb-like DNA-binding domain
ENOG4115K8S	4	3	7	U	Signal recognition particle receptor beta subunit
ENOG4115N8Q	4	3	7	B	linker histone H1 and H5 family
ENOG4115U3X	4	3	7	T	S_TKc
ENOG4115H06	3	3	7	J	ribosomal protein
ENOG4115TU2	2	3	7	C	Mitochondrial carrier protein
ENOG4115ING	17	2	7	D	nuclear division
ENOG4115FGJ	12	2	7	I	acyl-coenzyme A oxidase
ENOG4115FXZ	12	2	7	Z	TPR
ENOG4115SU3	12	2	7	Q	ABC transporter transmembrane region
ENOG4115XS1	11	2	7	S	NA
ENOG4115RAN	7	2	7	T	STYKc
ENOG4115SFW	7	2	7	J	Amidase
ENOG4115TE2	7	2	7	T	STYKc
ENOG4115FQK	6	2	7	P	Amino acid permease
ENOG4115GY1	6	2	7	IQ	Cytochrome P450
ENOG4115JRX	6	2	7	O	K09487 heat shock protein 90kDa beta
ENOG4115MIZ	6	2	7	T	STYKc
ENOG4115QYV	6	2	7	O	Zinc finger, C3HC4 type (RING finger)
ENOG41160J8	6	2	7	A	U1 small nuclear ribonucleoprotein of 70kDa MW N terminal
ENOG41161BZ	6	2	7	S	Inherit from KOG: Retrotransposon protein
ENOG4115FEN	4	2	7	T	Pfam:efhand
ENOG4115FNA	4	2	7	T	BAR domain
ENOG4115JSA	4	2	7	S	PPR repeat
ENOG4115N8N	4	2	7	G	Transaldolase
ENOG4115SXA	4	2	7	S	BED zinc finger
ENOG4115UIY	4	2	7	O	Mitochondrial-processing peptidase beta subunit
ENOG4116412	4	2	7	T	DUF4206
ENOG4115H7E	3	2	7	S	Ankyrin repeat
ENOG4115IMG	3	2	7	T	STYKc
ENOG4115JHW	3	2	7	S	Myb-like DNA-binding domain
ENOG4115G19	2	2	7	U	ANX
ENOG4115KEN	2	2	7	K	Myb-like DNA-binding domain
ENOG4115NNM	2	2	7	T	Leucine rich repeat N-terminal domain
ENOG4115RNZ	2	2	7	S	WD domain, G-beta repeat
ENOG4115T0F	2	2	7	M	Glycosyl transferase family 2
ENOG4115UG2	1	2	7	G	Major intrinsic protein
ENOG4115HHN	0	2	7	O	Chlorophyll A-B binding protein
ENOG4115NQJ	0	2	7	K	MADS-box transcription factor
ENOG4115TC5	31	1	7	BDLT	FAT domain
ENOG4115PZQ	17	1	7	O	adenyl ribonucleotide binding
ENOG4115JHI	13	1	7	L	Class II histone deacetylase complex subunits 2 and 3
ENOG4115PIZ	10	1	7	T	OPT oligopeptide transporter protein
ENOG4115IRV	9	1	7	J	Domain of unknown function (DUF1785)
ENOG4115UZ5	9	1	7	S	DCD
ENOG41163S6	9	1	7	K	LisH
ENOG4115JH9	7	1	7	S	ENT domain
ENOG4115KG5	7	1	7	A	Utp13 specific WD40 associated domain
ENOG4115KWS	7	1	7	P	Cation efflux family
ENOG4115RMR	7	1	7	T	Protein tyrosine kinase
ENOG4115HVU	6	1	7	T	Protein tyrosine kinase
ENOG4115KEU	6	1	7	H	LytB protein
ENOG4115P85	6	1	7	I	Hydrolyzes glycerol-phospholipids at the terminal phosphodiesteric bond (By similarity)
ENOG4115GSD	5	1	7	E	D-isomer specific 2-hydroxyacid dehydrogenase, NAD binding domain
ENOG4115K75	5	1	7	A	Protein of unknown function (DUF3675)
ENOG4115S8W	5	1	7	O	MreB/Mbl protein
ENOG4115U63	5	1	7	AK	Dcp1-like decapping family
ENOG4115VBS	5	1	7	C	Cytochrome b5-like Heme/Steroid binding domain
ENOG4115WH6	5	1	7	K	Helix-loop-helix DNA-binding domain
ENOG4115G2Z	4	1	7	G	Phosphorylase is an important allosteric enzyme in carbohydrate metabolism. Enzymes from different sources differ in their regulatory mechanisms and in their natural substrates. However, all known phosphorylases share catalytic and structural properties (By similarity)
ENOG4115ISN	4	1	7	U	clathrin heavy chain
ENOG4115K8U	4	1	7	J	Component of the eukaryotic translation initiation factor 3 (eIF-3) complex, which is involved in protein synthesis and, together with other initiation factors, stimulates binding of mRNA and methionyl-tRNAi to the 40S ribosome (By similarity)
ENOG4115NXR	4	1	7	S	Cell differentiation protein rcd1
ENOG4115QMW	4	1	7	T	S_TKc
ENOG4115U1H	4	1	7	O	Redoxin
ENOG4115GNB	3	1	7	O	Hsp90 protein
ENOG4115H0C	3	1	7	DZ	Regulator of chromosome condensation (RCC1) repeat
ENOG4115IB8	3	1	7	Q	Cytochrome P450
ENOG4115MNV	3	1	7	M	mannose-1-phosphate guanylyltransferase activity
ENOG4115MPQ	3	1	7	T	Oxysterol-binding protein
ENOG4115MRZ	3	1	7	A	Splicing factor 3B subunit 1
ENOG4115PZZ	3	1	7	S	PPR repeat
ENOG4115TFS	3	1	7	T	STYKc
ENOG4115UMT	3	1	7	I	AMP-binding enzyme
ENOG4115G4C	2	1	7	G	maltose alpha-glucosidase activity
ENOG4115NPX	2	1	7	AJ	Aconitase C-terminal domain
ENOG4115PF4	2	1	7	S	PPR repeat
ENOG4115RKE	2	1	7	J	60S ribosomal protein
ENOG4115T13	2	1	7	E	Hydantoinase B/oxoprolinase
ENOG4115T36	2	1	7	K	Cytosine-specific methyltransferase
ENOG4115UPF	2	1	7	V	NmrA-like family
ENOG4115ZV9	2	1	7	S	Leucine Rich Repeat
ENOG4115JYG	1	1	7	U	IPPc
ENOG4115K71	1	1	7	C	catalytic subunit
ENOG4115PJR	1	1	7	K	DNA-directed RNA polymerase
ENOG4115RSN	1	1	7	E	phosphoserine aminotransferase
ENOG411640N	1	1	7	H	Dehydrogenase E1 component
ENOG4115SW5	0	1	7	K	DNA-dependent RNA polymerase catalyzes the transcription of DNA into RNA using the four ribonucleoside triphosphates as substrates
ENOG4115G3U	10	0	7	A	Sec63
ENOG4115MI3	8	0	7	C	Acetamidase/Formamidase family
ENOG4115SG7	8	0	7	S	Protein of unknown function (DUF1640)
ENOG4115M06	7	0	7	B	MOZ/SAS family
ENOG4115S7C	7	0	7	C	Glycerophosphoryl diester phosphodiesterase family
ENOG4115TZ2	6	0	7	O	Serine carboxypeptidase
ENOG4115WQ7	6	0	7	S	long cell-linked locus protein
ENOG4115IGS	5	0	7	D	WD40
ENOG4115WRE	5	0	7	S	Divergent CCT motif
ENOG41162I7	5	0	7	S	NA
ENOG4115JBD	4	0	7	C	Aldehyde dehydrogenase family
ENOG4115HS7	3	0	7	G	Transketolase, thiamine diphosphate binding domain
ENOG4115JWW	3	0	7	S	PPR repeat
ENOG4115K9Y	3	0	7	D	WLM domain
ENOG4115MV8	3	0	7	O	UAS
ENOG4115G9B	2	0	7	G	L-fucokinase
ENOG4115HAJ	2	0	7	J	Associates with the EF-Tu.GDP complex and induces the exchange of GDP to GTP. It remains bound to the aminoacyl-tRNA.EF- Tu.GTP complex up to the GTP hydrolysis stage on the ribosome (By similarity)
ENOG4115I9H	2	0	7	T	NB-ARC domain
ENOG41161QR	2	0	7	L	Inherit from KOG: Retrotransposon protein
ENOG4115IXD	1	0	7	M	Thought to be a Golgi-localized beta-glycan synthase that polymerize the backbones of noncellulosic polysaccharides (hemicelluloses) of plant cell wall
ENOG4115RR4	1	0	7	O	Saposin-like type B, region 2
ENOG4115MWQ	0	0	7	O	Ankyrin repeat
ENOG4115Z8A	0	0	7	T	Kinase associated domain 1
ENOG4115GCC	10	37	6	E	Prephenate dehydratase
ENOG4115XEV	4	31	6	K	AP2
ENOG4115FMH	4	30	6	V	Carboxylesterase family
ENOG4115JJ3	5	29	6	CG	UDP-glucoronosyl and UDP-glucosyl transferase
ENOG4115XC6	7	27	6	S	NA
ENOG411643E	10	25	6	I	Patatin-like phospholipase
ENOG4115TN6	8	24	6	E	Amino acid permease
ENOG4115RPU	3	24	6	K	transcription factor
ENOG4115NPT	12	23	6	I	Hydroxymethylglutaryl-coenzyme A reductase
ENOG4115TBB	10	23	6	T	cbl-interacting protein kinase
ENOG4115R76	5	15	6	T	STYKc
ENOG4115RP6	3	15	6	S	Nucleotide-diphospho-sugar transferase
ENOG4115JIQ	5	13	6	T	S_TKc
ENOG4115FVI	4	13	6	G	X8 domain
ENOG4115QEG	4	13	6	O	Subtilase family
ENOG4115J5P	3	13	6	S	Plant lipoxygenase may be involved in a number of diverse aspects of plant physiology including growth and development, pest resistance, and senescence or responses to wounding (By similarity)
ENOG4115PQP	10	12	6	S	RNA recognition motif containing protein
ENOG4116434	7	11	6	O	IBR domain
ENOG41163BV	1	11	6	T	Leucine rich repeat N-terminal domain
ENOG41160UD	6	10	6	Q	cytochrome P450
ENOG4115M9Y	4	10	6	O	Thioredoxin reductase
ENOG4115SB2	4	10	6	I	Acyl CoA binding protein
ENOG4115PBX	14	9	6	O	Peptidase M16 inactive domain
ENOG4115TGQ	12	9	6	S	NADP-dependent
ENOG4115HKT	11	9	6	S	SAM dependent carboxyl methyltransferase
ENOG4115R46	5	9	6	K	HLH
ENOG4115PFI	2	9	6	I	AMP-binding enzyme
ENOG4115GB5	8	8	6	O	Eukaryotic aspartyl protease
ENOG4115N4E	8	8	6	O	Serine carboxypeptidase S28
ENOG4115TYV	8	8	6	Q	Dienelactone hydrolase family
ENOG4115KGC	9	7	6	S	Protein of unknown function, DUF607
ENOG4115JU8	8	7	6	G	Calcineurin-like phosphoesterase
ENOG4115UFH	8	7	6	S	Protein of unknown function (DUF506)
ENOG4115PZ4	7	7	6	O	Serine Carboxypeptidase
ENOG4115J0D	4	7	6	S	Core-2/I-Branching enzyme
ENOG4115KHN	4	7	6	T	Universal stress protein family
ENOG4115UUH	8	6	6	T	Oxysterol-binding protein
ENOG4115NX0	7	6	6	Q	2OG-Fe(II) oxygenase superfamily
ENOG4115U50	7	6	6	S	Kelch motif
ENOG4115H8M	6	6	6	S	Caleosin related protein
ENOG4115HXG	5	6	6	G	Glycosyl transferase family 8
ENOG4115NK5	5	6	6	E	POT family
ENOG4115RAD	5	6	6	S	PPR repeat
ENOG4115G5J	2	6	6	C	Produces ATP from ADP in the presence of a proton gradient across the membrane (By similarity)
ENOG4115N02	2	6	6	K	B3
ENOG4115U4E	2	6	6	K	HSF-type DNA-binding
ENOG4116439	7	5	6	S	Zinc finger C-x8-C-x5-C-x3-H type (and similar)
ENOG4115FS0	6	5	6	S	Cotton fibre expressed protein
ENOG4115IDA	6	5	6	G	PhoD-like phosphatase
ENOG4115N7E	6	5	6	O	PDZ
ENOG4115UVM	5	5	6	C	NADH:flavin oxidoreductase / NADH oxidase family
ENOG4115IHV	4	5	6	K	No apical meristem (NAM) protein
ENOG4115R8W	4	5	6	K	homeobox protein
ENOG4115TEI	4	5	6	H	pollen wall assembly
ENOG4115U20	4	5	6	K	Myb-like DNA-binding domain
ENOG4115RWV	2	5	6	P	Uncharacterised protein family (UPF0014)
ENOG4115T49	2	5	6	M	Pfam:DUF23
ENOG4115UV7	2	5	6	I	Male sterility protein
ENOG4115FUP	17	4	6	S	Family of unknown function (DUF706)
ENOG4115FYI	13	4	6	P	Stores iron in a soluble, non-toxic, readily available form. Important for iron homeostasis (By similarity)
ENOG4115WAS	8	4	6	K	HMG (high mobility group) box
ENOG4115IGT	7	4	6	O	ubiquitin-conjugating enzyme
ENOG41163ZM	7	4	6	P	Glutamate-gated receptor that probably acts as non- selective cation channel (By similarity)
ENOG4115FIC	6	4	6	I	Fatty acid hydroxylase superfamily
ENOG4115FWE	6	4	6	K	Histone-like transcription factor (CBF/NF-Y) and archaeal histone
ENOG4115JBS	6	4	6	S	PPR repeat
ENOG4115U7J	6	4	6	K	RNA polymerase I specific transcription initiation factor RRN3
ENOG4115FDU	5	4	6	T	STYKc
ENOG4115JPE	5	4	6	G	Calcineurin-like phosphoesterase
ENOG4115KPH	4	4	6	S	Protein of unknown function (DUF3537)
ENOG4115NWY	4	4	6	E	glutamine synthetase
ENOG4115R7D	4	4	6	Z	ACTIN
ENOG4115R7N	4	4	6	T	Leucine rich repeat N-terminal domain
ENOG4115RI6	3	4	6	K	Inherit from strNOG: transcription factor
ENOG4115HFX	2	4	6	O	26S proteasome non-ATPase regulatory subunit
ENOG4115UT9	0	4	6	EO	Serine carboxypeptidase
ENOG4115KEY	12	3	6	S	PPR repeat
ENOG4115NEU	9	3	6	S	PPR repeat
ENOG4115MAZ	8	3	6	S	RCD1-SRO-TAF4 (RST) plant domain
ENOG4115SAQ	8	3	6	DZ	FYVE
ENOG4115HPZ	7	3	6	T	Protein phosphatase 2A regulatory B subunit (B56 family)
ENOG4115J8B	7	3	6	S	PPR repeat
ENOG4115MUY	7	3	6	T	STYKc
ENOG4115QNT	7	3	6	S	TBC
ENOG4115TFJ	7	3	6	S	ENT
ENOG4115U1Y	7	3	6	I	Hydrolyzes glycerol-phospholipids at the terminal phosphodiesteric bond (By similarity)
ENOG4115J58	6	3	6	L	Involved in the base excision repair (BER) pathway, by catalyzing the poly(ADP-ribosyl)ation of a limited number of acceptor proteins involved in chromatin architecture and in DNA metabolism. This modification follows DNA damages and appears as an obligatory step in a detection signaling pathway leading to the reparation of DNA strand breaks (By similarity)
ENOG4115RPC	6	3	6	K	Myb-like DNA-binding domain
ENOG41163JG	6	3	6	K	REC
ENOG4115K0W	5	3	6	S	Serine incorporator (Serinc)
ENOG4115KGX	5	3	6	J	Component of the eukaryotic translation initiation factor 3 (eIF-3) complex, which is involved in protein synthesis and, together with other initiation factors, stimulates binding of mRNA and methionyl-tRNAi to the 40S ribosome (By similarity)
ENOG4115PQ9	5	3	6	T	NB-ARC domain
ENOG41163MZ	5	3	6	S	WD domain, G-beta repeat
ENOG41163XF	5	3	6	G	Sugar (and other) transporter
ENOG4115FX8	4	3	6	G	pectinesterase
ENOG4115HRF	4	3	6	K	transcription regulatory region sequence-specific DNA binding
ENOG4115JSQ	4	3	6	F	uridine kinase
ENOG4115GSY	3	3	6	S	Remorin, C-terminal region
ENOG4115I58	3	3	6	O	Zinc finger, C3HC4 type (RING finger)
ENOG4115P2V	3	3	6	P	Vacuolar cation proton exchanger
ENOG4115V31	3	3	6	T	STYKc
ENOG4115JGQ	2	3	6	S	Phosphate-induced protein 1 conserved region
ENOG4115PXG	2	3	6	AJ	Nucleolar protein
ENOG4115V6X	2	3	6	E	Class-II DAHP synthetase family
ENOG4115V74	2	3	6	T	NB-ARC domain
ENOG4115GF7	1	3	6	S	PPR repeat
ENOG4115P4Z	19	2	6	Z	DIL domain
ENOG4115PE2	18	2	6	O	Sigma-54 interaction domain
ENOG4115IBM	12	2	6	S	NA
ENOG4115GV9	10	2	6	K	Transcription factor
ENOG4115HDG	9	2	6	O	UAS
ENOG4115Q1G	9	2	6	EO	Peptidase family M1
ENOG4115GAY	8	2	6	Q	ABC transporter transmembrane region
ENOG4115H7U	8	2	6	T	STYKc
ENOG4115I1Q	8	2	6	T	S_TKc
ENOG4115J3D	8	2	6	BDL	Inherit from virNOG: sister chromatid cohesion
ENOG4115SAY	8	2	6	OT	calpain_III
ENOG4115H2R	7	2	6	Q	ABC transporter transmembrane region
ENOG4115JMC	7	2	6	O	Domain of unknown function (DUF3444)
ENOG4115Q8J	7	2	6	D	Eukaryotic translation initiation factor eIF2A
ENOG4115T80	7	2	6	T	STYKc
ENOG4115UTN	7	2	6	O	Copine
ENOG4115FMD	6	2	6	K	Regulatory photoreceptor which exists in two forms that are reversibly interconvertible by light the Pr form that absorbs maximally in the red region of the spectrum and the Pfr form that absorbs maximally in the far-red region
ENOG4115GIS	6	2	6	U	Domain of unknown function (DUF1981)
ENOG4115HBW	6	2	6	GMW	Exostosin family
ENOG4115ICJ	6	2	6	K	Zinc-finger double-stranded RNA-binding
ENOG4115JVY	6	2	6	G	X8 domain
ENOG4115NRV	6	2	6	Z	KISc
ENOG4115PJN	6	2	6	K	Transcription factor
ENOG4115UC3	6	2	6	S	PHD
ENOG4115UED	6	2	6	D	SMC_hinge
ENOG4115VED	6	2	6	K	nascent polypeptide-associated complex
ENOG4115NGZ	5	2	6	C	Breast carcinoma amplified sequence 3
ENOG4115QV1	5	2	6	A	Inherit from strNOG: tRNA-splicing endonuclease positive effector-related
ENOG4115SQT	5	2	6	Z	Domain of unknown function (DUF3490)
ENOG4115UDE	5	2	6	UY	Importin-beta N-terminal domain
ENOG4115UU6	5	2	6	G	Phosphomethylpyrimidine kinase
ENOG4115V8P	5	2	6	S	NmrA-like family
ENOG41163MJ	5	2	6	E	Aminotransferase class-V
ENOG41163VM	5	2	6	A	RNA recognition motif. (a.k.a. RRM, RBD, or RNP domain)
ENOG4115I84	4	2	6	J	eukaryotic translation initiation factor 4 gamma
ENOG4115JS4	4	2	6	C	Aldo/keto reductase family
ENOG4115NIZ	4	2	6	P	Occurs in almost all aerobically respiring organisms and serves to protect cells from the toxic effects of hydrogen peroxide
ENOG4115NTR	4	2	6	T	STYKc
ENOG4115TNN	4	2	6	J	Noc2p family
ENOG4115UAN	4	2	6	K	Transcription factor S-II (TFIIS), central domain
ENOG4115JXY	3	2	6	O	E3 Ubiquitin ligase
ENOG4115QEY	3	2	6	K	Cytosine-specific methyltransferase
ENOG4115QG1	3	2	6	O	ubiquitin carboxyl-terminal hydrolase
ENOG4115QYU	3	2	6	S	Protein of unknown function (DUF1218)
ENOG4115RJQ	3	2	6	O	MreB/Mbl protein
ENOG4115T0V	3	2	6	S	NA
ENOG4115UCF	3	2	6	C	Aldo/keto reductase family
ENOG41163ZQ	3	2	6	T	STYKc
ENOG4115FEJ	2	2	6	S	PPR repeat
ENOG4115KAM	2	2	6	G	Sugar (and other) transporter
ENOG4115M3D	2	2	6	U	SNARE-complex protein Syntaxin-18 N-terminus
ENOG4115MD0	2	2	6	Q	Retinal pigment epithelial membrane protein
ENOG4115MIH	2	2	6	O	Ring zinc finger
ENOG4115V22	2	2	6	G	Pfam:DUF894
ENOG4115VIC	2	2	6	O	Hsp20/alpha crystallin family
ENOG4115IHI	1	2	6	O	Calreticulin family
ENOG4115JCU	1	2	6	K	CPDc
ENOG4115PM0	1	2	6	C	CoA-ligase
ENOG4115R32	1	2	6	G	alpha,alpha-trehalase activity
ENOG4115RD8	1	2	6	G	Enolase, N-terminal domain
ENOG4115QG7	12	1	6	K	chromatin complex subunit
ENOG4115FYF	11	1	6	Q	Polysaccharide biosynthesis protein
ENOG4115MG7	9	1	6	U	Sec1 family
ENOG4115RUP	9	1	6	Z	Pfam:RanBPM_CRA
ENOG4115RVH	9	1	6	A	RNA recognition motif. (a.k.a. RRM, RBD, or RNP domain)
ENOG4115TWM	9	1	6	P	K+ potassium transporter
ENOG4115HEG	8	1	6	E	ATP phosphoribosyltransferase
ENOG4115M48	8	1	6	A	ZnF_C3H1
ENOG4115MXJ	8	1	6	S	Inherit from lilNOG: function DUF1296 domain containing protein, expressed
ENOG4115JB7	7	1	6	S	Pfam:DUF248
ENOG4115QJV	7	1	6	C	formate dehydrogenase
ENOG4115SZN	7	1	6	T	STYKc
ENOG4115VA8	7	1	6	S	Protein of unknown function DUF260
ENOG4115FWC	6	1	6	K	Regulator of biological processes that recruits a histone deacetylase to control gene transcription. May play a role in the entry into mitosis, negatively regulating the cell proliferation. Formation of stable complexes with geminiviridae replication-associated proteins may create a cellular environment which favors viral DNA replication (By similarity)
ENOG4115G06	6	1	6	T	STYKc
ENOG4115IE7	6	1	6	G	Pfam:DUF1969
ENOG4115IIV	6	1	6	S	WRKY
ENOG4115KDV	6	1	6	Q	cytochrome P450
ENOG4115M7A	6	1	6	S	PPR repeat
ENOG4115MAJ	6	1	6	H	biosynthesis protein
ENOG4115MRA	6	1	6	S	NPH3 family
ENOG4115X4S	6	1	6	O	Thioredoxin
ENOG4115H57	5	1	6	K	CPDc
ENOG4115HYJ	5	1	6	PQ	Respiratory burst NADPH oxidase
ENOG4115P3Y	5	1	6	J	RNB
ENOG4115PGW	5	1	6	O	Peptidase inhibitor I9
ENOG4115SIQ	5	1	6	K	staphylococcal nuclease domain-containing protein
ENOG4115UBH	5	1	6	Z	EB1-like C-terminal motif
ENOG4115UFX	5	1	6	S	finger A20 and AN1 domains-containing protein
ENOG4115ZB7	5	1	6	S	C2 domain of PTEN tumour-suppressor protein
ENOG41163QY	5	1	6	L	POLAc
ENOG4115JXX	4	1	6	S	EamA-like transporter family
ENOG4115M58	4	1	6	J	tRNA synthetases class I (C) catalytic domain
ENOG4115MJI	4	1	6	E	AMP_N
ENOG4115NU7	4	1	6	O	HECT-domain (ubiquitin-transferase)
ENOG4115NZD	4	1	6	P	auxin efflux carrier
ENOG4115PWI	4	1	6	K	POX
ENOG4115RXI	4	1	6	T	circadian rhythm
ENOG4115SJI	4	1	6	UY	Importin-beta N-terminal domain
ENOG4115FMC	3	1	6	Q	cytochrome P450
ENOG4115FTB	3	1	6	C	Mitochondrial membrane ATP synthase (F(1)F(0) ATP synthase or Complex V) produces ATP from ADP in the presence of a proton gradient across the membrane which is generated by electron transport complexes of the respiratory chain. F-type ATPases consist of two structural domains, F(1) - containing the extramembraneous catalytic core, and F(0) - containing the membrane proton channel, linked togethe…
ENOG4115GRA	3	1	6	A	KH domain
ENOG4115GV8	3	1	6	S	RNA cap guanine-N2 methyltransferase
ENOG4115IPU	3	1	6	IU	Inherit from lilNOG: Myotubularin-like phosphatase domain
ENOG4115K5N	3	1	6	O	AAA domain (Cdc48 subfamily)
ENOG4115M9N	3	1	6	J	40S ribosomal protein S10
ENOG4115PDY	3	1	6	V	MatE
ENOG4115Q7N	3	1	6	O	Ubiquitin carboxyl-terminal hydrolase
ENOG4115QR5	3	1	6	A	FtsJ-like methyltransferase
ENOG4115QUM	3	1	6	S	DNA-binding protein
ENOG4115S1U	3	1	6	S	RIC1
ENOG4115SDR	3	1	6	G	Pyruvate kinase
ENOG4115XQX	3	1	6	J	60S acidic ribosomal protein
ENOG4115GR5	2	1	6	G	Glycosyltransferase family 20
ENOG4115HYF	2	1	6	J	This protein promotes the GTP-dependent binding of aminoacyl-tRNA to the A-site of ribosomes during protein biosynthesis (By similarity)
ENOG4115PR0	2	1	6	F	GuKc
ENOG4115QCG	2	1	6	W	Bystin
ENOG4115R0D	2	1	6	AD	Pfam:DUF3351
ENOG4115RIF	2	1	6	S	Aldo/keto reductase family
ENOG4115RSM	2	1	6	O	Protein of unknown function (DUF815)
ENOG4115V3K	2	1	6	J	Ribosomal protein L4/L1 family
ENOG4115G3D	1	1	6	T	PRONE (Plant-specific Rop nucleotide exchanger)
ENOG4115GKG	1	1	6	C	Component of the cytochrome b6-f complex, which mediates electron transfer between photosystem II (PSII) and photosystem I (PSI), cyclic electron flow around PSI, and state transitions (By similarity)
ENOG4115GUE	1	1	6	C	Transketolase, C-terminal domain
ENOG4115H3Q	1	1	6	U	Protein translocase subunit
ENOG4115H9M	1	1	6	G	Sugar (and other) transporter
ENOG4115IBG	1	1	6	C	carnitine acylcarnitine carrier protein
ENOG4115IQU	1	1	6	TU	EH
ENOG4115KWT	1	1	6	A	Protein of unknown function (DUF1115)
ENOG4115MCH	1	1	6	J	DHHA1 domain
ENOG4115MFM	1	1	6	O	Protein disulfide isomerase
ENOG4115PIH	1	1	6	E	Aminotransferase class-III
ENOG4115RN3	1	1	6	L	RQC
ENOG4115T27	1	1	6	A	Pfam:DUF1605
ENOG4115W3A	1	1	6	S	dehydrin
ENOG4115W4N	1	1	6	S	Protease inhibitor/seed storage/LTP family
ENOG4115ZS8	1	1	6	T	NB-ARC domain
ENOG41163MS	1	1	6	J	GTP-binding protein TypA
ENOG4115HRW	0	1	6	O	One of the components of the core antenna complex of photosystem II. It binds chlorophyll and helps catalyze the primary light-induced photochemical processes of photosystem II (By similarity)
ENOG4115M39	0	1	6	G	Glyceraldehyde 3-phosphate dehydrogenase, C-terminal domain
ENOG4115RYV	0	1	6	E	argininosuccinate synthase
ENOG4115NJ7	10	0	6	O	DnaJ central domain
ENOG4115RKU	8	0	6	S	Zinc finger protein
ENOG4115FUE	7	0	6	O	ubiquitin fusion degradation protein 1
ENOG4115FYV	7	0	6	U	Syntaxin
ENOG4115IFN	7	0	6	S	Metallo-beta-lactamase superfamily
ENOG4115HJY	6	0	6	S	PPR repeat
ENOG4115MH2	6	0	6	S	WD domain, G-beta repeat
ENOG4115VRA	6	0	6	S	ZnF_C2HC
ENOG4116228	6	0	6	U	Protease inhibitor/seed storage/LTP family
ENOG4115FR0	5	0	6	A	RNA recognition motif. (a.k.a. RRM, RBD, or RNP domain)
ENOG4115G7A	5	0	6	G	Glycosyl hydrolases family 2
ENOG4115HEX	5	0	6	G	Fumarylacetoacetate hydrolase domain-containing protein
ENOG4115K68	5	0	6	K	defense response to bacterium
ENOG4115PDC	5	0	6	A	RNA recognition motif. (a.k.a. RRM, RBD, or RNP domain)
ENOG4115PP0	5	0	6	T	S_TKc
ENOG4115QI7	5	0	6	S	LRR
ENOG4115R9B	5	0	6	U	Inorganic H+ pyrophosphatase
ENOG4115RM0	5	0	6	P	E1-E2 ATPase
ENOG4115VK7	5	0	6	S	Pollen proteins Ole e I like
ENOG4115H3V	4	0	6	Q	Alcohol dehydrogenase GroES-like domain
ENOG4115PNF	4	0	6	J	EFG_IV
ENOG4115RVV	4	0	6	T	STYKc
ENOG4115WR7	4	0	6	J	60S ribosomal protein
ENOG411619A	4	0	6	J	Ribosomal L40e family
ENOG4115I0S	3	0	6	S	IG_FLMN
ENOG4115KE7	3	0	6	S	Domain of unknown function (DUF1726)
ENOG4115MHC	3	0	6	T	STYKc
ENOG4115MHJ	3	0	6	T	NB-ARC domain
ENOG4115R0H	3	0	6	S	NA
ENOG4115WBW	3	0	6	J	ribosomal protein
ENOG4115GFR	2	0	6	S	PPR repeat
ENOG4115K64	2	0	6	S	PPR repeat
ENOG4115MFK	2	0	6	Z	CH
ENOG4115MXB	2	0	6	D	Cell division control protein 2
ENOG4115NX9	2	0	6	O	Ubiquitin elongating factor core
ENOG4115QGS	2	0	6	T	STYKc
ENOG4115QHZ	2	0	6	C	Fumarase C C-terminus
ENOG4115TS3	2	0	6	E	Transmembrane amino acid transporter protein
ENOG4115UHX	2	0	6	S	NA
ENOG4116184	2	0	6	S	zinc knuckle family protein
ENOG41161KD	2	0	6	L	Inherit from KOG: Retrotransposon protein
ENOG4115G6A	1	0	6	O	DnaJ central domain
ENOG4115IU2	1	0	6	K	Homeodomain protein JUBEL1
ENOG4115JJ5	1	0	6	T	Protein tyrosine kinase
ENOG4115KFY	1	0	6	C	dihydrolipoyl dehydrogenase
ENOG4115TAF	1	0	6	J	Domain of unknown function (DUF1785)
ENOG4115WED	1	0	6	K	RNA recognition motif. (a.k.a. RRM, RBD, or RNP domain)
ENOG411615S	1	0	6	O	Cellulose synthase
ENOG41161R1	1	0	6	S	NA
ENOG41163AX	1	0	6	O	Photosystem II protein
ENOG411641T	1	0	6	P	E1-E2 ATPase
ENOG4116460	1	0	6	F	carboxyl- or carbamoyltransferase activity
ENOG4115JBV	0	0	6	O	Peptidase C13 family
ENOG4115URP	0	0	6	T	Legume lectin domain
ENOG4115Z42	0	0	6	S	Protein of unknown function (DUF810)
ENOG4115ZZF	0	0	6	L	Zinc knuckle
ENOG41163D7	0	0	6	S	Retrotransposon protein
ENOG4115FSV	13	25	5	G	Galactinol synthase 3
ENOG4115U5R	9	22	5	T	Pfam:efhand
ENOG4115PCF	9	21	5	S	Domain of unknown function DUF221
ENOG4115P72	1	21	5	G	Triose-phosphate Transporter family
ENOG4115GZQ	25	18	5	S	PPR repeat
ENOG4115JF6	13	18	5	I	AMP-binding enzyme
ENOG4115R1G	10	18	5	C	NADH:flavin oxidoreductase / NADH oxidase family
ENOG4115MZQ	5	17	5	A	Ribonuclease T2 family
ENOG4115U0Y	3	17	5	E	GMC oxidoreductase
ENOG4115FMY	2	17	5	S	Senescence-associated protein
ENOG4115Q6G	8	16	5	Q	cytochrome P450
ENOG411612D	0	16	5	T	STYKc
ENOG4115KNH	2	15	5	I	3-ketoacyl-CoA synthase
ENOG41163DD	20	14	5	S	Retrotransposon protein
ENOG4115VXW	13	14	5	B	Core component of nucleosome. Nucleosomes wrap and compact DNA into chromatin, limiting DNA accessibility to the cellular machineries which require DNA as a template. Histones thereby play a central role in transcription regulation, DNA repair, DNA replication and chromosomal stability. DNA accessibility is regulated via a complex set of post-translational modifications of histones, also called h…
ENOG4115HUU	4	14	5	T	Leucine rich repeat N-terminal domain
ENOG4115T3P	16	13	5	G	PhoD-like phosphatase
ENOG4115JVP	9	13	5	O	RING
ENOG4115JZM	9	13	5	CG	UDP-glucoronosyl and UDP-glucosyl transferase
ENOG4115JBU	5	13	5	E	GMC oxidoreductase
ENOG4115NM1	5	13	5	Q	Flavin-binding monooxygenase-like
ENOG4115NEZ	4	13	5	P	Glutamate-gated receptor that probably acts as non- selective cation channel (By similarity)
ENOG4115R4Q	2	13	5	T	Leucine rich repeat N-terminal domain
ENOG4115GPS	1	12	5	S	Terpene synthase
ENOG4115IKA	9	11	5	GQ	Oxidoreductase family, C-terminal alpha/beta domain
ENOG4115MYH	9	11	5	G	Glycosyl hydrolase family 1
ENOG4115PG8	6	11	5	T	STYKc
ENOG4115T35	5	11	5	T	calcium-dependent protein kinase
ENOG41160QJ	4	11	5	T	NB-ARC domain
ENOG4115U0Z	0	11	5	P	Metal transporter
ENOG4115VR0	0	11	5	S	Dirigent-like protein
ENOG4115RX5	23	10	5	G	DPBB_1
ENOG41163TM	21	10	5	S	Zinc finger C-x8-C-x5-C-x3-H type (and similar)
ENOG4115KA2	8	10	5	O	Seven in absentia protein family
ENOG4115KYB	4	10	5	E	Arogenate dehydrogenase
ENOG4115FIW	1	10	5	G	Cellulose synthase
ENOG4115UDK	1	10	5	Q	Multicopper oxidase
ENOG4115JNE	19	9	5	K	NAC domain transcription factor
ENOG4115JZ9	16	9	5	Q	monooxygenase activity
ENOG4115T83	14	9	5	G	Xyloglucan endo-transglycosylase (XET) C-terminus
ENOG4115RBT	6	9	5	O	Inherit from strNOG: Basic 7S
ENOG4115K6P	0	9	5	T	Leucine rich repeat N-terminal domain
ENOG4115KYM	22	8	5	V	FAD-binding and arabino-lactone oxidase domains containing protein
ENOG4115GER	11	8	5	O	Calcineurin-like phosphoesterase
ENOG4115H0U	9	8	5	Q	Dehydrogenase
ENOG4115N84	9	8	5	T	Mitogen activated protein kinase
ENOG4115WCA	6	8	5	T	Universal stress protein
ENOG4115PZP	5	8	5	K	ZnF_C2H2
ENOG4115GJT	4	8	5	Q	2OG-Fe(II) oxygenase superfamily
ENOG41163KX	4	8	5	T	serine threonine-protein phosphatase
ENOG4115FQS	3	8	5	O	UvrB/uvrC motif
ENOG4115PXZ	3	8	5	O	Glutathione S-transferase
ENOG4115HXF	1	8	5	T	STYKc
ENOG4115JX2	7	7	5	T	Protein tyrosine kinase
ENOG4115JXA	7	7	5	S	Tetratricopeptide repeat
ENOG4115MD4	6	7	5	G	Xyloglucan endo-transglycosylase (XET) C-terminus
ENOG4115VKF	6	7	5	S	Protein of unknown function DUF260
ENOG4115KF7	5	7	5	G	Fascin domain
ENOG4115JBQ	3	7	5	E	transporter
ENOG4115JRI	3	7	5	E	Amino acid permease
ENOG41161FZ	1	7	5	S	early nodulin
ENOG4115GT7	14	6	5	S	thaumatin-like protein
ENOG4115HUC	10	6	5	P	E1-E2 ATPase
ENOG4115GAU	9	6	5	G	Pyruvate kinase
ENOG4115NJ0	6	6	5	Q	2OG-Fe(II) oxygenase superfamily
ENOG4115UDA	6	6	5	F	Inosine-uridine preferring nucleoside hydrolase
ENOG4115HHD	5	6	5	K	PHD finger protein
ENOG4115RGX	5	6	5	K	WRKY transcription factor
ENOG4115WYN	5	6	5	S	Protein of unknown function (DUF581)
ENOG4115HY3	4	6	5	I	GDSL-like Lipase/Acylhydrolase
ENOG4115SDU	0	6	5	G	Peroxidase
ENOG4115U6C	0	6	5	G	Glycosyl hydrolases family 17
ENOG4115II8	9	5	5	T	S_TKc
ENOG4115X8B	9	5	5	S	Protein of unknown function (DUF1313)
ENOG4115G8D	8	5	5	G	Phosphoesterase family
ENOG4115PBN	8	5	5	K	inducer of CBF expression 2
ENOG4115UMH	7	5	5	T	Leucine rich repeat N-terminal domain
ENOG4115IW1	5	5	5	S	GDP-fucose protein O-fucosyltransferase
ENOG4115MZE	5	5	5	S	Fusaric acid resistance protein family
ENOG4115Q3B	4	5	5	K	FHA
ENOG4115R4F	4	5	5	G	Aldose 1-epimerase
ENOG4115UQX	4	5	5	S	Pfam:DUF248
ENOG4115TPU	3	5	5	I	AMP-binding enzyme family protein, expressed
ENOG4115NGY	2	5	5	Q	Multicopper oxidase
ENOG4115T6N	2	5	5	S	Triose-phosphate Transporter family
ENOG4115S6T	1	5	5	K	Myb-like DNA-binding domain
ENOG4115U26	0	5	5	T	cbl-interacting protein kinase
ENOG4115TAS	11	4	5	T	Rhodopsin-like GPCR transmembrane domain
ENOG4115QH4	9	4	5	O	Peptidase inhibitor I9
ENOG4115QWU	9	4	5	E	cysteine synthase
ENOG4115JVV	8	4	5	K	mTERF
ENOG41160CW	8	4	5	T	NB-ARC domain
ENOG4115PKI	7	4	5	S	RNA recognition motif. (a.k.a. RRM, RBD, or RNP domain)
ENOG4115FM4	6	4	5	S	Pfam:DUF88
ENOG4115IFU	6	4	5	U	ras-related protein
ENOG4115S1S	5	4	5	T	ArfGap
ENOG411635K	5	4	5	S	Protein of unknown function (DUF 659)
ENOG4115H28	4	4	5	G	Domain of unknown function (DUF3357)
ENOG4115NUG	4	4	5	S	PPR repeat
ENOG4115PY4	4	4	5	K	CW-type Zinc Finger
ENOG4115QB4	4	4	5	S	GDP-fucose protein O-fucosyltransferase
ENOG4115RQF	4	4	5	S	Tub family
ENOG4115X7I	4	4	5	S	Inherit from strNOG: lipid transfer-like protein
ENOG4115GC0	3	4	5	S	Nodulin-like
ENOG4115MM7	3	4	5	O	VWA domain containing CoxE-like protein
ENOG4115NKD	3	4	5	U	Adaptor complexes medium subunit family
ENOG4115P7S	3	4	5	S	Protein of unknown function DUF260
ENOG4115SJA	3	4	5	K	Transcription factor
ENOG4115H2V	2	4	5	S	PPR repeat
ENOG4115MJZ	2	4	5	T	Leucine rich repeat N-terminal domain
ENOG4115S9Q	2	4	5	A	ATP-dependent RNA helicase involved in 40S ribosomal subunit biogenesis. Required for the processing and cleavage of 35S pre-rRNA at sites A0, A1, and A2, leading to mature 18S rRNA (By similarity)
ENOG4115SFN	2	4	5	O	ATPase family AAA domain-containing protein
ENOG4115FTY	1	4	5	S	alpha/beta hydrolase fold
ENOG4115Q2S	1	4	5	S	PPR repeat
ENOG4115ZGA	14	3	5	L	Retrotransposon protein
ENOG4115MUI	12	3	5	V	MatE
ENOG4115JYZ	9	3	5	F	Provides the precursors necessary for DNA synthesis. Catalyzes the biosynthesis of deoxyribonucleotides from the corresponding ribonucleotides (By similarity)
ENOG4115V0N	9	3	5	S	PPR repeat
ENOG4115HCV	8	3	5	O	FKBP-type peptidyl-prolyl cis-trans isomerase
ENOG4115ND7	8	3	5	A	RINGv
ENOG4115P6D	8	3	5	U	25.3 kDa vesicle transport
ENOG4115RKT	8	3	5	K	Inherit from KOG: Transcription factor
ENOG4115S2T	8	3	5	T	STYKc
ENOG4115UIK	8	3	5	K	ZnF_GATA
ENOG4116422	8	3	5	S	Kinesin-associated protein (KAP)
ENOG4115H31	7	3	5	K	Transcription initiation factor IIF, beta subunit
ENOG4115HUR	7	3	5	G	Galactosyltransferase
ENOG4115RFF	7	3	5	P	ZIP Zinc transporter
ENOG4115UIW	7	3	5	G	Sugar (and other) transporter
ENOG4115FJB	6	3	5	U	TLC
ENOG4115R12	6	3	5	D	BTB/POZ domain
ENOG4115R9G	6	3	5	O	ubiquitin-conjugating enzyme
ENOG4115M4E	5	3	5	K	Myb-like DNA-binding domain
ENOG4115N6G	5	3	5	G	Glycosyl hydrolase family 3 N terminal domain
ENOG4115NGJ	5	3	5	S	FBOX
ENOG4115QSR	5	3	5	S	Protein of unknown function (DUF1191)
ENOG4115QVV	5	3	5	I	AMP-binding enzyme
ENOG4115SAE	5	3	5	M	Pectinacetylesterase
ENOG4115SHM	5	3	5	K	Transcription factor DP
ENOG411600V	5	3	5	L	retrotransposon
ENOG4115FRV	4	3	5	O	Proteasome/cyclosome repeat
ENOG4115H97	4	3	5	O	Zinc finger, C3HC4 type (RING finger)
ENOG4115NC7	4	3	5	J	Component of the eukaryotic translation initiation factor 3 (eIF-3) complex, which is involved in protein synthesis and, together with other initiation factors, stimulates binding of mRNA and methionyl-tRNAi to the 40S ribosome (By similarity)
ENOG4115R7U	4	3	5	C	Aldehyde dehydrogenase
ENOG4115H4S	3	3	5	S	Expressed protein
ENOG4115I9T	3	3	5	Q	Flavin-binding monooxygenase-like
ENOG4115MB7	3	3	5	E	Shikimate dehydrogenase substrate binding domain
ENOG4115MD7	3	3	5	F	aldehyde oxidase
ENOG4115QA1	3	3	5	S	WD domain, G-beta repeat
ENOG4115RVK	3	3	5	K	CPDc
ENOG4115RXH	3	3	5	T	receptor-like protein kinase
ENOG4115UMN	3	3	5	S	PPR repeat
ENOG4116018	3	3	5	G	Hexokinase
ENOG4115G54	2	3	5	PQ	Ferric reductase like transmembrane component
ENOG4115K01	2	3	5	T	regulatory subunit A
ENOG4115QX1	2	3	5	S	Pfam:DUF248
ENOG4115S78	2	3	5	O	TIP49 C-terminus
ENOG4115VC1	2	3	5	S	Dirigent-like protein
ENOG4115M8J	1	3	5	K	mTERF
ENOG4115JH2	0	3	5	T	NPH3 family
ENOG4115R6F	14	2	5	Z	DIL domain
ENOG411614I	13	2	5	T	RHO protein GDP dissociation inhibitor
ENOG4115URH	11	2	5	S	Glycosyl transferases group 1
ENOG4115IA3	10	2	5	T	protein serine/threonine phosphatase activity
ENOG4115PK1	10	2	5	S	IQ calmodulin-binding motif
ENOG4115I6P	9	2	5	S	Ankyrin repeat
ENOG4115IF6	9	2	5	U	RAB
ENOG4115G7G	8	2	5	EO	Serine carboxypeptidase
ENOG4115M3R	8	2	5	I	Fatty acid desaturase
ENOG4115WGF	8	2	5	O	Heat shock protein
ENOG41163Y8	8	2	5	K	Histone acetylation protein
ENOG4115HGT	7	2	5	S	Secretory pathway protein Sec39
ENOG4115M4K	7	2	5	C	Biotin_carb_C
ENOG4115N29	7	2	5	D	Inherit from strNOG: MATH domain
ENOG4115N92	7	2	5	J	RNA 2'-phosphotransferase, Tpt1 / KptA family
ENOG4115R1J	7	2	5	P	Inherit from strNOG: phosphoglycolate
ENOG4115S3V	7	2	5	I	Cytidylyltransferase
ENOG4115SB6	7	2	5	H	Tetrahydrofolate dehydrogenase/cyclohydrolase, catalytic domain
ENOG4115SEC	7	2	5	OU	Endoplasmic Reticulum Oxidoreductin 1 (ERO1)
ENOG4115TCC	7	2	5	O	RING
ENOG4115FG2	6	2	5	S	Pfam:Nse4
ENOG4115GQH	6	2	5	C	Mitochondrial carrier protein
ENOG4115JKE	6	2	5	T	STYKc
ENOG4115JN0	6	2	5	A	S1 RNA binding domain
ENOG4115KQ9	6	2	5	U	MSP (Major sperm protein) domain
ENOG4115M1H	6	2	5	Q	KR domain
ENOG4115N80	6	2	5	S	Inherit from lilNOG: expressed protein
ENOG4115PBW	6	2	5	Z	KISc
ENOG4115PG1	6	2	5	T	Nuclear transport factor 2 (NTF2) domain
ENOG4115PPT	6	2	5	O	Inherit from lilNOG: zinc finger, C3HC4 type, domain containing protein, expressed
ENOG4115PYY	6	2	5	S	Uncharacterised protein family (UPF0183)
ENOG4115TD6	6	2	5	G	Glycosyl hydrolases family 17
ENOG4115G94	5	2	5	O	Removes the N-terminal methionine from nascent proteins (By similarity)
ENOG4115GST	5	2	5	S	Double-stranded RNA binding motif
ENOG4115IQ6	5	2	5	S	WD domain, G-beta repeat
ENOG4115QK6	5	2	5	T	His Kinase A (phospho-acceptor) domain
ENOG4115RCS	5	2	5	O	Glutathione S-transferase, N-terminal domain
ENOG4115TEP	5	2	5	T	Leucine rich repeat N-terminal domain
ENOG4115TTS	5	2	5	U	Pfam:DUF3434
ENOG4116463	5	2	5	Q	Flavin containing amine oxidoreductase
ENOG4115HTN	4	2	5	C	Aldehyde dehydrogenase family
ENOG4115I3S	4	2	5	C	V-type ATPase 116kDa subunit family
ENOG4115J7I	4	2	5	S	ABC1 family
ENOG4115JC7	4	2	5	E	asparagine synthetase
ENOG4115JCS	4	2	5	K	WRKY
ENOG4115JER	4	2	5	TZ	FH2
ENOG4115MND	4	2	5	C	Mitochondrial carrier protein
ENOG4115NR0	4	2	5	I	AMP-binding enzyme
ENOG4115Q4M	4	2	5	T	calcineurin B-like protein
ENOG4115QWD	4	2	5	J	Putative tRNA binding domain
ENOG4115U7S	4	2	5	O	PA domain
ENOG4115V39	4	2	5	G	Glycosyl transferase family 8
ENOG4115WRN	4	2	5	T	histidine-containing phosphotransfer protein
ENOG4115I1U	3	2	5	J	ribosomal protein
ENOG4115JY8	3	2	5	Q	ABC transporter transmembrane region
ENOG4115KVN	3	2	5	L	Pfam:DUF699
ENOG4115M8W	3	2	5	T	Leucine rich repeat N-terminal domain
ENOG4115NIW	3	2	5	C	Cytochrome C1 family
ENOG4115QPG	3	2	5	H	UbiA prenyltransferase family
ENOG4115RIA	3	2	5	P	56kDa selenium binding protein (SBP56)
ENOG4115RZQ	3	2	5	O	TPR
ENOG4115UV2	3	2	5	O	MIT
ENOG4115W1S	3	2	5	J	40S ribosomal protein
ENOG4116454	3	2	5	L	NUDIX domain
ENOG4115G88	2	2	5	T	mitogen-activated protein kinase
ENOG4115GFG	2	2	5	T	NB-ARC domain
ENOG4115GPH	2	2	5	F	ENTH domain
ENOG4115HIU	2	2	5	I	acidPPc
ENOG4115IC9	2	2	5	J	WHEP-TRS
ENOG4115IYN	2	2	5	S	Alliinase EGF-like domain
ENOG4115N40	2	2	5	C	Dehydrogenase E1 component
ENOG4115NJC	2	2	5	O	Tetratricopeptide repeat
ENOG4115RDS	2	2	5	L	CDT1
ENOG4115UEM	2	2	5	T	NB-ARC domain
ENOG4115UES	2	2	5	S	Protein of unknown function (DUF1421)
ENOG4115ZPA	2	2	5	T	NB-ARC domain
ENOG4115GGS	1	2	5	T	STYKc
ENOG4115W9C	1	2	5	K	HLH
ENOG4115X6W	1	2	5	O	RING
ENOG4115TV4	16	1	5	M	Mycolic acid cyclopropane synthetase
ENOG4115IE2	14	1	5	K	Basic region leucine zipper
ENOG4115G48	11	1	5	Z	MYSc
ENOG4115JYP	11	1	5	G	Carbohydrate binding domain
ENOG4115VG0	10	1	5	B	Histone H2A
ENOG4115H4R	9	1	5	A	Poly(A) polymerase predicted RNA binding domain
ENOG4115IZ4	9	1	5	S	Pfam:hATC
ENOG4115GPY	8	1	5	S	PPR repeat
ENOG4115N26	8	1	5	D	PPR repeat
ENOG4115N71	8	1	5	S	Pfam:Di19
ENOG4115QM7	8	1	5	T	C2 domain of PTEN tumour-suppressor protein
ENOG4115PG3	7	1	5	S	PPR repeat
ENOG4115QYG	7	1	5	T	Ubox
ENOG4115TF0	7	1	5	I	Acyltransferase
ENOG4115GGG	6	1	5	S	PPR repeat
ENOG4115HAY	6	1	5	K	Inherit from strNOG: RNA recognition
ENOG4115HBZ	6	1	5	K	SANT
ENOG4115HKZ	6	1	5	S	WD domain, G-beta repeat
ENOG4115ICX	6	1	5	DT	Ferrous iron transport protein B
ENOG4115K0A	6	1	5	H	Mycolic acid cyclopropane synthetase
ENOG4115K0X	6	1	5	S	Possible lysine decarboxylase
ENOG4115M35	6	1	5	T	PP2C_SIG
ENOG4115P03	6	1	5	P	Cyclic nucleotide-binding domain
ENOG4115P2S	6	1	5	Q	ABC-2 type transporter
ENOG4115SYM	6	1	5	O	TATA-binding protein interacting (TIP20)
ENOG4115T7P	6	1	5	S	Protein of unknown function (DUF1005)
ENOG4115T7W	6	1	5	M	1,3-beta-glucan synthase component
ENOG4115UEV	6	1	5	S	Inherit from lilNOG: F-box protein
ENOG4115VJV	6	1	5	S	PLAC8 family
ENOG4115X66	6	1	5	A	Glycine-rich RNA-binding protein
ENOG4116404	6	1	5	L	Smr domain
ENOG4115FIK	5	1	5	S	Protein of unknown function (DUF1399)
ENOG4115FPA	5	1	5	G	Strictosidine synthase
ENOG4115FWR	5	1	5	T	Zinc finger, ZZ type
ENOG4115H60	5	1	5	U	vesicle-associated membrane protein
ENOG4115IX6	5	1	5	A	RNA recognition motif. (a.k.a. RRM, RBD, or RNP domain)
ENOG4115J3V	5	1	5	O	GRAN
ENOG4115JC4	5	1	5	G	pfkB family carbohydrate kinase
ENOG4115K4H	5	1	5	G	Nucleotide-sugar transporter
ENOG4115KQU	5	1	5	T	LysM domain
ENOG4115M3Y	5	1	5	K	Homeobox domain
ENOG4115MH7	5	1	5	G	Alpha-amylase C-terminal beta-sheet domain
ENOG4115MQC	5	1	5	O	DnaJ domain
ENOG4115FMG	4	1	5	O	Redoxin
ENOG4115FV5	4	1	5	C	NADH dehydrogenase subunit 7
ENOG4115G8Y	4	1	5	A	RNA recognition motif. (a.k.a. RRM, RBD, or RNP domain)
ENOG4115GS0	4	1	5	S	THN
ENOG4115HYQ	4	1	5	T	Protein tyrosine kinase
ENOG4115IQJ	4	1	5	S	CCT motif
ENOG4115J78	4	1	5	J	Component of the eukaryotic translation initiation factor 3 (eIF-3) complex, which is involved in protein synthesis and, together with other initiation factors, stimulates binding of mRNA and methionyl-tRNAi to the 40S ribosome (By similarity)
ENOG4115J8I	4	1	5	D	Cell division protein ftsZ
ENOG4115JDA	4	1	5	I	Putative lysophospholipase
ENOG4115JR5	4	1	5	J	Amidase
ENOG4115KS6	4	1	5	U	PGAP1-like protein
ENOG4115KTK	4	1	5	G	Pyruvate phosphate dikinase, PEP/pyruvate binding domain
ENOG4115KW3	4	1	5	Q	Cytochrome P450
ENOG4115MP2	4	1	5	S	Protein of unknown function (DUF3531)
ENOG4115NB3	4	1	5	IU	DDHD
ENOG4115PM6	4	1	5	S	Pfam:DUF803
ENOG4115Q2B	4	1	5	AK	RNA-metabolising metallo-beta-lactamase
ENOG4115QXN	4	1	5	S	Hereditary spastic paraplegia protein strumpellin
ENOG4115RBA	4	1	5	O	Ulp1 protease family, C-terminal catalytic domain
ENOG4115S81	4	1	5	O	Peptidyl-prolyl cis-trans isomerase
ENOG4115SKC	4	1	5	S	NA
ENOG4115SV7	4	1	5	K	RNA polymerase II transcription factor SIII (Elongin) subunit A
ENOG4115U6H	4	1	5	MOT	SEL1
ENOG4115UT3	4	1	5	S	C2 domain
ENOG4115FGQ	3	1	5	AJ	Nucleolar protein
ENOG4115FVR	3	1	5	M	1,3-beta-glucan synthase component
ENOG4115GKA	3	1	5	I	fatty acid beta-oxidation multifunctional protein
ENOG4115GPE	3	1	5	A	WD domain, G-beta repeat
ENOG4115GSJ	3	1	5	E	Cys/Met metabolism PLP-dependent enzyme
ENOG4115H38	3	1	5	O	Oligosaccharyltransferase 48 kDa subunit beta
ENOG4115HG5	3	1	5	H	HI0933-like protein
ENOG4115HJX	3	1	5	T	S_TKc
ENOG4115HZ3	3	1	5	S	WD domain, G-beta repeat
ENOG4115IDH	3	1	5	P	Sulfate transporter family
ENOG4115IU9	3	1	5	T	MA3
ENOG4115IXZ	3	1	5	S	Protein of unknown function (DUF1620)
ENOG4115JIZ	3	1	5	J	Component of the protein complex eIF4F, which is involved in the recognition of the mRNA cap, ATP-dependent unwinding of 5'-terminal secondary structure and recruitment of mRNA to the ribosome. Recognizes and binds the 7-methylguanosine- containing mRNA cap during an early step in the initiation of protein synthesis and facilitates ribosome binding by inducing the unwinding of the mRNAs secondary…
ENOG4115MQV	3	1	5	A	Fip1 motif
ENOG4115MWN	3	1	5	S	FBOX
ENOG4115MXW	3	1	5	T	RhoGAP domain
ENOG4115NXE	3	1	5	G	Galactosyltransferase
ENOG4115PT2	3	1	5	S	Leucine carboxyl methyltransferase
ENOG4115Q73	3	1	5	I	CRAL/TRIO, N-terminal domain
ENOG4115QE0	3	1	5	A	KH domain
ENOG4115QHB	3	1	5	U	Coatomer WD associated region
ENOG4115RYK	3	1	5	D	Cid1 family poly A polymerase
ENOG4115TVM	3	1	5	T	Ethylene receptor
ENOG4115U6U	3	1	5	T	Inherit from lilNOG: calcineurin
ENOG4115UKW	3	1	5	L	Endonuclease V
ENOG4115VM7	3	1	5	J	40S ribosomal protein
ENOG41161HM	3	1	5	A	RNA recognition motif. (a.k.a. RRM, RBD, or RNP domain)
ENOG4115FHN	2	1	5	Z	Functions as ATP-binding component of the Arp2 3 complex which is involved in regulation of actin polymerization and together with an activating nucleation-promoting factor (NPF) mediates the formation of branched actin networks. Seems to contact the pointed end of the daughter actin filament. Regulates the directionality of cell expansion by regulating the actin organization, and thus the microt…
ENOG4115FPF	2	1	5	F	CPSase_L_D3
ENOG4115FU4	2	1	5	MTVW	Leishmanolysin
ENOG4115GI8	2	1	5	U	B2-adapt-app_C
ENOG4115HIJ	2	1	5	G	Dak1 domain
ENOG4115IGY	2	1	5	O	Ubiquitin-conjugating enzyme
ENOG4115J53	2	1	5	J	Glutaminyl-tRNA synthetase, non-specific RNA binding region part 1
ENOG4115JSB	2	1	5	A	Prp19/Pso4-like
ENOG4115JVF	2	1	5	A	Pfam:dsRNA_bind
ENOG4115JXD	2	1	5	T	Phosphatidylinositol 3- and 4-kinase
ENOG4115K5F	2	1	5	S	Tic22-like family
ENOG4115M11	2	1	5	G	Beta galactosidase small chain
ENOG4115M5B	2	1	5	T	Leucine Rich Repeat
ENOG4115MP6	2	1	5	A	zinc finger CCCH domain-containing protein
ENOG4115N1A	2	1	5	H	Bifunctional enzyme. Involved in de novo dTMP biosynthesis. Key enzyme in folate metabolism (By similarity)
ENOG4115NI9	2	1	5	O	Thioredoxin
ENOG4115NXY	2	1	5	C	Aldehyde dehydrogenase family
ENOG4115NYZ	2	1	5	S	Ankyrin repeat
ENOG4115P0M	2	1	5	S	Methyltransferase domain
ENOG4115P7M	2	1	5	J	Component of the eukaryotic translation initiation factor 3 (eIF-3) complex, which is involved in protein synthesis and, together with other initiation factors, stimulates binding of mRNA and methionyl-tRNAi to the 40S ribosome (By similarity)
ENOG4115PMP	2	1	5	L	BRCA1 C Terminus (BRCT) domain
ENOG4115QJ1	2	1	5	E	Mandelate racemase / muconate lactonizing enzyme, C-terminal domain
ENOG4115SNS	2	1	5	U	Pep3/Vps18/deep orange family
ENOG4115VDR	2	1	5	A	Zinc knuckle
ENOG4115VWP	2	1	5	T	Pleckstrin homology domain-containing protein
ENOG41163Q9	2	1	5	K	Transcription factor IIA, alpha/beta subunit
ENOG4115FPZ	1	1	5	S	Protein of unknown function N-terminal domain (DUF2450)
ENOG4115FUH	1	1	5	D	S_TKc
ENOG4115GXH	1	1	5	L	DNA polymerase
ENOG4115I53	1	1	5	T	STYKc
ENOG4115I7R	1	1	5	G	Phosphoglucomutase/phosphomannomutase, C-terminal domain
ENOG4115I8R	1	1	5	S	NA
ENOG4115J0R	1	1	5	J	Allows the formation of correctly charged Gln-tRNA(Gln) through the transamidation of misacylated Glu-tRNA(Gln) in chloroplasts and mitochondria. The reaction takes place in the presence of glutamine and ATP through an activated gamma-phospho- Glu-tRNA(Gln) (By similarity)
ENOG4115J3K	1	1	5	U	Sec8 exocyst complex component specific domain
ENOG4115JJW	1	1	5	T	ArfGap
ENOG4115JM3	1	1	5	T	Leucine rich repeat N-terminal domain
ENOG4115JSZ	1	1	5	U	Signal-recognition-particle assembly has a crucial role in targeting secretory proteins to the rough endoplasmic reticulum membrane (By similarity)
ENOG4115JY5	1	1	5	U	Snf7
ENOG4115KC7	1	1	5	T	Protein kinase domain
ENOG4115KD9	1	1	5	P	Pfam:Alum_res
ENOG4115KGW	1	1	5	S	Protein of unknown function (DUF1682)
ENOG4115KJW	1	1	5	T	PB1
ENOG4115M8D	1	1	5	T	TRAM domain
ENOG4115MQ1	1	1	5	O	Prenyltransferase and squalene oxidase repeat
ENOG4115NW1	1	1	5	O	Prenylcysteine lyase
ENOG4115PSN	1	1	5	E	cDNA clone J023027A08, full insert sequence
ENOG4115PTS	1	1	5	T	Guanine nucleotide-binding proteins (G proteins) are involved as a modulator or transducer in various transmembrane signaling systems. The beta and gamma chains are required for the GTPase activity, for replacement of GDP by GTP, and for G protein- effector interaction
ENOG4115RR3	1	1	5	U	Sec23/Sec24 beta-sandwich domain
ENOG4115SGI	1	1	5	S	GPI transamidase subunit PIG-U
ENOG4115SRD	1	1	5	KOT	Protein arginine N-methyltransferase
ENOG4115TJY	1	1	5	M	Mechanosensitive ion channel
ENOG4115VFI	1	1	5	MO	GPI-GlcNAc transferase complex, PIG-H component
ENOG4116069	1	1	5	T	STYKc
ENOG411612T	1	1	5	J	Ribosomal protein L13
ENOG41163BH	1	1	5	K	REC
ENOG4115H6R	0	1	5	Q	KR domain
ENOG4115KN7	0	1	5	G	Gp_dh_N
ENOG4115U13	0	1	5	S	Pyridine nucleotide-disulphide oxidoreductase
ENOG4115JZ2	13	0	5	T	Phosphatidylinositol-4-phosphate 5-Kinase
ENOG4115Z1C	12	0	5	S	Endonuclease/Exonuclease/phosphatase family
ENOG4115RM1	11	0	5	G	Galactose binding lectin domain
ENOG4115HPN	10	0	5	D	Inherit from strNOG: trafficking protein particle complex subunit 8-like
ENOG4115GG6	9	0	5	O	Peptidase family M28
ENOG4115IGB	9	0	5	T	S_TKc
ENOG4115PDR	8	0	5	O	The proteasome is a multicatalytic proteinase complex which is characterized by its ability to cleave peptides with Arg, Phe, Tyr, Leu, and Glu adjacent to the leaving group at neutral or slightly basic pH. The proteasome has an ATP-dependent proteolytic activity (By similarity)
ENOG4115MZ9	7	0	5	J	Zinc finger found in FPG and IleRS
ENOG4115QB2	7	0	5	G	Non-lysosomal glucosylceramidase that catalyzes the conversion of glucosylceramide to free glucose and ceramide (By similarity)
ENOG4115HN7	6	0	5	BK	PostSET
ENOG4115J0K	6	0	5	S	Lactamase_B
ENOG4115J20	6	0	5	S	No apical meristem (NAM) protein
ENOG4115NSM	6	0	5	S	WD domain, G-beta repeat
ENOG4115PD5	6	0	5	K	Transcription initiation factor TFIID component TAF4 family
ENOG4115T2H	6	0	5	O	T-complex protein 1 subunit
ENOG4115FSX	5	0	5	C	2Fe-2S iron-sulfur cluster binding domain
ENOG4115FWM	5	0	5	L	Nucleosome chromatin assembly
ENOG4115HPM	5	0	5	S	WD domain, G-beta repeat
ENOG4115I0C	5	0	5	E	Aminotransferase class I and II
ENOG4115J9K	5	0	5	K	ZnF_C2H2
ENOG4115K8P	5	0	5	O	Cyclophilin type peptidyl-prolyl cis-trans isomerase/CLD
ENOG4115QS2	5	0	5	Z	KISc
ENOG4115RS3	5	0	5	T	STYKc
ENOG4115G20	4	0	5	H	CobW_C
ENOG4115H5R	4	0	5	U	Autophagy-related protein 13
ENOG4115HCQ	4	0	5	L	DNA clamp loader activity
ENOG4115KBW	4	0	5	E	Protein of unknown function (DUF2817)
ENOG4115KGT	4	0	5	T	STYKc
ENOG4115KPC	4	0	5	O	Peroxisome biogenesis factor 1, N-terminal
ENOG4115MY4	4	0	5	Q	histone H3-K4 methylation
ENOG4115N2V	4	0	5	P	E1-E2 ATPase
ENOG4115N3T	4	0	5	S	Demethylates proteins that have been reversibly carboxymethylated (By similarity)
ENOG4115QC6	4	0	5	A	HA2
ENOG4115RZW	4	0	5	O	AAA domain (Cdc48 subfamily)
ENOG4115TGD	4	0	5	Q	ABC transporter transmembrane region 2
ENOG4115UA6	4	0	5	CH	FAD binding domain
ENOG4115FF6	3	0	5	P	Cation transporting ATPase, C-terminus
ENOG4115H35	3	0	5	J	DUF1785
ENOG4115H92	3	0	5	F	ENTH domain
ENOG4115IM5	3	0	5	O	T-complex protein 1 subunit delta
ENOG4115N23	3	0	5	P	ZIP Zinc transporter
ENOG4115NJN	3	0	5	O	ATPase family associated with various cellular activities (AAA)
ENOG4115NPE	3	0	5	K	ZnF_C2H2
ENOG4115PAH	3	0	5	B	histone deacetylase
ENOG4115RZP	3	0	5	T	cyclin-dependent protein kinase activity
ENOG4115SZM	3	0	5	L	XPC-binding domain
ENOG4115UBK	3	0	5	J	Formyl transferase, C-terminal domain
ENOG4115UXT	3	0	5	S	PPR repeat
ENOG4115UXW	3	0	5	C	Pyruvate dehydrogenase E1
ENOG41163TC	3	0	5	O	Insulinase (Peptidase family M16)
ENOG41163TP	3	0	5	A	WD domain, G-beta repeat
ENOG4115FZ7	2	0	5	U	IPPc
ENOG4115HPX	2	0	5	B	CHROMO
ENOG4115HQ3	2	0	5	S	Stm1
ENOG4115I2H	2	0	5	T	Leucine Rich Repeat
ENOG4115IY3	2	0	5	G	Mannosyltransferase (PIG-V))
ENOG4115JKH	2	0	5	K	IKI3 family
ENOG4115JPW	2	0	5	T	Histidine kinase
ENOG4115KJ0	2	0	5	S	Uncharacterized conserved protein (DUF2146)
ENOG4115M7H	2	0	5	J	Nucleic acid binding protein NABP
ENOG4115MKQ	2	0	5	S	CorA-like Mg2+ transporter protein
ENOG4115MNE	2	0	5	J	Ribosomal protein S4/S9 N-terminal domain
ENOG4115N7Q	2	0	5	S	Plant protein of unknown function
ENOG4115NMW	2	0	5	S	Zinc-finger domain of monoamine-oxidase A repressor R1
ENOG4115Q2I	2	0	5	J	Domain of unknown function (DUF3554)
ENOG4115QBS	2	0	5	C	ATP synthase delta chain
ENOG4115TA6	2	0	5	PQ	Respiratory burst NADPH oxidase
ENOG4115TNC	2	0	5	O	peroxiredoxin activity
ENOG4115TSR	2	0	5	O	The proteasome is a multicatalytic proteinase complex which is characterized by its ability to cleave peptides with Arg, Phe, Tyr, Leu, and Glu adjacent to the leaving group at neutral or slightly basic pH. The proteasome has an ATP-dependent proteolytic activity (By similarity)
ENOG4115VBG	2	0	5	S	Pfam:3_5_exonuc
ENOG4115XCB	2	0	5	J	Ribosomal protein S26e
ENOG4115Z4Y	2	0	5	O	Ubiquitin-activating enzyme e1 C-terminal domain
ENOG4115FGS	1	0	5	A	RNA recognition motif. (a.k.a. RRM, RBD, or RNP domain)
ENOG4115G4N	1	0	5	S	Condensin II non structural maintenance of chromosomes subunit
ENOG4115GHE	1	0	5	T	NB-ARC domain
ENOG4115H0I	1	0	5	U	Endoplasmic reticulum vesicle transporter
ENOG4115HJ0	1	0	5	S	PPR repeat
ENOG4115HJV	1	0	5	S	Domain of unknown function (DUF3527)
ENOG4115HUI	1	0	5	Q	ABC transporter
ENOG4115MEW	1	0	5	H	Sterol methyltransferase C-terminal
ENOG4115P8R	1	0	5	S	Breast carcinoma amplified sequence 3
ENOG4115PBG	1	0	5	F	adenylate kinase activity
ENOG4115PVZ	1	0	5	G	Mannosyltransferase (PIG-M)
ENOG4115Q83	1	0	5	UY	CAS/CSE protein, C-terminus
ENOG4115TRY	1	0	5	J	Valyl tRNA synthetase tRNA binding arm
ENOG4115UC8	1	0	5	J	phenylalanyl-tRNA synthetase alpha
ENOG4115UQ2	1	0	5	ATY	LRR
ENOG4115ZA3	1	0	5	S	Zinc knuckle
ENOG4115FIN	0	0	5	Q	KR domain
ENOG4115GTZ	0	0	5	E	Isocitrate/isopropylmalate dehydrogenase
ENOG4115HDD	0	0	5	P	Occurs in almost all aerobically respiring organisms and serves to protect cells from the toxic effects of hydrogen peroxide (By similarity)
ENOG4115HTQ	0	0	5	EO	Peptidase family M1
ENOG4115J22	0	0	5	V	serpin domain containing protein
ENOG4115JTW	0	0	5	I	Acetyl-Coa carboxylase
ENOG4115MBS	0	0	5	T	cbl-interacting protein kinase
ENOG4115NFD	0	0	5	Q	Plant PDR ABC transporter associated
ENOG4115PTG	0	0	5	L	EXOIII
ENOG4115QK5	0	0	5	TZ	Protein of unknown function (DUF3633)
ENOG4115TYQ	0	0	5	MW	FAS1
ENOG4115WM0	0	0	5	P	Heavy-metal-associated domain
ENOG4115XQG	0	0	5	K	CCAAT-binding transcription factor (CBF-B/NF-YA) subunit B
ENOG41160C4	0	0	5	K	MADS-box transcription factor
ENOG41160DN	0	0	5	L	Retrotransposon protein
ENOG4115ZVD	8	40	4	G	Chitinase class I
ENOG4115I3D	7	38	4	S	Domain of unknown function (DUF1929)
ENOG4115GGK	16	37	4	Q	Alcohol dehydrogenase GroES-like domain
ENOG4115GIM	8	32	4	O	Pept_C1
ENOG4115T14	4	24	4	V	Carboxylesterase family
ENOG4115GMC	9	23	4	Q	Oxidoreductase, 2OG-Fe oxygenase family protein, expressed
ENOG4115JIV	2	22	4	H	Polyprenyl synthetase
ENOG4115P4I	6	19	4	O	Eukaryotic aspartyl protease
ENOG4115JGX	3	18	4	E	POT family
ENOG4115FZA	0	17	4	V	alpha/beta hydrolase fold
ENOG4116466	11	14	4	Q	Flavin containing amine oxidoreductase
ENOG4115V62	10	14	4	O	hypersensitive-induced response protein
ENOG4115KI7	4	14	4	O	Zinc finger, C3HC4 type (RING finger)
ENOG4115IEH	3	14	4	S	Pfam:DUF23
ENOG4115QEP	4	13	4	EO	Serine carboxypeptidase
ENOG4115K06	1	13	4	K	Myb-like DNA-binding domain
ENOG4115VBX	8	12	4	T	Universal stress protein
ENOG4115RWP	5	12	4	S	Putative Phosphatase
ENOG4115WXK	5	12	4	S	F-box protein
ENOG4115H71	3	12	4	Q	cytochrome P450
ENOG4115GDJ	9	11	4	S	PPR repeat
ENOG4115I4U	6	11	4	T	Protein tyrosine kinase
ENOG4115R16	5	11	4	S	Membrane transport protein
ENOG4115TNR	5	11	4	T	serine threonine-protein kinase
ENOG4115NN0	3	11	4	G	Glycosyl hydrolases family 17
ENOG4115SR6	1	11	4	G	Peroxidase
ENOG4115S92	0	11	4	CG	UDP-glucoronosyl and UDP-glucosyl transferase
ENOG4115Q3R	11	10	4	G	Cell wall invertase
ENOG4115KS8	8	10	4	O	Zinc finger, C3HC4 type (RING finger)
ENOG4115GXJ	6	10	4	G	Phosphofructokinase
ENOG4115W1A	6	10	4	O	Zinc finger, C3HC4 type (RING finger)
ENOG4115TM2	5	10	4	Q	short chain dehydrogenase
ENOG4115U0V	3	10	4	S	Transferase family
ENOG4115MU9	12	9	4	H	Flavin containing amine oxidoreductase
ENOG4115S3Z	9	9	4	S	Protein of unknown function (DUF581)
ENOG4115MEH	3	9	4	S	Cupin domain
ENOG4115QVA	2	9	4	S	PPR repeat
ENOG4115T2Z	10	8	4	S	Transferase family
ENOG4115UWF	9	8	4	S	Pfam:DUF3711
ENOG4115GNS	7	8	4	E	Proline dehydrogenase
ENOG4115W5P	7	8	4	O	Thioredoxin
ENOG4115NJU	5	8	4	S	NA
ENOG4115HE5	4	8	4	I	fatty acid desaturase
ENOG4115TSH	4	8	4	G	Core-2/I-Branching enzyme
ENOG4115FRI	3	8	4	O	Serine Carboxypeptidase
ENOG4115M6Q	3	8	4	S	Peptide N-acetyl-beta-D-glucosaminyl asparaginase amidase A
ENOG4115V08	2	8	4	K	WRKY transcription factor
ENOG4115R6N	6	7	4	G	Strictosidine synthase
ENOG4115V0K	6	7	4	T	LRR_TYP
ENOG4115TB6	4	7	4	S	PPR repeat
ENOG4115PI9	3	7	4	Q	Cytochrome P450
ENOG4115K1Y	2	7	4	S	Protein of unknown function (DUF506)
ENOG4115KDM	9	6	4	P	oligopeptide transporter
ENOG4115VUA	9	6	4	S	MazG nucleotide pyrophosphohydrolase domain
ENOG411625R	8	6	4	S	Protease inhibitor/seed storage/LTP family
ENOG4115JZI	7	6	4	C	Cytokinin dehydrogenase 1, FAD and cytokinin binding
ENOG4115T65	6	6	4	O	Subtilase family
ENOG4115WCD	6	6	4	S	Helix-loop-helix DNA-binding domain
ENOG4115VPR	4	6	4	S	Protein of unknown function, DUF538
ENOG4115JVH	3	6	4	S	EamA-like transporter family
ENOG4115FDF	2	6	4	T	Leucine rich repeat N-terminal domain
ENOG41160E3	2	6	4	V	Protein of unknown function (DUF2424)
ENOG4115GFK	1	6	4	I	GDSL-like Lipase/Acylhydrolase
ENOG4115TSY	0	6	4	T	Leucine rich repeat N-terminal domain
ENOG4115PZ9	10	5	4	K	WRKY
ENOG4115I83	6	5	4	P	Aluminium activated malate transporter
ENOG4115PJ3	5	5	4	I	AMP-binding enzyme
ENOG41163KW	5	5	4	T	serine threonine-protein phosphatase
ENOG4115R95	4	5	4	U	IPPc
ENOG41163SY	4	5	4	A	RNA recognition motif. (a.k.a. RRM, RBD, or RNP domain)
ENOG4115JQT	3	5	4	P	K+ potassium transporter
ENOG4115NBP	3	5	4	J	ribosomal protein
ENOG4115NX7	3	5	4	P	Cation efflux family
ENOG4115S5E	3	5	4	S	alpha/beta hydrolase fold
ENOG4115Q3K	2	5	4	S	PPR repeat
ENOG4115R86	2	5	4	C	Mitochondrial carrier protein
ENOG4115QNX	1	5	4	S	EamA-like transporter family
ENOG4115UJ9	1	5	4	C	Berberine and berberine like
ENOG4115KRV	0	5	4	S	PPR repeat
ENOG4115S8N	0	5	4	T	Leucine rich repeat N-terminal domain
ENOG4115QAB	12	4	4	Z	CH
ENOG4115HH9	9	4	4	S	Calmodulin binding protein-like
ENOG4115NYK	8	4	4	T	STYKc
ENOG4115J5E	7	4	4	T	cbl-interacting protein kinase
ENOG4115Q0S	7	4	4	S	GH3 auxin-responsive promoter
ENOG41163JT	7	4	4	M	This protein plays a role in synthesis of starch. It catalyzes the synthesis of the activated glycosyl donor, ADP- glucose from Glc-1-P and ATP (By similarity)
ENOG4115HDN	6	4	4	U	Exo70 exocyst complex subunit
ENOG4115K4Y	6	4	4	O	Serine carboxypeptidase
ENOG4115NVR	6	4	4	S	NPH3 family
ENOG4115PWA	6	4	4	F	Nucleoside transporter
ENOG4115U1Z	6	4	4	V	alpha/beta hydrolase fold
ENOG4115RX8	5	4	4	S	WD domain, G-beta repeat
ENOG4115P6I	4	4	4	O	Zinc finger, C3HC4 type (RING finger)
ENOG4115PNH	3	4	4	G	Glycosyl transferase family 8
ENOG4115PUR	3	4	4	O	26S proteasome non-ATPase regulatory subunit
ENOG4115RTH	2	4	4	S	PPR repeat
ENOG4115TVS	2	4	4	S	GDSL-like Lipase/Acylhydrolase
ENOG4115G8I	0	4	4	S	Domain of unknown function (DUF1929)
ENOG4115NPB	0	4	4	Q	Cytochrome P450
ENOG4115IGG	16	3	4	H	Catalyzes the conversion of geranylgeranyl diphosphate to the phytoalexin precursor
ENOG4115K02	14	3	4	S	NA
ENOG4115H1W	13	3	4	S	Rhamnogalacturonate lyase family
ENOG4115UE6	11	3	4	O	Prolyl oligopeptidase, N-terminal beta-propeller domain
ENOG4115VFW	11	3	4	B	Histone H3
ENOG41160FC	11	3	4	S	Retrotransposon protein
ENOG4115GUM	9	3	4	S	Caleosin related protein
ENOG4115NCW	9	3	4	K	Helix-loop-helix DNA-binding domain
ENOG4115NVA	9	3	4	T	Stage II sporulation protein E (SpoIIE)
ENOG4115FE2	8	3	4	T	STYKc
ENOG4115G5C	7	3	4	S	Divergent CCT motif
ENOG4115JME	7	3	4	Z	Tubulin is the major constituent of microtubules. It binds two moles of GTP, one at an exchangeable site on the beta chain and one at a non-exchangeable site on the alpha chain (By similarity)
ENOG4115U6R	7	3	4	S	33 kDa secretory protein
ENOG4115G29	6	3	4	A	Inherit from lilNOG: LsmAD domain
ENOG4115GT8	6	3	4	G	Calcineurin-like phosphoesterase
ENOG4115H1P	6	3	4	S	NA
ENOG4115PF5	6	3	4	IT	DAGKa
ENOG4115TVD	6	3	4	T	S_TKc
ENOG4115V9C	6	3	4	S	Pathogenesis-related protein Bet v I family
ENOG4115G51	5	3	4	S	PPR repeat
ENOG4115I77	5	3	4	T	S_TKc
ENOG4115JXQ	5	3	4	OT	COP9 signalosome complex subunit
ENOG4115PCC	5	3	4	S	Protein of unknown function (DUF1664)
ENOG4115QDZ	5	3	4	S	PLAC8 family
ENOG4115QQ2	5	3	4	G	transporter activity
ENOG4115RXQ	5	3	4	S	PPR repeat
ENOG4115T7K	5	3	4	S	PPR repeat
ENOG4115UT8	5	3	4	Z	ACTIN
ENOG4115G70	4	3	4	S	Nodulin-like
ENOG4115GKD	4	3	4	J	60S ribosomal protein
ENOG4115HJ9	4	3	4	S	DCD
ENOG4115HKB	4	3	4	O	Cullin protein neddylation domain
ENOG4115JFV	4	3	4	L	DNA polymerase alpha/epsilon subunit B
ENOG4115KAJ	4	3	4	DKT	LEM3 (ligand-effect modulator 3) family / CDC50 family
ENOG4115MDI	4	3	4	S	High-affinity nickel-transport protein
ENOG4115NU2	4	3	4	P	Transmembrane amino acid transporter protein
ENOG4115QCJ	4	3	4	S	Protein of unknown function (DUF674)
ENOG4115T77	4	3	4	M	Glycosyl hydrolases family 28
ENOG4115URB	4	3	4	G	Protein of unknown function, DUF604
ENOG4115HI1	3	3	4	D	Cyclin, N-terminal domain
ENOG4115IBF	3	3	4	S	COBRA-like protein
ENOG4115J8F	3	3	4	S	C5HC2 zinc finger
ENOG4115K2C	3	3	4	E	branched-chain-amino-acid aminotransferase
ENOG4115MFF	3	3	4	S	Ubox
ENOG4115N9D	3	3	4	K	Myb-like DNA-binding domain
ENOG4115PJC	3	3	4	J	Eukaryotic translation initiation factor 2 gamma subunit
ENOG4115Q8S	3	3	4	S	TBC
ENOG4115SQF	3	3	4	S	Flavodoxin-like fold
ENOG4115U2E	3	3	4	C	Isocitrate lyase
ENOG4115WGG	3	3	4	J	60S ribosomal protein L36
ENOG4116016	3	3	4	Z	ACTIN
ENOG4115GSK	2	3	4	T	Ubox
ENOG4115JZC	2	3	4	TU	Dynamin family
ENOG4115MEG	2	3	4	S	PPR repeat
ENOG4115N0I	2	3	4	U	Signal peptidase complex subunit
ENOG4115P3C	2	3	4	O	DnaJ domain
ENOG4115IHC	1	3	4	G	fructose-bisphosphate aldolase
ENOG4115RUM	1	3	4	O	Zinc finger, C3HC4 type (RING finger)
ENOG4115TFC	1	3	4	T	serine threonine-protein kinase
ENOG4115KZE	13	2	4	L	DNA cytosine methyltransferase Zmet3
ENOG4115TJ8	13	2	4	O	RING finger and CHY zinc finger domain-containing protein
ENOG4115P4K	12	2	4	T	Lipopolysaccharide kinase (Kdo/WaaP) family
ENOG4115JG2	10	2	4	M	starch synthase
ENOG4115QDK	10	2	4	S	PPR repeat
ENOG4115I6F	9	2	4	EO	Serine carboxypeptidase
ENOG4115KZA	9	2	4	T	PP2Cc
ENOG4115NRZ	9	2	4	S	Inherit from lilNOG: expressed protein
ENOG4115P9T	9	2	4	T	STYKc
ENOG4115FQ1	8	2	4	I	Acyl CoA binding protein
ENOG4115IGC	8	2	4	J	MIF4G domain
ENOG4115JQI	8	2	4	K	Nuclear transcription factor Y subunit
ENOG4115NT9	8	2	4	S	Pfam:DUF827
ENOG4115GWH	7	2	4	S	SNARE associated Golgi protein
ENOG4115I5D	7	2	4	O	DnaJ central domain
ENOG4115I7Y	7	2	4	T	Receptor-like protein
ENOG4115MV5	7	2	4	S	YT521-B-like domain
ENOG4115N46	7	2	4	S	Cell cycle regulated microtubule associated protein
ENOG4115PYX	7	2	4	M	1,3-beta-glucan synthase component
ENOG4115S2B	7	2	4	K	Myb-like DNA-binding domain
ENOG4115TZM	7	2	4	S	Plant protein 1589 of unknown function (A_thal_3526)
ENOG4115V4T	7	2	4	IT	Phorbol esters/diacylglycerol binding domain (C1 domain)
ENOG4115Z84	7	2	4	Z	Root hair defective 3 GTP-binding protein (RHD3)
ENOG41163EQ	7	2	4	O	ubiquitin carboxyl-terminal hydrolase
ENOG4115ICI	6	2	4	E	Glu/Leu/Phe/Val dehydrogenase, dimerisation domain
ENOG4115KSE	6	2	4	G	Cellulase (glycosyl hydrolase family 5)
ENOG4115MKD	6	2	4	K	HSF-type DNA-binding
ENOG4115MUA	6	2	4	O	Involved in the post-translational conjugation of arginine to the N-terminal aspartate or glutamate of a protein. This arginylation is required for degradation of the protein via the ubiquitin pathway. Does not arginylate cysteine residues (By similarity)
ENOG4115MWT	6	2	4	S	Armadillo/beta-catenin-like repeat
ENOG4115NCT	6	2	4	G	Galactosyltransferase
ENOG4115P25	6	2	4	S	Possible lysine decarboxylase
ENOG4115PKH	6	2	4	S	Inherit from lilNOG: expressed protein
ENOG4115PSV	6	2	4	S	MORN
ENOG4115QP1	6	2	4	K	SANT
ENOG4115R0I	6	2	4	H	Phosphomethylpyrimidine kinase
ENOG4115R2D	6	2	4	K	DDT domain
ENOG4115R5V	6	2	4	S	Uncharacterized conserved protein (DUF2358)
ENOG4115TU5	6	2	4	S	Protein of unknown function (DUF3657)
ENOG4115WA8	6	2	4	S	VQ motif
ENOG41163TA	6	2	4	S	Agenet domain
ENOG4116423	6	2	4	S	Zinc-finger of the MIZ type in Nse subunit
ENOG411645J	6	2	4	L	DNA polymerase III subunits gamma and tau domain III
ENOG4115G3C	5	2	4	U	The coatomer is a cytosolic protein complex that binds to dilysine motifs and reversibly associates with Golgi non- clathrin-coated vesicles, which further mediate biosynthetic protein transport from the ER, via the Golgi up to the trans Golgi network. Coatomer complex is required for budding from Golgi membranes, and is essential for the retrograde Golgi-to-ER transport of dilysine-tagged protei…
ENOG4115GAP	5	2	4	S	TFIIS helical bundle-like domain
ENOG4115IRF	5	2	4	S	Erwinia induced protein 1
ENOG4115JTY	5	2	4	D	MATH domain
ENOG4115KUN	5	2	4	K	Inherit from KOG: Transcription factor
ENOG4115MTX	5	2	4	H	Catalyzes the ferrous insertion into protoporphyrin IX (By similarity)
ENOG4115NJJ	5	2	4	K	JmjN
ENOG4115NST	5	2	4	Q	Rap1-interacting factor 1 N terminal
ENOG4115NTA	5	2	4	S	Protein of unknown function (DUF677)
ENOG4115P88	5	2	4	O	Inherit from strNOG: RING
ENOG4115PEU	5	2	4	S	Single-strand binding protein family
ENOG4115PS3	5	2	4	K	Helix-loop-helix DNA-binding domain
ENOG4115PU3	5	2	4	S	Nodulin-like
ENOG4115RBD	5	2	4	S	Rubber elongation factor protein (REF)
ENOG4115RQJ	5	2	4	K	mTERF
ENOG4115SCS	5	2	4	K	RNA pol II accessory factor, Cdc73 family
ENOG4115VR8	5	2	4	S	C2 domain
ENOG41163PI	5	2	4	I	PAP2 superfamily
ENOG411640G	5	2	4	O	LRR_CC
ENOG4115FX1	4	2	4	I	Converts stearoyl-ACP to oleoyl-ACP by introduction of a cis double bond between carbons Delta(9) and Delta(10) of the acyl chain. Required for the repression of the salicylic acid (SA) signaling pathway
ENOG4115FZV	4	2	4	K	Inherit from strNOG: expressed protein
ENOG4115G2P	4	2	4	U	MSP (Major sperm protein) domain
ENOG4115G38	4	2	4	P	K+ potassium transporter
ENOG4115G47	4	2	4	Q	Multicopper oxidase
ENOG4115G9Q	4	2	4	U	Central component of the receptor complex responsible for the recognition and translocation of cytosolically synthesized mitochondrial preproteins. Together with TOM22 functions as the transit peptide receptor at the surface of the mitochondrion outer membrane and facilitates the movement of preproteins into the translocation pore (By similarity)
ENOG4115H9Q	4	2	4	T	serine threonine-protein phosphatase
ENOG4115HBY	4	2	4	Q	Multicopper oxidase
ENOG4115HK4	4	2	4	C	Aldo/keto reductase family
ENOG4115HTE	4	2	4	A	ATP-dependent RNA helicase
ENOG4115INZ	4	2	4	T	Leucine rich repeat N-terminal domain
ENOG4115IVA	4	2	4	T	STYKc
ENOG4115IVM	4	2	4	D	Cyclin, C-terminal domain
ENOG4115J6E	4	2	4	O	Ubiquitin-conjugating enzyme
ENOG4115P28	4	2	4	E	amino acid
ENOG4115QWZ	4	2	4	G	Major intrinsic protein
ENOG4115T20	4	2	4	S	Family of unknown function (DUF566)
ENOG4115U14	4	2	4	B	Cytosine-specific methyltransferase
ENOG4115U48	4	2	4	L	PI3Kc
ENOG4115U4N	4	2	4	V	Actin-fragmin kinase, catalytic
ENOG4115VEA	4	2	4	J	40S ribosomal protein S12
ENOG4115WSZ	4	2	4	A	Arginine serine-rich splicing factor
ENOG41160U2	4	2	4	S	Membrane transport protein
ENOG4115FTC	3	2	4	O	Catalyzes the post-translational methylation of isoprenylated C-terminal cysteine residues. Carboxyl methylation is a reversible and potentially regulated step in the post- translational modification of prenylated proteins (By similarity)
ENOG4115HD4	3	2	4	H	NAD kinase
ENOG4115HR6	3	2	4	K	BROMO
ENOG4115IDN	3	2	4	S	Protein of unknown function (DUF632)
ENOG4115INF	3	2	4	H	Key enzyme in heme biosynthesis. Catalyzes the oxidative decarboxylation of propionic acid side chains of rings A and B of coproporphyrinogen III (By similarity)
ENOG4115JGR	3	2	4	V	Lanthionine synthetase C-like protein
ENOG4115JZA	3	2	4	S	Pfam:DUF88
ENOG4115K39	3	2	4	O	Zinc finger, C3HC4 type (RING finger)
ENOG4115KB3	3	2	4	E	Aminotransferase class I and II
ENOG4115MAN	3	2	4	S	Pfam:DUF151
ENOG4115NEK	3	2	4	T	cbl-interacting protein kinase
ENOG4115NNI	3	2	4	DZ	Regulator of chromosome condensation (RCC1) repeat
ENOG4115P0W	3	2	4	I	Diacylglycerol acyltransferase
ENOG4115P9E	3	2	4	S	PPR repeat
ENOG4115QBM	3	2	4	G	Glycosyl hydrolase family 1
ENOG4115QBR	3	2	4	O	Pfam:DnaJ_C
ENOG4115QP6	3	2	4	A	RNA recognition motif. (a.k.a. RRM, RBD, or RNP domain)
ENOG4115QSE	3	2	4	T	STYKc
ENOG4115RVW	3	2	4	S	Ankyrin repeat
ENOG4115RWH	3	2	4	G	pectinesterase
ENOG4115THR	3	2	4	S	Cold acclimation protein COR413-PM1
ENOG4115V2C	3	2	4	C	ATP synthase (C/AC39) subunit
ENOG4115W36	3	2	4	A	NHP2-like protein
ENOG4115WFA	3	2	4	B	Histone H2A
ENOG4115FHK	2	2	4	K	RNA recognition motif. (a.k.a. RRM, RBD, or RNP domain)
ENOG4115G50	2	2	4	U	RanBP1 domain
ENOG4115HS2	2	2	4	I	alpha/beta hydrolase fold
ENOG4115HUP	2	2	4	S	PPR repeat
ENOG4115IXP	2	2	4	K	TCP family transcription factor
ENOG4115IZP	2	2	4	J	Ribosomal protein L15
ENOG4115M4J	2	2	4	O	Trypsin
ENOG4115NK3	2	2	4	S	FBOX
ENOG4115P17	2	2	4	A	Component of the U1 snRNP, which is essential for recognition of the pre-mRNA 5' splice-site and the subsequent assembly of the spliceosome. U1-C is directly involved in initial 5' splice-site recognition for both constitutive and regulated alternative splicing. The interaction with the 5' splice-site seems to precede base-pairing between the pre-mRNA and the U1 snRNA. Stimulates E complex format…
ENOG4115P53	2	2	4	E	glutamate dehydrogenase
ENOG4115TKG	2	2	4	S	Domain of unknown function (DUF1995)
ENOG4115USV	2	2	4	C	ATP synthase alpha/beta family, beta-barrel domain
ENOG4115UW5	2	2	4	E	Peptidase dimerisation domain
ENOG4115UYS	2	2	4	I	Plasma-membrane choline transporter
ENOG4115VR2	2	2	4	S	WRKY
ENOG4115XCA	2	2	4	K	Dof-type zinc finger protein
ENOG4115GM0	1	2	4	A	EXOIII
ENOG4115J62	1	2	4	S	BRASSINOSTEROID INSENSITIVE 1-associated receptor kinase 1
ENOG4115JZ4	1	2	4	P	Ion channel
ENOG4115KB8	1	2	4	S	C2 domain
ENOG4115KZC	1	2	4	I	AMP-binding enzyme
ENOG4115NJV	1	2	4	Q	Flavin-binding monooxygenase-like
ENOG4115RHN	1	2	4	K	Myb-like DNA-binding domain
ENOG4115TIS	1	2	4	K	WRKY transcription factor
ENOG4115U5M	1	2	4	S	Transferase family
ENOG4115W2G	1	2	4	S	Dirigent-like protein
ENOG4115WEH	1	2	4	P	Heavy-metal-associated domain
ENOG4115YCI	1	2	4	O	kelch motif family protein
ENOG41163XT	1	2	4	S	Ty1-copia subclass
ENOG4115JYU	0	2	4	K	transcription factor
ENOG4115R5P	0	2	4	Q	Cytochrome P450
ENOG411607I	13	1	4	P	haloacid dehalogenase-like hydrolase
ENOG4115GCB	12	1	4	D	FBOX
ENOG4115S87	10	1	4	L	PADR1 (NUC008) domain
ENOG4115TZZ	10	1	4	S	JmjC
ENOG4115HTW	9	1	4	Z	MyTH4 domain
ENOG4115JM4	9	1	4	T	Leucine rich repeat N-terminal domain
ENOG4115TID	9	1	4	K	mTERF
ENOG4115U1X	9	1	4	Z	MYSc
ENOG4115I86	8	1	4	S	Pfam:DUF231
ENOG4115KZN	8	1	4	A	Pfam:DUF1605
ENOG4115MD1	8	1	4	T	PP2C_SIG
ENOG4115MHP	8	1	4	S	RNA recognition motif. (a.k.a. RRM, RBD, or RNP domain)
ENOG4115N7M	8	1	4	K	Auxin response factor
ENOG4115N8V	8	1	4	P	magnesium ion transmembrane transporter activity
ENOG4115P8U	8	1	4	D	Peptidase family C50
ENOG4115QBT	8	1	4	S	Uncharacterised ACR, YagE family COG1723
ENOG4115SWW	8	1	4	S	ENT domain
ENOG4115VAZ	8	1	4	S	Methyl-CpG binding domain
ENOG4115VP5	8	1	4	Z	Involved in cytoplasm to vacuole transport (Cvt) vesicles and autophagosomes formation. May mediate the delivery of the vesicles and autophagosomes to the vacuole via the microtubule cytoskeleton (By similarity)
ENOG4115GMF	7	1	4	S	Inherit from strNOG: Chloroplast unusual positioning
ENOG4115GVU	7	1	4	Q	Zinc-binding dehydrogenase
ENOG4115HNW	7	1	4	L	Structure-specific nuclease with 5'-flap endonuclease and 5'-3' exonuclease activities involved in DNA replication and repair. During DNA replication, cleaves the 5'-overhanging flap structure that is generated by displacement synthesis when DNA polymerase encounters the 5'-end of a downstream Okazaki fragment. It enters the flap from the 5'-end and then tracks to cleave the flap base, leaving a …
ENOG4115I49	7	1	4	I	Adds a myristoyl group to the N-terminal glycine residue of certain cellular proteins (By similarity)
ENOG4115M78	7	1	4	O	Ulp1 protease family, C-terminal catalytic domain
ENOG4115PC0	7	1	4	J	WD domain, G-beta repeat
ENOG4115QQW	7	1	4	S	Yip1 domain
ENOG4115RB6	7	1	4	S	PPR repeat
ENOG4115SA7	7	1	4	V	B-cell receptor-associated protein 31-like
ENOG4115STD	7	1	4	J	peptide chain release factor
ENOG4115STY	7	1	4	D	N terminus of Rad21 / Rec8 like protein
ENOG4115U1K	7	1	4	T	Leucine rich repeat N-terminal domain
ENOG4115W3I	7	1	4	S	TIFY
ENOG41163UN	7	1	4	C	CBS domain
ENOG41163X4	7	1	4	S	GRAM
ENOG41163Z9	7	1	4	G	NA
ENOG4115GSB	6	1	4	V	dual specificity protein phosphatase
ENOG4115IGA	6	1	4	S	Cyclin
ENOG4115IVQ	6	1	4	S	Uncharacterized conserved protein (DUF2045)
ENOG4115NYI	6	1	4	P	ZIP Zinc transporter
ENOG4115NZF	6	1	4	A	RNA recognition motif. (a.k.a. RRM, RBD, or RNP domain)
ENOG4115PAB	6	1	4	A	WW domain
ENOG4115PJG	6	1	4	A	Sec63
ENOG4115PTB	6	1	4	G	BNR/Asp-box repeat
ENOG4115Q1K	6	1	4	S	ABC1 family
ENOG4115Q5S	6	1	4	S	Leucine Rich Repeat
ENOG4115QFJ	6	1	4	E	C-terminal regulatory domain of Threonine dehydratase
ENOG4115QQQ	6	1	4	G	beta-galactosidase
ENOG4115RP9	6	1	4	S	ZnF_C2HC
ENOG4115SKA	6	1	4	S	Pfam:Invertase_neut
ENOG4115U8G	6	1	4	S	DHHC palmitoyltransferase
ENOG4115UYT	6	1	4	T	STYKc
ENOG4115FHE	5	1	4	G	Mannosyltransferase putative
ENOG4115FMA	5	1	4	T	EFh
ENOG4115G7Y	5	1	4	EO	Domain of unknown function (DUF3458)
ENOG4115G81	5	1	4	T	LRR_TYP
ENOG4115I21	5	1	4	M	Glycosyl transferases group 1
ENOG4115IC7	5	1	4	K	QLQ
ENOG4115JNG	5	1	4	S	DHHC palmitoyltransferase
ENOG4115JNR	5	1	4	A	Nucleolar protein,Nop52
ENOG4115JRQ	5	1	4	J	Arg_tRNA_synt_N
ENOG4115JV2	5	1	4	C	malate synthase
ENOG4115KDN	5	1	4	L	EXOIII
ENOG4115MRH	5	1	4	L	Aspartyl protease
ENOG4115NDH	5	1	4	S	Reticulon
ENOG4115NR8	5	1	4	F	Amidohydrolase family
ENOG4115P6B	5	1	4	U	Binds specifically and directly to substrates containing either a simple or bipartite NLS motif. Promotes docking of import substrates to the nuclear envelope (By similarity)
ENOG4115PAY	5	1	4	I	Fatty acid hydroxylase superfamily
ENOG4115PEF	5	1	4	T	Leucine rich repeat N-terminal domain
ENOG4115PHF	5	1	4	U	SNARE domain
ENOG4115PR4	5	1	4	T	Di-glucose binding within endoplasmic reticulum
ENOG4115QUV	5	1	4	S	Raffinose synthase or seed imbibition protein Sip1
ENOG4115R3H	5	1	4	S	Protein of unknown function (DUF760)
ENOG4115RKK	5	1	4	L	NADH pyrophosphatase zinc ribbon domain
ENOG4115RWF	5	1	4	D	Inherit from KOG: MORC family CW-type zinc finger
ENOG4115RZ9	5	1	4	A	DEAD-box ATP-dependent RNA helicase
ENOG4115S74	5	1	4	E	Shikimate kinase
ENOG4115SUM	5	1	4	S	Inherit from strNOG: Condensin-2 complex subunit
ENOG4115SZZ	5	1	4	G	Key enzyme in glycolysis that catalyzes the first step of the pathway by converting D-glyceraldehyde 3-phosphate (G3P) into 3-phospho-D-glyceroyl phosphate. Essential for the maintenance of cellular ATP levels and carbohydrate metabolism (By similarity)
ENOG4115TGR	5	1	4	S	Remorin, C-terminal region
ENOG4115TQD	5	1	4	A	RNA-directed RNA polymerase activity
ENOG4115UV4	5	1	4	O	26S protease regulatory subunit 6B
ENOG4115VXJ	5	1	4	S	Inherit from lilNOG: Membrane-anchored ubiquitin-fold protein
ENOG4115W61	5	1	4	S	Plastocyanin-like domain
ENOG4115XBE	5	1	4	S	Plant invertase/pectin methylesterase inhibitor
ENOG411642C	5	1	4	O	Ubox
ENOG4115GDY	4	1	4	A	MT-A70
ENOG4115GZB	4	1	4	S	Acyl-coenzyme A:6-aminopenicillanic acid acyl-transferase
ENOG4115H2A	4	1	4	MO	Gpi16 subunit, GPI transamidase component
ENOG4115H70	4	1	4	O	MYND finger
ENOG4115HQF	4	1	4	S	Plant protein of unknown function (DUF641)
ENOG4115I9Y	4	1	4	TU	Secreted protein acidic and rich in cysteine Ca binding region
ENOG4115IGN	4	1	4	E	arginine decarboxylase
ENOG4115JK1	4	1	4	S	F-box domain containing protein
ENOG4115K5A	4	1	4	BK	A1pp
ENOG4115K63	4	1	4	S	Inherit from lilNOG: expressed protein
ENOG4115K9Z	4	1	4	T	PRONE (Plant-specific Rop nucleotide exchanger)
ENOG4115KF4	4	1	4	A	KH domain
ENOG4115KXJ	4	1	4	S	DHHC palmitoyltransferase
ENOG4115KXQ	4	1	4	JO	DM15
ENOG4115MD9	4	1	4	S	Phospholipase/Carboxylesterase
ENOG4115N4Z	4	1	4	P	Plasma membrane
ENOG4115NN1	4	1	4	U	Alpha adaptin AP2, C-terminal domain
ENOG4115QPS	4	1	4	S	Inherit from strNOG: seed maturation protein PM23
ENOG4115RKZ	4	1	4	S	WD40
ENOG4115RQI	4	1	4	U	RAB
ENOG4115S35	4	1	4	S	PHD-finger
ENOG4115SGT	4	1	4	V	DSPc
ENOG4115SS0	4	1	4	A	HA2
ENOG4115T05	4	1	4	O	Cystatin domain
[truncated: 14,071 more rows]
