# Supplementary material for: Comprehensive assembly and analysis of the transcriptome of maritime pine developing embryos
Source: BMC Plant Biol. 2018 Dec 29;18:379. doi: 10.1186/s12870-018-1564-2 (PMC6310951; doi:10.1186/s12870-018-1564-2)
Supplement: Supplementary file 11 — Transcripts abundance per developmental time point (0D_eff_counts to 25D_eff_counts). (XLSX 4407 kb) [file 12870_2018_1564_MOESM11_ESM.xlsx]

## Sheet: eXpress (v. 1.5.1)
Transcript ID	0D_eff_counts	5D_eff_counts	11D_eff_counts	15D_eff_counts	25D_eff_counts
Pp10	218.798	123.421	8.8e-05	0	0
Pp100	223.221	69.1617	37.6485	0	0
Pp1000	11.5405	3.00987	8.37703	17.7054	2.95507
Pp10000	182.09	88.2762	140.275	180.563	56.2507
Pp10001	48.9338	61.8191	43.7603	86.3022	64.0504
Pp10002	0	0	0	1.43477	5.26348
Pp10003	276.417	136.908	151.315	163.818	257.047
Pp10004	1.45659	7.65003	0	30.5539	0.029952
Pp10005	2975.75	964.656	858.675	507.158	39.1417
Pp10006	960.857	358.921	270.027	264.149	0
Pp10007	0	0	0	24.7089	0.000398
Pp10008	477.646	267.49	317.902	299.459	84.7245
Pp10009	102.687	16.934	8.38427	5.26404	0
Pp1001	47.3849	14.4899	13.6717	83.2855	24.4108
Pp10010	3.56324	0	0	0	0
Pp10011	249.725	133.15	180.299	217.315	32.8221
Pp10012	43.5311	0.003026	68.6143	11.3558	32.3022
Pp10013	38.9953	132.079	299.98	393.558	240.291
Pp10014	95.2024	39.7526	38.0188	93.5735	36.2065
Pp10015	231.338	71.2168	153.239	167.32	100.954
Pp10016	58.2214	123.701	23.6107	16.0993	17.0931
Pp10017	3.86151	5.54545	0	0	13.0927
Pp10018	4.11533	1.2e-05	0.005462	45.9686	131.674
Pp10019	0	0	12.7075	0	3.07529
Pp10020	34.232	0	2.56681	0	0
Pp10021	10.1741	0	0	0	21.4373
Pp10022	18.3421	0	4.27993	0	0
Pp10023	1115.81	3613.94	2559.69	4421.31	2129.92
Pp10024	18.5467	12.0793	16.7122	63.5208	34.7959
Pp10025	2.78807	0	14.2526	2.84952	18.1529
Pp10026	478.714	296.407	230.607	244.198	178.557
Pp10027	275.796	189.679	192.005	297.27	119.817
Pp10028	0	0	0	0	0
Pp10029	1759.34	2185.5	1869.82	1919.15	1165.34
Pp1003	135.533	115.946	64.6715	103.872	56.4213
Pp10030	268.371	586.01	177.394	618.331	1034.64
Pp10031	0	0	0	0	0
Pp10032	0	0	0	0	0
Pp10033	195.776	4.67173	106.52	56.2552	1.26534
Pp10034	124.845	107.387	85.8431	148.478	27.2761
Pp10035	28.4318	9.87056	12.9778	2.40018	15.7847
Pp10036	0	0	0	0	0.092223
Pp10037	136.752	1050.59	317.332	1790.45	2776.44
Pp10038	594.009	1.62247	15.0039	13.4624	0
Pp10039	1191.26	10.2575	26.1966	1.80307	6.21126
Pp1004	920.608	404.82	496.024	190.319	165.484
Pp10040	108.868	76.7166	61.0141	280.281	170.079
Pp10041	56.0988	150.648	65.4092	28.2323	114.763
Pp10042	8951.99	4379.29	4118.9	5586.03	2915.17
Pp10043	48.1327	49.9952	20.0753	67.0788	48.5621
Pp10044	0	4.20456	4.42181	17.8262	14.6582
Pp10045	175.34	52.9821	61.6552	33.5516	16.0593
Pp10046	522.633	18.9738	40.0293	34.8053	15.4431
Pp10047	429.693	636.052	399.916	1120.31	464.452
Pp10048	94.2485	71.7761	476.139	652.543	253.167
Pp10049	1751.49	3437.48	1236.66	2235.21	4070.1
Pp1005	159.535	156.998	134.649	110.273	85.975
Pp10050	270.008	607.57	189.606	467.357	511.874
Pp10051	12.5998	74.8135	20.7773	24.8883	84.1969
Pp10052	0	4.53827	0	0	0
Pp10053	0	2.85078	14.2584	16.8104	0.762071
Pp10054	5.34578	0	18.1188	49.3964	83.0074
Pp10055	19.0311	24.3478	38.4627	69.7921	95.708
Pp10056	1622.43	785.914	776.372	1136.38	669.26
Pp10057	366.292	228.452	133.787	223.111	180.823
Pp10058	201.023	111.613	190.198	90.0134	27.4533
Pp10059	26.5198	27.1997	26.1862	292.606	112.763
Pp1006	33.614	2.43518	10.3364	186.976	51.8619
Pp10060	194.506	161.821	152.061	208.666	158.372
Pp10061	0	0	0	0	49.5498
Pp10062	1.52625	45.4388	2.5328	350.396	107.998
Pp10063	3.90833	35.7713	2.00813	100.286	25.1844
Pp10064	0	0	0	0	0
Pp10065	0	1.34085	0	0	0
Pp10066	10.8412	6.86154	11.2367	25.931	9.48219
Pp10067	805.229	631.952	646.061	760.885	276.067
Pp10069	206.09	157.039	105.378	227.618	159.606
Pp1007	6.42644	18.8535	1.44569	19.98	0
Pp10070	22.3862	33.2133	32.5339	78.067	2.31603
Pp10071	68.0471	25.8255	14.3655	50.9937	26.485
Pp10072	1477.42	1337.55	656.698	1564.88	1622.27
Pp10073	2728.79	2014.4	1740.83	1895.94	873.033
Pp10074	0	0	0	0	0
Pp10075	21.4496	32.6024	14.451	19.3009	20.2192
Pp10076	36.7408	64.1807	76.3958	46.7167	13.2278
Pp10077	374.468	222.949	232.689	312.378	189.342
Pp10078	27.139	40.7822	36.2652	72.9098	7.12044
Pp10079	778.739	299.208	329.923	164.883	141.106
Pp1008	0	0	4.6261	0	0
Pp10080	0	0	2.68495	0	0
Pp10081	6.14194	0	0	0	0
Pp10082	125.485	179.847	96.8768	124.718	44.9797
Pp10083	9.52464	7.40801	13.4201	39.3413	14.0559
Pp10084	2217.99	2194.47	2073.11	2459.49	536.539
Pp10085	0	22.0537	0	0	0
Pp10086	32.4187	9.1393	9.7249	0	0
Pp10087	60.734	33.3478	37.9319	76.7338	22.2102
Pp10088	1.90586	8.18396	1.72067	3.65641	0
Pp10089	226.608	96.8155	142.9	231.604	169.59
Pp1009	0	9.79878	0	68.461	145.025
Pp10090	47.3591	26.6259	32.7861	71.9717	32.9334
Pp10091	790.752	816.813	644.699	1209.59	878.491
Pp10092	228.72	105.532	146.897	190.873	391.193
Pp10093	110.533	111.72	78.2259	104.474	127.588
Pp10094	13.9624	12.1794	10.6638	52.5131	84.5489
Pp10095	0	0	1.8e-05	0	0
Pp10096	199.905	155.772	203.655	169.437	62.0406
Pp10097	61.5839	69.4609	0.000418	0	0
Pp10098	12.6181	0	0	0	0
Pp10099	886.976	1410.47	993.209	2545.29	2147.52
Pp101	7.56341	1.05775	6.57807	3.93625	4.13958
Pp1010	0	0	244.815	296.66	250.264
Pp10100	589.478	1230.26	444.345	582.536	736.251
Pp10101	2.84201	0	0	0	0
Pp10102	72.4458	10.832	0.804764	6.41045	0
Pp10103	968.93	191.147	399.957	596.369	222.818
Pp10104	53.1783	33.5991	39.0773	71.0481	30.0759
Pp10105	1106.83	182.069	648.098	528.705	43.717
Pp10106	94.7685	415.417	212.587	317.568	156.568
Pp10107	132.214	145.884	98.0276	176.865	280.595
Pp10108	11.2609	0	0	0	9.08854
Pp10109	2568.98	3029.6	1763.29	4095.12	2897.33
Pp1011	1331.61	3027.83	3897.98	1654.64	1565.79
Pp10110	0	0	0	0	0
Pp10111	496.996	181.341	593.713	765.642	101.668
Pp10112	0	0	0	59.4053	22.0418
Pp10113	32.2069	18.529	24.9068	100.456	30.099
Pp10114	216.841	855.714	428.505	870.28	982.265
Pp10115	28.0203	17.5364	0	0	0
Pp10116	439.052	281.087	330.805	818.317	507.836
Pp10117	51.8361	16.2468	32.6076	67.5251	18.8381
Pp10118	1167.81	1013.28	690.314	918.141	547.139
Pp10119	0	0	0	4.42603	0
Pp1012	268.299	449.659	465.287	541.792	235.23
Pp10121	0	0	0	0	0
Pp10122	910.653	930.427	800.395	892.688	163.254
Pp10123	51.7658	54.0738	34.015	21.5356	21.51
Pp10124	0	1.54657	0	0	0
Pp10125	83.1024	0	0	0	0
Pp10126	1439.88	1013.1	723.058	1461.28	1324.25
Pp10128	875.156	787.801	585.657	956.051	638.331
Pp10129	0	0	0	15.4787	15.4387
Pp1013	55.2882	13.9568	28.3769	0.520947	10.2174
Pp10130	13.0911	44.9962	11.842	0	7.47533
Pp10131	112.037	22.1132	56.3643	72.9088	3.58776
Pp10132	444.098	243.178	322.834	343.954	97.7348
Pp10133	290.091	154.031	189.398	384.661	189.509
Pp10134	108.594	199.406	169.02	196.149	212.186
Pp10135	167.215	238.822	197.264	488.677	295.512
Pp10136	10.7254	24.0406	16.2948	44.4331	78.1265
Pp10137	1.47624	4.48783	7.81131	18.6866	15.8536
Pp10138	4479.23	2023.93	2255.18	2741.54	1232.67
Pp10139	8.21479	0	0	0	0
Pp1014	3.16103	0.082982	9.42176	49.8345	9.79684
Pp10140	0.336702	21.0646	7.24923	1.79028	7.1e-05
Pp10141	0	0	3.5894	48.9995	0
Pp10142	0	0	0	0	0
Pp10143	1063.54	1082.71	764.278	1214.72	792.766
Pp10144	60.7493	12.85	11.8065	4.96983	4.44159
Pp10145	22.4008	3.24551	8.33726	0	7.47872
Pp10146	43.0679	11.5174	2.20983	7.86855	2.32346
Pp10147	19.0229	68.095	52.9186	84.7386	26.862
Pp10148	0	7e-06	0	0	0
Pp10149	883.493	364.486	603.1	774.276	236.359
Pp1015	70.7944	45.8387	34.1855	35.426	23.2127
Pp10151	0	0	0	0	0
Pp10152	941.193	454.441	452.063	533.858	188.795
Pp10153	25.4312	11.1001	18.1787	49.5309	14.9276
Pp10154	0	0	0	6.79445	0
Pp10155	164.313	93.0468	46.3663	340.098	195.373
Pp10156	3.9852	0	1.894	11.1598	0
Pp10157	13.8941	0	0	0.042936	0
Pp10158	78.5632	163.631	40.974	41.2334	96.5248
Pp10159	209.798	40.4118	31.9158	208.729	0
Pp1016	1e-06	0	0.176914	0	0
Pp10160	24.772	3.91138	3.65842	23.4097	1.09779
Pp10161	431.949	1.57525	0	5.91279	3.82191
Pp10162	178.745	1.58483	0	6.106	15.1727
Pp10163	3244.24	1597.92	1156.27	852.887	878.93
Pp10164	0	0	0	33.1892	0
Pp10165	216.429	127.824	179.53	158.867	60.1105
Pp10166	62.446	172.13	64.1639	94.6348	303.659
Pp10167	126.625	119.458	69.6618	146.931	6.03133
Pp10168	10.5776	0	21.3007	23.4588	43.4776
Pp10169	367.92	580.946	528.376	375.565	134.596
Pp1017	0	0	0	26.2473	0
Pp10170	219.545	204.364	3.97593	343.136	435.478
Pp10171	61.6329	13.7189	37.5781	39.6485	58.8711
Pp10172	39.7789	2.50014	1.24951	10.7021	1.22617
Pp10173	14.8269	12.9781	0	0	1e-06
Pp10174	5.72151	5.5042	1.39016	0	1.32447
Pp10175	0.017962	0	0	0	0
Pp10176	0.017962	0	0	0	0
Pp10177	0	0	0	0	6.35843
Pp10178	152.954	80.3793	7.73699	69.8736	73.3463
Pp10179	577.244	222.863	198.057	182.561	93.7827
Pp1018	4.52206	5.91008	1.11858	0.502245	0.011362
Pp10180	120.121	159.537	168.405	254.969	240.323
Pp10181	49.2154	27.5413	0.007301	35.3618	32.1027
Pp10182	0	0	0	0	0
Pp10183	98.0227	81.8961	48.6686	87.185	42.3107
Pp10184	16.9058	23.2992	1e-06	0	0
Pp10185	175.943	190.846	117.274	206.28	270.998
Pp10186	0	0	0	0	0.0042
Pp10187	664.395	430.278	410.609	424.018	479.941
Pp10188	3.35001	0	1.8e-05	0	0
Pp10189	91.0534	10.6271	6.80291	0	0
Pp1019	0	1e-06	0	3.38012	2e-06
Pp10190	65.0836	72.4059	83.8525	38.6415	29.2936
Pp10191	2066.12	1756.23	1067.47	1126.55	547.949
Pp10192	1411.79	852.327	399.947	119.241	150.164
Pp10193	559.517	412.471	337.135	580.819	868.226
Pp10194	38.8918	3e-06	2.93697	1.56319	112.923
Pp10195	1.476	4.50845	1.43616	24.5188	16.6331
Pp10196	0	0	0	0	0
Pp10198	6.73995	0	0	6.76066	19.0373
Pp10199	6.22023	0	0	0	0
Pp102	2e-06	0	0	4.8e-05	0
Pp1020	39.4139	20.4838	39.2147	50.9927	40.669
Pp10200	5.08354	0	0	15.3866	0
Pp10201	5.91015	12.4771	8.10053	5.37092	0
Pp10202	121.278	89.5028	101.144	165.728	39.2976
Pp10203	80.9993	220.004	180.121	753.809	586.166
Pp10204	0	30.7885	27.0745	21.9134	0.787618
Pp10205	106.711	265.38	205.18	613.261	417.199
Pp10206	53.2015	364.977	374.19	403.223	472.031
Pp10207	568.523	239.629	314.884	151.3	49.6382
Pp10208	42.8842	75.4711	63.7789	167.169	35.8678
Pp10209	13.4938	56.7878	19.5183	73.3568	46.9438
Pp1021	14.4244	19.9573	3.95487	70.6726	37.2758
Pp10210	1623.19	941.269	1266.27	1201.42	712.717
Pp10211	0	0	0	0	0
Pp10212	0	6.13191	0	0	0
Pp10213	110.295	132.099	121.402	490.882	127.616
Pp10214	28.7458	40.9914	58.3869	276.101	197.656
Pp10215	68.3343	169.351	57.7296	181.227	263.623
Pp10216	0	0	0	0	0
Pp10217	1546.85	1304.64	1180.96	1917.16	1123.11
Pp10218	1.92024	7.73394	46.0946	74.2225	51.9901
Pp10219	0	9.4015	14.7809	54.0882	29.1564
Pp1022	55.5872	39.0324	41.4488	66.6853	27.2604
Pp10220	3.84661	7.53171	7.85549	53.2634	26.825
Pp10221	630.682	835.101	509.465	486.397	290.248
Pp10222	406.913	322.763	299.75	611.993	451.101
Pp10223	2557.69	2229.11	1950.72	3082.19	1867.36
Pp10224	11.2399	1.02351	23.748	15.7427	2.28343
Pp10225	0	0	1.08519	5.8745	7.54727
Pp10226	679.096	442.244	202.8	313.619	373.936
Pp10227	500.374	239.382	246.354	231.514	107.567
Pp10228	1892.7	1298.87	938.39	711.341	471.738
Pp10229	0.007725	0	0	53.4037	79.1799
Pp1023	774.481	4.2e-05	5.4972	1.1717	0
Pp10230	0	0	0	104.192	57.3614
Pp10231	15.0146	0	1.67631	2.91919	7.98379
Pp10232	0	0	0	0	0
Pp10233	0	0	5.62781	15.4008	28.2652
Pp10234	7.03925	5.74145	21.4042	75.9163	27.3923
Pp10235	2346.96	1523.04	1575.52	2085.01	1472.87
Pp10236	47.7895	43.4249	13.5764	61.0928	65.5373
Pp10237	12.6069	23.2318	1.71831	0	1.77454
Pp10238	7.8097	0	0	13.6814	0
Pp10239	0	0	13.1548	87.2172	26.6848
Pp1024	889.187	10.0985	5.87876	1.10533	0
Pp10240	1.86973	0	44.1676	109.772	43.5491
Pp10241	347.928	117.985	107.312	87.2971	31.0393
Pp10242	960.945	402.366	321.869	280.016	228.572
Pp10243	0	0	0	0	0
Pp10244	3257.14	3663.23	1767.29	1223.39	1792.27
Pp10245	4.24879	0	13.746	35.0759	32.4641
Pp10246	0	0	0	0	11.661
Pp10247	0	0	0	9.02066	6.19608
Pp10248	69.7629	67.1012	62.3973	44.4873	6.3797
Pp10249	192.209	123.658	198.935	305.698	122.137
Pp1025	567.538	1375.31	303.411	1585.47	2178.99
Pp10250	51.2532	61.4128	35.9497	104.441	35.4464
Pp10251	32.8857	28.9362	2.01434	101.022	27.9156
Pp10252	36.4193	36.1817	20.7426	0.206183	36.9898
Pp10253	73.2623	1.87121	3.9e-05	0	0
Pp10254	50.6555	53.2621	39.3952	54.7176	37.253
Pp10255	195.385	0	10.7264	8.7418	0
Pp10256	121.447	12.5871	1.96999	1.8317	9.04072
Pp10258	40.7507	3.93541	29.7473	2.74707	4.50459
Pp10259	193032	106632	104366	42437.3	35945.9
Pp1026	0.292069	0	0	0.003233	2.63626
Pp10260	867.933	778.153	242.986	532.664	1166.12
Pp10261	369.443	383.552	89.0993	215.721	260.713
Pp10262	1193.92	1298.35	1157.14	1069.97	994.155
Pp10263	6181.33	23053.2	5613.23	9407	21827.6
Pp10264	10.0864	55.3191	55.5706	31.5246	78.6394
Pp10265	452.323	161.567	238.739	10.3321	4.85489
Pp10266	107.491	101.346	86.907	38.3616	120.559
Pp10267	0	3.80897	0	0	0
Pp10268	437.142	266.723	289.472	504.436	185.893
Pp10269	365.236	238.393	252.212	281.153	106.962
Pp1027	0	0	0	0	0
Pp10270	0	0	319.565	5.74012	0
Pp10271	296.934	276.186	194.629	250.834	116.622
Pp10272	82.3039	39.8029	51.8218	91.5572	38.8106
Pp10273	3.16444	31.7291	9.49818	28.0381	83.3861
Pp10274	170.706	115.159	71.7621	163.224	83.9487
Pp10275	96.4682	68.436	30.0263	301.105	887.228
Pp10276	471.272	295.241	292.653	315.149	154.832
Pp10277	0	0	0	0	0
Pp10278	152.647	48.7775	19.2973	66.0918	39.5138
Pp10279	29.6667	43.9401	18.714	108.994	88.3101
Pp1028	249.877	249.944	162.788	33.7558	13.8469
Pp10280	129.636	63.0144	77.8054	59.7178	28.1289
Pp10281	0	9.57509	35.6534	2.01554	1.24971
Pp10282	16.9219	1.58594	3.1082	57.0972	14.2923
Pp10283	195.919	119.862	99.5152	124.638	64.9125
Pp10284	0	0	0	0.05805	5.73297
Pp10285	246.416	211.082	165.282	153.06	109.835
Pp10286	0	1.56036	0	0.134225	77.8491
Pp10287	6.20577	0.762847	0	14.1751	16.5934
Pp10288	7.32529	18.0136	10.7464	1.72947	0
Pp10289	445.402	131.101	186.146	186.287	40.533
Pp1029	49.4772	6.40881	25.3431	65.9171	11.2128
Pp10290	62.902	1024.84	373.695	766.529	433.557
Pp10291	55.2802	8.5182	57.6824	71.0586	25.6135
Pp10292	649.091	1130.31	1053.74	1544.07	862.641
Pp10293	493.928	338.843	267.934	265.481	134.281
Pp10294	72.5239	58.0994	45.3286	16.5322	5.69723
Pp10295	105.315	32.3158	13.005	11.9401	11.0313
Pp10296	1699.3	1621.56	960.549	1435.57	1007.78
Pp10297	675.201	186.147	159.019	259.801	148.952
Pp10298	0	19.36	0	0	0
Pp10299	0	2.68775	0	0	54.1622
Pp103	168.802	14.8586	100.984	23.4006	0
Pp1030	48.8489	36.2276	64.4021	37.2662	44.6867
Pp10300	11.2636	14.0516	24.9136	22.2121	2.70017
Pp10301	8.3142	5.04144	3.30592	1.52313	2.83525
Pp10302	1.8773	3.816	3.42584	9.03058	0
Pp10303	0	0	0	0	0
Pp10304	21.0006	5.73282	3.40693	12.07	4.50264
Pp10305	43.4947	47.1685	33.0562	37.0755	25.2408
Pp10306	36.6061	15.3576	23.947	55.2825	46.0275
Pp10307	230.322	113.779	90.3737	224.731	89.4879
Pp10308	0	3.28429	0	63.8398	1e-06
Pp10309	97.9719	139.827	6.02767	0	120.967
Pp1031	0	3.16088	2.80172	0	0.185708
Pp10310	16.44	3.77951	9.04324	5.4341	14.8416
Pp10311	4.02642	12.0243	5.81231	22.4754	1.9714
Pp10312	5.83257	0	2.84531	11.6284	6.07725
Pp10313	0	0	0	0	0
Pp10314	0	0	0	6.17894	52.7787
Pp10315	0	1e-06	2.41571	0	25.5652
Pp10316	19.9657	22.2039	0	39.8182	71.7261
Pp10317	0.078673	0	0	0.000129	0
Pp10318	0.027863	0	30.6197	49.1234	0
Pp10319	4.34352	4.22891	10.3732	0.086108	7.43946
Pp1032	0.032958	0	1e-06	6e-05	9e-06
Pp10320	5.93796	7.57404	0.000792	0.116389	12.2552
Pp10321	0	3.55122	7.56177	18.6374	0
Pp10322	234.169	226.023	112.545	532.064	459.061
Pp10323	446.713	569.465	244.584	259.778	91.3071
Pp10324	0	0	0.000657	0	0
Pp10325	3.57777	0	18.3568	0	0
Pp10326	107.664	43.2757	123.072	42.0792	4.44387
Pp10327	267.86	0	316.581	344.684	91.765
Pp10328	1300.07	1010.38	917.809	807.89	1201.05
Pp10329	461.089	514.74	439.814	776.726	524.813
Pp1033	761.427	13.7462	63.9744	17.7415	10.7475
Pp10330	163.799	239.898	66.9201	313.637	124.373
Pp10331	455.773	808.025	282.946	631.647	549.448
Pp10332	10.1212	6.90845	9.54235	31.8	0
Pp10333	1644.43	968.206	840.355	795.551	595.058
Pp10334	152.37	29.0547	35.3438	43.8705	11.2438
Pp10335	9.4917	11.6514	12.5861	14.3397	7.18529
Pp10336	8.15259	0	0	0	0
Pp10337	15.0597	1.706	1.73813	0	0
Pp10338	34.932	26.1142	26.1006	42.2315	3.88906
Pp10339	75.9725	81.3275	50.6875	95.9567	94.0201
Pp1034	0.401512	2e-06	18.0154	2.6e-05	3.39342
Pp10340	0	1e-06	46.1906	0.463754	1e-06
Pp10341	33.4967	5.42644	9.3586	15.9709	2.29319
Pp10342	119.375	21.8858	100.982	19.9168	1.99004
Pp10343	14.8298	0.005004	0.03875	1.7313	0.883408
Pp10344	6.64782	10.0805	9.86653	16.3377	0.834931
Pp10345	14.1671	168.636	6.29125	6.70751	48.7331
Pp10347	0	0	0	3.08751	0
Pp10348	361.133	282.637	362.118	307.081	98.0512
Pp10349	12.3944	10.0249	60.8828	108.472	36.0021
Pp1035	14.4914	1.8075	0	22.9475	0
Pp10350	18.1889	5.98879	34.1859	23.6758	17.9258
Pp10351	0	0	0	0	0
Pp10352	79.1441	149.371	48.0131	148.136	8.71811
Pp10353	0	0	0	0	0
Pp10354	77.1765	132.589	71.1082	486.115	278.276
Pp10355	34.2618	159.559	84.2491	267.289	246.089
Pp10356	182.124	385.513	63.0503	39.7823	124.436
Pp10357	449.824	315.621	289.38	536.928	384.471
Pp10358	62.9195	218.768	88.4911	143.246	287.385
Pp10359	210.588	72.3807	133.91	220.434	38.9017
Pp1036	0	0	0	0	0
Pp10360	156.935	210.611	207.084	107.435	58.1744
Pp10361	0	4.83467	14.5825	246.615	201.216
Pp10362	3.23469	0	0	0	0
Pp10363	1.80877	32.9917	39.1967	110.816	48.4958
Pp10364	15.3802	0	0	1.31085	0
Pp10365	1.51604	0	0	0.113191	0
Pp10366	272.001	171.712	183.453	127.263	23.0917
Pp10367	0	0	0	0	0
Pp10368	56.8513	8.30306	27.9975	1.31671	9.4343
Pp10369	632.643	436.25	312.177	772.058	635.403
Pp1037	111.926	62.3144	107	135.584	38.5665
Pp10370	0.004374	41.0668	62.3897	148.225	168.531
Pp10371	1.68939	20.4246	6.01611	36.105	24.2365
Pp10372	225.051	103.963	146.251	144.446	28.2835
Pp10373	3.30749	59.1416	35.3559	0	85.8908
Pp10374	247.949	161.212	241.028	459.027	206.687
Pp10375	0	0	0	0	5.34241
Pp10376	93.1179	10.826	36.9503	203.191	41.1077
Pp10378	123.558	9.42968	32.8981	24.8399	1.46742
Pp10379	44.4162	12.2366	13.229	41.616	19.3937
Pp1038	133.84	43.0955	83.9815	103.121	38.5684
Pp10380	38.8873	13.1945	0	0	0
Pp10381	18.2093	34.3547	15.2891	44.9606	77.9067
Pp10382	9.56057	13.062	286.446	365.525	5.6259
Pp10383	476.134	351.335	367.793	350.215	369.916
Pp10384	6.94642	17.2581	24.9293	0	0
Pp10386	20.1475	9.66927	34.4104	37.4639	11.0806
Pp10387	0.740751	0	0	0	0
Pp10388	42.3778	47.2657	40.8336	30.4501	18.8689
Pp10389	262.869	95.1502	75.8327	196.045	149.001
Pp1039	85.8795	4.2835	29.2205	50.6249	2.79289
Pp10390	14.3061	21.073	4.5141	8.97669	54.683
Pp10391	16.1881	0	0	0	0
Pp10392	873.108	666.028	671.231	556.484	413.44
Pp10393	304.34	8.01352	42.5595	0	0
Pp10394	11.7684	17.464	0	7.1466	0
Pp10395	65.0533	4.51351	17.2821	35.3919	11.5559
Pp10396	24.8884	1.04041	1.00709	9.96299	5.38581
Pp10397	19.3392	21.2965	32.4536	62.3524	57.8409
Pp10398	42.1718	10.0315	29.3497	46.2757	66.6791
Pp10399	174.628	75.993	56.9743	96.8608	32.2698
Pp104	1.3169	0.003487	0	0.388182	17.5076
Pp1040	294.458	135.495	73.3061	183.099	58.3553
Pp10400	0	0	0	6.6677	0
Pp10401	0	0	0	0	0
Pp10402	8606.56	3758.84	5188.67	10410.2	3239.42
Pp10403	14217.6	6270.95	8228.9	8079.68	2535.44
Pp10404	46.7867	18.7513	5.28383	40.1952	0
Pp10405	45.4008	33.0465	35.4606	40.0019	28.3273
Pp10406	1.18802	50.0186	24.168	21.3514	71.5689
Pp10407	3224.4	1447.12	1180.45	1600.78	1175.23
Pp10408	0	0	0	11.2007	0
Pp10409	1.50547	3.07119	4.28705	17.2138	0
Pp1041	1367.74	0	3.96811	0	2e-06
Pp10410	15.7658	3.30573	9.22561	42.0091	0
Pp10411	0	0	0	0	0
Pp10412	45.3442	2.73617	8.76369	54.1656	16.7188
Pp10413	7.22059	15.9533	12.6702	21.5344	0
Pp10414	60.1109	2.47911	31.6963	36.5561	0.002447
Pp10415	40.7812	23.784	2.77121	44.8383	2.38463
Pp10416	1182.71	2890.77	1266.59	2908.37	2916.98
Pp10417	2.45936	2.56861	15.5258	4.19976	31.3347
Pp10418	69.6952	70.7315	49.7445	2.43052	15.0313
Pp10419	0	0	0	1e-06	0
Pp1042	72.2137	7.2183	9.19405	0	0
Pp10420	138.198	57.2326	79.1044	4.27088	0
Pp10421	10.775	9.56604	35.4772	16.2925	0
Pp10422	55.8115	9.4716	3.17832	9.95069	0
Pp10423	2e-06	0	6e-06	0.000781	29.2321
Pp10424	2.22014	142.491	559.124	1893.6	67.748
Pp10425	3.96179	3.99587	27.2118	39.5231	30.844
Pp10426	1413.8	1031.37	907.538	1311.01	1134
Pp10427	281.033	294.297	236.491	56.6378	134.294
Pp10428	251.504	2077.32	1375.56	1117.6	840.96
Pp10429	1375.32	7028.64	4113.88	325.217	278.954
Pp1043	0.1151	0	0	12.9409	3e-06
Pp10430	379.292	1482.37	307.758	1322.76	3014
Pp10431	0	0	0	0	0
Pp10432	64.0608	0.930882	18.4859	102.647	36.251
Pp10433	29.4991	53.7974	30.0499	20.374	40.7846
Pp10434	224.111	112.417	147.335	141.426	0.016756
Pp10435	222.014	181.919	101.505	195.134	156.229
Pp10436	224.727	277.981	125.509	285.776	359.018
Pp10437	201.145	185.992	111.265	135.402	140.44
Pp10438	256.368	113.292	132.161	110.61	41.4465
Pp10439	1.32068	9.07429	2.66301	0	0
Pp1044	20.674	12.6046	8.27455	26.3612	4.0177
Pp10440	32.4905	246.119	32.9561	119.6	711.956
Pp10441	0	0	0	0	0
Pp10442	8.14028	6.09562	0	0	0
Pp10443	335.433	293.803	228.206	78.9415	81.187
Pp10444	13.6711	13.3009	6.77186	37.7036	104.49
Pp10445	77.8111	89.3797	61.4211	34.4775	20.4486
Pp10446	18.9381	120.285	51.6607	147.782	564.296
Pp10447	91.0505	0.753822	27.0004	43.0032	1.53045
Pp10448	1046.46	685.721	513.574	487.867	261.727
Pp10449	1019.55	577.256	500.031	695.283	369.412
Pp1045	34.2598	0.032569	22.1846	7.56979	11.5178
Pp10451	12.9492	0	1.29694	5.98056	3.17832
Pp10452	863.645	105.689	33.6233	50.1686	202.541
Pp10453	117.374	49.7883	32.9187	30.9382	2.16664
Pp10454	215.566	308.021	131.081	236.677	221.565
Pp10455	25.4536	1e-06	0	0	25.6674
Pp10456	76.7568	94.5263	31.2715	116.052	179.801
Pp10457	12.4671	15.0111	0	0	2.26465
Pp10458	9.50772	0	2.0985	10.8355	21.1267
Pp10459	1.57202	0	39.0781	29.6704	5.68077
Pp1046	88.5219	24.8904	42.9383	68.0641	4.78295
Pp10460	175.938	65.884	25.7197	30.2422	2.68284
Pp10461	646.65	1013.35	484.229	561.19	733.838
Pp10462	1.42336	7.10508	28.9319	0	39.9424
Pp10463	0	0	0	15.8885	28.2676
Pp10464	10.4009	20.9596	9.23413	186.809	64.5322
Pp10465	86.8541	55.9535	51.8382	102.155	22.0985
Pp10466	1934.31	1443.23	1424.57	1409.04	746.091
Pp10467	414.992	355.748	168.287	298.945	286.342
Pp10468	64.4316	85.153	122.964	72.059	43.1513
Pp10469	288.277	158.259	225.698	302.672	78.391
Pp1047	0	0	0	0	0
Pp10470	50.2542	115.205	341.298	604.6	183.873
Pp10471	139.187	76.1389	75.3119	2.88553	3.09605
Pp10472	476.001	1036.57	91.0111	351.543	3289.81
Pp10473	58.54	195.977	37.6334	6.47712	41.2498
Pp10474	121.498	156.791	41.6706	109.663	54.6984
Pp10475	11.7067	24.1343	32.0262	168.143	100.593
Pp10476	30.5468	126.222	23.8842	14.4283	19.9593
Pp10477	23.6328	16.8131	0	12.9262	1.41983
Pp10478	461.734	279.574	179.106	306.925	210.214
Pp10479	27.6379	28.6568	57.6399	207.209	3.48856
Pp1048	0	0	0	0	0
Pp10480	261.228	84.8093	121.161	357.096	111.525
Pp10481	583.215	342.387	507.391	141.345	4.6039
Pp10482	69.2016	10.6446	39.3289	52.0687	20.0683
Pp10483	1899.24	1162.41	680.896	1341.75	1208.4
Pp10484	591.372	336.624	356.325	459.929	217.029
Pp10485	65.3728	44.8416	72.1625	183.456	0.068425
Pp10486	176.831	209.761	144.216	265.99	276.611
Pp10487	58.453	22.2193	17.8782	97.5217	29.1065
Pp10488	0	0	0	0	0
Pp10489	85.0683	158.494	32.5034	95.1899	187.727
Pp1049	0	6.29835	6.00829	0	0
Pp10490	0	6.88755	0.000953	1.98441	52.6017
Pp10491	36.583	13.556	17.0016	19.0712	31.7249
Pp10492	2.34053	0	2.32378	12.8714	0
Pp10493	1.86084	0	0	0	0.006524
Pp10494	0	0	0	0	0
Pp10495	0	0	0	0	0
Pp10496	284.853	339.03	229.948	3.52239	3.55372
Pp10497	678.872	541.114	824.458	987.408	475.262
Pp10498	566.19	87.5974	254.041	165.71	31.3824
Pp10499	76.6424	42.625	67.0135	37.7521	1.20305
Pp105	0	0	0	0	0
Pp1050	62.5809	10.5216	10.7817	34.542	0
Pp10500	590.09	535.835	556.173	757.766	268.696
Pp10501	0	0	26.9728	1.63235	0
Pp10502	409.232	66.2788	97.5081	527.636	324.987
Pp10503	2.86652	5.89281	36.9635	0	4.1e-05
Pp10504	42.422	50.7807	21.6505	78.3769	1.45169
Pp10505	0	0	0	2.96836	0
Pp10506	17.4002	15.026	5.75891	12.7491	0
Pp10507	1735.84	1444.77	1082.12	1536.97	1056.65
Pp10508	15.9619	5.20846	28.8532	41.0506	0
Pp10509	117.24	0.011239	0	0	0
Pp1051	158.325	570.351	198.872	346.457	291.039
Pp10510	4.61461	15.4698	12.1555	13.8143	0
Pp10511	2.11487	2.12978	9.13038	0	30.8631
Pp10513	796.476	332.707	910.001	297.561	2e-06
Pp10514	2314.38	1543.09	1386.26	1962.61	859.133
Pp10515	1.3491	2.79955	0	22.6243	5.43405
Pp10516	1758.19	1703.24	1392.84	901.147	715.416
Pp10517	1.26397	1.25345	1.16414	0	0
Pp10518	2382.19	4625.08	2807.65	3271.98	2911
Pp10519	958.944	1538.38	1182.33	1989.47	2121.88
Pp1052	109.541	864.716	232.265	297.478	386.717
Pp10520	2018.63	1365.94	1131.84	817.457	669.155
Pp10521	2240.01	1233.67	959.546	909.986	698.241
Pp10522	1619.03	2481.16	1572.54	3650.81	3805.08
Pp10523	0	0	0	0	0
Pp10524	22.6031	1.39123	0	0	0
Pp10525	433.974	2.35387	5.55366	1.48447	0
Pp10526	200.252	18.6139	12.3572	1.79023	0
Pp10527	482.749	973.356	549.462	1989.14	1453.85
Pp10528	0	0	0	28.1179	8.1304
Pp10529	122.994	48.2364	6.73622	21.8794	21.502
Pp1053	0	0.066769	0	0.002197	1e-06
Pp10530	2.79648	0.938324	0	0	0
Pp10531	34.026	12.8347	31.8045	23.6184	10.7526
Pp10532	0.366748	0.018428	0	0	0
Pp10533	0	0	0	238.911	161.812
Pp10534	126.367	117.077	116.502	56.4338	71.552
Pp10535	0	0	0	0	0
Pp10536	263.421	140.138	75.9393	64.0913	55.9273
Pp10537	28.371	46.5088	0.04377	0	0
Pp10538	0	0	0	1.7e-05	156.271
Pp10539	262.057	213.234	147.771	187.047	117.885
Pp1054	40.2929	18.3916	34.304	16.7672	4.10683
Pp10540	121.699	390.861	430.961	701.204	300.361
Pp10541	1111.86	1054.18	1077.02	2478.99	1152.62
Pp10542	22.8998	0.103333	0.099633	0	0
Pp10543	159.441	139.131	96.3035	129.7	83.5154
Pp10544	58.2947	18.0678	0	23.0211	0.001238
Pp10545	7.13161	7.40137	14.7154	0	26.2771
Pp10546	269.769	284.736	233.471	160.125	126.625
Pp10547	1.45688	4.54948	2.93417	8.95153	0
Pp10548	22.9613	0	0	0	0
Pp10549	382.359	473.762	533.15	666.697	168.375
Pp1055	0	2.75186	0	9.02427	0
Pp10550	3.7146	36.2326	34.6191	14.6145	10.3199
Pp10551	0	9.64436	7.68176	169.661	506.965
Pp10552	0	0	0	0	0
Pp10553	0	2.52229	17.7388	5.03182	10.5289
Pp10554	1567.4	1258.92	1243.5	4528.09	3086.28
Pp10556	264.413	138.878	166.837	383.713	211.891
Pp10557	294.978	121.745	81.6458	172.087	89.4326
Pp10558	175.631	32.1774	61.5218	72.7749	42.7771
Pp10559	14.5048	12.0164	14.4881	0	36.3242
Pp1056	72.6182	48.2129	1.57332	29.5596	25.4661
Pp10560	7.91538	6.42391	0	0	2.8463
Pp10561	709.586	132.432	132.623	242.65	168.913
Pp10562	7.62722	0	16.0096	21.8778	0
Pp10563	0	8.76073	0	49.7579	92.7925
Pp10564	629.065	371.9	267.355	431.49	342.72
Pp10565	152.038	183.799	63.5776	70.0878	3.78189
Pp10566	0	0	0	0	0
Pp10567	279.873	81.0504	39.797	15.3365	3.62464
Pp10568	85.0547	220.086	78.4095	227.166	130.58
Pp10569	459.835	551.999	381.837	554.01	545.008
Pp1057	0	0	0	0	0
Pp10570	33.7643	13.0376	37.9238	230.328	38.1041
Pp10571	1144.59	613.427	608.617	751.803	349.97
Pp10572	11.2107	68.1578	46.749	170.078	91.4773
Pp10573	401.895	195.396	187.75	209.884	87.1398
Pp10574	65.4954	40.0789	60.0082	77.1632	65.6341
Pp10575	10.746	4.54498	1.42464	0	0
Pp10576	903.414	450.324	324.966	541.923	348.96
Pp10578	19.9647	9.01092	5.38295	85.7579	58.6725
Pp10579	2.45618	18.1902	6.06645	6.42484	10.7344
Pp1058	0	0	0	0	0
Pp10580	34.7178	9.58804	7.50863	5.71452	9.38929
Pp10581	93.1902	0	0	0	0
Pp10582	30.6881	11.3602	7.61278	15.1016	51.4676
Pp10583	601.705	615.245	322.451	548.244	412.491
Pp10584	408.22	151.869	196.049	955.585	230.135
Pp10585	10.6933	55.957	108.879	225.303	36.8218
Pp10586	117.646	18.458	74.6406	185.319	15.8557
Pp10587	2.62739	10.8175	3.68391	1.36686	0
Pp10588	136.502	124.561	89.8037	282.754	225.408
Pp10589	29.4511	5.46992	43.435	31.8749	14.3865
Pp1059	70.8581	0	1.77695	0	0
Pp10590	0	6.64654	0	0	0
Pp10591	0	6.79834	3.70078	17.5625	37.678
Pp10592	41.4895	4.7015	3.54217	0	0
Pp10593	0	0	0	54.6649	16.3258
Pp10594	1.08046	0	0	0	0
Pp10595	538.768	315.235	387.206	377.849	284.618
Pp10596	111.769	242.467	98.7547	40.7753	4.38354
Pp10597	1007.09	404.699	443.918	934.869	334.821
Pp10598	458.105	177.293	166.249	316.061	264.714
Pp10599	256.708	215.15	118.391	46.3564	43.54
Pp106	149.128	87.1545	59.9595	26.8395	35.0247
Pp1060	0	0	0	0	0
Pp10600	59.3857	83.1072	48.7682	44.9638	79.2676
Pp10601	104.727	76.0835	40.3196	97.2451	32.9491
Pp10602	30.5609	7.14107	16.8238	0	0
Pp10603	492.977	453.927	321.655	853.438	444.707
Pp10604	451.557	333.711	291.932	737.244	380.357
Pp10605	2.11268	2.8665	0.042207	2.6563	0.083979
Pp10606	14.1741	12.5258	6.52541	14.1346	0
Pp10607	61.054	18.2632	161.748	27.0822	14.943
Pp10608	15069	2853.49	682.521	1466.73	13769
Pp10609	10.8802	3.88049	17.3772	20.4992	0
Pp1061	206.808	147.852	117.989	137.127	18.4118
Pp10610	91.1794	134.483	48.1048	67.2479	223.737
Pp10611	34.1588	93.6268	76.9982	107.737	86.9726
Pp10612	68.9386	90.7861	115.6	156.799	77.4875
Pp10613	82.3391	26.4353	46.4053	100.095	97.2479
Pp10614	15.4856	55.7632	102.556	0.214401	6.09512
Pp10615	1.45425	4.1984	18.5802	28.2272	2.80292
Pp10616	41.8249	0	0	0	0
Pp10617	24.3259	0	0	0	0
Pp10618	0	0	0	0	5.20844
Pp10619	930.484	970.83	943.09	973.444	387.317
Pp1062	200.202	35.0972	117.039	69.0454	155.442
Pp10620	358.222	210.56	437.542	409.877	152.012
Pp10621	5.45698	0	0	6.61767	0
Pp10622	258.49	8.13933	3.43934	0	0
Pp10623	0	0	0	0	0
Pp10624	0	0	0	0.000767	0
Pp10625	53.026	15.7253	2.47666	76.386	19.9506
Pp10626	29.0803	0.017826	44.4752	2.04252	0
Pp10627	479.867	400.162	229.499	305.117	265.991
Pp10628	0	0	0	0	0
Pp10629	291.476	50.8553	113.033	54.1322	37.7712
Pp1063	0	10.3479	1.44958	0	0
Pp10630	76.8103	123.556	63.7974	194.079	35.1912
Pp10631	21.844	0	0	0	1.43418
Pp10632	181.711	119.744	148.584	136.854	84.1317
Pp10633	5.34321	0	2.51483	0	0
Pp10634	5.72706	2.0566	2.9422	0	2.24056
Pp10635	369.571	318.356	199.871	288.783	203.571
Pp10636	189.221	158.23	172.688	450.647	236.212
Pp10637	15.8289	1.24175	3.01575	27.1583	1.34791
Pp10638	188.116	70.4672	82.9947	183.769	120.09
Pp10639	0	0	0	0	0
Pp1064	61.8326	45.4035	47.1469	8.26887	5.50144
Pp10640	1796.32	536.335	486.598	308.075	135.25
Pp10641	833.112	219.598	188.964	269.703	52.1093
Pp10642	65.5963	21.9038	9.71247	18.8613	7.4184
Pp10643	522.066	293.495	278.558	238.09	63.2873
Pp10644	763.916	171.458	311.843	203.478	79.259
Pp10645	510.282	135.467	232.791	296.247	95.1503
Pp10647	70.5962	21.7528	44.2755	74.9915	24.8146
Pp10648	90.6439	41.7158	21.3636	96.8225	85.7467
Pp10649	137.009	69.0355	44.6447	99.1372	118.443
Pp1065	96.6094	13.4732	37.8644	28.492	14.4612
Pp10650	3.55545	5.63243	1.87017	9.0006	35.3594
Pp10651	67.1111	99.6096	57.2759	27.9368	43.3583
Pp10652	4.13521	0	0	0	0
Pp10653	0	0	0	0	0
Pp10654	115.969	45.4753	10.4747	6.01014	0
Pp10655	20.1272	11.0205	0	0	0
Pp10656	2.68249	0	0	0	0
Pp10657	21.3803	2.91042	6.98473	111.15	11.0469
Pp10658	269.388	96.6124	99.8311	94.7813	27.3464
Pp10659	0	22.2931	3.14858	0	0
Pp1066	0	0	0	0	0
Pp10660	226.479	563.041	141.158	0.082389	0.37285
Pp10661	69.8552	155.302	63.367	462.374	513.305
Pp10662	612.428	589.037	563.906	861.527	551.026
Pp10663	17.8762	5.32242	5.15894	6.38774	3.10008
Pp10664	30.2511	2.69333	3.43027	4.00686	2.86248
Pp10665	2.76006	0	0	0	12.0719
Pp10666	8232.77	20583	11246.9	10189.5	9774.82
Pp10667	5657.04	1535.14	1660.56	3075.74	1143.63
Pp10668	138.527	33.2163	40.8589	17.0541	5.68991
Pp10669	7.95307	3.6707	20.3035	17.4033	60.1361
Pp1067	81.9301	25.2152	38.6485	31.3762	31.8837
Pp10670	281.131	128.638	97.2048	315.571	160.155
Pp10671	1343.88	614.892	459.98	379.012	162.164
Pp10672	188.411	36.3072	58.2499	337.498	30.3493
Pp10673	412.304	539.005	465.21	921.852	359.75
Pp10674	182.711	52.142	54.3462	52.3037	24.1277
Pp10675	94.9163	10.3411	23.317	1e-06	44.4653
Pp10676	1072.98	481.554	727.21	1498.12	312.749
Pp10677	0	0	0	1.24104	0
Pp10678	18.0224	20.9226	19.4111	78.5402	138.085
Pp10679	70.976	43.151	63.3787	62.2147	58.4505
Pp1068	44.4854	31.8581	23.8754	14.1891	5.61996
Pp10680	19.5472	60.2031	21.084	36.796	67.4489
Pp10681	42.6144	64.832	139.48	392.157	29.9306
Pp10682	172.502	158.675	203.282	172.287	47.0666
Pp10683	5.08629	0	11.058	12.6135	0
Pp10684	235.886	895.575	1591.45	2173.08	398.491
Pp10685	536.542	321.763	466.846	474.455	54.0285
Pp10686	0	0	4.77045	50.1888	4.69997
Pp10687	37.7259	357.484	19.3211	10.9124	10.2993
Pp10688	6.20463	0	4.35245	15.0774	7.85447
Pp10689	0	23.1403	26.2495	20.9023	9.7901
Pp1069	26.1079	2.58929	25.8575	37.0037	0.400686
Pp10690	594.049	716.944	295.524	279.961	554.085
Pp10691	710.923	679.535	558.674	833.727	422.468
Pp10692	110.942	152.87	133.278	291.558	156.456
Pp10693	185.043	102.321	51.3918	16.9451	6.65189
Pp10694	364.14	1482.67	475.388	735.301	890.195
Pp10695	209.884	156.798	187.651	188.967	121.415
Pp10696	0	16.3218	0	0.004256	0
Pp10697	219.737	440.926	343.59	407.618	267.971
Pp10698	320.334	575.987	166.233	479.285	435.173
Pp10699	14.321	69.0028	5.91131	9.17869	10.0494
Pp1070	1.37523	0	22.1768	16.4712	0
Pp10700	0	1.20454	0	6.46265	4.21017
Pp10701	62.1698	44.0322	68.6941	54.417	8.2886
Pp10702	21.7878	0	0	0	0
Pp10703	311.958	212.435	240.003	151.625	117.159
Pp10704	950.111	401.173	690.94	394.84	412.534
Pp10705	211.406	134.039	145.062	271.877	72.6904
Pp10706	174.256	171.016	121.824	49.9069	36.145
Pp10707	0.349857	0	14.9273	0.691031	0.927293
Pp10708	892.47	500.021	263.792	613.878	319.503
Pp10709	631.111	244.501	371.758	386.731	116.317
Pp1071	0	0	0.001467	70.6813	55.689
Pp10710	86.0168	34.2737	45.972	54.8344	12.8681
Pp10711	10.7968	1.80395	7.3641	14.9553	0
Pp10712	616.251	520.323	559.958	516.265	413.175
Pp10713	256.981	560.267	302.298	465.313	962.033
Pp10714	30.6446	129.662	74.2853	101.85	25.6291
Pp10715	60.1973	87.7938	16.2253	59.9452	96.5199
Pp10716	55.3797	2.45594	5.01328	6.04663	36.4115
Pp10717	0	0	0	0	0
Pp10718	25.8566	5.98651	8.44503	17.4385	18.6032
Pp10719	32.9818	16.3485	35.9562	69.8428	44.7261
Pp1072	17.1874	46.9365	7.08579	45.5936	6.03003
Pp10720	0	0	0	59.3181	0
Pp10721	14.8644	31.4691	0.896555	31.1944	57.9827
Pp10722	893.529	649.113	448.518	672.224	329.599
Pp10723	1.29917	11.7014	1.19391	0	0
Pp10724	18.7039	21.4136	15.7828	6.69071	10.0744
Pp10725	109.407	213.271	182.865	348.267	71.3151
Pp10726	220.709	206.238	182.6	276.818	123.014
Pp10727	1027.03	317.777	366.946	528.635	154.647
Pp10728	43.0789	57.2383	20.7058	47.3929	2.54365
Pp10729	0	0	0	0.005463	10.7378
Pp1073	19.8498	194.174	244.411	382.043	2515.07
Pp10730	3485.46	2173.02	1392.31	1989.52	1188.83
Pp10731	0	0	0	0	0
Pp10732	0	0	0	0	0
Pp10733	110.035	65.5566	79.1508	56.327	54.4206
Pp10734	41.2006	61.2021	9.25323	168.293	0.668667
Pp10735	208.863	100.819	116.185	106.815	47.5827
Pp10736	698.664	283.543	420.99	845.091	385.045
Pp10737	0	0	0	3.04501	0
Pp10738	52.7214	8.72557	0.929503	3.811	4.10611
Pp10739	0.442113	11.5455	3.29792	4.59996	5.19156
Pp1074	89.4131	33.1503	57.4874	61.1668	38.0626
Pp10740	0	0	0	0	0
Pp10741	4.29605	4.5225	8.61294	3.24282	5.50321
Pp10742	5.7062	12.1229	31.058	0	10.0188
Pp10743	0	0	0	0	0
Pp10744	2004.89	1214.56	1150.69	1630.57	872.755
Pp10745	215.998	103.134	210.187	407.712	208.767
Pp10746	1349.97	2421.11	1607.57	2616.94	743.135
Pp10747	1624.64	2148.35	3905.18	2330.42	322.065
Pp10748	0	7.94583	0	3.17319	0
Pp10749	740.752	1557.41	632.378	424.545	585.529
Pp1075	0	0	0	0	0
Pp10750	1001.09	612.552	630.265	1006.81	288.548
Pp10751	163.12	65.5287	33.9304	30.6833	2.15082
Pp10752	213.958	36.8432	9.06846	9.94065	0
Pp10753	443.37	116.486	164.016	71.4089	73.9726
Pp10754	104.575	54.7074	50.2914	21.4457	0
Pp10755	43.0993	0	0	0	0
Pp10757	0	1.78738	0	0	0
Pp10758	86.3138	37.0446	58.3998	71.8848	56.2561
Pp10759	50.062	11.6583	16.6463	122.401	40.6636
Pp1076	23.2061	22.2943	7.82235	12.3376	73.8845
Pp10760	0	0	2.5e-05	0	0
Pp10761	7.95477	6.10918	29.0801	22.1867	6.57046
Pp10762	1453.99	1174.16	1120.58	1533.7	992.518
Pp10763	157.42	56.5768	71.5266	361.124	350.126
Pp10764	0	0	3.36374	18.5106	0
Pp10765	55.5262	47.6621	20.5092	4.96741	35.7414
Pp10766	0	0	0	0	0
Pp10767	7.60604	43.7111	8.41351	40.5378	131.976
Pp10769	8.73723	86.0418	3.91405	16.4921	30.3416
Pp1077	245.003	19.3169	11.3608	36.2973	111.37
Pp10770	283.053	156.256	244.118	217.891	175.706
Pp10771	9.1645	13.5157	9.18628	13.0704	2.17398
Pp10772	5.63297	15.1	6.09843	13.546	12.7235
Pp10773	78.6723	50.2012	46.5088	50.1858	28.148
Pp10774	15.1907	0	0	31.0043	0
Pp10775	821.148	433.619	322.108	769.479	559.148
Pp10776	28.6965	0	0.000546	0	0
Pp10777	287.4	165.965	246.243	107.879	90.6431
Pp10778	438.284	504.507	431.195	458.077	578.76
Pp10779	708.6	746.54	499.801	582.571	857.096
Pp1078	0	0	0	0	0
Pp10780	55.7355	23.6495	2.56557	3.1e-05	2.5e-05
Pp10781	13628.3	4569.46	5380.28	5520.85	2440.28
Pp10782	26.7172	19.2396	21.2608	26.705	74.6182
Pp10783	48.047	18.7561	20.8403	68.6008	29.7009
Pp10784	15.7394	10.4403	7.46523	15.8948	42.7196
Pp10785	1.87793	0	0	0	0
Pp10786	59.0082	79.9175	21.7192	44.8274	48.2609
Pp10787	336.482	416.275	70.3416	104.379	27.8023
Pp10788	0	0	3.81033	40.444	95.0186
Pp10789	161.28	119.842	109.209	65.1063	38.2451
Pp1079	45.6986	86.6045	92.8035	180.796	0
Pp10790	0.00807	15.4711	0.003671	0	11.8872
Pp10791	7.37211	9.2965	13.6698	23.492	46.6328
Pp10792	18.1541	68.2898	26.2169	0	8.4033
Pp10793	8.07735	13.8965	11.2178	10.6991	20.5343
Pp10794	292.703	123.666	130.826	259.422	142.021
Pp10795	88.0048	42.9297	36.3853	188.441	158.138
Pp10796	0	0	0	0.006437	12.286
Pp10797	1970.67	1410.5	1212.49	1130.66	888.386
Pp10798	517.331	558.729	450.421	928.945	996.112
Pp10799	571.773	364.685	193.148	402.459	693.404
Pp108	346.639	838.926	290.69	878.343	691.82
Pp1080	115.939	73.3218	68.0255	6.84515	0
Pp10800	609.336	809.197	576.31	528.921	618.971
Pp10801	137.32	43.974	73.2578	37.1906	6.00258
Pp10802	212.414	70.8673	147.115	40.66	6.32924
Pp10803	556.724	65.8394	153.572	70.5494	42.5443
Pp10804	144.387	149.048	56.7978	213.272	81.4132
Pp10805	0	0.025921	0	0	0
Pp10806	1894.62	1558.25	1889.22	1919.16	265.944
Pp10807	87.0171	55.1265	36.5928	95.5151	72.452
Pp10808	0	8.24749	0	4.18114	0
Pp10809	117.648	100.429	93.5688	99.6684	74.8529
Pp1081	77.9783	25.669	25.8333	61.5231	44.5498
Pp10810	5755.8	2544.9	3163.2	5998.68	3313.37
Pp10811	242.98	1046.57	950.515	903.754	678.59
Pp10812	756.23	317.795	424.839	1.6e-05	24.6296
Pp10813	806.632	1388.86	406.388	1188.46	1016.4
Pp10814	1889	1745.17	1662.35	1973.32	747.153
Pp10815	0	3.34994	1.68104	0	3.02883
Pp10816	245.646	152.141	112.156	94.5975	68.7219
Pp10817	53.1042	30.923	2.59601	11.9291	0
Pp10818	212.557	100.543	104.01	92.3262	51.5113
Pp10819	563.851	394.963	447.646	494.629	158.045
Pp1082	45.9697	61.4113	30.4147	35.0053	39.9572
Pp10820	72.5291	76.9867	80.1141	25.1602	89.6796
Pp10821	569.304	326.103	281.574	513.401	214.965
Pp10822	331.266	380.03	690.439	1261.4	184.607
Pp10823	80.6742	46.1057	16.6665	76.8855	71.9294
Pp10824	20.4263	82.6923	22.0153	38.0238	62.3664
Pp10825	7.75308	17.7428	20.1016	73.0866	37.4868
Pp10826	108.057	40.3336	75.0635	54.1744	31.9278
Pp10827	66.3038	0.333408	27.7488	0	0
Pp10828	129.361	286.762	56.26	114.188	389.608
Pp10829	3.23454	0	1.68376	0	2.08571
Pp1083	83.7427	0	15.9437	0	0
Pp10830	176.856	95.1706	155.245	252.922	171.392
Pp10831	758.084	414.044	304.206	899.402	723.945
Pp10832	417.535	314.48	211.156	340.328	179.447
Pp10833	8.27871	13.3066	17.3388	25.1918	8.63391
Pp10834	1.90867	9.65052	5.98835	12.0553	7.65836
Pp10835	45.7662	71.1706	18.4335	56.7934	67.8886
Pp10836	37.6898	70.6042	33.3992	37.5449	47.3961
Pp10837	4.89337	0	6.77849	0	0
Pp10838	10.7997	0	1.52581	9.1568	0
Pp10839	14.0471	1.28901	11.3574	12.8147	5.30861
Pp1084	591.011	220.696	536.676	338.545	68.8375
Pp10840	233.242	9.04562	11.5156	31.1049	1.92465
Pp10841	262.403	100.648	189.532	480.1	115.777
Pp10842	1e-05	0.603832	0	0.000116	0
Pp10843	26.0203	39.0863	34.8691	273.88	204.547
Pp10844	13.5646	0	44.567	5.22573	6.17067
Pp10845	856.866	461.865	426.609	578.394	426.888
Pp10846	1192.2	776.507	785.89	1183.39	680.706
Pp10847	5.87156	0	10.2852	0	6.31715
Pp10848	117.464	0	31.3012	143.056	1.27576
Pp10849	571.875	219.045	306.042	702.212	511.685
Pp10850	3603.44	6234.7	2893.65	4845.86	2632.44
Pp10851	455.445	337.779	322.129	320.489	224.956
Pp10852	11.1584	9.63297	7.62369	7.89901	7.66903
Pp10853	284.32	1104.98	515.504	665.918	490.52
Pp10854	198	358.445	284.559	23.7133	211.063
Pp10855	397.138	475.257	276.523	256.544	221.959
Pp10856	21.9718	9.5283	2.1732	12.3816	14.6044
Pp10857	32.9029	8.16168	36.5553	14.928	22.0777
Pp10858	6.95795	25.3067	24.4568	53.7708	6.08749
Pp10859	78.3707	30.5918	12.8748	34.3696	0
Pp1086	0	0	1e-06	0	0
Pp10860	1.78345	12.5479	5.58563	10.3536	0
Pp10861	85.6343	88.2179	63.308	73.3364	48.0403
Pp10862	3447.58	2788.7	2452.03	3046.61	2149.83
Pp10863	101.049	125.095	17.9687	101.954	29.6762
Pp10864	405.29	430.072	378.748	129.293	197.581
Pp10865	0	2.94869	0	2.51312	5.68336
Pp10866	38.4298	36.0966	24.3558	35.7414	38.6775
Pp10868	24.7987	17.4652	23.4268	52.1332	288.524
Pp10869	40.7447	48.6172	38.6416	26.6075	0
Pp1087	8.66172	1.4459	0	15.5626	0.003345
Pp10870	244.396	341.984	231.057	169.178	31.7406
Pp10871	0.023399	1.42973	36.074	1.3907	31.8938
Pp10872	603.467	429.891	495.717	114.252	46.8779
Pp10873	11.0118	24.4682	9.58678	16.571	9.41335
Pp10874	0	0	0	5.97227	0
Pp10875	9.36527	71.2147	4.55315	62.213	2.68877
Pp10876	435.307	218.657	404.628	460.673	123.671
Pp10877	144.538	54.5879	84.9499	94.0441	28.1384
Pp10878	33.3679	8.03857	8.68414	43.7763	1.59362
Pp10879	526.201	347.866	365.928	531.533	493.844
Pp1088	0	0	0	3.40117	0
Pp10880	122.31	74.1337	40.6212	101.875	31.8407
Pp10881	31.0287	37.6045	41.7081	39.7383	13.4855
Pp10882	0	1.80423	1.63365	0	0
Pp10883	0	0	3.28152	0	8.27362
Pp10884	92.1605	39.3607	62.6982	126.265	36.6166
Pp10885	52.6449	128.479	63.4489	47.6395	17.0537
Pp10886	211.666	224.978	196.614	312.417	143.118
Pp10887	2735.14	2151.86	1958.97	1684.71	1034.13
Pp10888	0	0	0	0	0
Pp10889	11.4811	1.07216	7.98378	0	1.13146
Pp1089	9.94068	7.50083	0	0.49886	22.4111
Pp10890	334.94	63.8679	77.5994	73.5473	130.208
Pp10891	298.957	129.912	181.304	146.38	26.7839
Pp10892	0	0	0	0	0
Pp10893	0	0	0	0	0
Pp10894	83.446	33.9289	69.4325	77.8665	52.4536
Pp10895	534.384	468.175	259.516	664.127	172.303
Pp10896	169.808	50.7205	78.8916	101.497	83.7296
Pp10897	24.7263	57.6115	46.3663	38.5782	31.1989
Pp10898	12.7076	133.168	47.6667	0.145272	0.702172
Pp10899	606.544	384.435	409.317	479.295	307.543
Pp109	111.57	59.3603	9.03826	71.2849	70.314
Pp1090	9.05619	12.7969	28.3189	18.8466	0
Pp10900	112.528	134.566	154.209	399.566	280.297
Pp10901	245.299	271.178	277.451	557.295	229.792
Pp10902	113.526	37.3693	40.9727	39.1611	33.27
Pp10903	45.3069	16.8051	15.6617	3.47851	30.3217
Pp10904	35.778	49.1105	31.941	98.0575	141.968
Pp10905	286.432	338.905	226.183	290.551	267.631
Pp10906	2e-06	25.3199	4.46506	169.616	116.633
Pp10907	6.13159	10.5441	7.41112	18.8644	13.6305
Pp10908	0	10.0658	0	0	0
Pp10909	0	0	0	0	0
Pp1091	572.543	323.003	312.269	568.763	312.303
Pp10910	615.997	289.25	334.589	329.397	100.134
Pp10911	0	0	4.92403	7.23761	0
Pp10912	2.82168	11.3136	1.36071	0	0
Pp10913	0	0	0	0	0
Pp10914	1230.27	620.8	980.754	1176.86	310.776
Pp10915	751.199	315.185	351.984	386.299	138.905
Pp10916	209.458	168.242	266.674	39.425	3.48674
Pp10917	1375.17	740.12	493.276	1374.37	1320.56
Pp10918	11.7121	0	0	0	0
Pp10919	2.16058	0	0	0	0
Pp1092	0	0	0	1.1e-05	2.43741
Pp10920	31.8054	0	0	0	0
Pp10921	12.5245	84.9904	72.5365	18.893	68.1565
Pp10922	143.052	143.483	116.877	258.288	107.48
Pp10923	25.3927	8.51715	9.63895	33.4771	0
Pp10924	0	0	0	0	0
Pp10925	296.698	72.6287	111.673	206.544	104.432
Pp10926	867.317	788.454	785.165	1095.33	674.485
Pp10927	165.833	42.925	35.9855	43.4234	12.3415
Pp10928	109.476	57.0285	16.5011	26.1198	21.6408
Pp10929	51.0341	60.254	35.2483	51.8687	11.795
Pp1093	12532.4	160.285	114.407	2.65883	0
Pp10930	40.4825	12.7668	32.3673	11.5174	2.90841
Pp10931	42.4585	13.0303	9.06264	82.3435	21.3275
Pp10932	4.38043	0	0	0	0
Pp10933	25.1161	29.5039	39.4772	32.0839	24.0877
Pp10934	0	0	7.32899	0	0
Pp10935	309.811	124.05	155.861	116.316	46.5407
Pp10936	356.233	428.768	176.663	465.311	845.877
Pp10937	218.158	377.446	122.603	74.2125	49.4632
Pp10939	610.862	995.481	890.045	3336.71	3012.28
Pp1094	3943.1	87.3002	28.3325	7.4491	0
Pp10940	0.561911	8.60485	14.4859	2.74617	3.04731
Pp10941	18.6755	0	11.442	19.442	4.19172
Pp10942	0	0	0	0	0
Pp10943	4714.47	2198.52	2026.06	2709.9	972.929
Pp10944	349.49	73.0268	7.97632	59.8233	12.299
Pp10945	19.5015	0	0	0	0
Pp10946	1101.14	54.0611	107.759	670.693	6557.05
Pp10947	81.0119	67.5852	37.6554	284.387	181.116
Pp10948	10401.8	13747.3	6408.85	7210.13	9384.82
Pp10949	42.3787	98.3264	0	0	0
Pp1095	26.7373	7.73973	44.586	25.0705	3.94545
Pp10950	1447.68	1586.19	1911.76	1221.23	634.655
Pp10951	0	0	0	0	18.3124
Pp10952	3574.7	2076.85	2159.69	3137.81	1870.16
Pp10953	5.77004	14.7628	5.35058	0	0
Pp10954	3.90536	3.96524	3.99864	48.2104	58.9662
Pp10955	1425.04	1412.31	1330.75	1979.47	972.229
Pp10956	69.2582	14.0146	22.598	77.0841	20.8346
Pp10957	86.0651	88.7758	26.0892	95.7555	48.7305
Pp10958	601.368	172.071	203.38	129.595	133.182
Pp10959	868.436	528.379	273.391	236.105	322.993
Pp1096	345.108	102.244	142.534	56.0039	61.8368
Pp10960	51.617	0	39.7491	0	0
Pp10961	273.655	18.9851	75.465	10.6108	33.4574
Pp10962	0.455974	0	0	2.60253	0.247943
Pp10963	0.493342	0	0	25.3183	0.482757
Pp10964	0.450957	0	0	5.17523	0.314696
Pp10965	74.6672	0	0	0	0
Pp10966	48.3243	20.2794	28.7462	8.60551	6.95811
Pp10967	0	0	0	15.2432	0
Pp10968	77.217	64.073	58.541	106.258	49.9221
Pp10969	13.5292	13.7262	12.3186	202.485	69.0785
Pp1097	277.141	289.009	399.476	252.668	208.162
Pp10970	85.5384	97.6948	90.3012	190.52	142.834
Pp10971	1100.19	891.788	698.443	604.273	479.312
Pp10972	0	0	0	9.83993	41.4067
Pp10973	575.884	279.427	290.411	183.972	173.548
Pp10974	824.919	278.613	423.402	596.176	371.233
Pp10975	199.623	78.6197	82.579	278.62	117.126
Pp10976	33.6134	22.4569	33.7861	144.031	39.5949
Pp10977	25.6736	126.805	78.4174	321.684	158.448
Pp10978	0	0	0	0	0
Pp10979	0	0	0	0	0
Pp1098	16.9286	15.6298	10.1118	17.7616	0
Pp10980	729.268	315.073	358.78	310.139	90.006
Pp10981	188.036	98.3497	55.7341	238.71	101.339
Pp10982	0	2.97273	0	9.75782	59.0039
Pp10983	7.15903	117.967	20.8493	97.57	222.193
Pp10984	0	0	0	77.1736	3.75679
Pp10985	16.6915	84.1202	46.0208	126.284	236.217
Pp10986	0	20.9237	7.03509	8.14629	0
Pp10987	3.0556	0.003815	0	130.124	76.3863
Pp10988	274.9	159.779	139.489	64.1271	49.3441
Pp10989	118.36	514.31	257.962	95.8924	130.54
Pp1099	483.901	895.952	348.125	442.432	483.356
Pp10990	387.707	491.173	439.226	568.643	165.351
Pp10991	51.195	327.052	171.974	397.519	133.902
Pp10992	34.0907	54.2949	96.5996	116.363	0.009115
Pp10993	553.005	959.044	735.476	1484.31	479.003
Pp10994	1e-06	0	0	0	0
Pp10995	40.684	45.3426	45.6429	117.605	68.4835
Pp10996	77.3263	0.878183	3e-06	2.42385	0
Pp10997	883.149	3.29798	6.53904	1.17172	0
Pp10998	69.8323	10.4345	23.7679	0	0
Pp10999	31.3124	49.0131	55.1931	4e-06	3.01504
Pp11	0	0	0	0	0
Pp110	91.4444	28.2702	53.8853	89.6582	35.5053
Pp1100	17.0458	0	0.008506	0	0
Pp11000	43.4702	102.42	2.74346	25.5521	43.4521
Pp11001	4.30343	31.015	4.31333	11.5872	29.8239
Pp11002	501.794	268.877	311.339	410.114	119.9
Pp11003	0	0	0	0	0
Pp11004	770.268	869.273	921.613	1006.05	291.892
Pp11005	688.65	280.178	391.897	464.828	171.591
Pp11006	42.5057	27.0118	18.5486	37.9271	68.3151
Pp11007	48.5184	53.8156	66.6624	79.5662	7.19811
Pp11008	0	0	0	0	0
Pp11009	18.2351	48.5726	12.7853	108.97	52.2485
Pp1101	92.2811	62.0166	51.6859	9.46852	12.7891
Pp11010	396.735	210.209	283.236	169.719	135.079
Pp11011	30.7965	12.3043	77.7221	48.1567	9.94877
Pp11012	103.061	13.9827	24.5327	18.8214	0
Pp11013	42.9258	8.69584	13.41	13.2988	23.4476
Pp11014	1.09393	9.63801	0.048894	0	72.095
Pp11015	1.4081	1.39507	12.6204	56.234	34.4346
Pp11016	1566.44	1851.08	1158.95	1646.9	1099.01
Pp11017	181.06	218.062	146.705	406.136	142.671
Pp11018	344.546	514.849	425.814	630.374	262.078
Pp11019	2.60898	62.058	21.571	37.3623	111.228
Pp1102	67.1429	21.1151	39.3224	26.1412	19.8092
Pp11020	1439.64	1153.17	1843.11	2312.37	1312.64
Pp11021	176.214	171.939	98.7886	144.243	112.63
Pp11022	0	0	0	0	0
Pp11023	3.98211	8.10224	13.6719	21.1124	60.8586
Pp11024	1498.13	853.216	976.943	1032.69	487.169
Pp11025	0	0	0	0	0
Pp11026	353.981	628.195	252.537	566.7	612.556
Pp11027	5e-06	11.0158	17.6352	36.2707	28.7769
Pp11028	0	0	0	0	0
Pp11029	11.2221	1.11223	1.91265	1.21439	7.77982
Pp1103	0.000637	6.69548	12.5099	54.6007	72.4808
Pp11030	13.1333	10.6525	0	0	11.0252
Pp11031	0	0	0	10.6069	11.8204
Pp11032	0	0	0	0	0
Pp11033	2.31412	70.0831	2.41662	81.9963	184.642
Pp11034	2360.36	1360.45	2015.85	1517.52	775.152
Pp11035	2131.95	7417.81	11779.1	3905.66	607.754
Pp11036	373.319	408.303	203.031	300.106	276.247
Pp11037	232.383	334.087	198.098	489.79	267.896
Pp11038	0	11.8379	0	0	0
Pp11039	25.4683	17.4257	0	15.6409	0
Pp1104	0	0	0	0	0
Pp11040	9.90554	7.30015	21.3127	18.2167	12.9735
Pp11041	305.761	149.226	130.472	182.847	68.5749
Pp11042	272.255	259.417	153.112	182.844	127.269
Pp11043	306.141	276.962	153.095	314.792	169.936
Pp11044	168.401	110.995	99.4156	41.0133	94.3976
Pp11045	6.75941	20.3713	0	0	12.3595
Pp11046	0	0	0	0	0
Pp11047	805.128	446.926	539.221	1068.82	411.826
Pp11048	228.667	134.513	238.949	115.417	16.9409
Pp11049	23.7791	1.0681	23.6375	9.86144	68.2431
Pp1105	425.426	918.178	516.018	565.905	565.12
Pp11050	3.42355	166.911	278.62	164.277	130.739
Pp11051	385.955	594.783	334.786	204.482	137.555
Pp11052	424.088	399.962	553.23	436.965	153.858
Pp11053	440.011	173.055	215.963	475.923	304.585
Pp11054	10.9635	1.88254	3.65641	6.94531	0
Pp11055	133.275	120.253	68.7084	161.42	91.8447
Pp11056	27.4067	49.4051	55.0329	56.1061	84.1562
Pp11057	594.813	144.184	321.707	407.39	580.917
Pp11058	141.024	203.021	35.4651	106.247	133.233
Pp11059	276.585	452.408	93.2791	317.131	305.062
Pp1106	20.8167	8.7934	0	0	4.33737
Pp11060	406.376	795.71	169.825	739.834	886.865
Pp11061	330.581	221.076	112.47	135.71	364.763
Pp11062	106.8	72.3355	81.9078	195.819	0.000721
Pp11063	61.7949	61.3621	42.1217	125.334	6.1558
Pp11064	65.9993	3.94147	10.369	2.53286	18.2287
Pp11065	0	1.47405	0	0	0
Pp11066	1433.26	1651.89	980.696	727.275	654.871
Pp11067	98.6451	46.0879	63.4687	185.209	69.9774
Pp11068	12293.4	3334.81	4871.41	4999.39	2063.87
Pp11069	16.7939	80.0963	125.971	154.794	63.8146
Pp1107	561.643	305.108	388.694	752.134	213.306
Pp11070	33.2177	6.75199	2.90351	1.22864	2.3704
Pp11071	73.4733	0.040847	0.007734	155.551	0
Pp11072	236.94	148.504	237.635	107.523	33.6396
Pp11073	105.819	83.7634	70.3386	179.791	104.828
Pp11074	12.6752	1.39985	5.76978	5.34858	7.03692
Pp11075	19.9118	51.1623	2.63735	6.78133	18.4042
Pp11076	2149.35	23.4663	11.6952	0	0
Pp11077	0	9.3e-05	0	1.8e-05	0
Pp11078	0	0.000322	0	0.000165	0
Pp11079	28.1081	55.5136	43.3176	28.2385	21.585
Pp1108	6.00921	17.8477	7.78184	31.2585	25.3412
Pp11080	129.434	137.604	95.1497	419.516	125.252
Pp11081	224.607	170.439	179.122	139.701	227.864
Pp11082	112.981	62.3878	72.4474	99.1766	40.7867
Pp11083	69.1083	206.13	20.3493	75.7984	36.5602
Pp11084	117.857	318.838	91.3223	139.581	59.0274
Pp11085	0.09412	0.072888	8.21271	0	0
Pp11086	7.75707	19.6654	0.226058	0	0
Pp11087	2406.19	1564.06	1554.56	1899.69	1364.56
Pp11088	5114.47	2882.76	2070.93	2693.91	2980.13
Pp11089	0	0	4.4e-05	4.10456	0
Pp1109	6.4836	0	0	10.821	22.8094
Pp11090	96.6906	33.306	54.0685	75.8204	0.004779
Pp11091	485.12	71.3128	239.178	390.222	57.4653
Pp11092	106.72	10.4151	33.8204	28.7398	0
Pp11093	121.331	29.0971	16.8128	0	0
Pp11094	188.208	213.129	145.478	140.219	160.595
Pp11095	218.296	209.59	126.176	214.615	145.593
Pp11096	16.2475	26.3037	9.14865	4.247	16.0449
Pp11097	0	0	0	13.1347	0
Pp11098	72.0691	940.667	117.746	82.3386	538.139
Pp11099	35.6626	54.9488	59.961	103.754	34.9589
Pp111	1648.34	0	0	0	0
Pp1110	1310.07	2187.82	887.187	201.655	295.441
Pp11100	1.35199	0	1.28067	16.909	32.5718
Pp11101	2441.49	1628.91	1658.15	2454.11	1548.12
Pp11102	11.3461	1.43367	12.2563	0.169662	12.608
Pp11103	25.1324	14.8068	9.2874	20.0026	2.58842
Pp11104	22.6275	41.2194	44.7423	27.5152	7.18153
Pp11105	0	1.89143	0	0	0
Pp11106	114.704	55.997	89.5131	129.25	69.5926
Pp11107	166.984	139.388	175.934	246.01	110.2
Pp11108	1195.27	168.826	558.95	389.093	93.1254
Pp11109	396.664	682.616	322.275	797.178	790.816
Pp1111	0	0	0	0	0
Pp11110	105.763	485.271	66.3763	9.44919	389.113
Pp11111	1.87241	15.2415	13.6297	293.375	256.318
Pp11112	531.299	452.076	456.106	901.033	771.872
Pp11113	845.954	709.015	745.688	852.157	715.431
Pp11114	82.0449	0	50.7595	74.7694	13.4499
Pp11115	58.9118	8.50819	7.91105	12.145	17.9957
Pp11116	12.7061	0	1e-06	0	0
Pp11117	5.76935	5.83015	31.5072	18.5273	5.27486
Pp11118	141.586	106.314	230.719	105.729	61.4488
Pp11119	16.1134	1.52597	0	0	6.15076
Pp1112	0	0	0	0	0
Pp11120	0	1.65589	9.65017	0	0
Pp11121	62.6091	28.9471	17.5283	79.2233	364.215
Pp11122	0	5.58179	0	0	1.937
Pp11123	47.5472	386.945	54.0742	193.818	595.579
Pp11124	31.727	0	0	1.33479	0.368055
Pp11125	9.60522	10.7772	22.328	0.606347	10.2867
Pp11126	8.08144	1e-06	2.0363	9.85923	0
Pp11127	1544.05	636.119	718.913	607.488	390.045
Pp11128	67.4603	30.7633	31.6105	35.857	13.9499
Pp11129	182.585	71.3954	111.205	146.521	67.6054
Pp1113	4.20016	4.77508	4.00825	0	10.3629
Pp11130	133.385	104.209	63.3447	139.43	266.25
Pp11131	59.6586	14.0628	39.7224	110.542	44.5506
Pp11132	50.8029	10.9971	6e-06	85.7574	0.610755
Pp11133	9.6439	0	1.22527	0	4.94584
Pp11134	0	3.68008	0	0	0
Pp11135	146.326	143.41	113.709	270.972	169.523
Pp11136	122.525	56.3126	77.4128	65.7075	29.138
Pp11137	153.708	193.237	110.468	85.6273	21.555
Pp11138	789.276	698.919	309.269	301.878	502.269
Pp11139	1359.28	895.055	905.547	1029.69	402.423
Pp1114	4.11952	4.96401	3.60702	0.073819	0
Pp11140	1.94705	3.9032	6.10626	15.1047	2.1053
Pp11141	1.88811	15.1494	18.1394	15.8819	8.93881
Pp11142	0	0	0	5.53844	6.82288
Pp11143	51.1455	10.6465	5.63289	10.0004	7.60612
Pp11145	194.193	667.651	491.689	1619.82	845.738
Pp11146	161.871	210.336	189.351	308.783	93.8631
Pp11147	46.7411	18.5875	12.1862	28.0899	23.0947
Pp11148	12.4575	0	1.3136	1.55919	0
Pp11149	11.4691	0	1.53909	0	0
Pp1115	3.56755	3.60458	4.09566	41.1827	2e-06
Pp11150	1025.86	846.388	855.059	886.831	440.236
Pp11151	45.5023	34.2439	15.9219	1.20275	2.77195
Pp11152	4.77074	31.1791	1.75628	1.47918	0
Pp11153	48.1037	63.307	40.4478	18.557	46.4472
Pp11154	5.32979	10.6158	3.4698	16.4953	5.11894
Pp11155	4.29358	47.5702	0	6.71493	43.7791
Pp11156	19.8931	50.8792	7e-05	0	0
Pp11157	20.0953	53.1912	0.051855	0	0
Pp11158	0	2.08722	0	0	0
Pp11159	992.147	462.097	605.763	628.65	263.325
Pp1116	0	0	0	0	0
Pp11160	19.6193	0.662503	0	5.70057	13.2153
Pp11161	0	0	0	0	0
Pp11162	0	2.06114	0.08508	1.93842	23.9367
Pp11163	0	2.31371	2.05457	10.3671	5.71295
Pp11164	1.72899	3.73831	5.58	4.83411	55.011
Pp11165	630.668	438.683	476.283	435.243	178.562
Pp11166	1480.54	0	0	0	0
Pp11167	1589.57	3.4e-05	1e-06	0	0
Pp11168	62.7207	36.0908	6.34456	22.7019	16.6954
Pp11169	1943.9	3801.37	785.985	1005.27	2720.17
Pp1117	700.34	651.973	646.593	317.501	185.943
Pp11170	42.8239	21.4882	33.4161	27.8079	0
Pp11171	159.052	50.9811	40.7721	40.2421	2.10369
Pp11172	33.0773	23.4967	0	3.47499	0
Pp11173	0	0	0	0	0
Pp11174	78.0379	30.4853	11.8017	0	0
Pp11175	8.78996	2.86626	1.33865	17.3128	0
Pp11176	1.73477	14.676	1.70037	1.42584	4.00008
Pp11177	3.36611	3.24156	3.00384	0	0
Pp11178	5.62632	0	0	5.85436	3.25957
Pp11179	501.967	330.914	277.855	392.876	329.234
Pp1118	0	2.50313	4.77274	0	16.0367
Pp11180	1673.18	1165.13	941.993	1447.7	1070.8
Pp11181	38.0486	25.7519	3.60353	17.4306	28.4268
Pp11182	10.118	10.1706	18.1582	0	10.8392
Pp11183	289.268	192.194	331.657	243.576	117.481
Pp11184	0	0	0	0	0
Pp11185	0	0	0	0	0
Pp11186	29.8267	6.97993	9.36666	0	0
Pp11187	42.2725	42.3719	13.5675	72.9906	11.2575
Pp11188	15.3915	38.1625	31.9322	0	58.302
Pp11189	23.3818	10.424	14.4643	15.0098	26.3643
Pp1119	37.31	25.6032	0	6.01997	0
Pp11190	0	0	0	0	0
Pp11191	212.406	1041.27	312.507	532.051	316.251
Pp11192	41.1674	346.15	291.286	740.645	761.97
Pp11193	2161.35	1217.81	1034.84	1533.77	796.887
Pp11194	16.8544	171.841	99.274	75.6306	46.1909
Pp11195	25.1404	8e-06	3.387	0.001027	21.3499
Pp11196	0.295456	0	1.15457	1.44947	0.002562
Pp11197	110.04	72.7616	54.5042	107.904	62.54
Pp11198	51.24	29.6503	18.7763	52.3511	12.8956
Pp11199	9.7829	27.1296	31.5406	86.092	4e-06
Pp112	0	23.4973	0	4.67665	7.45966
Pp1120	115.345	56.2404	71.8431	125.047	62.0343
Pp11200	981.083	1321.03	821.714	899.771	1228.53
Pp11201	395.548	214.665	228.499	978.029	596.618
Pp11202	163.08	63.3612	39.5892	50.8776	23.881
Pp11203	226.71	90.9693	61.0294	30.2155	27.4557
Pp11204	168.168	257.017	229.3	255.46	104.686
Pp11205	172.448	51.601	71.6333	93.2857	68.3514
Pp11206	0	13.7443	10.7199	21.3931	23.5177
Pp11207	0	31.4681	42.5825	58.4297	22.2653
Pp11208	28.5653	13.5311	5.99825	9.09047	42.3943
Pp11209	6.81733	6.18751	3.98468	79.0611	200.583
Pp1121	51.6381	68.7077	57.111	124.836	55.5738
Pp11210	169.057	65.5878	128.724	161.372	37.5435
Pp11211	4.6928	1.47191	9.01909	0	1.37438
Pp11212	22.8423	38.5315	25.8935	23.8912	21.0949
Pp11213	46.6354	57.8523	26.1004	38.3222	45.6126
Pp11214	7633.71	1246.86	2753.99	3786.88	362.475
Pp11215	9161.68	19149.4	15364.7	32438.1	23018.6
Pp11216	23.7991	36.9844	34.2501	133.324	155.303
Pp11217	61.1611	10.0162	13.6447	14.0701	7.52387
Pp11218	94.7234	67.556	45.3723	48.1502	25.1191
Pp11219	0	0	0	0	0
Pp1122	231.789	170.048	224.64	226.78	86.2365
Pp11220	383.368	447.579	153.683	149.044	250.525
Pp11221	92.6526	295.627	55.6134	203.048	139.007
Pp11222	314.385	257.05	253.476	391.582	245.788
Pp11223	0	0	0	3.64015	0
Pp11224	19.8836	46.0298	3.07788	42.0219	38.4481
Pp11225	126.32	69.2973	72.1217	59.6334	36.5696
Pp11226	4101.64	5335.23	2916.17	4031.12	4737.54
Pp11227	141.906	49.1954	12.1132	92.2583	67.2815
Pp11228	311.153	140.895	96.1998	136.192	123.194
Pp11229	4.1456	27.9159	3.45856	12.6409	4.91193
Pp1123	95.2249	88.9803	32.827	74.5148	87.8222
Pp11230	734.695	219.496	310.45	187.082	73.7658
Pp11231	410.299	734.604	155.39	425.622	378.631
Pp11232	122.522	169.865	94.5997	276.135	320.336
Pp11233	437.952	452.633	552.27	742.469	373.224
Pp11234	479.298	476.772	527.357	614.625	504.817
Pp11235	46.2626	53.8528	85.3462	21.7558	82.8772
Pp11236	111.006	4.96179	0.000242	76.6724	39.4445
Pp11237	19.2322	26.6538	21.4022	0	14.9366
Pp11238	2.13744	4.37553	6.47419	9.71066	21.5325
Pp11239	36.7184	242.122	225.736	323.513	273.782
Pp1124	32.4712	77.2647	12.2309	103.746	64.8744
Pp11240	894.648	398.174	373.621	1607.03	791.8
Pp11241	1653.95	2054.88	1478.93	3079.21	2526.4
Pp11242	608.997	610.861	400.972	851.699	536.218
Pp11243	0	0	0	0	4.33883
Pp11244	60.3232	20.1463	35.4098	47.3891	31.9275
Pp11245	84.8863	38.2673	71.0012	121.288	21.9833
Pp11246	31.227	0	3.91921	0	0
Pp11247	107.84	24.0406	93.1512	239.056	30.4037
Pp11248	0	7.51067	0	0	0
Pp11249	0	0.399208	0	2.09551	0
Pp1125	18.9962	22.2806	14.4187	31.5075	64.506
Pp11250	175.721	39.0224	64.3676	31.8109	237.919
Pp11251	276.304	304.689	352.515	505.654	324.119
Pp11252	45.5049	34.4843	42.987	95.2201	27.115
Pp11253	49.5338	49.3559	52.1162	59.6421	31.7242
Pp11254	12.2057	4.24501	6.2219	18.3208	14.2789
Pp11255	110.051	87.4335	40.0011	108.169	90.0802
Pp11256	8.54594	24.8157	1.30074	32.9135	41.0509
Pp11257	2.3989	0	0	0	0
Pp11258	38.7295	48.717	33.1026	74.6917	28.1044
Pp11259	34.8196	0	0	0	0
Pp1126	453.236	117.391	301.767	16.3562	13.7209
Pp11260	499.812	296.172	1.01671	2.33674	0
Pp11261	0	0	0	0	0
Pp11262	168.488	164.199	92.5548	27.2354	41.9057
Pp11263	4.43296	0	6.58499	20.5753	1.63018
Pp11264	12.5266	1.26173	3.54165	2.64475	0
Pp11265	0	1.70989	0	5.30969	0
Pp11266	0	0	0	0	1.3e-05
Pp11267	2.53019	9.96924	2.48018	20.3922	3.79836
Pp11268	0	0	1.69011	26.3885	10.1936
Pp11269	27.026	36.9672	31.0543	125.799	86.7451
Pp1127	45.1482	12.2905	23.1553	30.4818	0.195198
Pp11270	81.5992	49.8189	31.3872	5.78861	11.849
Pp11271	1539.12	684.429	405.879	688.135	383.759
Pp11272	1691.55	1021.71	893.146	2132.07	1473.8
Pp11273	478.746	491.479	519.118	230.083	169.938
Pp11274	0.007602	15.3759	2.81035	64.2209	133.057
Pp11275	14.453	9.88986	22.5428	50.9535	68.6641
Pp11276	0	5.29897	0	8.20825	7.84577
Pp11277	719.312	726.74	182.062	501.181	401.714
Pp11278	3.20476	6.35633	0	0	0
Pp11279	1232.16	18.1223	18.3678	10.1737	1.31029
Pp1128	0	0.374691	0	1.5388	7.6737
Pp11280	0	0	0	0	0
Pp11281	87.9592	12.8722	47.3545	113.26	17.5571
Pp11282	66.2891	57.6239	83.8833	288.473	279.667
Pp11283	325.366	236.638	298.714	214.29	137.66
Pp11284	307.348	216.053	376.384	274.561	139.243
Pp11285	209.064	160.631	274.607	440.277	183.377
Pp11286	108.125	1089.72	525.17	600.965	546.162
Pp11287	59.6788	16.6884	35.9419	85.4774	242.326
Pp11288	12.8551	61.1823	2.67621	25.4222	185.557
Pp11289	0	24.1826	1.7482	0	32.985
Pp1129	61.8786	0	19.1902	27.6246	0
Pp11290	10.872	4.11011	13.8169	52.5541	35.6715
Pp11291	41.4501	12.4614	29.5162	5.84629	1.15833
Pp11292	85.0516	109.537	71.6848	92.1017	43.6233
Pp11293	7.92316	2.24544	2.0317	15.6499	20.0091
Pp11294	109.324	140.504	132.793	136.277	96.6056
Pp11295	2854.94	2309.87	2565.44	4432.54	2482.47
Pp11296	441.975	185.02	151.427	161.061	166.421
Pp11297	110.93	167.343	155.429	231.86	127.802
Pp11298	154.899	96.4632	57.7777	98.3754	110.793
Pp11299	0	0	3.36235	0	6.42159
Pp113	53.3255	157.347	23.6327	75.6433	270.36
Pp1130	15.5491	76.5233	24.5985	56.7067	30.4489
Pp11300	2087.94	1133.19	1182.66	1819.21	853.314
Pp11301	104.444	1.25321	1.04734	6.20924	0.001802
Pp11302	1457.35	828.67	982.498	1276.96	523.499
Pp11303	252.654	118.668	198.302	235.581	79.4834
Pp11304	68.0456	10.9375	44.2097	38.9026	9.83217
Pp11305	13.2495	0	0	0	0
Pp11306	5723.23	3686.04	2380.42	3668.83	2618.34
Pp11307	2821.08	1576.95	1116.56	1918.03	1535.2
Pp11308	2.97597	0	0	20.3254	0
Pp11309	180.025	301.858	221.42	179.805	131.11
Pp1131	0	0	0	0	0
Pp11310	161.847	664.311	267.851	311.558	576.057
Pp11311	284.507	851.131	394.42	893.732	1285.78
Pp11312	445.664	24.199	39.3533	64.8223	44.6354
Pp11313	59.6572	29.0459	55.2403	138.865	10.4761
Pp11314	53.1994	84.4186	24.7879	34.3209	41.5746
Pp11315	302.577	303.386	102.283	302.18	128.444
Pp11316	172.245	147.026	151.893	129.55	115.42
Pp11317	10574.9	3327.64	3301.15	5649.11	2024.29
Pp11318	2.22385	4.4262	0	4.08185	12.5999
Pp11319	3291.84	1485.45	2195.25	2262.81	867.746
Pp1132	30.7246	47.1753	11.5215	14.7523	22.0297
Pp11320	32.3604	24.4164	0	0	0
Pp11321	0.320009	0	0	0	0
Pp11322	97.1534	91.9323	21.8439	50.0898	30.1118
Pp11323	0	9.57606	0	31.3895	0
Pp11324	48.679	18.1172	11.5466	14.9047	23.3835
Pp11325	286.948	85.7864	151.857	245.546	194.294
Pp11326	671.377	86.342	85.7598	4.7688	42.9804
Pp11327	1819.71	959.077	946.477	1705.22	1168.72
Pp11328	47.0194	50.5039	59.4179	115.623	38.4892
Pp11329	1733.64	2508.08	1218.93	1804.08	1770.61
Pp1133	0	0	0	0	23.911
Pp11330	23.8851	4776.29	2685.23	24872.3	35900.9
Pp11331	95.6274	37.0252	61.1654	66.9708	23.9826
Pp11332	25.4192	3.10149	0	0	0
Pp11333	34.6928	50.2357	37.7569	32.9332	18.5581
Pp11334	0	0	0	0	0
Pp11335	2547.06	924.011	817.555	672.071	609.013
Pp11336	0	0	0	0	0
Pp11337	747.648	656.244	679.223	778.542	390.605
Pp11338	378.653	401.899	350.492	368.429	297.976
Pp11339	28.1257	36.2907	61.8204	85.3956	32.9543
Pp1134	23.0035	29.9748	21.7639	11.4697	0
Pp11340	1451.2	601.775	691.537	960.138	506.953
Pp11341	191.718	175.178	76.0951	121.834	135.071
Pp11342	135.819	89.8431	71.5822	184.548	101.139
Pp11343	44.0841	18.4137	4.24986	7.55078	85.368
Pp11344	0	0	0	0	19.1911
Pp11345	1459.29	491.334	485.031	166.159	18.6583
Pp11346	0	0	0	0	0
Pp11347	30.4789	19.9552	8.26687	8.31913	19.7899
Pp11348	364.94	98.7333	92.5352	148.267	4.3788
Pp11349	243.243	115.29	77.2218	135.516	65.4738
Pp1135	173.012	69.1442	190.058	241.219	50.0087
Pp11350	147.076	129.336	83.6898	146.222	135.329
Pp11351	231.034	292.841	464.444	1188.45	463.556
Pp11352	57.8664	84.7302	70.82	472.342	272.61
Pp11353	6.60492	42.1458	15.983	23.0323	117.775
Pp11354	233.163	115.208	174.532	276.455	52.4686
Pp11355	12.3017	7.64145	18.3695	1.39876	18.9996
Pp11356	201.962	84.5044	71.6547	220.473	106.603
Pp11357	1556.87	1540.1	1070.26	1536.82	1223.67
Pp11358	370.29	308.481	328.928	620.224	518.972
Pp11359	6.75774	12.1476	6.72727	13.5627	95.4347
Pp1136	0	14.0954	2.09248	0	23.2969
Pp11360	6302.03	2991.06	2744.62	4727.01	2827.96
Pp11361	245.017	160.609	151.985	211.728	102.524
Pp11362	54.1952	42.2016	1.26789	0.116304	0
Pp11363	5.32281	20.7598	0	0	0
Pp11364	123.916	101.454	152.086	71.7656	36.1587
Pp11365	448.667	54.3341	67.9863	45.1022	15.6715
Pp11366	70.8728	2.00744	29.9347	75.3147	13.8204
Pp11367	61.1975	84.9991	105.081	39.7804	31.5952
Pp11368	334.506	144.163	132.396	163.192	72.7816
Pp11369	75.6662	36.7065	25.5476	34.5651	24.3516
Pp1137	1509.76	843.458	1004.14	1810.91	992.993
Pp11370	210.025	56.0536	185.335	484.972	95.6594
Pp11371	77.318	18.6321	93.1919	444.036	132.871
Pp11372	731.189	726.675	570.752	1175.47	901.336
Pp11373	267.063	513.573	211.465	302.726	468.603
Pp11374	2.25068	15.9239	2.12618	32.0544	23.2418
Pp11375	6.61856	58.3068	44.6754	123.88	33.3066
Pp11376	10.4325	0	0	0	0
Pp11377	312.707	144.64	143.527	97.7347	51.5433
Pp11378	10.4089	8.45569	0.000638	0	9.99348
Pp11379	24.1034	40.6295	0	19.7173	0
Pp1138	3.3686	0	0	0	0
Pp11380	2261.99	1359.56	800.508	998.321	1137.34
Pp11381	454.956	101.647	133.592	150.497	102.382
Pp11382	467.931	430.503	511.464	897.185	592.134
Pp11383	12.7501	6.53588	14.5396	25.2327	1.37022
Pp11384	0	0	0	0	0
Pp11385	26.7953	1.71371	0	7.56221	1.63564
Pp11386	54.0453	70.7633	45.0884	123.621	104.398
Pp11387	74.0095	68.8461	69.7424	83.6464	69.1705
Pp11388	6.81265	8.03734	34.5988	80.7925	14.6614
Pp11389	14962.2	3008.33	785.285	575.005	127.095
Pp1139	0	8.30558	20.1621	0	0
Pp11390	384.889	0	0	0	0
Pp11391	1969.19	2099.87	1256.93	1273.73	1346.79
Pp11392	0	0	1.68307	0	1.89279
Pp11393	732.717	1122.81	4712.12	18762.5	15273.4
Pp11394	0.001007	0	15.653	0.002112	1.61814
Pp11395	11.3014	0	3.93623	0	8.68332
Pp11396	34.1514	18.1536	54.9455	22.6469	18.4322
Pp11397	234.82	215.591	112.272	208.507	44.7579
Pp11398	33.8604	120.538	75.4755	39.4226	38.6138
Pp11399	158.38	114.129	80.1516	128.818	56.7086
Pp114	0	0	0	4.52113	4.78915
Pp1140	7.06934	108.06	12.5567	153.202	44.6542
Pp11400	0	0	0	0	0
Pp11401	47.4037	56.0951	28.6108	332.584	278.373
Pp11402	512.288	608.761	544.997	1147.16	728.619
Pp11403	453.429	324.787	280.6	489.868	469.622
Pp11404	0	1.31605	0	0	0
Pp11405	46.2393	0.006061	27.2804	0	0
Pp11406	91.3572	177.837	211.265	436.939	127.801
Pp11407	14242.3	5806.46	5958.34	13094.6	6098.8
Pp11408	338.349	156.355	148.181	469.922	299.633
Pp11409	125.754	71.9772	72.6292	75.3882	51.9074
Pp1141	1.00073	1.02141	0	2.74643	3.59882
Pp11410	0	0	0	0	15.2856
Pp11411	1141.85	744.756	721.98	1186.55	788.129
Pp11412	4.1224	0	0	0	2.37948
Pp11413	6.62452	2.33673	4.43871	12.3804	0
Pp11414	0	0	9.88641	0	0
Pp11415	17.8485	7.6945	7.00629	23.5424	13.0461
Pp11416	58.5647	80.723	70.9353	204.359	198.992
Pp11417	0	0	0	0	0
Pp11418	0	0	0.001411	13.0689	0
Pp11419	2.87344	0	0	1.3193	64.2924
Pp1142	8.93862	1.44013	0	7.30625	4.60252
Pp11420	230.872	368.115	234.938	460.041	587.058
Pp11421	267.713	400.089	274.128	347.799	176.024
Pp11422	396.005	690.066	414.841	814.133	809.096
Pp11423	41.3041	66.3308	13.2127	57.4361	170.137
Pp11424	297.419	98.5475	144.485	166.155	77.2218
Pp11425	0	0	0	4.56106	2.24565
Pp11426	0	0	0	0	0
Pp11427	0	4.73315	0	0	0
Pp11428	0	0	0	0	0
Pp11429	0	0	0	0	0
Pp1143	81.7485	49.815	50.4815	55.6161	47.0647
Pp11430	223.368	104.45	121.077	337.627	257.804
Pp11431	4.93993	2.1363	7.62222	8.22849	10.0931
Pp11432	336.489	72.9005	110.232	223.725	142.944
Pp11433	245.898	73.5557	64.669	23.894	18.7357
Pp11434	346.167	114.916	97.4948	139.764	14.6001
Pp11435	262.935	80.5718	77.5176	58.7381	11.8426
Pp11436	44.4488	12.5087	9.22668	51.0472	48.8525
Pp11437	2904	386.54	17.0155	26.4008	7.46055
Pp11438	2263.11	687.698	59.5865	0	7.06322
Pp11439	26.1773	66.4751	67.2665	401.958	110.677
Pp1144	122.32	98.32	70.3379	158.212	114.749
Pp11440	53.7788	42.02	76.7285	209.539	80.1233
Pp11441	32.3952	17.4629	17.3895	19.2089	1e-06
Pp11442	804.863	743.296	670.136	828.154	480.19
Pp11443	129.889	76.4019	87.5273	53.126	25.1081
Pp11444	28.2953	7.90608	16.4532	27.3358	2.74485
Pp11445	58.7169	0	0	0	0
Pp11446	131.206	146.235	130.966	107.972	127.95
Pp11447	55.4173	72.7101	42.8125	60.8414	33.8237
Pp11449	450.495	253.748	268.774	389.358	226.467
Pp1145	0	0	0	0	0
Pp11450	0	11.2636	3.42304	4.05668	1.20367
Pp11451	26.4705	62.1707	24.2197	128.896	142.28
Pp11452	3648.65	1734.55	1942.78	2858.83	1157.96
Pp11453	82.3504	51.715	73.1934	79.2105	48.8119
Pp11454	134.193	173.331	213.304	364.658	138.047
Pp11455	0	0	3.62163	15.4414	0
Pp11456	10.0545	49.0278	72.7785	21.2621	52.3577
Pp11457	418.466	137.681	146.042	124.224	163.517
Pp11458	0	24.9211	4.66586	3.27265	36.7159
Pp11459	0	11.2608	0	0	0
Pp1146	3.04578	38.6885	3.08261	18.0171	30.7443
Pp11460	2.96386	0	13.7903	40.0559	2.0816
Pp11461	8.96401	1.23132	7.03349	5.17765	0
Pp11462	1561.66	1389.56	1189.96	1652.42	478.381
Pp11463	12.4533	19.4974	14.2765	7.66163	0
Pp11464	40.0946	39.8053	31.0687	39.1511	67.1237
Pp11465	549.827	319.431	398.801	594.09	230.534
Pp11466	0	49.1257	5.46358	652.059	973.602
Pp11467	0	0	0	0	0
Pp11468	346.238	412.763	444.031	378.725	115.435
Pp11469	0	20.6514	3.42496	32.4292	78.0684
Pp1147	101.794	15.1565	36.1575	2.73816	16.8272
Pp11470	6.91075	25.0153	25.4055	51.0828	35.3192
Pp11471	76.8509	68.5136	72.9678	50.5442	27.2508
Pp11472	180.706	228.733	171.946	476.196	394.544
Pp11473	1427.77	950.519	922.144	927.976	607.434
Pp11474	0	0	0	0	0
Pp11475	0	0	10.1105	0	0
Pp11476	1708.08	1637.35	757.232	1348.39	2012.98
Pp11477	124.788	89.189	94.8988	145.196	50.3712
Pp11478	1015.27	722.856	444.063	720.678	657.946
Pp11479	362.628	142.392	204.417	284.315	44.8531
Pp1148	0	1.84232	1.81613	28.7565	8.6515
Pp11480	824.122	283.817	502.484	394.74	78.8284
Pp11481	53.6638	22.0688	17.4105	15.6567	20.8751
Pp11482	185.7	202.764	204.328	230.706	134.279
Pp11483	9921.41	3953.21	2776.27	3926.43	1082.16
Pp11484	0	12.4893	2.43175	0	14.4631
Pp11485	172.698	100.678	105.522	299.287	105.785
Pp11486	59.0201	663.693	96.5502	606.398	947.099
Pp11487	0	0.175418	0.345141	0	0
Pp11488	93.9229	184.574	32.056	80.5304	98.8133
Pp11489	1535.39	1018.74	910.215	1150.79	699.57
Pp1149	66.6281	26.0782	30.8621	29.1605	7.18553
Pp11490	9.34441	7.92199	25.296	56.7962	13.8846
Pp11491	1.90666	3.79056	19.0028	32.9173	1.98723
Pp11492	233.792	272.144	312.686	262.381	128.514
Pp11493	64.5004	0.602401	0	0	0
Pp11494	39.3463	0.629788	0	0	0
Pp11495	23.9389	66.8132	56.3427	106.867	49.8864
Pp11496	1.91338	12.0384	6.39199	4.06924	17.5395
Pp11497	319.23	184.309	275.604	337.55	73.613
Pp11498	17.1426	20.5604	16.465	18.4087	5.46359
Pp11499	0	0	0	0	0
Pp115	0.000497	0.071005	1.86046	0.351426	13.4612
Pp1150	0	0	0.002481	0	0.000394
Pp11500	1503.75	1208.21	1813.82	1999.85	459.326
Pp11501	438.343	265.959	438.062	28.5265	0.069686
Pp11502	0	0	0	0	2.60615
Pp11503	5.9105	20.2853	12.2593	0	0
Pp11504	0	0.123664	0.000176	92.5677	15.4253
Pp11505	0	0.039576	3.89657	0	0
Pp11506	12.5349	4.19132	0	21.1232	11.223
Pp11507	284.683	99.2163	144.589	146.939	74.218
Pp11508	0	0	1.54959	23.3505	36.9235
Pp11509	0	0	0	3.53318	16.3663
Pp1151	1043.98	0	0.018788	0	0
Pp11510	55.9	50.4274	50.6233	77.8852	48.6217
Pp11511	45.2531	28.9835	62.3444	19.6291	1e-06
Pp11512	0	0	0	0	0
Pp11513	28.2468	30.5589	13.8126	23.409	64.3842
Pp11514	30.4795	43.9316	10.1555	29.6977	7.86047
Pp11515	29.3267	0	0	0	8.65121
Pp11516	2.51854	0	0	0	7.30321
Pp11517	0	0	0	0	0
Pp11518	0	2.63891	0	48.2344	3.29795
Pp11519	94.18	25.0979	82.9376	42.5331	33.121
Pp1152	41.6668	22.0559	32.7385	28.8367	25.3043
Pp11520	4.52706	7.00182	29.6561	171.676	108.901
Pp11522	4.42706	5.88172	27.2626	0	0
Pp11523	166.585	108.236	154.079	143.294	161.212
Pp11524	301.907	241.598	184.609	273.861	176.251
Pp11525	0.016755	0	4e-06	55.1875	2.71131
Pp11527	13.8694	7.79201	0	0	0
Pp11528	577.02	147.966	379.173	492.51	119.873
Pp11529	77.3411	98.9395	50.8091	97.7575	55.3133
Pp1153	3.22329	0.010753	0.005101	0.004482	0
Pp11530	1e-06	0.61072	12.9928	0.038066	1e-06
Pp11531	99.5321	16.4229	39.0315	25.0913	24.8385
Pp11532	62.2502	80.8168	37.5993	87.2021	42.853
Pp11533	485.574	415.236	346.485	469.964	296.544
Pp11534	194.765	86.4135	118.385	118.58	49.6164
Pp11535	1.11193	1.39575	1.9e-05	0	0.000114
Pp11536	57059.1	11828.6	4219.57	2981.18	32387.7
Pp11537	508.866	61.3718	0	319.502	10989.4
Pp11538	8354.53	16209.5	9912.06	13302.4	10356.7
Pp11539	3.71269	7.59057	4.01291	65.9663	8.84152
Pp1154	0	0.00665	19.8976	29.5205	18.6135
Pp11540	145.333	101.511	104.736	66.103	28.616
Pp11541	44.3809	11.9852	20.6346	24.2147	3.48109
Pp11542	51.6402	26.8096	20.4648	33.1581	10.5872
Pp11543	12.0715	0.002227	0.142647	0.025176	14.9519
Pp11544	51.6402	26.8096	20.4648	33.1581	10.5872
Pp11545	7003.63	4321.17	4876.37	9289.68	4041.59
Pp11546	0	0	0	0	0
Pp11547	9.57219	0	6.69237	43.1811	19.0292
Pp11548	0	3.95589	4.13319	6.09073	10.3403
Pp11549	113.976	104.896	111.145	124.553	13.0543
Pp1155	2.06795	68.4262	143.579	363.315	173.234
Pp11550	0	0	0	0	0
Pp11551	118.179	67.7214	62.9285	91.2871	40.8794
Pp11552	32.3241	7.65416	0	0.107016	147.157
Pp11553	21.5683	30.3617	1.40339	23.3391	51.2865
Pp11554	0	10.0011	0	0	0
Pp11555	9.97826	4.07688	8.26825	1.62958	0
Pp11556	1995.65	1416.94	1430.69	2037.24	981.253
Pp11557	3225.65	1523.73	1882.07	2941.18	1859.29
Pp11558	0	0	0	0	0
Pp11559	21.9558	1.25316	1.21586	0	23.7776
Pp1156	94.0313	0	0	0	0
Pp11560	1496.87	741.706	899.303	862.567	440.721
Pp11561	920.317	816.781	684.21	1266.71	1123.47
Pp11562	15.5895	22.3906	32.2114	8.8525	7.2622
Pp11563	82.2102	0	0	0	0
Pp11564	32.9003	19.3861	0	0	0
Pp11565	4.07636	8.25667	13.9316	50.4568	80.2214
Pp11566	11.6229	36.7167	9.72227	57.2405	94.407
Pp11567	1.1097	2.21376	0	4.4351	28.0796
Pp11568	1.64029	1e-06	6e-06	4.1e-05	27.4296
Pp11569	875.196	276.898	218.511	553.896	204.955
Pp1157	6e-06	0	4.4289	47.8941	24.3171
Pp11570	140.577	154.114	39.3285	115.776	9.20228
Pp11571	333.266	167.969	155.227	343.547	311.095
Pp11572	137.96	48.7242	37.1358	130.365	11.8025
Pp11573	474.885	354.286	380.807	464.807	210.19
Pp11574	117.572	89.2	119.36	250.916	65.9419
Pp11575	455.506	217.046	279.411	207.125	126.199
Pp11576	168.313	655.946	104.814	503.213	621.914
Pp11577	129.644	48.325	98.9065	104.992	125.905
Pp11579	40.8627	27.3817	34.2087	57.0809	37.556
Pp1158	9.50443	5.001	3.30448	2.75676	38.5871
Pp11580	1698.25	1095.53	1268.2	129.857	157.894
Pp11581	560.176	528.52	376.478	1711.48	597.395
Pp11582	146.542	50.2232	93.4964	51.2357	20.7068
Pp11583	29.4906	19.6566	0	9.64372	0
Pp11584	354.097	89.778	100.134	49.4953	0
Pp11585	0.238406	0	0.012524	1e-06	9.04214
Pp11586	27.9531	67.1716	20.9581	115.131	22.863
Pp11587	0	0	3.44291	5.67039	0
Pp11588	0	0	0	25.5013	0
Pp11589	16.6889	11.1109	54.6438	10.0302	0
Pp1159	767.213	664.919	531.527	636.684	567.215
Pp11590	82.9111	28.4	33.7406	52.0984	34.2892
Pp11591	251.159	190.081	160.79	570.226	802.177
Pp11592	38.7297	48.6982	87.9585	255.8	188.928
Pp11593	114.368	24.0825	34.6544	497.095	620.109
Pp11594	82.3855	38.795	63.1107	27.8787	33.0355
Pp11595	1.57225	0	33.9802	149.142	199.022
Pp11596	43.2302	36.8563	2.40429	62.3218	0.187788
Pp11597	39.2694	24.3105	35.1976	0	158.252
Pp11598	0	0	0	0	0
Pp11599	322.635	158.743	159.946	206.699	154.674
Pp116	0	0	0	0	0
Pp1160	0	0	0	0	0
Pp11600	23.4486	28.1429	65.2695	0.003052	0.223899
Pp11601	25.5476	10.0133	42.6885	8.69244	0.002113
Pp11602	515.739	315.288	292.14	207.469	91.4683
Pp11603	1110.56	557.909	353.88	481.34	264.661
Pp11604	697.393	807.05	610.845	337.304	188.304
Pp11605	25.0095	13.3371	31.6022	54.7727	53.1754
Pp11606	805.105	654.64	529.843	499.351	232.079
Pp11607	29.5872	74.0107	12.5139	105.947	0
Pp11608	519.907	333.162	368.858	575.438	250.563
Pp11609	0	0	0	0	0
Pp1161	58.3097	51.0086	33.2522	56.0989	63.0444
Pp11610	76.3957	565.374	377.259	707.219	1068.44
Pp11611	422.675	346.135	349.335	452.377	230.754
Pp11612	36.709	9.5239	26.7455	7.72716	0
Pp11613	0	0	0	0	0
Pp11614	16.2501	29.3637	35.6214	3e-06	0
Pp11615	308.256	213.391	117.269	231.919	309.4
Pp11616	22.7366	23.189	11.1366	16.9335	11.5379
Pp11617	1186.12	1908.81	1173.8	2040.06	1220.74
Pp11618	0	0	0	3.43721	0
Pp11619	20.2157	10.4313	12.2604	109.026	62.7395
Pp1162	8.93686	19.315	8.9963	9.94343	23.3318
Pp11620	28.3461	66.1972	4.18627	2.73812	27.0704
Pp11621	41.233	67.7874	25.722	54.4556	50.8054
Pp11622	4.56372	0	3.03693	10.7474	0
Pp11623	0.315416	0.063252	1.47043	40.3035	7.74695
Pp11624	44.6002	1.64864	14.6011	40.5448	0.944858
Pp11625	760.345	633.161	758.635	1085.14	328.008
Pp11626	328.653	296.631	177.958	223.327	207.989
Pp11627	0	1.30327	0	0	0
Pp11628	223.123	58.2166	181.056	142.52	23.7872
Pp11629	248.609	83.2002	97.8193	417.88	346.854
Pp1163	3.42541	2.85349	0	3.18897	0
Pp11630	400.109	135.325	127.156	13.8183	0
Pp11631	18.7466	1.7119	4.61662	16.7174	0
Pp11632	5.92289	4.8497	1.18978	0	7.67102
Pp11633	2.64634	0	0	15.4481	2.35885
Pp11634	0	0	0	0	16.6903
Pp11635	7.89933	17.7384	15.1233	14.7132	38.3843
Pp11636	35.5455	57.5432	47.7602	163.243	122.306
Pp11637	10.2161	8.51225	13.9929	17.7786	15.3448
Pp11638	91.9636	46.368	32.3884	78.5737	46.4255
Pp11639	25.4295	1.6e-05	0	13.6632	8.97258
Pp1164	4.98425	2.84846	0	0	0.135709
Pp11640	0	42.9507	17.645	93.6063	166.239
Pp11641	0.028241	4e-06	2.57716	28.807	7.08824
Pp11642	5.55532	20.3033	27.625	0.000365	3.76194
Pp11643	0.35305	3.7949	0	0	0
Pp11644	583.523	406.32	229.813	659.72	482.598
Pp11645	1468.48	884.439	730.219	667.339	525.293
Pp11646	1432.91	864.928	869.051	1091.03	695.706
Pp11647	42.613	303.312	359.693	805.979	525.524
Pp11648	385.002	207.541	298.235	298.594	117.741
Pp11649	354.976	250.438	290.778	207.049	59.6134
Pp1165	84.8838	119.198	87.0185	122.065	138.366
Pp11650	443.259	293.653	303.787	238.237	108.854
Pp11651	8.53674	4.64777	3.76029	18.9108	29.8766
Pp11652	3.65082	0.325931	1.44998	13.6295	0
Pp11653	19.0766	7.91053	15.1885	4.30459	0
Pp11654	0	0	0	0	0
Pp11655	0	0	0	0	0
Pp11656	1267.73	1608.02	991.907	1346.03	1333.03
Pp11657	44.7136	25.9902	44.3239	184.313	154.148
Pp11658	913.268	200.397	400.149	603.824	112.122
Pp11659	247.327	0	109.038	18.246	1.032
Pp1166	0	0	0	0	0
Pp11660	215.627	154.299	153.732	246.088	75.4438
Pp11661	0	1.54476	0	1.39718	0
Pp11662	187.855	23.764	17.0874	12.9234	1.04784
Pp11663	0	0	2e-06	0	0
Pp11664	0	0	1.00467	0	0
Pp11665	0	0	0	13.3354	0
Pp11666	4244.54	8487.73	3728.48	6589.74	10891.4
Pp11667	1791.18	1129.07	735.484	1258.73	1044.95
Pp11668	0.174726	99.3914	126.739	406.218	35.6798
Pp11669	94.6545	47.6435	2.51229	2.46755	0.035328
Pp1167	220.701	100.57	93.2392	51.8555	25.5576
Pp11670	100.881	18.0524	4.57868	3e-05	0
Pp11671	140	18.4413	27.1407	27.4152	14.8967
Pp11672	3.88806	4.47828	7e-06	0	0
Pp11673	0	0	0	0	21.3729
Pp11674	87.1614	77.9635	38.7275	21.8523	6.98717
Pp11675	840.062	481.949	348.766	310.116	278.034
Pp11676	23.493	0.461895	20.4111	40.7465	18.3833
Pp11677	0	0.495592	0.09996	0	0
Pp11678	0	0.48815	0.04734	3.84165	0
Pp11679	6.83741	8.46469	13.6951	45.0431	31.0771
Pp1168	231.208	204.663	29.4135	11.7549	40.2548
Pp11680	10.6805	14.0604	24.9476	71.984	1.04779
Pp11681	0	0	13.4797	0.027905	41.0376
Pp11682	2339.43	1146.78	1090.85	2052.74	1167.37
Pp11683	665.704	299.932	428.555	1163.06	980.752
Pp11684	0	0	0	0	1.60501
Pp11685	426.433	685.714	299.24	570.01	598.55
Pp11686	191.62	1060.3	160.381	279.109	1170.97
Pp11687	92.407	129.322	34.4604	35.0383	39.8623
Pp11688	254.024	58.4448	100.56	160.388	227.891
Pp11689	89.3341	0.000106	40.9647	265.359	69.0095
Pp1169	476.063	182.046	403.951	637.098	169.1
Pp11690	810.036	523.025	426.982	906.435	131.856
Pp11691	228.934	83.3432	130.536	94.7203	35.5113
Pp11692	30.2828	3.64266	26.741	12.6459	14.766
Pp11693	147.103	4.65326	0	0.699383	6.15055
Pp11694	125.727	533.677	444.781	637.823	1362.27
Pp11695	116.563	66.483	160.97	234.131	169.932
Pp11696	278.552	346.115	286.605	429.896	225.632
Pp11697	26.9174	46.2803	17.3368	60.2535	80.0511
Pp11698	82.282	46.8743	60.4665	97.1174	39.251
Pp11699	133.018	115.667	81.5872	84.5161	70.0024
Pp1170	5.69502	0.05792	0	3.01193	7.78903
Pp11700	0.092128	0	0	5.56368	31.6717
Pp11701	1.61891	0	0	0	0
Pp11702	1484.66	767.642	884.608	1317.29	676.316
Pp11703	1023.79	130.35	425.088	587.964	60.1733
Pp11704	649.135	179.613	124.643	220.126	153.893
Pp11705	1728.84	2610.41	2140.94	2635.48	1552.51
Pp11706	5.28109	4.01583	0	12.4408	14.3678
Pp11707	89.9216	105.109	64.8584	92.6775	118.665
Pp11708	0	0.777616	1.1197	0	0
Pp11709	557.452	318.128	411.276	438.686	283.451
Pp11710	0	0	0	8.49289	0
Pp11711	184.541	38.5261	114.666	87.5687	97.5763
Pp11712	328.109	211.437	153.522	157.868	84.5313
Pp11713	64.1628	42.541	20.6693	90.6484	48.5977
Pp11714	3.19293	8.72512	25.1019	0	0.001505
Pp11715	31.2717	32.85	23.0103	27.1652	53.8064
Pp11716	313.457	129.733	104.086	131.028	61.481
Pp11717	2255.77	3828.2	2704.69	4266.08	2899.04
Pp11718	17.8115	39.6934	29.7676	84.2087	10.401
Pp11719	7.42605	30.7383	20.632	135.281	24.5595
Pp1172	174.423	32.2203	104.08	8.98018	0
Pp11720	196.819	37.2931	61.9161	39.8814	22.4063
Pp11721	0	0	0	0	0
Pp11722	61.6323	129.314	150.805	148.882	82.8367
Pp11723	136.86	93.3735	75.1736	110.616	58.1112
Pp11724	1.57234	0	1.41385	0	0
Pp11725	908.913	452.848	585.807	838.153	574.68
Pp11726	18.0115	22.4812	9.91535	25.7138	17.3298
Pp11727	49.2994	41.6473	49.7626	0	0
Pp11728	134.196	90.9612	83.1124	99.8167	64.8978
Pp11729	0	0	0	0	0
Pp1173	0	1.57485	1.18745	0.000661	0
Pp11730	30.9269	3.64404	4.34882	4.78624	5.98185
Pp11731	6.87877	0	0	0	0
Pp11732	0	0	0	168.586	0.00082
Pp11733	0	64.745	7.62501	89.0777	111.914
Pp11734	1.52672	3.0524	1.53252	0	0
Pp11735	6.76678	14.1683	19.5414	11.0615	18.186
Pp11736	0	0	0	0	0
Pp11737	1e-06	0	6e-06	0	0
Pp11738	1.30475	18.4263	5.34278	108.54	51.3852
Pp11739	0	0	0	0	0
Pp1174	441.412	497.483	1099.2	820.387	78.8302
Pp11740	3.39156	56.1398	5.18544	15.1564	239.566
Pp11741	0	0	0	0	0
Pp11742	54.9078	41.1392	27.3469	97.3703	60.0256
Pp11743	8.11481	0	0	6.4e-05	1.97386
Pp11744	112.867	52.7856	62.6534	133.229	42.1809
Pp11745	223.225	88.8459	114.098	187.834	160.58
Pp11746	41.386	39.3829	22.3556	56.1016	11.812
Pp11747	822.798	660.774	503.002	844.1	761.527
Pp11748	9.25395	21.9276	4.60443	26.1515	86.4676
Pp11749	11.539	12.1657	11.8192	19.0277	0
Pp1175	234.805	432.831	285.231	375.757	342.292
Pp11750	1.83046	4.24593	11.119	35.2016	12.1401
Pp11751	4720.86	1422.33	1939.51	2959.72	1582.41
Pp11752	1.2764	0.418661	3.25519	0	0
Pp11753	0	0	0	0	0.000251
Pp11754	0	3.07589	0	1.53814	10.1403
Pp11755	152.495	129.314	45.6756	107.39	43.476
Pp11756	0	0	0	0	0
Pp11757	1.72556	1.65553	0	0	3.84608
Pp11758	497.832	352.164	263.07	218.06	116.219
Pp11759	89.9099	48.565	73.1694	65.9444	12.8469
Pp1176	437.284	416.875	359.458	427.543	314.655
Pp11760	95.8487	225.417	114.588	246.077	279.736
Pp11761	776.066	504.7	311.741	497.121	339.92
Pp11762	1089.41	1453.75	233.685	584.68	3086.09
Pp11763	7172.19	8508.43	1697.2	4170.07	21303.4
Pp11764	137.075	64.8516	14.4852	6.10007	16.6954
Pp11765	897.475	703.881	890.61	856.93	387.216
Pp11766	27.026	0.485499	10.5399	0	0
Pp11767	19.1172	2.13053	2.21658	18.775	16.2253
Pp11768	5.74037	5.8504	4.03534	4.11429	8.44911
Pp11769	0	0	0	0	0
Pp1177	0	0	6.95712	14.8629	11.5751
Pp11770	29.9221	147.451	117.698	274.161	299.359
Pp11771	172.622	63.8759	99.1283	53.8303	58.4994
Pp11772	54.0286	63.3971	38.1997	45.0148	66.1429
Pp11773	6886.2	4481.98	4152.47	6566.94	3230.94
Pp11774	39.5655	8.10051	6.39261	12.4827	0
Pp11775	104.317	242.104	84.8935	90.3233	130.709
Pp11776	4.12059	4.22492	11.0467	12.7481	12.9833
Pp11777	1016.73	1712.7	1346.44	1664.96	972.836
Pp11778	3405.45	3862.39	2228.13	3102.61	3226.68
Pp11779	119.663	69.5758	115.362	133.293	49.1944
Pp1178	0	0	0	0	0
Pp11780	370.486	178.966	139.162	220.773	154.248
Pp11781	138.119	86.0323	52.0676	31.6113	29.3787
Pp11782	1.52545	0	17.6702	151.58	156.1
Pp11783	1.52184	0	43.0178	483.406	275.874
Pp11784	472.814	202.589	261.535	312.768	142.06
Pp11785	51.3351	34.464	58.2905	79.4531	73.5632
Pp11786	6027.24	3371.5	2243.49	2850.87	1811.13
Pp11787	2887.94	1563.53	2089.12	2234.42	483.295
Pp11788	572.093	382.015	276.619	531.729	329.749
Pp11789	19.9264	0	43.7844	0	9.3e-05
Pp1179	151.468	1.42585	2.15182	2.64778	1.32773
Pp11790	12.4409	1.61806	0	10.2743	25.526
Pp11791	0	0	0	0	0
Pp11792	348.02	129.693	182.675	177.143	116.945
Pp11793	52.0354	54.7786	47.4703	87.3809	0.462638
Pp11794	69.5531	65.9642	12.7234	13.7565	0
Pp11795	27.6385	0	2.11122	0	0
Pp11796	199.347	263.939	122.081	122.07	99.8421
Pp11797	108.19	0	0.778344	1.56316	5.94085
Pp11798	3.23068	0	0.67265	0	5.60563
Pp11799	53.9389	99.9226	25.31	18.6427	29.9536
Pp118	20.0662	7.22949	13.5036	118.441	130.442
Pp1180	442.946	113.159	172.263	395.076	247.559
Pp11800	2.72346	11.4915	0.038349	37.6559	42.2965
Pp11801	0	0	0	153.07	97.9312
Pp11802	761.963	246.7	532.015	477.432	394.622
Pp11803	43.5268	4.98694	0.19645	19.4345	0
Pp11804	8.00331	5.71278	17.2003	98.6638	108.926
Pp11805	361.049	417.222	307.021	369.463	282.331
Pp11806	154.862	147.362	72.3077	177.566	172.385
Pp11807	887.031	1234.67	1635.69	1359.74	470.414
Pp11808	825.758	836.134	1604.47	1173.93	506.081
Pp11809	0	0	0	0	0
Pp1181	81.1418	47.0441	43.2961	94.2386	61.4185
Pp11810	9.63947	0	0.027838	0	0
Pp11811	47.0174	15.6618	0	7.87816	21.3874
Pp11812	620.794	320.464	384.031	237.048	135.911
Pp11813	1317.53	609.42	764.436	1029.84	316.202
Pp11814	994.458	541.801	615.395	1295.04	515.571
Pp11815	25.9696	0	0.011055	0	0
Pp11816	193.825	855.96	85.2205	426.186	1155.13
Pp11817	116.984	72.2006	65.6249	66.5468	14.9169
Pp11818	1895.78	2281.05	925.906	1336.03	1845.21
Pp11819	0	0	0	12.0387	0
Pp1182	2.14667	0	4.13978	41.1164	4.59372
Pp11820	18.9085	0	40.4335	0	0
Pp11821	33.6569	1.98891	14.901	19.5899	7.20651
Pp11822	419.764	90.5045	291.757	118.072	10.368
[truncated: 65,430 more rows]
