# Supplementary material for: Comprehensive assembly and analysis of the transcriptome of maritime pine developing embryos
Source: BMC Plant Biol. 2018 Dec 29;18:379. doi: 10.1186/s12870-018-1564-2 (PMC6310951; doi:10.1186/s12870-018-1564-2)
Supplement: Supplementary file 12 — Results from the edgeR analysis for the identification of differentially expressed transcripts between each pair of consecutive stages at FDR < 0.05. Fold-change (FC), counts per million (CPM) and p-value data are shown per developmental transition and transcript. Table S4: Complete list of transcripts analysed with edgeR. Table S5: Exclusive list of 1738 differentially expressed transcripts along embryo development, including the number of the cluster of expression profile. (XLSX 2943 kb) [file 12870_2018_1564_MOESM12_ESM.xlsx]

## Sheet: Table S4
Transcript ID	0Dvs5D_logFC	0Dvs5D_logCPM	0Dvs5D_pvalue	5Dvs11D_logFC	5Dvs11D_logCPM	5Dvs11D_pvalue	11Dvs15D_logFC	11Dvs15D_logCPM	11Dvs15D_pvalue	15Dvs25D_logFC	15Dvs25D_logCPM	15Dvs25D_pvalue
Pp12505	6.25137	4.93839	0.000437481	-2.90899	4.93839	0.0430479	3.57389	4.93839	0.0146336	3.49053	4.93839	0.0140953
Pp1341	3.25617	6.14481	0.0211597	-5.10411	6.14481	0.0010214	3.15063	6.14481	0.0282815	5.04171	6.14481	0.000948633
Pp1654	-4.61244	2.91713	0.00237994	3.23621	2.91713	0.0245299	-4.47819	2.91713	0.00359417	-6.42647	2.91713	0.0414245
Pp17678	-7.84257	3.60759	1.76696e-05	8.57923	3.60759	7.53891e-06	-12.7093	3.60759	6.83513e-07	10.5653	3.60759	3.92439e-05
Pp24214	-3.67105	3.85048	0.0107684	2.75824	3.85048	0.0475169	-4.45957	3.85048	0.00297577	-7.67045	3.85048	0.00660798
Pp2570	-3.836	2.8426	0.00990439	4.90853	2.8426	0.00157931	-3.2922	2.8426	0.020608	-8.75689	2.8426	0.0010277
Pp25833	5.58586	8.35588	0.000370682	-4.75588	8.35588	0.00163057	4.2569	8.35588	0.00386796	3.99119	8.35588	0.00597251
Pp29815	-9.23792	3.83022	3.14043e-06	9.31692	3.83022	4.44577e-06	-5.82856	3.83022	0.000320526	4.74577	3.83022	0.00224798
Pp42919	6.35626	4.31156	0.000150396	-5.41048	4.31156	0.000770222	3.0498	4.31156	0.0419119	4.43486	4.31156	0.00290889
Pp46090	-3.2077	4.82684	0.0228407	4.3715	4.82684	0.00321232	-6.93511	4.82684	3.62182e-05	5.06526	4.82684	0.00115112
Pp48849	3.5864	7.0083	0.0122285	-7.72676	7.0083	1.14396e-05	4.09073	7.0083	0.0095456	7.15871	7.0083	1.9265e-05
Pp48921	3.07029	4.98224	0.0280368	-3.60594	4.98224	0.0117582	-5.28802	4.98224	0.00114467	6.25202	4.98224	0.000162683
Pp51077	5.78628	4.83562	0.000279182	-13.3549	4.83562	1.97051e-07	10.4733	4.83562	4.4869e-05	3.4659	4.83562	0.0148601
Pp54807	5.78935	4.10948	0.00145841	-5.21342	4.10948	0.00243758	6.74627	4.10948	0.000124805	2.75322	4.10948	0.04596
Pp64252	6.55636	5.43225	7.61275e-05	-5.09756	5.43225	0.00103447	3.208	5.43225	0.0259011	4.13866	5.43225	0.00472707
Pp66943	5.11547	5.15289	0.00476936	-8.73261	5.15289	0.0010277	11.9685	5.15289	2.7363e-06	2.97563	5.15289	0.0324831
Pp7015	5.82991	7.63771	0.000233416	-5.60381	7.63771	0.000359326	3.69909	7.63771	0.0104323	4.41816	7.63771	0.00283939
Pp8523	4.98422	3.69061	0.0013874	-11.7609	3.69061	3.92897e-06	10.1446	3.69061	8.12914e-05	2.81251	3.69061	0.0430476
Pp11466	8.81943	3.94291	0.000892757	-3.04835	3.94291	0.0436397	6.53115	3.94291	0.000121969	1.23438	3.94291	0.348003
Pp14110	7.73189	4.62948	0.00601674	-7.42829	4.62948	0.00996675	13.0159	4.62948	3.83534e-07	0.999055	4.62948	0.445155
Pp17376	9.39349	3.09552	0.000322489	-9.0888	3.09552	0.000541526	11.6565	3.09552	4.93344e-06	0.56308	3.09552	0.667215
Pp1848	4.38177	2.75235	0.00359066	-6.61729	2.75235	0.000132466	4.97778	2.75235	0.00338294	1.56062	2.75235	0.242283
Pp20036	-11.1093	2.88452	1.34924e-05	12.2205	2.88452	1.66297e-06	-5.24244	2.88452	0.000823916	-1.6428	2.88452	0.320337
Pp26857	5.19717	4.38764	0.00134891	-3.62734	4.38764	0.0161183	5.52376	4.38764	0.000576851	1.7995	4.38764	0.177212
Pp27871	-7.53147	3.25036	0.00805279	7.44195	3.25036	0.00996675	4.70067	3.25036	0.00214642	-0.232951	3.25036	0.860509
Pp27962	-4.49375	3.30283	0.00276686	3.12012	3.30283	0.0278169	-2.94646	3.30283	0.0369539	-0.0914067	3.30283	0.976177
Pp32104	-7.73688	2.73222	0.00601674	6.71051	2.73222	0.0291669	4.75392	2.73222	0.00204216	0.0625174	2.73222	0.963779
Pp34662	-8.82639	2.83091	0.000892757	8.07128	2.83091	0.00337268	3.07137	2.83091	0.031675	0.667233	2.83091	0.611676
Pp35602	11.0909	4.28721	1.40366e-05	-10.7859	4.28721	2.4325e-05	12.9139	4.28721	4.64995e-07	0.382348	4.28721	0.769553
Pp37260	8.41521	3.46149	0.00185213	-8.11101	3.46149	0.0031337	12.3252	3.46149	1.40625e-06	0.141473	3.46149	0.914684
Pp37367	-4.69415	2.58021	0.00276019	5.3504	2.58021	0.000767825	-3.41405	2.58021	0.0173775	-2.83823	2.58021	0.0694135
Pp37962	-3.43116	3.3445	0.0170156	4.82387	3.3445	0.0016228	-5.12262	3.3445	0.000984204	-0.874182	3.3445	0.598374
Pp40769	-5.80189	6.69598	0.000238038	3.44942	6.69598	0.015337	-2.75267	6.69598	0.0460199	-1.54002	6.69598	0.252489
Pp40852	-6.78697	3.44843	0.000294463	6.08048	3.44843	0.00170939	2.94909	3.44843	0.0356263	-0.115935	3.44843	0.929396
Pp43292	12.8016	3.58475	5.66836e-07	-12.4965	3.58475	9.91965e-07	10.6693	3.58475	3.09834e-05	1.33073	3.58475	0.315516
Pp43943	10.1097	4.78177	8.61048e-05	-9.80483	4.78177	0.00015031	13.7422	4.78177	9.76432e-08	-0.0624464	4.78177	0.962137
Pp458	-3.91024	4.60332	0.00710144	3.9774	4.60332	0.0063646	-13.5704	4.60332	1.35004e-07	3.49834	4.60332	1
Pp45909	9.62961	2.75884	0.000208675	-4.57359	2.75884	0.00517348	6.70079	2.75884	0.000151354	-0.0473312	2.75884	0.974646
Pp46301	2.71251	10.3385	0.0485132	-3.01785	10.3385	0.0301508	3.32842	10.3385	0.0182564	1.50415	10.3385	0.254745
Pp47282	3.21713	3.83747	0.0235849	-3.97236	3.83747	0.00722904	4.0841	3.83747	0.00602848	1.51034	3.83747	0.255262
Pp47364	12.7867	5.16234	5.84585e-07	-9.2119	5.16234	3.77255e-06	9.60569	5.16234	1.46132e-06	1.40566	5.16234	0.286646
Pp49753	3.33169	6.08813	0.0182656	-6.46349	6.08813	7.42691e-05	3.1234	6.08813	0.0271861	1.99629	6.08813	0.13712
Pp50695	4.11364	4.25216	0.00830717	-9.46822	4.25216	0.00027675	11.8168	4.25216	3.64919e-06	2.03922	4.25216	0.129686
Pp5180	3.17302	4.40207	0.025383	-4.22039	4.40207	0.00498955	5.0331	4.40207	0.00125694	1.52266	4.40207	0.25012
Pp52617	5.42446	2.86909	0.000765434	-5.69619	2.86909	0.000603808	3.28412	2.86909	0.0307498	2.6794	2.86909	0.0532612
Pp52740	8.41521	2.94092	0.00185213	-8.11101	2.94092	0.0031337	12.1012	2.94092	2.14081e-06	-0.545728	2.94092	0.676975
Pp56721	-6.42506	3.09966	0.0414245	6.71051	3.09966	0.0291669	5.12666	3.09966	0.00104968	0.127442	3.09966	0.923488
Pp57706	4.4478	3.14897	0.00484708	-3.28465	3.14897	0.0294208	4.63804	3.14897	0.00301277	1.42575	3.14897	0.281528
Pp57710	7.11883	3.58603	0.0161757	-6.81608	3.58603	0.0248597	11.6348	3.58603	5.13997e-06	1.47015	3.58603	0.266563
Pp60972	3.65408	3.88131	0.0205285	-3.07025	3.88131	0.0491028	6.6619	3.88131	0.000118426	1.41073	3.88131	0.285504
Pp6541	5.7737	3.72828	0.000324727	-5.18289	3.72828	0.000966698	3.42295	3.72828	0.0191206	2.44485	3.72828	0.0734522
Pp67792	3.62932	3.06938	0.0142941	-9.86366	3.06938	0.000133799	11.337	3.06938	8.96041e-06	0.875995	3.06938	0.505622
Pp8371	6.67744	3.92183	9.69716e-05	-3.48343	3.92183	0.0163015	3.9693	3.92183	0.00746192	1.20166	3.92183	0.361865
Pp11098	4.08378	3.96024	0.00539538	-2.77882	3.96024	0.0449695	-0.98982	3.96024	0.461597	3.367	3.96024	0.017968
Pp12394	2.7865	5.10971	0.0443107	-2.82324	5.10971	0.042188	1.68023	5.10971	0.209055	3.07968	5.10971	0.0275646
Pp12711	6.88357	4.61999	4.23367e-05	-4.99301	4.61999	0.00110033	0.249639	4.61999	0.855881	4.54112	4.61999	0.00246692
Pp12838	5.81876	3.48369	0.000404475	-4.24214	3.48369	0.00494212	0.309525	3.48369	0.862357	5.6559	3.48369	0.000374128
Pp14187	-2.86249	3.34141	0.0406225	3.00724	3.34141	0.0326763	-0.205615	3.34141	0.877107	-2.78393	3.34141	0.0467582
Pp14852	-7.05721	3.0748	8.49366e-05	6.45668	3.0748	0.000262388	0.152992	3.0748	0.909919	-3.26209	3.0748	0.0228241
Pp15002	3.16375	4.76933	0.0253753	-6.13386	4.76933	0.000243206	2.56676	4.76933	0.0840185	5.76679	4.76933	0.000269447
Pp15306	-5.48154	3.28901	0.000630566	5.20652	3.28901	0.000980485	-0.575839	3.28901	0.660673	-6.63432	3.28901	0.000244268
Pp16605	4.01885	6.32943	0.00611	-4.33064	6.32943	0.00361528	2.16914	6.32943	0.114536	5.37303	6.32943	0.000517674
Pp1824	-12.1789	3.02616	1.82429e-06	10.8607	3.02616	2.10958e-05	-0.197276	3.02616	0.880618	-3.18445	3.02616	0.0279736
Pp18690	2.97624	3.86882	0.0328495	-5.63097	3.86882	0.000414083	2.51217	3.86882	0.083517	3.04671	3.86882	0.0297416
Pp19777	11.1851	3.96068	1.17997e-05	-4.93738	3.96068	0.00210937	2.56676	3.96068	0.0840185	5.03941	3.96068	0.00101396
Pp21481	5.88777	7.31584	0.000209225	-4.98353	7.31584	0.00105584	2.09276	7.31584	0.122667	4.38214	7.31584	0.00303137
Pp2196	-7.2416	6.80262	1.6966e-05	3.4566	6.80262	0.0155175	-2.14121	6.80262	0.113018	-10.6526	6.80262	3.3144e-05
Pp22387	-3.56762	7.12469	0.0123494	3.33032	7.12469	0.0182712	-1.32929	7.12469	0.312333	-3.74164	7.12469	0.00941766
Pp23152	8.89882	2.915	1.11088e-05	-7.41476	2.915	4.52403e-05	0.823369	2.915	0.78949	6.84509	2.915	8.49366e-05
Pp24761	3.2317	6.906	0.0219788	-3.80409	6.906	0.00883003	2.06898	6.906	0.129975	5.48651	6.906	0.000419976
Pp2479	-3.17745	2.82686	0.0250034	2.95737	2.82686	0.0360455	-0.725251	2.82686	0.580585	-4.47211	2.82686	0.00478095
Pp24796	-2.75512	3.33447	0.0478477	2.85124	3.33447	0.0421819	-0.311858	3.33447	0.812846	-2.75751	3.33447	0.0499737
Pp25034	3.85064	4.75762	0.00821756	-3.61045	4.75762	0.0128054	0.552566	4.75762	0.688871	5.44859	4.75762	0.000475119
Pp25055	-3.35093	2.78088	0.019013	2.8656	2.78088	0.0415756	-0.894994	2.78088	0.497243	-4.43071	2.78088	0.00453573
Pp2952	5.7226	5.59141	0.000359323	-3.09249	5.59141	0.0284385	2.00004	5.59141	0.141514	4.10514	5.59141	0.00496183
Pp33435	-11.5345	3.02518	6.09556e-06	10.7419	3.02518	2.6527e-05	0.912718	3.02518	0.489034	-5.52611	3.02518	0.000638545
Pp35462	5.39805	3.74087	0.000842736	-5.21723	3.74087	0.00143653	2.68277	3.74087	0.0763706	4.86103	3.74087	0.00142187
Pp35488	4.32447	4.00036	0.00355929	-3.75893	4.00036	0.00953623	0.665379	4.00036	0.622925	3.31274	4.00036	0.019648
Pp37210	-13.3371	3.77543	2.06797e-07	11.5593	3.77543	5.75189e-06	-1.44473	3.77543	0.279143	-6.67966	3.77543	0.000289003
Pp39050	-3.41069	2.70329	0.0195059	3.6446	2.70329	0.013985	0.439768	2.70329	0.739241	-5.32939	2.70329	0.00105085
Pp40897	-3.87252	3.12222	0.00835541	2.81995	3.12222	0.0471588	1.04643	3.12222	0.428076	-4.67908	3.12222	0.00231168
Pp43466	-4.58387	3.01357	0.0025677	4.20397	3.01357	0.0054955	-0.0565804	3.01357	0.966984	-7.62085	3.01357	5.10141e-05
Pp44900	6.64854	6.96882	6.41768e-05	-4.52269	6.96882	0.00267744	0.236957	6.96882	0.866064	8.23122	6.96882	2.70046e-06
Pp45594	2.78258	8.90888	0.0436189	-2.74506	8.90888	0.04624	1.37674	8.90888	0.296202	3.70823	8.90888	0.00968672
Pp46734	-3.85306	2.71308	0.00966336	4.13337	2.71308	0.0061617	-0.656818	2.71308	0.617206	-10.617	2.71308	3.55159e-05
Pp5176	2.93578	3.21069	0.0356622	-2.8272	3.21069	0.0428268	-0.388522	3.21069	0.77345	3.38282	3.21069	0.0179603
Pp53613	5.19979	4.53163	0.000750909	-3.52923	4.53163	0.013551	0.608995	4.53163	0.644765	2.97352	4.53163	0.0330401
Pp53614	5.4095	3.02793	0.000636438	-3.37468	3.02793	0.0183114	-1.64574	3.02793	0.245063	4.81812	3.02793	0.00174794
Pp55097	6.58984	3.5992	0.000101041	-2.77895	3.5992	0.0457763	0.909326	3.5992	0.498774	2.75314	3.5992	0.0471201
Pp5800	2.93359	4.78758	0.0367816	-2.91111	4.78758	0.0391949	2.19787	4.78758	0.113317	3.82389	4.78758	0.00810504
Pp62053	-3.6525	3.93623	0.0111146	2.77559	3.93623	0.0461701	-2.03572	3.93623	0.132256	-10.1113	3.93623	8.95326e-05
Pp62123	4.59991	5.73685	0.00214774	-3.27519	5.73685	0.0203128	0.964618	5.73685	0.465649	3.09121	5.73685	0.0269917
Pp63400	4.67969	3.63665	0.00233786	-2.84261	3.63665	0.0431213	1.67449	3.63665	0.226618	3.26685	3.63665	0.0208647
Pp64693	6.20784	4.64927	0.000132376	-4.5247	4.64927	0.00259127	0.719618	4.64927	0.594366	4.21474	4.64927	0.00422173
Pp7658	7.45095	6.71682	1.84008e-05	-3.05871	6.71682	0.028954	2.38511	6.71682	0.0809234	3.6303	6.71682	0.0110946
Pp7659	6.40917	8.47183	7.96664e-05	-2.90113	8.47183	0.0363238	1.92441	8.47183	0.150398	3.00267	8.47183	0.0308769
Pp8715	3.35717	3.19394	0.0196566	-4.09733	3.19394	0.00590886	-1.36935	3.19394	0.406828	6.5543	3.19394	9.60383e-05
Pp10327	-10.8901	3.01104	2.03809e-05	11.4206	3.01104	7.48633e-06	-0.343753	3.01104	0.794372	-1.25049	3.01104	0.349687
Pp12734	12.8969	4.2706	4.74403e-07	-3.74902	4.2706	0.00966241	2.27549	4.2706	0.0964909	1.99234	4.2706	0.138511
Pp12854	3.65882	5.27975	0.0172203	5.2362	5.27975	0.00068567	-1.49253	5.27975	0.258838	-0.676061	5.27975	0.604475
Pp12966	4.24105	3.34004	0.00460059	-3.52424	3.34004	0.0154668	2.2015	3.34004	0.113142	2.53905	3.34004	0.0649141
Pp13892	-3.94304	3.61929	0.0157485	6.47204	3.61929	0.000203333	0.137071	3.61929	0.918155	0.73713	3.61929	0.571976
Pp14626	-5.22217	4.1568	0.000846599	5.08944	4.1568	0.00113662	-0.822857	4.1568	0.530911	0.264353	4.1568	0.841431
Pp14906	-7.9583	2.6605	0.00393112	11.3649	2.6605	8.24531e-06	-0.528616	2.6605	0.687207	-0.752427	2.6605	0.568487
Pp17553	6.26484	4.12143	0.0001643	-3.33872	4.12143	0.0188437	1.55142	4.12143	0.251615	2.67521	4.12143	0.0524083
Pp17984	2.92395	4.00745	0.0360173	-3.44145	4.00745	0.015844	1.86278	4.00745	0.168858	1.15319	4.00745	0.380766
Pp17985	2.91927	5.40693	0.0355827	-2.90076	5.40693	0.0370582	1.57264	5.40693	0.236737	1.7635	5.40693	0.185744
Pp18567	-3.49345	5.59573	0.0139891	-4.6755	5.59573	0.00219801	-0.216534	5.59573	0.905623	2.01359	5.59573	0.159693
Pp19550	3.37672	8.50924	0.0168641	-3.93843	8.50924	0.00654706	1.24638	8.50924	0.342828	2.12415	8.50924	0.114493
Pp19768	4.08288	3.63424	0.00592812	-2.82474	3.63424	0.0430733	1.44977	3.63424	0.284923	2.25836	3.63424	0.0960591
Pp19770	3.54772	3.77748	0.0139879	-2.81764	3.77748	0.0432826	1.33595	3.77748	0.324932	2.58924	3.77748	0.0598251
Pp20047	3.1245	3.75565	0.0263449	-2.99325	3.75565	0.0324109	1.88247	3.75565	0.161851	0.061881	3.75565	0.963574
Pp20309	3.8057	7.21958	0.00824769	-3.40516	7.21958	0.0161391	1.44699	7.21958	0.273527	1.218	7.21958	0.353428
Pp20310	13.6394	3.89335	1.17233e-07	-4.82623	3.89335	0.00148529	0.163669	3.89335	0.91672	2.619	3.89335	0.0601237
Pp20877	-3.14428	3.73913	0.0309375	4.52927	3.73913	0.00316067	1.32258	3.73913	0.316391	-1.18537	3.73913	0.367712
Pp22675	-3.94024	3.9473	0.00757257	3.77018	3.9473	0.0100812	1.02309	3.9473	0.437456	0.0141292	3.9473	0.993926
Pp22884	4.08288	3.63424	0.00592812	-2.82474	3.63424	0.0430733	1.44977	3.63424	0.284923	2.25836	3.63424	0.0960591
Pp23235	-11.3936	3.79999	7.98108e-06	12.2439	3.79999	1.59672e-06	-0.787084	3.79999	0.548087	0.0495031	3.79999	0.973217
Pp24556	-11.2289	2.83986	1.0764e-05	9.93336	2.83986	0.000117092	1.52673	2.83986	0.253218	-1.87155	2.83986	0.165509
Pp2683	-4.50588	4.57303	0.00259693	4.36689	4.57303	0.00347497	-1.20331	4.57303	0.36069	0.378516	4.57303	0.772647
Pp27172	6.7995	3.08269	0.0248597	3.93733	3.08269	0.00900333	1.01573	3.08269	0.441898	0.306622	3.08269	0.814282
Pp27744	-9.99455	3.68283	0.000107505	9.88142	3.68283	0.000130797	2.63656	3.68283	0.0558635	-0.512381	3.68283	0.69369
Pp3190	6.6005	4.86887	8.957e-05	-2.71798	4.86887	0.0499632	2.10804	4.86887	0.119412	2.16662	4.86887	0.108532
Pp32366	-3.66284	3.15919	0.0114331	3.47467	3.15919	0.0166742	-0.376673	3.15919	0.776343	-2.25787	3.15919	0.101441
Pp3347	-3.67657	3.91134	0.0112368	4.61584	3.91134	0.00219678	-1.2179	3.91134	0.354371	-2.16615	3.91134	0.113998
Pp33571	5.41122	5.11284	0.000511825	-3.26909	5.11284	0.02067	1.53044	5.11284	0.252307	2.34892	5.11284	0.0837779
Pp3426	-12.4455	3.75623	1.1089e-06	11.4251	3.75623	7.36922e-06	0.41576	3.75623	0.750935	-1.36872	3.75623	0.302969
Pp34324	-12.8458	4.01954	5.22446e-07	12.0865	4.01954	2.14081e-06	-0.171245	4.01954	0.896815	-2.52444	4.01954	0.0679544
Pp34349	-2.87127	4.60968	0.0389936	2.84271	4.60968	0.0404982	-1.0225	4.60968	0.435893	-1.32079	4.60968	0.318074
Pp35326	-10.9888	3.80936	1.68961e-05	9.97112	3.80936	0.000109798	1.85499	3.80936	0.166733	0.852652	3.80936	0.514265
Pp36030	-5.22618	3.54975	0.000947361	5.05778	3.54975	0.00126184	-0.753822	3.54975	0.56467	0.454689	3.54975	0.730546
Pp36336	-5.07122	4.711	0.00125437	5.88842	4.711	0.000279252	0.24459	4.711	0.852008	0.539856	4.711	0.678767
Pp37359	-3.60084	2.99856	0.0131683	3.64941	2.99856	0.0124724	-2.27576	2.99856	0.0962929	-1.06036	2.99856	0.442642
Pp37537	-4.25165	4.21271	0.00473971	3.66545	4.21271	0.0135428	1.77304	4.21271	0.185203	-0.005983	4.21271	0.997736
Pp37719	-11.9834	3.2768	2.63431e-06	10.1682	3.2768	7.68384e-05	1.60466	3.2768	0.228295	-1.9465	3.2768	0.150306
Pp38684	2.77038	5.92501	0.044818	-2.99693	5.92501	0.0315508	1.38331	5.92501	0.295437	2.49562	5.92501	0.0675797
Pp38743	3.069	7.07868	0.0278381	-2.7162	7.07868	0.0483516	0.948587	7.07868	0.468057	1.31933	7.07868	0.31593
Pp38745	-3.15804	2.44405	0.0271233	2.91409	2.44405	0.0407499	-2.45614	2.44405	0.0764935	-0.240645	2.44405	0.869709
Pp38794	-9.84714	2.58757	0.00014009	8.4378	2.58757	0.00174579	2.50358	2.58757	0.0713447	0.291508	2.58757	0.825812
Pp39001	-3.77321	3.22726	0.0102644	3.49416	3.22726	0.0159024	0.427982	3.22726	0.746058	-0.196943	3.22726	0.882031
Pp3957	-6.59322	3.14366	0.000200196	7.14887	3.14366	7.28278e-05	-1.58697	3.14366	0.235348	0.33538	3.14366	0.801097
Pp3983	3.86908	2.89568	0.00895133	-2.82396	2.89568	0.0449613	1.73954	2.89568	0.205687	1.47046	2.89568	0.268876
Pp41919	-3.1005	4.20085	0.0283953	2.79357	4.20085	0.0461328	0.451193	4.20085	0.730143	0.297442	4.20085	0.81971
Pp42637	-3.62886	3.29131	0.0122147	3.0577	3.29131	0.0325059	0.747501	3.29131	0.570171	-1.75751	3.29131	0.190991
Pp42976	-9.17002	5.03684	3.56593e-06	9.36249	5.03684	4.07434e-06	1.11809	5.03684	0.394124	-0.640756	5.03684	0.622854
Pp44699	-7.10429	3.1633	6.9686e-05	7.51012	3.1633	5.52582e-05	-0.688829	3.1633	0.598914	-0.464701	3.1633	0.726467
Pp46045	-8.00863	3.26804	3.10976e-05	8.29149	3.26804	3.00965e-05	-0.326652	3.26804	0.804202	-0.148557	3.26804	0.910076
Pp46057	-3.15936	3.05506	0.0252776	2.75969	3.05506	0.048135	-1.50355	3.05506	0.260636	-2.5467	3.05506	0.0725249
Pp47281	3.60721	4.21926	0.0122614	-3.36491	4.21926	0.0186187	2.37436	4.21926	0.0837526	1.68434	4.21926	0.205756
Pp47404	-8.45621	3.39559	1.35526e-05	7.57362	3.39559	0.000114676	0.256808	3.39559	0.849493	0.724059	3.39559	0.583001
Pp48472	2.96137	3.3662	0.0339463	-3.17802	3.3662	0.0247739	1.22231	3.3662	0.359467	1.5811	3.3662	0.235786
Pp4871	-11.5618	3.66926	5.79338e-06	11.6357	3.66926	5.001e-06	0.606492	3.66926	0.643079	-2.06939	3.66926	0.126096
Pp50351	-8.28726	3.945	0.00222966	11.4565	3.945	6.97851e-06	1.29926	3.945	0.324902	-0.746816	3.945	0.568578
Pp50694	4.48866	4.34733	0.00269458	-2.83181	4.34733	0.0416502	0.353191	4.34733	0.792999	2.26754	4.34733	0.0949627
Pp51499	4.23908	2.77417	0.0209174	3.87008	2.77417	0.00861756	-0.930608	2.77417	0.479859	-1.11828	2.77417	0.400651
Pp51639	3.38713	3.49173	0.0174946	-3.88354	3.49173	0.00795267	2.07095	3.49173	0.133549	1.22899	3.49173	0.352935
Pp52314	4.76174	2.92835	0.00183565	-3.67722	2.92835	0.0111501	0.986781	2.92835	0.486624	2.27198	2.92835	0.09858
Pp52423	4.45145	4.36547	0.00281172	-3.50428	4.36547	0.014202	1.07957	4.36547	0.417798	1.65256	4.36547	0.215129
Pp54860	2.90744	3.32574	0.0386906	-2.96035	3.32574	0.0358976	2.08269	3.32574	0.129573	2.32179	3.32574	0.0884609
Pp56292	5.21794	6.12422	0.000689253	-3.20101	6.12422	0.0226621	0.206916	6.12422	0.874646	2.35109	6.12422	0.0833419
Pp56499	5.01361	4.27736	0.00118212	-2.84143	4.27736	0.0412324	2.39812	4.27736	0.080543	1.61155	4.27736	0.225376
Pp56949	2.96128	3.99225	0.0335161	-4.00737	3.99225	0.00610366	0.797873	3.99225	0.554096	1.2838	3.99225	0.334002
Pp6119	-6.11779	4.00452	0.000281505	6.24372	4.00452	0.000265074	0.898995	4.00452	0.493546	-0.53916	4.00452	0.679098
Pp62439	4.83252	3.14593	0.00165348	-3.71633	3.14593	0.0107321	2.58939	3.14593	0.0624775	-0.198151	3.14593	0.881603
Pp64111	-7.29188	2.43484	0.0125614	11.2467	2.43484	1.02924e-05	-0.32882	2.43484	0.804249	-2.22101	2.43484	0.107343
Pp6542	4.04082	4.0105	0.00568623	-3.87902	4.0105	0.00770794	2.27592	4.0105	0.0964455	0.210474	4.0105	0.873225
Pp65840	3.85726	4.05791	0.00783758	-2.87318	4.05791	0.0392685	0.988792	4.05791	0.457056	1.74334	4.05791	0.192704
Pp65841	3.99773	3.89047	0.00629404	-2.75881	3.89047	0.0465103	1.49764	3.89047	0.264874	1.48265	3.89047	0.263383
Pp67047	-3.66545	3.23384	0.0123294	3.57618	3.23384	0.0138761	0.991275	3.23384	0.451275	-2.18729	3.23384	0.107579
Pp67890	-7.63782	2.54603	0.00660798	10.9766	2.54603	1.70775e-05	0.352672	2.54603	0.788807	-2.21816	2.54603	0.103754
Pp7788	2.77364	4.3837	0.0449546	-3.68358	4.3837	0.0105674	1.68818	4.3837	0.210438	2.07357	4.3837	0.123946
Pp8025	-4.43357	4.27581	0.0179533	7.56584	4.27581	0.000116213	1.01623	4.27581	0.442162	1.97769	4.27581	0.140717
Pp9891	-3.32109	3.04017	0.0205477	3.47545	3.04017	0.0165598	-0.223703	3.04017	0.866629	-1.70928	3.04017	0.203311
Pp1567	-7.15986	7.47081	1.91378e-05	0.84397	7.47081	0.52258	-3.792	7.47081	0.00964819	-7.24228	7.47081	0.0125614
Pp19346	-2.78151	2.63551	0.0465296	2.01018	2.63551	0.14319	-3.05938	2.63551	0.0324091	-7.84473	2.63551	0.00503412
Pp23574	3.14253	4.45942	0.025014	-1.4148	4.45942	0.283838	-5.25383	4.45942	0.000816122	-7.11194	4.45942	0.0161757
Pp26446	4.33606	2.79972	0.00359308	-1.34182	2.79972	0.310176	-3.67923	2.79972	0.0128472	-7.11194	2.79972	0.0161757
Pp27878	-3.50794	3.36094	0.0143186	1.4413	3.36094	0.282322	-3.58284	3.36094	0.0152382	-7.17858	3.36094	0.0142127
Pp32027	-5.27513	4.73043	0.000722601	-0.284633	4.73043	0.887753	7.36072	4.73043	1.71029e-05	-3.12417	4.73043	0.0257892
Pp6337	-7.56072	8.06915	8.97944e-06	0.711053	8.06915	0.592233	-3.2621	8.06915	0.0233829	-7.84473	8.06915	0.00503412
Pp10429	2.73208	6.77335	0.047159	-0.557385	6.77335	0.667762	-4.12742	6.77335	0.004762	0.435169	6.77335	0.741448
Pp11330	8.0065	9.27155	4.68451e-06	-0.61548	9.27155	0.635848	2.74549	9.27155	0.0461428	1.18502	9.27155	0.365979
Pp12370	-3.43603	3.88734	0.0206268	0.212434	3.88734	0.913668	6.87007	3.88734	5.21158e-05	-1.4156	3.88734	0.283986
Pp12964	5.43179	3.7682	0.00275296	0.0197912	3.7682	1	3.39937	3.7682	0.017197	0.0161378	3.7682	0.991426
Pp16747	4.54894	5.14305	0.00231307	-1.74413	5.14305	0.190236	-12.9558	5.14305	4.29811e-07	5.39927	5.14305	0.176625
Pp18110	3.63906	2.84816	0.0385653	-1.5096	2.84816	0.327672	5.1127	2.84816	0.00130641	0.370314	2.84816	0.77895
Pp18231	-3.04563	3.65165	0.0304881	1.46225	3.65165	0.287311	2.79133	3.65165	0.0444237	-2.62912	3.65165	0.0566957
Pp18351	2.95531	3.99261	0.0337578	-2.18785	3.99261	0.106188	-2.75221	3.99261	0.0494568	-0.704476	3.99261	0.614078
Pp18660	9.11103	2.92644	0.000541526	-1.98152	2.92644	0.166771	4.04666	2.92644	0.00668734	1.26714	2.92644	0.337742
Pp1909	-3.08625	3.44095	0.0300701	1.77446	3.44095	0.203376	2.86422	3.44095	0.0405565	-0.517807	3.44095	0.692101
Pp20360	7.29818	2.90513	0.0125614	-0.408912	2.90513	0.826672	5.11654	2.90513	0.00112677	-0.0247157	2.90513	0.987347
Pp20427	2.83791	5.60512	0.040285	-0.633351	5.60512	0.626353	-3.07647	5.60512	0.0278194	0.852421	5.60512	0.515191
Pp21167	2.9033	2.53735	0.039782	-0.383886	2.53735	0.771561	-3.56349	2.53735	0.0140191	2.61581	2.53735	0.064771
Pp21402	3.16861	2.68578	0.0255411	0.378267	2.68578	0.775456	-11.7639	2.68578	4.02874e-06	0	2.68578	1
Pp22554	5.91771	2.07628	0.000366624	0.028742	2.07628	0.988157	-4.16794	2.07628	0.00528148	-0.172799	2.07628	0.933197
Pp25031	-5.65518	5.33414	0.000564097	1.99872	5.33414	0.224433	7.06971	5.33414	2.72855e-05	-1.2923	5.33414	0.325931
Pp2876	13.1946	4.12997	2.70648e-07	-0.153656	4.12997	0.906172	-4.69278	4.12997	0.00199521	2.37791	4.12997	0.0859416
Pp29902	4.49374	4.09113	0.00399781	-2.72756	4.09113	0.0541211	4.31903	4.09113	0.00407383	1.14404	4.09113	0.383281
Pp3120	2.86847	3.11473	0.0419512	-1.72801	3.11473	0.203182	3.29467	3.11473	0.020678	-0.357378	3.11473	0.784136
Pp31628	-7.29188	4.43543	0.0125614	0	4.43543	1	13.191	4.43543	2.75774e-07	0.403891	4.43543	0.756194
Pp32670	-3.27307	5.02238	0.0201892	-0.357043	5.02238	0.786213	-5.14402	5.02238	0.00140884	0.47869	5.02238	0.819285
Pp33383	-4.73999	4.82289	0.00193144	2.51933	4.82289	0.0729014	3.06657	4.82289	0.0287127	0.255118	4.82289	0.844621
Pp3439	5.63264	6.12937	0.000381345	-0.739091	6.12937	0.572413	2.86158	6.12937	0.0388972	-0.0348615	6.12937	0.978781
Pp34673	11.0602	4.54103	1.49107e-05	-1.39331	4.54103	0.299964	3.32868	4.54103	0.0188604	0.90335	4.54103	0.489083
Pp34845	3.22539	2.93525	0.0231977	-0.295268	2.93525	0.822165	-5.6786	2.93525	0.000538353	-5.90339	2.93525	0.0995012
Pp35162	-5.23148	3.65768	0.00107787	-5.7311	3.65768	0.0995012	12.2918	3.65768	1.49408e-06	0.121228	3.65768	0.926648
Pp3628	2.7958	5.37559	0.0429016	-1.07508	5.37559	0.41167	-7.77447	5.37559	1.13418e-05	-2.23813	5.37559	0.317001
Pp37643	11.1447	2.78771	1.27288e-05	0.467404	2.78771	0.720943	-3.07195	2.78771	0.0305731	2.43314	2.78771	0.0792656
Pp38741	-2.83508	4.40174	0.0407348	0.578317	4.40174	0.659722	-2.73078	4.40174	0.0490338	-1.76574	4.40174	0.207584
Pp39684	2.8452	3.84066	0.0403732	-0.15626	3.84066	0.904219	-4.94535	3.84066	0.00135421	-0.0323633	3.84066	1
Pp40723	9.29129	3.44525	0.000392183	-1.61825	3.44525	0.261259	3.9546	3.44525	0.00734132	1.39497	3.44525	0.291961
Pp40961	-2.81557	5.33491	0.0417834	-0.361476	5.33491	0.785654	3.09839	5.33491	0.0269384	-1.2856	5.33491	0.328859
Pp42814	-8.47113	3.69183	0.00164762	0	3.69183	1	12.8027	3.69183	5.72082e-07	-0.361228	3.69183	0.782914
Pp43011	-11.1814	2.60298	1.17997e-05	0	2.60298	1	10.326	2.60298	5.89257e-05	1.08728	2.60298	0.410785
Pp44355	3.03746	2.80343	0.0472882	-1.27038	2.80343	0.365806	3.71511	2.80343	0.0119521	1.13771	2.80343	0.389402
Pp50342	10.56	4.09222	3.75837e-05	-0.602402	4.09222	0.65186	2.98778	4.09222	0.0324731	0.176842	4.09222	0.892523
Pp53253	3.11314	4.64141	0.027538	-2.09259	4.64141	0.122886	2.7935	4.64141	0.0440749	0.629913	4.64141	0.629102
Pp55426	3.31723	3.86243	0.0239066	-0.575693	3.86243	0.666269	3.32697	3.86243	0.0193678	0.0352188	3.86243	0.979872
Pp55759	-3.40261	4.2146	0.0191105	2.71471	4.2146	0.0549319	3.20029	4.2146	0.0230355	-2.28447	4.2146	0.0922894
Pp57540	-7.91665	3.05792	0.0042584	5.94271	3.05792	0.0995012	6.28476	3.05792	0.000146595	-0.912314	3.05792	0.486841
Pp58193	-7.35561	3.30584	0.0111616	0	3.30584	1	12.7445	3.30584	6.38512e-07	-1.22592	3.30584	0.352436
Pp59112	8.78975	5.82225	0.000934892	0.0565264	5.82225	1	6.22126	5.82225	0.000119641	-0.245325	5.82225	0.850042
Pp60712	7.60129	2.68786	0.00728162	0.144113	2.68786	0.918583	4.05047	2.68786	0.00667862	-0.118467	2.68786	0.929664
Pp63593	3.7165	6.3271	0.0162758	0.751767	6.3271	0.585374	6.0345	6.3271	0.000158501	-1.25098	6.3271	0.340861
Pp63795	10.0977	3.291	8.95326e-05	-1.63162	3.291	0.241027	3.30248	3.291	0.02122	0.80987	3.291	0.535862
Pp64005	5.13819	3.52837	0.00319895	-1.43523	3.52837	0.297217	3.12731	3.52837	0.028978	1.89807	3.52837	0.156551
Pp64142	7.90798	3.02765	0.00462409	-1.30414	3.02765	0.41304	5.81729	3.02765	0.000364527	-0.705401	3.02765	0.589184
Pp64857	9.37362	7.36363	0.000332859	1.21385	7.36363	0.368487	5.92958	7.36363	0.000187573	-0.0423794	7.36363	0.973971
Pp66713	5.70792	5.04039	0.00169783	-0.402805	5.04039	0.765492	4.21695	5.04039	0.00432718	1.15339	5.04039	0.37924
Pp66815	5.83689	3.77045	0.000454311	-1.2249	3.77045	0.359467	2.76748	3.77045	0.0469332	0.737588	3.77045	0.573206
Pp66922	6.53905	2.34238	0.0414245	-6.2375	2.34238	0.0619804	11.0438	2.34238	1.53758e-05	0.447788	2.34238	0.733453
Pp6984	-4.1267	5.09533	0.00490696	0.0854915	5.09533	0.950788	4.14946	5.09533	0.00474108	-1.45196	5.09533	0.272483
Pp8535	-3.5418	3.38669	0.0135218	1.84825	3.38669	0.170529	-3.02213	3.38669	0.0333151	-1.65451	3.38669	0.26427
Pp9506	-2.85998	3.14519	0.0397155	1.12598	3.14519	0.399385	-4.11588	3.14519	0.00680543	0.0698625	3.14519	1
Pp9837	2.73845	7.38022	0.0474749	-1.45243	7.38022	0.272067	2.98153	7.38022	0.0321841	2.26659	7.38022	0.0937552
Pp10424	6.43068	4.33023	0.000462256	2.19127	4.33023	0.107173	1.29436	4.33023	0.325564	-4.1423	4.33023	0.00491551
Pp10440	3.31511	3.46008	0.0212825	-2.67848	3.46008	0.0578508	1.39366	3.46008	0.311059	3.22272	3.46008	0.0222672
Pp1073	3.64695	5.07	0.0124813	0.545889	5.07	0.678963	0.180623	5.07	0.893122	3.37391	5.07	0.0171037
Pp10946	-3.96868	6.3784	0.00674034	1.21334	6.3784	0.371016	2.1682	6.3784	0.110394	3.94386	6.3784	0.00650625
Pp11686	2.84229	4.6888	0.0403818	-2.51168	4.6888	0.0665553	0.336002	4.6888	0.801753	2.72425	4.6888	0.0483003
Pp12783	3.75705	3.83874	0.0106787	0.472439	3.83874	0.720668	-1.31036	3.83874	0.324524	2.83483	3.83874	0.0412334
Pp12819	-3.40969	4.49026	0.0161834	0.879059	4.49026	0.505061	-1.39681	4.49026	0.294743	-6.55202	4.49026	0.000365033
Pp12960	4.48249	5.10075	0.00271211	0.370217	5.10075	0.776033	0.0752278	5.10075	0.954296	-3.32651	5.10075	0.0188579
Pp15618	-3.67038	4.94134	0.0105092	2.19616	4.94134	0.106238	0.108189	4.94134	0.934051	-3.21135	4.94134	0.0235992
Pp20205	-5.00073	3.75104	0.00112364	2.46692	3.75104	0.0759107	-1.18443	3.75104	0.377224	-3.59624	3.75104	0.0205659
Pp20813	-3.65213	5.18681	0.0107978	0.286345	5.18681	0.83012	-1.95558	5.18681	0.146868	-9.50556	5.18681	0.000268682
Pp21491	4.0751	3.54096	0.0061346	0.867151	3.54096	0.508199	0.139055	3.54096	0.915659	-4.58918	3.54096	0.00261732
Pp22538	3.14437	3.54286	0.0268795	-0.705392	3.54286	0.59154	-1.53305	3.54286	0.254775	2.88305	3.54286	0.0388959
Pp22598	-2.75341	5.08445	0.0459552	-0.307505	5.08445	0.815458	-1.15151	5.08445	0.384435	-3.4072	5.08445	0.0202527
Pp23317	-3.7865	4.4757	0.00873018	0.592025	4.4757	0.657496	-0.149766	4.4757	0.913073	-3.83326	4.4757	0.0105553
Pp23462	4.05995	3.41515	0.00627643	-2.68274	3.41515	0.05515	-0.6243	3.41515	0.659535	5.02939	3.41515	0.00110501
Pp23872	4.08173	3.16616	0.00829083	1.48293	3.16616	0.264273	0.571905	3.16616	0.662113	-3.73705	3.16616	0.0102383
Pp23873	7.37844	3.2382	8.16011e-05	1.23847	3.2382	0.347856	-1.56463	3.2382	0.238995	-3.77111	3.2382	0.0111357
Pp2725	11.5329	6.60294	6.14047e-06	-1.92403	6.60294	0.156782	2.52486	6.60294	0.0673701	4.50722	6.60294	0.0024417
Pp27253	-3.99893	6.91275	0.00590517	0.465332	6.91275	0.721079	-2.40138	6.91275	0.0784223	-5.26497	6.91275	0.00127516
Pp29473	-2.87802	5.61543	0.0378094	2.03746	5.61543	0.130235	-0.422604	5.61543	0.74521	-2.98463	5.61543	0.0329414
Pp29630	-3.53762	6.61874	0.0129395	0.46614	6.61874	0.720712	-0.709624	6.61874	0.586149	-2.86369	6.61874	0.0397949
Pp30957	4.05577	3.39699	0.00708205	0.919247	3.39699	0.484608	0.395833	3.39699	0.761091	-4.30318	3.39699	0.00414818
Pp32243	-2.73734	4.4673	0.0474268	1.75497	4.4673	0.190684	-0.100445	4.4673	0.939366	-2.85678	4.4673	0.0410924
Pp35038	-3.80591	4.49908	0.00856968	2.54256	4.49908	0.0649669	1.10538	4.49908	0.400609	-2.77977	4.49908	0.0450561
Pp36079	10.6287	2.54163	3.3144e-05	0.556938	2.54163	0.675463	0.105622	2.54163	0.93682	-4.49961	2.54163	0.00397366
Pp38224	-2.72562	4.50907	0.0482427	2.24456	4.50907	0.0987543	-0.221843	4.50907	0.864843	-3.15867	4.50907	0.0257022
Pp38585	10.7798	4.57317	2.49278e-05	-0.918203	4.57317	0.493886	1.46499	4.57317	0.271384	3.0816	4.57317	0.027486
Pp38668	-2.89607	6.51278	0.0365913	0.42332	6.51278	0.744968	-0.878974	6.51278	0.501084	-3.23845	6.51278	0.0222749
Pp38781	-3.96744	5.67799	0.00632177	1.51832	5.67799	0.253326	-0.0416534	5.67799	0.975774	-4.95671	5.67799	0.00131456
Pp39078	-2.80423	4.53351	0.0428378	2.57301	4.53351	0.0610562	-1.58692	4.53351	0.232112	-11.4308	4.53351	7.72829e-06
Pp39397	2.86935	4.65985	0.0397011	-1.8104	4.65985	0.176504	0.930903	4.65985	0.484147	2.78298	4.65985	0.0440137
Pp39401	2.95517	3.9035	0.0342508	-2.27372	3.9035	0.094988	-1.70189	3.9035	0.207262	4.43791	3.9035	0.00306876
Pp40991	-2.9778	4.20633	0.0325369	-2.02859	4.20633	0.137387	0.0113036	4.20633	1	-8.86201	4.20633	0.000853176
Pp41586	3.81969	5.0826	0.00819272	-2.27331	5.0826	0.0935959	-0.151369	5.0826	0.910687	2.73796	5.0826	0.047095
Pp47221	-3.27474	3.68909	0.0207945	-0.676431	3.68909	0.627919	-0.948545	3.68909	0.496712	4.14966	3.68909	0.00529873
Pp4900	8.66146	10.4212	1.98055e-06	-0.988286	10.4212	0.449863	2.62389	10.4212	0.0556018	4.32279	10.4212	0.00334906
Pp51025	4.34201	3.77848	0.00368609	-2.43635	3.77848	0.0749694	-0.336725	3.77848	0.806831	2.94591	3.77848	0.0349426
Pp5519	-2.8653	3.36549	0.0410244	2.14451	3.36549	0.117134	1.39388	3.36549	0.293339	-3.0769	3.36549	0.0290557
Pp5539	-2.90949	3.47195	0.0377702	0.097295	3.47195	0.947014	0.977831	3.47195	0.466428	2.82897	3.47195	0.042053
Pp5540	-3.62996	2.91012	0.0129015	-0.395247	2.91012	0.80221	1.79776	2.91012	0.201048	2.80346	2.91012	0.0440006
Pp59353	3.5495	4.33085	0.0132056	-2.04823	4.33085	0.128365	-0.780145	4.33085	0.554675	2.99772	4.33085	0.031757
Pp8017	-3.44667	4.66817	0.0152415	0.47095	4.66817	0.72248	-2.56243	4.66817	0.0663322	3.12081	4.66817	0.0269426
Pp8018	-2.75626	3.17082	0.0479939	-1.34413	3.17082	0.340941	0.434995	3.17082	0.762336	3.82069	3.17082	0.00886098
Pp8586	2.9423	4.37604	0.0347345	-0.679435	4.37604	0.602548	0.256991	4.37604	0.84422	-4.23569	4.37604	0.00444589
Pp8697	-3.01606	4.10555	0.031034	0.996003	4.10555	0.451865	-0.378078	4.10555	0.773325	-5.2482	4.10555	0.00107291
Pp9361	-3.10808	3.31657	0.0280544	0.214756	3.31657	0.89987	-0.00959323	3.31657	1	3.8328	3.31657	0.00854693
Pp9901	3.06853	4.8141	0.02844	0.587349	4.8141	0.651903	-1.51222	4.8141	0.253105	-5.94384	4.8141	0.0002996
Pp10037	3.31649	5.76368	0.0191601	-1.51349	5.76368	0.254512	2.03105	5.76368	0.131351	1.2885	5.76368	0.327186
Pp10206	3.15874	3.87453	0.0254714	0.250436	3.87453	0.85009	-0.358139	3.87453	0.784453	0.883277	3.87453	0.501068
Pp10290	4.39937	4.46908	0.00312714	-1.23888	4.46908	0.347228	0.570061	4.46908	0.663073	-0.165976	4.46908	0.900364
Pp10428	3.42059	5.58504	0.0159472	-0.378614	5.58504	0.7708	-0.765478	5.58504	0.557274	0.244747	5.58504	0.850936
Pp1052	3.35184	4.00963	0.0180714	-1.6827	4.00963	0.206969	-0.109605	4.00963	0.936104	1.03701	4.00963	0.431704
Pp10991	3.05553	3.13796	0.0311737	-0.711125	3.13796	0.589439	0.74401	3.13796	0.570711	-0.914525	3.13796	0.488043
Pp11123	3.38571	3.54958	0.01811	-2.62334	3.54958	0.0585593	1.37731	3.54958	0.310907	2.27387	3.54958	0.0939622
Pp11192	3.45088	4.25292	0.0166786	-0.0343602	4.25292	0.983259	0.882221	4.25292	0.500587	0.695724	4.25292	0.593865
Pp11239	3.08287	3.25165	0.029461	0.116633	3.25165	0.932158	0.0536515	3.25165	0.970605	0.413533	3.25165	0.752716
Pp11286	3.7118	4.61123	0.0101058	-0.838419	4.61123	0.521497	-0.270888	4.61123	0.835582	0.516946	4.61123	0.692863
Pp11486	3.8675	4.39174	0.00807694	-2.55832	4.39174	0.0639183	2.17605	4.39174	0.109241	1.29935	4.39174	0.324706
Pp11610	3.27009	4.63867	0.021514	-0.368207	4.63867	0.778807	0.441045	4.63867	0.735153	1.25047	4.63867	0.341982
Pp11647	3.19101	4.11233	0.0256943	0.463883	4.11233	0.723204	0.696627	4.11233	0.593877	0.0397956	4.11233	0.976818
Pp12021	-2.94995	5.83937	0.0338706	2.07787	5.83937	0.122892	0.640669	5.83937	0.62254	-2.56163	5.83937	0.0616618
Pp12128	3.99847	3.32321	0.00689618	-1.66817	3.32321	0.212763	0.300022	3.32321	0.828571	1.47762	3.32321	0.265235
Pp1219	2.7999	6.06533	0.0426371	-1.49842	6.06533	0.257049	-0.205033	6.06533	0.875041	1.04136	6.06533	0.426424
Pp12272	10.441	4.12585	4.69884e-05	1.61997	4.12585	0.225193	0.290959	4.12585	0.824371	0.764281	4.12585	0.559134
Pp12385	2.71305	7.51943	0.0487263	-0.291188	7.51943	0.822427	1.33807	7.51943	0.309217	-0.0758638	7.51943	0.953382
Pp12683	3.60875	3.30669	0.0147801	-1.3473	3.30669	0.321527	2.38529	3.30669	0.0855974	1.29049	3.30669	0.328144
Pp12739	3.45264	5.64826	0.0165316	1.36682	5.64826	0.301919	0.573727	5.64826	0.659744	1.49185	5.64826	0.258966
Pp12740	3.02207	5.64592	0.0317367	1.51768	5.64592	0.252784	0.625232	5.64592	0.63127	1.2078	5.64592	0.357575
Pp1276	2.95567	4.59313	0.0338948	-1.34847	4.59313	0.308089	0.810252	4.59313	0.53558	0.686517	4.59313	0.599449
Pp13143	3.2574	5.66832	0.0209516	-2.13456	5.66832	0.113959	2.17751	5.66832	0.106924	0.383114	5.66832	0.768058
Pp13348	3.29062	6.29838	0.0196897	-1.96965	6.29838	0.142027	1.33215	6.29838	0.313115	2.29733	6.29838	0.0898607
Pp13353	2.89349	3.08069	0.039161	-0.717176	3.08069	0.584113	-0.473003	3.08069	0.721972	0.355152	3.08069	0.789612
Pp13362	2.76345	6.8943	0.0450516	-0.952396	6.8943	0.465815	-0.663608	6.8943	0.610067	1.27702	6.8943	0.331328
Pp13390	4.34501	5.88019	0.00347919	0.205554	5.88019	0.874825	0.468588	5.88019	0.718656	1.01811	5.88019	0.436318
Pp13404	7.19934	3.17051	0.000113135	-2.37819	3.17051	0.085296	2.29122	3.17051	0.0963642	1.36404	3.17051	0.303462
Pp13552	3.27761	3.25348	0.0235504	0.739903	3.25348	0.575106	-0.103382	3.25348	0.939693	0.480525	3.25348	0.714227
Pp13772	4.36077	5.75877	0.00354933	1.53104	5.75877	0.24774	-0.248317	5.75877	0.848479	0.588866	5.75877	0.650724
Pp13773	4.60543	4.68143	0.00267024	1.2382	4.68143	0.347797	0.656898	4.68143	0.614902	0.623299	4.68143	0.632448
Pp13888	3.92528	3.70256	0.00731668	-1.34581	3.70256	0.309331	0.903709	3.70256	0.495124	1.01906	3.70256	0.438434
Pp13993	3.225	3.56346	0.0234438	-1.18903	3.56346	0.369781	1.1554	3.56346	0.385757	0.850203	3.56346	0.517135
Pp14007	3.79246	3.54561	0.00920634	-1.86008	3.54561	0.166476	-0.446774	3.54561	0.73602	1.7671	3.54561	0.189058
Pp1402	-3.10893	2.96562	0.0281451	1.36028	2.96562	0.319118	-0.347311	2.96562	0.807799	2.51759	2.96562	0.0686144
Pp14125	3.91641	6.8769	0.00692034	-0.78458	6.8769	0.547103	1.13311	6.8769	0.387229	0.028419	6.8769	0.982685
Pp14163	2.78733	7.89932	0.0432977	-0.628704	7.89932	0.628488	0.0552645	7.89932	0.966088	0.171114	7.89932	0.894972
Pp14317	3.26802	4.60951	0.0208829	-1.53822	4.60951	0.247154	1.18159	4.60951	0.371744	1.38344	4.60951	0.294752
Pp14379	2.77759	3.71719	0.0453041	-1.12347	3.71719	0.39505	-0.259853	3.71719	0.844378	1.35899	3.71719	0.303889
Pp14503	3.06738	4.96145	0.0283378	-1.11982	4.96145	0.393717	0.904895	4.96145	0.488908	-0.388252	4.96145	0.765514
Pp14520	3.81084	4.97501	0.00876184	-1.87136	4.97501	0.163222	1.71849	4.97501	0.199574	1.82524	4.97501	0.171818
Pp14541	2.9318	5.4262	0.0352147	-1.41287	5.4262	0.286544	1.48788	5.4262	0.261321	1.54933	5.4262	0.2419
Pp14542	-2.85971	4.04879	0.0399205	2.54934	4.04879	0.0638209	-0.471289	4.04879	0.7172	-2.33471	4.04879	0.0880016
Pp14682	2.97183	7.12067	0.032592	0.157521	7.12067	0.90336	-0.812613	7.12067	0.532844	0.848023	7.12067	0.51538
Pp1469	3.38424	6.8202	0.0167567	-1.4443	6.8202	0.273708	-0.293563	6.8202	0.821178	0.808275	6.8202	0.535205
Pp1470	3.05181	5.44389	0.028858	-1.23948	5.44389	0.345749	0.338538	5.44389	0.795629	1.17178	5.44389	0.371794
Pp14762	3.13875	4.37532	0.0255903	-1.43741	4.37532	0.278527	2.01187	4.37532	0.13545	-1.04944	4.37532	0.423912
Pp14915	3.80504	2.68822	0.00997307	0.136173	2.68822	0.91932	-2.21542	2.68822	0.105282	0.742933	2.68822	0.586623
Pp15027	3.67846	9.2007	0.0101899	-2.08199	9.2007	0.121305	0.511623	9.2007	0.693403	1.54087	9.2007	0.24383
Pp1504	-2.72213	4.28473	0.048677	0.657127	4.28473	0.618893	0.428182	4.28473	0.744723	-1.40265	4.28473	0.293302
Pp1519	3.37118	6.79726	0.0173297	-0.525015	6.79726	0.686398	0.500502	6.79726	0.700226	1.79251	6.79726	0.178394
Pp15479	2.9476	6.14794	0.0341221	-0.0576957	6.14794	0.964957	0.0421629	6.14794	0.974487	0.416784	6.14794	0.748284
Pp15481	3.2721	4.74877	0.0207615	0.382744	4.74877	0.76854	-0.269228	4.74877	0.836368	0.145446	4.74877	0.911722
Pp15826	4.08542	3.00489	0.00600276	-1.89124	3.00489	0.16368	0.220171	3.00489	0.87153	2.61469	3.00489	0.0586341
Pp15898	8.78355	6.9052	1.5393e-06	0.575236	6.9052	0.65796	0.165485	6.9052	0.898463	-1.44854	6.9052	0.272424
Pp15955	3.23979	3.61211	0.0221516	-1.99953	3.61211	0.138415	-0.0586074	3.61211	0.967428	1.5383	3.61211	0.248748
Pp1599	3.12402	4.86065	0.0265346	-2.58737	4.86065	0.0615299	2.59812	4.86065	0.0598384	2.17441	4.86065	0.107208
Pp1612	3.04348	3.62741	0.0304529	-0.976229	3.62741	0.459275	-0.713896	3.62741	0.588154	1.14906	3.62741	0.386926
Pp16241	3.85502	7.67129	0.00763147	-2.1972	7.67129	0.103919	2.33698	7.67129	0.0850212	2.18178	7.67129	0.105662
Pp16422	2.94658	4.56093	0.035788	0.854464	4.56093	0.514888	0.833703	4.56093	0.524371	-0.154747	4.56093	0.905684
Pp16423	2.81659	5.74029	0.0417034	-0.580313	5.74029	0.655499	-0.88129	5.74029	0.500334	0.71859	5.74029	0.581537
Pp16502	4.05409	4.5403	0.00573681	-0.179293	4.5403	0.892139	1.0021	4.5403	0.444381	-0.370178	4.5403	0.776571
Pp16503	3.41344	4.95463	0.0164104	-0.7103	4.95463	0.586821	0.204313	4.95463	0.876041	-0.335097	4.95463	0.797646
Pp16542	11.5104	3.91931	6.41971e-06	0.246794	3.91931	0.851792	-0.115808	3.91931	0.929829	1.24134	3.91931	0.346538
Pp16732	4.09636	4.81676	0.00530487	-2.61232	4.81676	0.0577281	1.69699	4.81676	0.204292	1.42454	4.81676	0.281191
Pp17087	3.38908	6.40499	0.016619	-0.863188	6.40499	0.508006	-2.49218	6.40499	0.0678774	1.63694	6.40499	0.217852
Pp17152	3.16728	4.61705	0.0249417	-1.37331	4.61705	0.300202	1.19594	4.61705	0.364341	1.16854	4.61705	0.373831
Pp17296	3.44053	3.1564	0.0172306	-2.10409	3.1564	0.124336	1.08941	3.1564	0.418408	2.27043	3.1564	0.0960153
Pp17446	3.07396	4.21612	0.0287904	-1.85636	4.21612	0.167105	0.88836	4.21612	0.500667	1.44387	4.21612	0.275179
Pp17614	3.21472	3.99138	0.0232345	-2.43102	3.99138	0.0758209	0.411858	3.99138	0.757006	2.53988	3.99138	0.0645112
Pp17843	3.10639	8.89091	0.0261858	-0.26119	8.89091	0.840204	0.631671	8.89091	0.626776	-0.961155	8.89091	0.461525
Pp17844	3.14089	9.32625	0.0247673	-0.0539132	9.32625	0.966818	0.524168	9.32625	0.686212	-0.875889	9.32625	0.501573
Pp17845	3.44387	3.16298	0.0179901	0.14953	3.16298	0.91065	0.966304	3.16298	0.463954	-1.02933	3.16298	0.434294
Pp17930	3.16615	6.5782	0.0241813	1.63574	6.5782	0.217663	0.378311	6.5782	0.77059	-0.667208	6.5782	0.607982
Pp18003	3.19056	3.25788	0.0247637	-2.02423	3.25788	0.135187	1.64642	3.25788	0.219711	0.883688	3.25788	0.50122
Pp18297	2.8733	3.55531	0.0406904	-0.214412	3.55531	0.874311	0.367636	3.55531	0.780694	1.1358	3.55531	0.388941
Pp1830	-2.75506	3.5746	0.0467339	2.71698	3.5746	0.0506481	-2.03563	3.5746	0.132233	-1.2755	3.5746	0.342403
Pp18330	-2.97952	6.8997	0.0320763	0.916276	6.8997	0.483053	-1.51538	6.8997	0.252355	-1.22646	6.8997	0.35338
Pp18550	2.89144	3.61215	0.0395424	0.429134	3.61215	0.746155	0.359631	3.61215	0.783875	-0.331391	3.61215	0.799723
Pp18601	3.39106	4.70171	0.0172869	-0.759117	4.70171	0.562255	1.35953	4.70171	0.304262	0.69996	4.70171	0.590711
Pp18606	5.3209	3.37167	0.000951568	0.398199	3.37167	0.762409	-0.128727	3.37167	0.923546	-0.312483	3.37167	0.814902
Pp18610	3.60274	3.43758	0.0126657	-0.779249	3.43758	0.552157	-0.0858772	3.43758	0.95042	-1.86253	3.43758	0.170547
Pp18698	3.51158	4.15236	0.0141459	-0.86542	4.15236	0.509463	0.268069	4.15236	0.837454	-1.44315	4.15236	0.275963
Pp18810	3.4715	5.15198	0.0149703	-0.259045	5.15198	0.843292	1.30209	5.15198	0.323281	-0.0591957	5.15198	0.964201
Pp18827	-2.79483	6.56943	0.0428446	0.775856	6.56943	0.551773	-0.171171	6.56943	0.895419	-0.448394	6.56943	0.73047
Pp1892	-3.29806	4.53994	0.0194362	-0.850811	4.53994	0.519653	-1.41491	4.53994	0.297064	-0.250673	4.53994	0.863129
Pp18972	3.6319	3.9099	0.0186486	0.536423	3.9099	0.689762	2.41088	3.9099	0.0787639	1.13249	3.9099	0.388684
Pp19101	2.81208	4.38231	0.0451518	1.13805	4.38231	0.387695	0.0459324	4.38231	0.972854	0.907077	4.38231	0.488405
Pp19246	3.10862	4.22537	0.031312	1.46767	4.22537	0.270053	1.04166	4.22537	0.426951	-0.828821	4.22537	0.525957
Pp19273	5.35998	8.0593	0.00053161	-0.449741	8.0593	0.728809	0.729776	8.0593	0.5748	-0.641611	8.0593	0.621483
Pp19295	4.50168	9.82665	0.00244355	-2.36905	9.82665	0.0808896	0.866352	9.82665	0.506199	0.638042	9.82665	0.623302
Pp19337	3.42846	4.93423	0.0164832	-0.570829	4.93423	0.663258	1.11197	4.93423	0.396595	1.00344	4.93423	0.443399
Pp1939	7.60129	3.13	0.00728162	1.46105	3.13	0.289201	2.66239	3.13	0.0558783	0.766222	3.13	0.558222
Pp19418	5.12907	2.78492	0.00134483	-0.932004	2.78492	0.48558	0.977323	2.78492	0.463471	-0.297315	2.78492	0.82297
Pp19536	3.91903	4.38005	0.00706207	-0.845498	4.38005	0.518544	0.201609	4.38005	0.877443	-1.2712	4.38005	0.336582
Pp19546	3.26136	4.36569	0.023166	-0.205633	4.36569	0.87989	1.8955	4.36569	0.158092	0.772603	4.36569	0.553747
Pp19629	3.73689	3.14958	0.0108671	0.215261	3.14958	0.872372	-0.544045	3.14958	0.68003	1.14517	3.14958	0.385671
Pp19653	3.57086	4.14121	0.0129362	-1.62078	4.14121	0.223967	0.903673	4.14121	0.49302	1.57022	4.14121	0.236408
Pp19794	3.18249	3.44915	0.0249363	-1.0756	3.44915	0.417438	-0.492417	3.44915	0.708754	2.09409	3.44915	0.121564
Pp1990	3.79416	5.40527	0.00866224	-1.68225	5.40527	0.206263	0.110368	5.40527	0.933894	2.05464	5.40527	0.126353
Pp19953	3.37192	3.85647	0.0183263	-1.6709	3.85647	0.213665	1.34229	3.85647	0.313673	1.10092	3.85647	0.401628
Pp19985	5.2031	3.65482	0.000923736	-0.598485	3.65482	0.649098	0.236169	3.65482	0.858782	0.553729	3.65482	0.672543
Pp20294	-4.2503	5.63979	0.00388025	0.112951	5.63979	0.933179	2.41076	5.63979	0.0772697	-2.26435	5.63979	0.09549
Pp20295	-5.18346	5.12441	0.000751816	0.0100466	5.12441	1	2.19736	5.12441	0.106647	-2.46258	5.12441	0.0738115
Pp20428	2.97731	6.63492	0.0322872	-0.550318	6.63492	0.671814	-0.717548	6.63492	0.581489	-0.283466	6.63492	0.82738
Pp20469	-2.89203	5.77519	0.0369166	1.15072	5.77519	0.381227	-1.32517	5.77519	0.314779	-1.6728	5.77519	0.211638
Pp20524	2.81208	4.20333	0.0432524	-1.90467	4.20333	0.156856	1.76785	4.20333	0.186622	0.544043	4.20333	0.676396
Pp20647	6.17658	6.0427	0.000128299	-1.02386	6.0427	0.433837	0.0868689	6.0427	0.947057	-0.233822	6.0427	0.857399
Pp20698	4.36244	4.65541	0.00365834	-2.24405	4.65541	0.0999177	1.86623	4.65541	0.166716	2.20862	4.65541	0.102209
Pp20869	3.66176	3.54592	0.0114045	-1.54492	3.54592	0.246423	0.494333	3.54592	0.705601	0.382528	3.54592	0.770814
Pp21026	4.84458	4.39943	0.00178064	0.44494	4.39943	0.735531	0.629549	4.39943	0.629547	-0.360846	4.39943	0.782117
Pp21234	6.37033	4.89343	0.000135228	-2.00551	4.89343	0.137392	1.66044	4.89343	0.214502	1.98673	4.89343	0.138784
Pp21398	-2.77191	3.89746	0.0455199	0.54084	3.89746	0.681863	0.203072	3.89746	0.878068	-0.0946756	3.89746	0.944882
Pp21694	-4.37528	5.58849	0.00311213	0.385115	5.58849	0.771499	-0.58253	5.58849	0.659556	-0.164823	5.58849	0.905934
Pp21753	2.87137	6.09494	0.0384693	0.624695	6.09494	0.631007	-0.672413	6.09494	0.605299	-0.942361	6.09494	0.47109
Pp21808	-3.34391	4.81256	0.0180581	1.25669	4.81256	0.342183	-0.397767	4.81256	0.761198	-2.62522	4.81256	0.0595784
Pp2215	2.735	3.40272	0.0479371	-0.620099	3.40272	0.635766	-1.34688	3.40272	0.309264	-1.54382	3.40272	0.252454
Pp22228	-2.79961	3.83866	0.0433664	1.28874	3.83866	0.33261	0.317981	3.83866	0.809259	-1.89611	3.83866	0.161851
Pp22273	-3.02539	3.64029	0.0305664	-0.472723	3.64029	0.728762	0.797873	3.64029	0.554096	1.27799	3.64029	0.335715
Pp22370	3.42636	3.10859	0.0178357	-0.447767	3.10859	0.734239	1.15689	3.10859	0.379608	-2.06131	3.10859	0.129149
Pp22636	-3.58915	2.92971	0.0127229	-1.11966	2.92971	0.440812	2.0624	2.92971	0.15179	2.23295	2.92971	0.102103
Pp22760	3.91031	4.51486	0.00715709	-1.28493	4.51486	0.330455	-0.0481938	4.51486	0.97268	0.730315	4.51486	0.576181
Pp22768	3.64693	4.51065	0.0111884	-2.22673	4.51065	0.100096	0.102529	4.51065	0.938442	1.53705	4.51065	0.247619
Pp22882	4.42354	3.33375	0.00317291	-2.3709	3.33375	0.0835345	-0.101285	3.33375	0.951853	2.67802	3.33375	0.0532092
Pp23026	4.87713	2.90199	0.00164967	-1.28376	2.90199	0.333734	0.270724	2.90199	0.838839	1.2036	2.90199	0.363123
Pp23046	3.29751	4.42785	0.0199752	-0.325792	4.42785	0.802739	-1.17925	4.42785	0.370564	0.109308	4.42785	0.934123
Pp23516	5.23647	4.66479	0.0026835	0.53981	4.66479	0.683613	2.5202	4.66479	0.0665072	1.49429	4.66479	0.258559
Pp23630	3.94167	4.15811	0.00710968	-0.0180381	4.15811	0.991549	0.0518422	4.15811	0.969372	-0.384489	4.15811	0.769336
Pp23857	5.38006	3.47653	0.000670109	-1.14374	3.47653	0.387656	0.435078	3.47653	0.742101	0.252591	3.47653	0.848219
Pp24034	6.2378	6.75067	0.000110344	-1.20667	6.75067	0.357898	1.23048	6.75067	0.348709	-1.50211	6.75067	0.255772
Pp24064	2.74239	4.53311	0.0481596	0.309277	4.53311	0.812675	0.156528	4.53311	0.905823	-0.99674	4.53311	0.446805
Pp2408	5.67301	4.37515	0.000336636	-0.797977	4.37515	0.540789	-0.363762	4.37515	0.780048	-1.92617	4.37515	0.153562
Pp2411	3.27396	3.43657	0.020596	-1.37108	3.43657	0.301129	-2.08949	3.43657	0.126424	0.881701	3.43657	0.512015
Pp24289	2.87489	4.46106	0.0399936	-1.07134	4.46106	0.421132	2.16876	4.46106	0.110367	1.73925	4.46106	0.191628
Pp24290	3.45647	5.97172	0.0148981	-1.29014	5.97172	0.326674	-0.0578703	5.97172	0.964984	-0.0619736	5.97172	0.962582
Pp24389	3.7563	3.59579	0.0100618	-0.311374	3.59579	0.81307	0.268986	3.59579	0.836529	-0.851389	3.59579	0.519726
Pp24589	4.03277	3.78661	0.00909003	2.43461	3.78661	0.0763845	-1.4763	3.78661	0.265509	1.70557	3.78661	0.201982
Pp24744	3.00836	4.69519	0.0316484	-1.32967	4.69519	0.314146	1.77299	4.69519	0.184927	-0.0213699	4.69519	0.987795
Pp24827	5.56907	4.25272	0.000481038	-2.39969	4.25272	0.0796103	1.14333	4.25272	0.389029	2.04657	4.25272	0.128394
Pp25119	11.103	2.95854	1.37608e-05	-2.09786	2.95854	0.126849	0.92483	2.95854	0.490627	2.38073	2.95854	0.081621
Pp25146	3.25943	4.80718	0.0207403	-1.50213	4.80718	0.256915	0.159334	4.80718	0.904127	0.34293	4.80718	0.793096
Pp25338	2.72253	5.70876	0.0486185	-0.882022	5.70876	0.499866	0.824881	5.70876	0.527687	1.19025	5.70876	0.364513
Pp25466	2.74141	4.73178	0.0476127	-0.171946	4.73178	0.896419	0.289265	4.73178	0.825585	0.796947	4.73178	0.541527
Pp25532	3.0054	5.49654	0.0311181	0.306008	5.49654	0.813941	-0.300989	5.49654	0.816873	-0.9514	5.49654	0.466896
Pp25666	3.53492	3.60873	0.0157022	-0.0713359	3.60873	0.962304	0.331453	3.60873	0.805862	1.41706	3.60873	0.284276
Pp2596	-3.77899	3.18674	0.00933186	2.30553	3.18674	0.0955505	0.613596	3.18674	0.643633	-1.44165	3.18674	0.281855
Pp25965	3.76407	5.9752	0.0090973	-1.93761	5.9752	0.148343	1.60979	5.9752	0.225478	1.571	5.9752	0.235475
Pp25969	3.49633	5.37887	0.0142217	-2.52851	5.37887	0.0654178	1.73541	5.37887	0.194139	1.95338	5.37887	0.144901
Pp25989	2.92084	6.09794	0.0352334	-1.3543	6.09794	0.303755	-2.49122	6.09794	0.0684209	1.5276	6.09794	0.25014
Pp26083	2.79618	5.89891	0.0430891	-0.290521	5.89891	0.823336	0.66081	5.89891	0.611814	0.225822	5.89891	0.862012
Pp26590	2.90843	4.79258	0.0366136	-0.813988	4.79258	0.533465	-0.221051	4.79258	0.864889	-0.407164	4.79258	0.755487
Pp2674	3.07627	3.71012	0.0287406	-2.65269	3.71012	0.0547826	0.640398	3.71012	0.626865	1.25274	3.71012	0.34337
Pp27075	3.12578	5.98234	0.0257522	-0.856865	5.98234	0.511722	1.16065	5.98234	0.376458	0.0650007	5.98234	0.960342
Pp27076	3.21307	2.83317	0.0241109	-1.7207	2.83317	0.205245	1.6682	2.83317	0.217041	-0.220374	2.83317	0.866423
Pp27175	4.83776	3.08708	0.0165148	2.64184	3.08708	0.0616673	1.41359	3.08708	0.288573	0.0777732	3.08708	0.954265
Pp27216	3.58167	5.81345	0.0130796	-1.042	5.81345	0.43135	2.56678	5.81345	0.0615576	2.46114	5.81345	0.0708887
Pp27217	5.16761	3.77247	0.00085266	-2.08255	3.77247	0.123724	0.201622	3.77247	0.880546	0.61312	3.77247	0.639139
Pp27411	3.16101	2.91075	0.0267449	-0.680938	2.91075	0.606193	0.638868	2.91075	0.630491	-0.839113	2.91075	0.526562
Pp27492	10.2027	3.75661	7.27122e-05	1.41411	3.75661	0.28948	0.138417	3.75661	0.919516	1.12025	3.75661	0.39445
Pp27601	2.79685	4.24825	0.0448687	-1.28953	4.24825	0.333628	1.18851	4.24825	0.373684	2.62602	4.24825	0.0560769
Pp27703	-3.20288	3.55175	0.0230876	1.36335	3.55175	0.309981	-1.76393	3.55175	0.189953	-0.151566	3.55175	0.911602
Pp27730	3.13389	3.1046	0.0272781	-1.17397	3.1046	0.377287	0.650828	3.1046	0.624064	0.508627	3.1046	0.698261
Pp28110	-2.93678	4.88842	0.0347954	0.953056	4.88842	0.468482	-0.304788	4.88842	0.816757	-0.446685	4.88842	0.734857
Pp28556	-3.35495	6.52513	0.0175151	-0.196266	6.52513	0.881183	0.0541505	6.52513	0.967815	-1.93972	6.52513	0.149199
Pp28558	-3.46108	6.24656	0.0147292	-0.270963	6.24656	0.83513	0.738933	6.24656	0.572646	0.326434	6.24656	0.802768
Pp28577	6.76344	5.89639	4.42002e-05	0.548037	5.89639	0.67321	-1.46883	5.89639	0.26611	-2.07253	5.89639	0.124214
Pp28883	-3.2143	3.08403	0.0284524	2.59003	3.08403	0.0755265	2.35764	3.08403	0.0858673	0.0509539	3.08403	0.970527
Pp28964	-4.68128	4.6049	0.00185482	-0.192706	4.6049	0.890488	1.76751	4.6049	0.194451	1.81303	4.6049	0.175545
Pp29094	3.06875	3.38791	0.030969	0.0701324	3.38791	0.960438	1.11566	3.38791	0.398889	0.0691195	3.38791	0.961593
Pp2911	5.37102	4.73113	0.000609514	-2.53385	4.73113	0.0657521	2.05391	4.73113	0.129981	2.04107	4.73113	0.128967
Pp2915	2.91674	4.12391	0.036357	-0.78703	4.12391	0.548914	0.76984	4.12391	0.556515	0.356582	4.12391	0.785311
Pp29200	3.61778	5.49176	0.0114764	-2.07342	5.49176	0.123885	0.996874	5.49176	0.447136	1.87983	5.49176	0.159718
Pp29583	2.75431	3.78623	0.0478313	0.221408	3.78623	0.866107	-0.826151	3.78623	0.529502	-0.101031	3.78623	0.941006
Pp29954	3.43855	3.85447	0.0157146	-1.23733	3.85447	0.347134	-1.83089	3.85447	0.174161	0.219799	3.85447	0.871093
Pp29955	2.78013	4.74367	0.0447805	-1.47649	4.74367	0.264832	1.22869	4.74367	0.351082	-0.0641197	4.74367	0.962006
Pp29981	3.49098	4.63077	0.0149946	0.600357	4.63077	0.645733	0.519386	4.63077	0.690331	-1.96756	4.63077	0.142675
Pp30302	-3.5667	2.95162	0.0135498	2.58182	2.95162	0.0646415	-1.18178	2.95162	0.376119	-0.799851	2.95162	0.553382
Pp30446	6.67596	2.89588	0.000202959	-1.03173	2.89588	0.437812	0.267947	2.89588	0.843534	1.44409	2.89588	0.279215
Pp3062	2.94886	7.70932	0.0336698	-1.44375	7.70932	0.273805	0.307675	7.70932	0.812545	1.47374	7.70932	0.264256
Pp30830	-2.74269	4.55892	0.0473303	2.08637	4.55892	0.123566	0.0977399	4.55892	0.941224	-1.11108	4.55892	0.397614
Pp30871	-3.19441	5.99686	0.0228041	-0.0525886	5.99686	0.968197	-0.563659	5.99686	0.666643	-0.443031	5.99686	0.736671
Pp31193	4.67267	5.4965	0.00191152	-0.477218	5.4965	0.713811	-0.0524172	5.4965	0.968483	0.597119	5.4965	0.646484
Pp31466	3.02142	7.05844	0.030134	-0.765866	7.05844	0.556538	1.05353	7.05844	0.420679	0.0718272	7.05844	0.955928
Pp31785	3.74217	3.43845	0.0147883	-0.316336	3.43845	0.82276	1.78611	3.43845	0.18864	1.77977	3.43845	0.183354
Pp31868	12.1502	3.84028	1.93148e-06	-0.880909	3.84028	0.503773	0.696025	3.84028	0.597125	0.376111	3.84028	0.773583
Pp31927	2.73213	6.84955	0.047388	-0.691707	6.84955	0.595146	0.701552	6.84955	0.58992	0.871677	6.84955	0.50384
Pp32235	-3.0356	4.53765	0.029662	-0.185762	4.53765	0.887671	-0.513472	4.53765	0.697249	0.786596	4.53765	0.552347
Pp32528	-3.23623	4.16501	0.0217266	0.61124	4.16501	0.643708	0.84423	4.16501	0.519663	-0.862365	4.16501	0.514015
Pp32543	-2.76902	4.1128	0.0458569	2.32205	4.1128	0.0889056	0.221469	4.1128	0.866114	-2.05974	4.1128	0.128254
Pp32544	3.16161	6.77079	0.0242973	-1.2315	6.77079	0.348797	1.10189	6.77079	0.400632	1.95159	6.77079	0.14484
Pp32547	3.25727	7.35184	0.0208499	-1.27245	7.35184	0.333451	1.82375	7.35184	0.171672	2.10604	7.35184	0.117401
Pp32548	2.73412	5.4004	0.0480752	-1.45795	5.4004	0.270437	1.02592	5.4004	0.435312	2.19582	5.4004	0.104127
Pp32567	2.95029	3.65594	0.0350188	-1.06275	3.65594	0.421076	0.46192	3.65594	0.72529	0.0599665	3.65594	0.965519
Pp33105	4.02303	4.32661	0.0061197	-0.699451	4.32661	0.59338	1.0212	4.32661	0.437523	0.115238	4.32661	0.931464
Pp33381	-3.0811	5.8588	0.0274	-0.0615415	5.8588	0.963208	0.321493	5.8588	0.806375	-0.91026	5.8588	0.488243
Pp33400	3.98226	6.08298	0.00619885	-0.683594	6.08298	0.599497	0.452027	6.08298	0.727915	-0.872263	6.08298	0.504061
Pp33404	3.65602	5.4183	0.0109774	-0.295073	5.4183	0.820728	-0.377951	5.4183	0.772027	1.11664	5.4183	0.394688
Pp33644	5.81557	3.1797	0.000965834	-0.585967	3.1797	0.664288	1.96484	3.1797	0.14791	0.577916	3.1797	0.657667
Pp33921	2.74017	3.3397	0.0493148	-0.531493	3.3397	0.686499	-1.15218	3.3397	0.385507	1.83226	3.3397	0.172896
Pp33923	4.27451	3.08202	0.00482917	-1.06624	3.08202	0.422937	1.17346	3.08202	0.379872	0.19809	3.08202	0.883601
Pp34496	5.97462	4.7831	0.000315418	1.66061	4.7831	0.21296	0.89629	4.7831	0.492753	-2.11857	4.7831	0.116556
Pp34537	6.27003	6.37497	0.000165166	0.885494	6.37497	0.499074	2.46624	6.37497	0.0703561	-1.37172	6.37497	0.297691
Pp34626	-2.7694	3.3522	0.046068	1.50875	3.3522	0.263079	0.148226	3.3522	0.912122	-2.15395	3.3522	0.116246
Pp34679	2.79968	4.9427	0.0433571	-1.5175	4.9427	0.252518	0.79511	4.9427	0.544205	0.992931	4.9427	0.448682
Pp34775	3.94773	10.2506	0.00643637	-1.35048	10.2506	0.304709	0.898215	10.2506	0.490885	1.59005	10.2506	0.22968
Pp34802	3.20592	6.98009	0.0225221	-0.882425	6.98009	0.49909	1.30492	6.98009	0.321284	1.17365	6.98009	0.370675
Pp34925	3.07425	7.07966	0.027706	0.944863	7.07966	0.469221	-0.731651	7.07966	0.573919	-0.430698	7.07966	0.740056
Pp3497	3.25159	4.96303	0.0216337	-1.93386	4.96303	0.15147	2.34315	4.96303	0.0858931	0.998531	4.96303	0.445442
Pp35000	2.89943	3.99619	0.0382505	-1.35843	3.99619	0.30774	1.50975	3.99619	0.255454	0.924067	3.99619	0.481027
Pp35089	-3.67762	6.78097	0.0102579	1.1747	6.78097	0.370979	-0.304617	6.78097	0.814781	-0.385535	6.78097	0.767171
Pp35163	3.54688	3.2932	0.0166236	-1.65388	3.2932	0.225311	2.22955	3.2932	0.103228	1.46039	3.2932	0.270958
Pp35244	-3.39035	3.65193	0.0172706	1.64093	3.65193	0.219841	-1.87539	3.65193	0.164766	0.966721	3.65193	0.465729
Pp35459	-3.40116	4.0524	0.0168281	1.34963	4.0524	0.313349	-0.534717	4.0524	0.683305	-0.193526	4.0524	0.889253
Pp35930	-2.8432	3.31565	0.0407292	1.19127	3.31565	0.372838	-0.544912	3.31565	0.682347	-0.977986	3.31565	0.470414
Pp3626	3.14645	5.93965	0.024724	-1.49189	5.93965	0.259181	-0.395793	5.93965	0.761113	1.90609	5.93965	0.154257
Pp36306	2.93602	4.34655	0.035506	-1.4172	4.34655	0.28499	0.809395	4.34655	0.53794	0.41463	4.34655	0.75076
Pp36553	4.86806	3.22478	0.00718509	0.436718	3.22478	0.770929	2.41794	3.22478	0.079761	0.975792	3.22478	0.457584
Pp36554	11.6449	4.37205	4.96706e-06	-0.526879	4.37205	0.688539	1.35276	4.37205	0.307549	1.12299	4.37205	0.3925
Pp36637	3.2096	3.95509	0.0228226	-2.02798	3.95509	0.132349	-0.789215	3.95509	0.552057	2.03296	3.95509	0.13171
Pp36815	4.2767	3.26663	0.00423475	-1.57572	3.26663	0.236875	-0.734246	3.26663	0.581927	1.8579	3.26663	0.168513
Pp36885	-2.88168	3.97255	0.0383851	2.12937	3.97255	0.117544	-0.506681	3.97255	0.700213	-1.5117	3.97255	0.259049
Pp36886	3.77771	3.59244	0.00962819	-1.7507	3.59244	0.193308	1.56841	3.59244	0.242369	0.399327	3.59244	0.759769
Pp37001	2.73638	5.86374	0.0495653	0.345855	5.86374	0.793522	2.28397	5.86374	0.0919953	0.734223	5.86374	0.572766
Pp37133	3.05049	5.9035	0.0290692	-0.98388	5.9035	0.452152	0.453835	5.9035	0.728092	1.62553	5.9035	0.220365
Pp37201	4.01207	4.27276	0.00630147	-0.986585	4.27276	0.453159	0.812578	4.27276	0.534737	-0.169145	4.27276	0.898185
Pp37209	-3.59451	5.18845	0.0119469	1.48765	5.18845	0.262029	0.0676578	5.18845	0.960694	-2.69173	5.18845	0.0523861
Pp37300	2.71078	5.0926	0.049974	0.280593	5.0926	0.829505	1.18273	5.0926	0.367951	-0.593714	5.0926	0.648428
Pp37397	-3.26328	3.11562	0.0216224	1.82879	3.11562	0.175022	-0.567861	3.11562	0.671433	-2.22254	3.11562	0.109606
Pp37548	-3.92681	4.1706	0.00687134	1.37228	4.1706	0.302497	-0.894529	4.1706	0.497808	-2.29989	4.1706	0.0998901
Pp37593	2.73716	3.36789	0.0480132	-2.26572	3.36789	0.0967382	-0.104885	3.36789	0.939132	1.79582	3.36789	0.180777
Pp37754	3.4253	7.00321	0.0156426	-1.84695	7.00321	0.166292	0.18219	7.00321	0.888524	0.442914	7.00321	0.733024
Pp3794	2.93179	7.30675	0.0346737	-1.1403	7.30675	0.38421	-0.31704	7.30675	0.807066	1.97208	7.30675	0.14092
Pp3797	2.78875	4.12475	0.0438781	-1.50222	4.12475	0.257549	-0.715492	4.12475	0.584081	1.46402	4.12475	0.27184
Pp37984	3.07805	5.581	0.0279059	-0.6615	5.581	0.611684	0.110909	5.581	0.932611	0.744119	5.581	0.568118
Pp38107	2.90402	4.89082	0.0366079	-1.91321	4.89082	0.153113	-0.300064	4.89082	0.819543	1.80549	4.89082	0.176326
Pp3843	3.23904	5.24301	0.0219863	0.4117	5.24301	0.751317	0.131918	5.24301	0.919551	-0.640332	5.24301	0.623078
Pp3845	6.08475	3.21058	0.00024192	-0.521388	3.21058	0.692926	-0.5592	3.21058	0.669163	0.0400303	3.21058	0.977114
Pp38450	-3.90973	5.56467	0.00693739	-0.243936	5.56467	0.852785	0.665979	5.56467	0.610772	-0.8828	5.56467	0.502566
Pp38582	4.86706	6.59462	0.00133296	-2.29691	6.59462	0.0902785	1.23694	6.59462	0.346918	2.59548	6.59462	0.0580194
Pp38583	6.01357	6.09301	0.000180092	-2.47487	6.09301	0.0702624	1.8935	6.09301	0.158387	2.49269	6.09301	0.0676619
Pp38724	-2.93384	4.72776	0.0352334	1.9621	4.72776	0.144905	0.298239	4.72776	0.81913	-0.773995	4.72776	0.555244
Pp38727	5.5386	7.87256	0.000384032	-1.12849	7.87256	0.388881	0.515374	7.87256	0.691336	-0.12236	7.87256	0.924828
Pp38924	-3.05748	6.03377	0.0284287	0.359199	6.03377	0.782691	-0.783925	6.03377	0.548115	-0.349196	6.03377	0.789628
Pp39507	-4.40402	6.06647	0.00294431	1.00952	6.06647	0.442543	0.259973	6.06647	0.842233	-2.25868	6.06647	0.0974558
Pp39585	-3.55979	4.33291	0.0127248	0.552773	4.33291	0.675046	-1.94095	4.33291	0.153922	0.53261	4.33291	0.701803
Pp39634	3.21797	7.40403	0.022004	-0.668917	7.40403	0.607063	1.15376	7.40403	0.378711	0.178356	7.40403	0.89055
Pp39789	2.73423	11.8788	0.0469056	-1.6262	11.8788	0.219714	0.700236	11.8788	0.590103	1.59749	11.8788	0.227589
Pp3986	-2.80891	4.64041	0.0423343	0.394068	4.64041	0.765044	0.768504	4.64041	0.558057	-1.64634	4.64041	0.218721
Pp39862	2.73207	4.55303	0.0484845	-0.496186	4.55303	0.703228	0.430019	4.55303	0.742993	0.713837	4.55303	0.585257
Pp40192	3.00716	3.70791	0.0315285	-0.959874	3.70791	0.465308	0.856798	3.70791	0.51437	-2.10616	3.70791	0.120125
Pp40598	2.84967	9.44411	0.0392698	-0.69995	9.44411	0.590306	0.338801	9.44411	0.793722	0.666864	9.44411	0.607823
Pp40599	2.77806	6.45347	0.044258	-0.315449	6.45347	0.808122	0.222526	6.45347	0.864024	0.778014	6.45347	0.550335
Pp40976	-2.91924	5.30249	0.0355039	-1.53765	5.30249	0.247927	-0.824919	5.30249	0.536779	2.11461	5.30249	0.120058
Pp4114	3.71517	3.62374	0.0102863	-0.902896	3.62374	0.492134	1.0458	3.62374	0.427211	-0.870147	3.62374	0.50807
Pp41276	3.66163	5.44775	0.0106289	-2.4345	5.44775	0.0741512	1.00484	5.44775	0.443726	1.00879	5.44775	0.440952
Pp41379	2.78852	4.82735	0.0436614	-0.765174	4.82735	0.558178	-0.0991458	4.82735	0.940194	0.281419	4.82735	0.82828
Pp41610	2.78882	5.71311	0.0434774	-0.721408	5.71311	0.579763	-0.768945	5.71311	0.555314	0.929645	5.71311	0.477377
Pp41611	2.79167	7.56764	0.0430263	-0.581351	7.56764	0.654452	-0.499139	7.56764	0.700609	0.885771	7.56764	0.497026
Pp41647	2.85885	3.40799	0.0402551	-0.669899	3.40799	0.608426	-0.471873	3.40799	0.722144	0.761612	3.40799	0.563642
Pp41766	-2.93402	4.16516	0.0351203	1.49352	4.16516	0.262208	-0.195652	4.16516	0.883099	-1.66204	4.16516	0.216956
Pp41819	2.9916	4.85424	0.0321379	-0.89304	4.85424	0.494473	-0.000893512	4.85424	1	0.759779	4.85424	0.560774
Pp41844	3.62288	2.79311	0.0128482	0.300021	2.79311	0.818455	-2.04953	2.79311	0.129923	-1.74191	2.79311	0.216238
Pp41907	3.39608	5.44511	0.0181631	0.151795	5.44511	0.91112	1.13866	5.44511	0.387511	2.2804	5.44511	0.0923277
Pp42004	2.91915	3.57463	0.0367721	-1.24801	3.57463	0.344959	0.0204168	3.57463	0.989166	0.446952	3.57463	0.73437
Pp42142	-3.32206	5.95405	0.0186007	1.20364	5.95405	0.360743	-0.707696	5.95405	0.587328	-1.5337	5.95405	0.247921
Pp42143	-3.48748	4.30959	0.0144397	0.943012	4.30959	0.475655	0.19483	4.30959	0.883292	-0.252792	4.30959	0.8494
Pp42254	3.77126	6.50631	0.00879644	-0.734931	6.50631	0.572451	-0.315389	6.50631	0.808128	0.803984	6.50631	0.537358
Pp42336	3.41375	6.55518	0.0159904	-1.61548	6.55518	0.222998	-0.249282	6.55518	0.847998	1.1628	6.55518	0.375371
Pp42523	2.92093	6.32994	0.0353514	-0.79167	6.32994	0.543746	0.402278	6.32994	0.756955	1.06153	6.32994	0.417308
Pp42524	2.73648	6.1505	0.0471219	-1.12889	6.1505	0.389298	1.00996	6.1505	0.440355	0.88746	6.1505	0.496446
Pp42550	6.24071	2.71322	0.000201756	-2.22488	2.71322	0.103494	0.019395	2.71322	1	2.51565	2.71322	0.0682631
Pp42551	5.5307	3.87606	0.000651694	-1.5131	3.87606	0.259197	1.0884	3.87606	0.411895	2.2078	3.87606	0.102902
Pp42641	-3.13418	6.03643	0.0251426	1.6834	6.03643	0.205827	-0.396016	6.03643	0.76069	-1.80948	6.03643	0.176389
Pp42645	-3.53079	5.53984	0.0132965	2.55463	5.53984	0.062601	-0.436447	5.53984	0.737275	-1.83296	5.53984	0.170737
Pp42649	-2.76131	5.00177	0.0456961	1.40376	5.00177	0.2891	0.593298	5.00177	0.648786	-2.51124	5.00177	0.0667949
Pp42651	-2.84396	5.25567	0.0400349	2.09127	5.25567	0.121375	-0.0435581	5.25567	0.973943	-1.79797	5.25567	0.178935
Pp42676	2.79755	3.72458	0.0442466	-1.82757	3.72458	0.17454	0.741194	3.72458	0.577288	1.7563	3.72458	0.189132
Pp42789	3.19552	5.16255	0.0231217	-0.382692	5.16255	0.768678	0.192851	5.16255	0.882416	-2.03106	5.16255	0.13165
Pp42844	-3.03359	4.19559	0.0297895	1.14001	4.19559	0.386576	-2.5175	4.19559	0.0679786	-0.960959	4.19559	0.479277
Pp42845	-3.03359	4.19559	0.0297895	1.14001	4.19559	0.386576	-2.5175	4.19559	0.0679786	-0.960959	4.19559	0.479277
Pp42916	-2.98906	6.60045	0.0315991	-0.245225	6.60045	0.850822	-2.55385	6.60045	0.0624974	-1.43716	6.60045	0.286023
Pp42979	2.73695	5.98737	0.0470226	-1.30923	5.98737	0.319861	0.0639813	5.98737	0.961333	0.586805	5.98737	0.65204
Pp43126	4.6144	3.62397	0.00327061	0.145648	3.62397	0.914865	1.11323	3.62397	0.399007	0.501629	3.62397	0.700006
Pp43305	2.90393	3.17723	0.038854	-0.992285	3.17723	0.45666	1.78579	3.17723	0.185248	0.177413	3.17723	0.893224
Pp43330	-4.46741	5.55948	0.00264476	0.821654	5.55948	0.531925	-0.782224	5.55948	0.551766	-1.04004	5.55948	0.434384
Pp43444	4.31659	7.86264	0.00345024	0.000840338	7.86264	0.999777	1.79685	7.86264	0.177343	-0.0156273	7.86264	0.990452
Pp43462	2.98504	4.87835	0.0321801	-2.61174	4.87835	0.0576896	0.452187	4.87835	0.730291	2.21565	4.87835	0.101692
Pp43804	2.98689	3.16354	0.0335233	-0.444775	3.16354	0.735575	-1.12224	3.16354	0.400655	1.82176	3.16354	0.174934
Pp43823	3.38577	4.33107	0.0171428	-1.99946	4.33107	0.137198	-0.0268697	4.33107	0.989033	1.98909	4.33107	0.139885
Pp44257	3.2718	5.94662	0.0202912	-0.538607	5.94662	0.678735	0.284236	5.94662	0.826887	-0.295548	5.94662	0.820159
Pp44349	2.86062	5.13064	0.0392988	-1.23061	5.13064	0.349496	0.634136	5.13064	0.627697	-0.0798221	5.13064	0.951973
Pp44396	3.8025	6.27852	0.00839578	-1.13369	6.27852	0.387254	0.915191	6.27852	0.483505	0.113614	6.27852	0.930422
Pp44432	2.90393	4.0454	0.038854	0.575329	4.0454	0.66166	1.34948	4.0454	0.307508	-0.184791	4.0454	0.887998
Pp4460	2.72316	6.44391	0.0479858	-0.926678	6.44391	0.477978	0.307765	6.44391	0.81274	0.569028	6.44391	0.661544
Pp44718	3.03353	4.20446	0.0303897	-1.39742	4.20446	0.290964	0.790108	4.20446	0.54578	-0.157959	4.20446	0.905517
Pp44821	-2.99036	4.31276	0.0322618	1.91425	4.31276	0.154464	-1.47378	4.31276	0.266357	-0.300562	4.31276	0.822025
Pp45112	2.70485	4.79812	0.0497141	-1.41394	4.79812	0.285	-0.371977	4.79812	0.776716	1.19923	4.79812	0.362082
Pp45608	2.81179	4.45617	0.0426798	-0.615414	4.45617	0.636693	-0.401432	4.45617	0.759122	-0.0165067	4.45617	0.992176
Pp45609	3.21837	5.29934	0.022181	-0.265196	5.29934	0.83861	0.0346	5.29934	0.979437	-0.513844	5.29934	0.693242
Pp45610	4.14965	5.1333	0.00475866	0.232063	5.1333	0.858742	-0.117411	5.1333	0.928593	0.230933	5.1333	0.859395
Pp45649	-2.90472	5.45096	0.0362679	0.0982769	5.45096	0.940358	-1.2125	5.45096	0.358657	-1.01084	5.45096	0.446229
Pp4581	-4.09992	3.57363	0.00527757	2.5677	3.57363	0.0639991	-0.648082	3.57363	0.623379	-2.43086	3.57363	0.0821155
Pp45916	2.80313	4.38822	0.044648	0.715555	4.38822	0.583455	-0.101129	4.38822	0.938957	0.49789	4.38822	0.703034
Pp46183	-2.89367	6.01169	0.0368426	-0.778351	6.01169	0.552676	0.469849	6.01169	0.720474	0.765166	6.01169	0.557911
Pp46184	-2.74283	5.69443	0.0466082	0.103686	5.69443	0.93867	-0.331572	5.69443	0.79957	-0.77967	5.69443	0.553222
Pp46430	5.59198	3.31001	0.000594661	1.07467	3.31001	0.414132	-2.37305	3.31001	0.0822654	0.285603	3.31001	0.830273
Pp46505	3.19409	5.19424	0.0231922	-1.39956	5.19424	0.289062	-0.789	5.19424	0.545767	2.01596	5.19424	0.134042
Pp46984	2.82975	6.22812	0.0409761	-0.0837332	6.22812	0.948938	0.760899	6.22812	0.559138	-0.790524	6.22812	0.544153
Pp46985	3.18882	4.07637	0.0242574	-0.973291	4.07637	0.458515	1.35825	4.07637	0.305848	-0.221319	4.07637	0.866536
Pp47018	3.9496	5.04288	0.00662947	-0.517161	5.04288	0.691629	-0.18789	5.04288	0.885814	0.189686	5.04288	0.88466
Pp47081	4.1421	5.96727	0.004742	-2.04227	5.96727	0.128825	1.44229	5.96727	0.275542	1.5493	5.96727	0.241762
Pp47169	8.11363	2.80449	0.0031337	0.732185	2.80449	0.616558	2.37169	2.80449	0.0875226	0.995707	2.80449	0.448916
Pp47366	2.91449	4.11746	0.0363385	-1.55257	4.11746	0.24282	-2.04468	4.11746	0.133044	2.596	4.11746	0.0599256
Pp47415	5.3883	4.02695	0.000662323	-0.577986	4.02695	0.657868	0.60193	4.02695	0.646923	0.172346	4.02695	0.895317
Pp4759	9.08682	2.91933	0.000562686	2.19436	2.91933	0.110799	0.269621	2.91933	0.839457	-0.271849	2.91933	0.837803
Pp47752	3.13855	3.17143	0.0295842	0.724621	3.17143	0.580667	-0.21436	3.17143	0.871845	0.524509	3.17143	0.68974
Pp47826	-2.74475	6.29589	0.0463062	1.28545	6.29589	0.328765	-0.425756	6.29589	0.743217	-2.66572	6.29589	0.0530916
Pp47828	3.51214	6.39601	0.0135663	-2.64504	6.39601	0.0540211	-0.0098537	6.39601	0.994719	1.88693	6.39601	0.158241
Pp48172	2.75292	5.53983	0.0463461	-0.910114	5.53983	0.486876	1.9866	5.53983	0.138834	-0.300484	5.53983	0.817118
Pp48292	5.08362	4.62278	0.000962262	-0.0155143	4.62278	0.991401	-0.713086	4.62278	0.585637	-0.785116	4.62278	0.549438
Pp48410	4.70782	5.01366	0.00188181	-0.882155	5.01366	0.500612	0.612863	5.01366	0.638975	0.892852	5.01366	0.494803
Pp49172	3.94568	4.14638	0.00721696	-1.56362	4.14638	0.240113	0.893512	4.14638	0.499032	1.25058	4.14638	0.34267
Pp49302	4.17192	4.07732	0.0049311	-0.0634323	4.07732	0.963779	1.20829	4.07732	0.358012	-1.27399	4.07732	0.333909
Pp49337	3.3503	3.56863	0.0225427	1.87181	3.56863	0.167102	-0.310333	3.56863	0.81368	1.12401	3.56863	0.392325
Pp49863	-3.21601	3.2476	0.0235935	1.97276	3.2476	0.146786	0.900009	3.2476	0.494646	-1.78091	3.2476	0.185502
Pp49864	-2.72147	5.33596	0.0484564	2.48688	5.33596	0.0691497	0.106247	5.33596	0.93528	-1.70057	5.33596	0.201972
Pp49987	2.75296	4.43256	0.0474706	-0.136813	4.43256	0.919088	0.725979	4.43256	0.579369	0.584953	4.43256	0.653804
Pp50034	4.97342	3.47753	0.00174415	0.0731181	3.47753	0.958254	1.29377	3.47753	0.327699	-1.49765	3.47753	0.259675
Pp50035	4.13629	5.47804	0.00500477	-0.206181	5.47804	0.874946	0.951291	5.47804	0.467011	0.0521753	5.47804	0.968373
Pp50036	4.77234	5.76414	0.00157345	-0.277373	5.76414	0.831098	0.0768774	5.76414	0.953251	0.157872	5.76414	0.903528
Pp50367	-2.97142	2.81436	0.035174	2.03782	2.81436	0.145764	-0.646663	2.81436	0.627094	2.20357	2.81436	0.10614
Pp50443	3.69896	3.90864	0.0113587	-0.170272	3.90864	0.899307	0.807346	3.90864	0.538667	0.284699	3.90864	0.828988
Pp50645	6.08859	3.33999	0.000853976	1.42375	3.33999	0.286984	-0.694539	3.33999	0.599068	1.79172	3.33999	0.181042
Pp50769	3.20383	3.87931	0.0232453	-2.67514	3.87931	0.0533928	0.925034	3.87931	0.48565	1.18172	3.87931	0.371174
Pp50898	4.30893	4.33021	0.00374723	-1.50618	4.33021	0.258149	0.525063	4.33021	0.68811	2.35275	4.33021	0.0835791
Pp50948	4.04328	3.73193	0.0059803	-0.0754673	3.73193	0.956297	-0.723537	3.73193	0.58227	0.618985	3.73193	0.63589
Pp51002	-3.34427	3.73771	0.0184241	1.10973	3.73771	0.405257	0.672698	3.73771	0.608664	-2.05831	3.73771	0.130884
Pp51172	3.15407	4.53675	0.0259176	0.12525	4.53675	0.92625	0.934162	4.53675	0.47654	0.0261803	4.53675	0.985012
Pp51197	2.97915	3.38511	0.0348347	-0.727239	3.38511	0.580492	0.800496	3.38511	0.543941	0.530159	3.38511	0.686025
Pp51286	3.66148	7.5088	0.0105217	-1.20796	7.5088	0.357266	1.12008	7.5088	0.392453	-0.11127	7.5088	0.931649
Pp51490	3.47553	5.16425	0.014777	0.599296	5.16425	0.645934	-0.619096	5.16425	0.634564	0.101241	5.16425	0.938343
Pp51529	4.1094	3.09634	0.00813841	2.20728	3.09634	0.104799	-1.0489	3.09634	0.425768	-0.319372	3.09634	0.808227
Pp51599	3.22739	3.73965	0.0229758	-1.05157	3.73965	0.427554	0.815803	3.73965	0.534898	1.06108	3.73965	0.42004
Pp5174	4.94023	5.35581	0.00150144	-1.49549	5.35581	0.262092	2.66177	5.35581	0.0533939	1.7491	5.35581	0.188837
Pp51800	2.93861	4.831	0.0346465	-2.12671	4.831	0.114992	-2.11295	4.831	0.119636	2.14658	4.831	0.114744
Pp52203	3.70377	4.0057	0.0100441	-2.22008	4.0057	0.101612	-0.583461	4.0057	0.658599	1.30968	4.0057	0.325401
Pp5241	5.71276	5.30497	0.000339518	-1.87524	5.30497	0.161869	1.8833	5.30497	0.159726	1.10017	5.30497	0.401219
Pp5242	4.61713	6.03183	0.00206541	-1.6146	6.03183	0.223936	1.14232	6.03183	0.383898	0.733445	6.03183	0.573311
Pp52487	3.06624	2.9326	0.0309803	-0.548729	2.9326	0.677614	0.719897	2.9326	0.583791	-0.920782	2.9326	0.484295
Pp52525	-3.39199	5.97332	0.0165638	0.896711	5.97332	0.493275	-0.755188	5.97332	0.562548	-1.88933	5.97332	0.159982
Pp52885	4.02858	3.14323	0.00736194	-0.194458	3.14323	0.887948	0.995658	3.14323	0.451244	0.2133	3.14323	0.872296
Pp52955	7.17206	4.5457	3.05039e-05	-0.153691	4.5457	0.906405	-1.66067	4.5457	0.212388	-1.05127	4.5457	0.428076
Pp52956	5.79794	5.36941	0.000286928	0.630688	5.36941	0.628225	-0.575568	5.36941	0.658305	0.125353	5.36941	0.923693
Pp52957	3.81119	4.3039	0.00989459	0.475764	4.3039	0.717993	1.50046	4.3039	0.258074	-1.05213	4.3039	0.422478
Pp53154	3.93331	6.82725	0.00668506	-0.912089	6.82725	0.484686	0.423976	6.82725	0.744018	0.398136	6.82725	0.758986
Pp53231	4.14138	4.11456	0.00759487	0.555305	4.11456	0.677488	1.39866	4.11456	0.29302	1.47697	4.11456	0.264721
Pp53232	3.50729	5.19293	0.0137804	-1.23359	5.19293	0.347807	-0.509511	5.19293	0.696626	1.3801	5.19293	0.295723
Pp53235	4.65142	4.50733	0.00209787	-1.53857	4.50733	0.247388	0.778353	4.50733	0.551965	1.47054	4.50733	0.266588
Pp53560	6.77254	3.98455	6.41768e-05	-2.01927	3.98455	0.133314	0.121321	3.98455	0.931164	1.04585	3.98455	0.426604
Pp53683	4.18619	3.10797	0.00519095	-0.0241872	3.10797	0.986853	-0.781766	3.10797	0.553619	-1.0556	3.10797	0.433622
Pp54067	4.19389	4.76116	0.00450029	-1.8411	4.76116	0.169647	1.2659	4.76116	0.337456	1.33765	4.76116	0.310014
Pp54068	5.07503	4.97769	0.000935259	-1.74912	4.97769	0.189371	0.225237	4.97769	0.864448	1.71839	4.97769	0.196841
Pp54074	4.53843	3.95836	0.00240399	-1.78424	3.95836	0.18169	-1.57661	3.95836	0.239737	0.250291	3.95836	0.852722
Pp54075	4.25242	4.30087	0.00400379	-1.4553	4.30087	0.271812	-0.783722	4.30087	0.550652	1.04187	4.30087	0.429048
Pp54159	2.75184	3.04672	0.0491308	0.0773541	3.04672	0.956136	-0.907607	3.04672	0.490201	0.215833	3.04672	0.876102
Pp54634	4.07409	4.32306	0.00580005	-0.0546959	4.32306	0.967113	0.140533	4.32306	0.913969	0.53708	4.32306	0.680544
Pp54755	9.20397	3.47888	0.000450537	1.77548	3.47888	0.187862	-0.233681	3.47888	0.862842	2.26971	3.47888	0.0952089
Pp54764	3.12137	4.20005	0.0265931	-1.18841	4.20005	0.366579	0.321437	4.20005	0.80688	0.17695	4.20005	0.894154
Pp54765	3.24191	5.20899	0.0215666	-1.12481	5.20899	0.391791	1.38386	5.20899	0.29463	-0.1162	5.20899	0.92924
Pp55219	3.46192	3.78891	0.0159711	0.431574	3.78891	0.742106	-0.647198	3.78891	0.621915	0.00344217	3.78891	1
Pp55298	3.8248	4.61505	0.00828332	-0.966118	4.61505	0.460949	-0.0416101	4.61505	0.976801	0.6876	4.61505	0.598443
Pp55439	4.75952	3.65083	0.00175961	-1.45665	3.65083	0.271895	0.519051	3.65083	0.694576	0.0311713	3.65083	0.983101
Pp55485	6.97698	4.64814	4.76113e-05	-2.28742	4.64814	0.0940507	1.37399	4.64814	0.299997	2.35834	4.64814	0.0828141
Pp55526	5.38552	3.92778	0.000665255	-1.01593	3.92778	0.439633	0.945445	3.92778	0.473219	0.253449	3.92778	0.846718
Pp55883	3.18624	3.34582	0.0258672	0.191214	3.34582	0.885139	-0.520221	3.34582	0.691434	0.443812	3.34582	0.736869
Pp55927	4.64205	3.86592	0.00225455	-1.72094	3.86592	0.199041	1.18033	3.86592	0.375111	1.79571	3.86592	0.178585
Pp5608	10.3112	3.71175	5.99307e-05	1.16677	3.71175	0.378542	0.0201956	3.71175	0.99159	1.43243	3.71175	0.279792
Pp56227	-3.50505	4.75917	0.0138268	-1.95881	4.75917	0.154401	1.64483	4.75917	0.225619	1.69761	4.75917	0.203618
Pp56445	2.96857	4.63318	0.0331602	-2.42837	4.63318	0.0751508	0.861759	4.63318	0.51448	1.53445	4.63318	0.247287
Pp56506	4.74288	3.45892	0.00189978	-0.77172	3.45892	0.557806	0.067863	3.45892	0.961587	0.236044	3.45892	0.856529
Pp56507	5.60028	4.54796	0.000449302	-1.01948	4.54796	0.439969	1.50015	4.54796	0.258199	0.650813	4.54796	0.617612
Pp5651	4.09002	8.59894	0.00514636	0.397975	8.59894	0.759088	1.18698	8.59894	0.365367	1.73337	8.59894	0.192208
Pp56662	4.02542	3.53846	0.00726766	0.000873952	3.53846	1	1.60309	3.53846	0.229978	0.49463	3.53846	0.705399
Pp56711	3.08363	4.28332	0.0289092	0.0372431	4.28332	0.981319	0.649306	4.28332	0.620762	0.916265	4.28332	0.484184
Pp56719	3.83704	4.53702	0.00826066	-0.708249	4.53702	0.58797	-1.07506	4.53702	0.413642	2.04024	4.53702	0.129313
Pp56720	3.48226	3.47781	0.0152176	-0.199584	3.47781	0.881976	-1.06534	3.47781	0.419055	1.46643	3.47781	0.270727
Pp56963	8.11363	3.82723	0.0031337	0.591719	3.82723	0.687554	2.65897	3.82723	0.0571925	2.27205	3.82723	0.0942498
Pp57010	3.79968	6.42326	0.008486	-2.08408	6.42326	0.122087	2.03873	6.42326	0.129753	1.88158	6.42326	0.158941
Pp57098	-2.71533	3.17516	0.0495879	1.46879	3.17516	0.276118	-0.839821	3.17516	0.526077	-1.22308	3.17516	0.363363
Pp57136	-2.86409	4.48683	0.0387757	-1.78304	4.48683	0.18794	0.392169	4.48683	0.769852	-0.676085	4.48683	0.622198
Pp5746	4.6144	4.14163	0.00327061	1.42522	4.14163	0.282967	-0.0274788	4.14163	0.986203	0.926785	4.14163	0.479173
Pp5747	4.6144	4.14163	0.00327061	1.42522	4.14163	0.282967	-0.0274788	4.14163	0.986203	0.926785	4.14163	0.479173
Pp57490	2.86514	5.93301	0.0386225	-2.25605	5.93301	0.0956195	0.779849	5.93301	0.550243	1.73748	5.93301	0.191637
Pp57532	3.04701	3.03487	0.0311858	-2.25825	3.03487	0.0991148	0.546193	3.03487	0.697168	2.43313	3.03487	0.0757608
Pp57722	3.23443	5.51692	0.0214466	-0.61577	5.51692	0.636029	-1.66865	5.51692	0.209576	0.769354	5.51692	0.556969
Pp58505	3.24704	5.04551	0.0223171	0.221284	5.04551	0.86522	0.891631	5.04551	0.495314	0.885603	5.04551	0.497751
Pp58506	3.07061	4.61434	0.0284578	-0.985437	4.61434	0.452607	0.0113238	4.61434	0.996315	1.09053	4.61434	0.405528
Pp58843	7.39414	4.01655	7.88734e-05	1.26362	4.01655	0.339012	-0.509333	4.01655	0.697029	0.311289	4.01655	0.811806
Pp59030	3.05668	6.06049	0.0289605	0.540341	6.06049	0.678117	0.518153	6.06049	0.690247	0.698021	6.06049	0.591723
Pp59031	3.06192	4.18781	0.030312	0.565936	4.18781	0.66704	-0.568019	4.18781	0.664374	1.33205	4.18781	0.312496
Pp59068	3.11852	4.747	0.0269518	-0.7694	4.747	0.556361	1.19222	4.747	0.364696	0.506008	4.747	0.6977
Pp59196	3.3187	7.13614	0.0186213	-1.05628	7.13614	0.419363	-0.458167	7.13614	0.72415	0.0641263	7.13614	0.960826
Pp59455	3.92653	4.05562	0.00806217	-0.566124	4.05562	0.666504	1.3894	4.05562	0.294654	0.962752	4.05562	0.4625
Pp59529	5.35615	3.45621	0.000693617	-2.13667	3.45621	0.115899	1.61916	3.45621	0.226555	0.901383	3.45621	0.492521
Pp59697	3.74217	2.96363	0.0147883	0.972663	2.96363	0.465787	0.732495	2.96363	0.577861	0.241706	2.96363	0.855462
Pp59729	3.47912	3.94742	0.0150308	0.0368713	3.94742	0.978297	-1.64245	3.94742	0.216991	-0.222354	3.94742	0.86884
Pp59894	2.85803	3.68271	0.0400716	-0.803711	3.68271	0.540504	-0.734222	3.68271	0.578833	1.46509	3.68271	0.270018
Pp59911	4.2319	6.85841	0.00404089	-1.35953	6.85841	0.302295	1.61141	6.85841	0.224317	1.26846	6.85841	0.334289
Pp59928	3.67074	4.33876	0.0116987	0.634913	4.33876	0.627562	0.304453	4.33876	0.817345	0.916331	4.33876	0.483034
Pp6019	-4.18543	6.18799	0.00430698	-0.684344	6.18799	0.601236	-0.695502	6.18799	0.596897	1.77424	6.18799	0.185271
Pp60488	4.84314	3.64311	0.00174243	0.056153	3.64311	0.968649	0.65479	3.64311	0.617784	0.29996	3.64311	0.819461
Pp60606	3.73746	4.58783	0.0119556	2.38533	4.58783	0.0813817	0.197057	4.58783	0.879517	0.440725	4.58783	0.735391
Pp60619	2.80655	5.53982	0.0426081	-1.20575	5.53982	0.359592	0.853304	5.53982	0.514046	0.803431	5.53982	0.537907
Pp60706	2.74997	3.40957	0.0483194	-1.23919	3.40957	0.350206	0.579485	3.40957	0.66076	0.44715	3.40957	0.733303
Pp60707	2.95483	3.96121	0.0346858	0.336948	3.96121	0.796537	-0.88934	3.96121	0.49855	0.604831	3.96121	0.644288
Pp60796	2.94386	3.08052	0.0387624	-0.798267	3.08052	0.551926	1.54736	3.08052	0.248554	0.0525715	3.08052	0.970291
Pp60835	4.78542	3.25748	0.00197433	-1.95673	3.25748	0.147999	0.261042	3.25748	0.849644	2.06094	3.25748	0.128491
Pp60963	2.78527	6.42366	0.0436988	-0.265602	6.42366	0.837843	-0.818591	6.42366	0.53011	0.543996	6.42366	0.675666
Pp6103	2.86055	3.81444	0.0411444	-0.841456	3.81444	0.526049	1.89366	3.81444	0.158768	-0.169465	3.81444	0.896239
Pp6190	2.95541	6.65776	0.0334774	-1.23063	6.65776	0.348786	-0.0267857	6.65776	0.98403	1.65353	6.65776	0.212738
Pp6228	3.41931	5.8142	0.0159739	-1.66854	5.8142	0.208977	0.314578	5.8142	0.809172	1.55453	5.8142	0.240424
Pp62339	5.54706	4.46001	0.000432537	-1.65914	4.46001	0.212431	-0.134288	4.46001	0.919954	1.16662	4.46001	0.375712
Pp62593	3.45672	3.31271	0.0160129	-1.70094	3.31271	0.20364	-0.917471	3.31271	0.493342	2.50161	3.31271	0.0702962
Pp6284	4.47522	4.27854	0.00285868	-1.98725	4.27854	0.140313	0.317139	4.27854	0.810502	1.83327	4.27854	0.17015
Pp63371	2.96458	2.98233	0.035653	-1.3438	2.98233	0.316161	0.770405	2.98233	0.559215	0.780652	2.98233	0.554152
Pp63461	9.84695	4.20091	0.00014009	0.892557	4.20091	0.506391	2.4509	4.20091	0.0729807	-0.0802422	4.20091	0.951608
Pp63462	4.69273	4.70948	0.00212946	-0.806709	4.70948	0.53869	1.66417	4.70948	0.211578	0.616317	4.70948	0.636141
Pp63463	5.01681	5.45038	0.00119497	-0.534811	5.45038	0.682794	1.64145	5.45038	0.217078	1.03436	5.45038	0.42926
Pp63464	4.76561	4.47949	0.00170182	-0.396176	4.47949	0.762287	0.0733813	4.47949	0.956071	-0.0764999	4.47949	0.954532
Pp63702	4.24929	4.23144	0.00468446	-0.696214	4.23144	0.596211	0.547389	4.23144	0.678208	1.85117	4.23144	0.166145
Pp6399	2.99804	5.10309	0.0317902	-0.434202	5.10309	0.738687	0.122171	5.10309	0.925969	1.20887	5.10309	0.357936
Pp64046	4.08173	3.60577	0.00829083	1.76986	3.60577	0.186286	-0.526577	3.60577	0.68661	0.923436	3.60577	0.481391
Pp64145	4.08246	3.31712	0.00847071	1.4463	3.31712	0.278345	-0.870904	3.31712	0.508995	2.07158	3.31712	0.125881
Pp64214	4.43472	3.3902	0.0032233	-0.550318	3.3902	0.674878	-1.27959	3.3902	0.337444	2.70448	3.3902	0.0508357
Pp64238	3.29686	3.25096	0.0211177	-2.49033	3.25096	0.0725197	0.741065	3.25096	0.581091	2.33965	3.25096	0.0873592
Pp6427	3.00124	3.51485	0.0338666	-1.41077	3.51485	0.29151	1.92665	3.51485	0.155263	1.01743	3.51485	0.439793
Pp64304	4.27936	3.80293	0.00419256	-1.63705	3.80293	0.222041	0.312275	3.80293	0.815259	2.08662	3.80293	0.122079
Pp64305	3.94858	3.98545	0.00687463	-1.45456	3.98545	0.273728	-0.516553	3.98545	0.698215	2.40042	3.98545	0.078509
Pp64394	2.97676	3.37676	0.0354613	-0.334186	3.37676	0.800709	-0.483119	3.37676	0.713782	2.28274	3.37676	0.0944136
Pp64395	3.79095	3.82994	0.00944092	-0.634351	3.82994	0.62852	-0.676189	3.82994	0.608506	2.21657	3.82994	0.102124
Pp64397	3.63548	4.81506	0.0119427	2.07308	4.81506	0.123498	-0.989931	4.81506	0.448887	0.15809	4.81506	0.903644
Pp6445	2.73346	5.89088	0.0477539	-0.842515	5.89088	0.519718	0.300753	5.89088	0.817961	2.60092	5.89088	0.0575872
Pp64640	3.46815	2.79241	0.0161553	-0.568515	2.79241	0.66744	0.75167	2.79241	0.568059	-1.14673	2.79241	0.390343
Pp6471	3.45157	3.91475	0.0156143	-1.0604	3.91475	0.419661	0.00814289	3.91475	0.997266	0.601456	3.91475	0.645221
Pp65101	4.57529	3.66271	0.0026166	-1.74961	3.66271	0.191828	1.36138	3.66271	0.306505	0.735666	3.66271	0.574809
Pp65514	3.48469	3.63004	0.0152341	-1.4785	3.63004	0.266835	1.64075	3.63004	0.220015	-1.09953	3.63004	0.40531
Pp65609	3.58812	3.14813	0.01405	-0.895951	3.14813	0.501188	1.73647	3.14813	0.194892	-0.105871	3.14813	0.939356
Pp65723	8.21679	3.84157	1.71627e-05	-1.00661	3.84157	0.443633	1.23086	3.84157	0.351226	-0.333842	3.84157	0.799278
Pp65911	3.05126	5.30818	0.0289352	-1.44631	5.30818	0.273575	-0.0182232	5.30818	0.990208	0.81336	5.30818	0.533694
Pp65947	9.91726	3.83172	0.000122327	1.67479	3.83172	0.21136	1.3446	3.83172	0.309212	-0.899681	3.83172	0.492183
Pp65948	4.41482	4.64917	0.00379749	0.772252	4.64917	0.554767	1.47565	4.64917	0.264808	-1.02421	4.64917	0.434181
Pp66017	2.99857	2.87843	0.034674	-0.702927	2.87843	0.598341	1.05379	2.87843	0.426191	-1.48612	2.87843	0.267485
Pp6608	4.52271	9.41177	0.00235549	-2.03338	9.41177	0.12962	1.31235	9.41177	0.318177	0.520258	9.41177	0.688418
Pp6621	7.35671	2.60344	5.75506e-05	-0.777004	2.60344	0.552449	-2.6392	2.60344	0.057876	1.02643	2.60344	0.460408
Pp66495	4.52994	3.91614	0.00305738	-1.30044	3.91614	0.327514	2.21177	3.91614	0.105251	0.925553	3.91614	0.480425
Pp66603	3.53706	4.67604	0.0146386	-1.54467	4.67604	0.248025	2.43469	4.67604	0.076974	2.11916	4.67604	0.11577
Pp66676	6.06117	2.88516	0.000280677	-1.40154	2.88516	0.29658	1.06682	2.88516	0.422142	0.643567	2.88516	0.62366
Pp66789	3.34057	4.91933	0.0182309	-1.1888	4.91933	0.365747	0.0268669	4.91933	0.984759	1.42981	4.91933	0.279008
Pp66921	6.25032	3.8613	0.000198653	-0.798596	3.8613	0.54834	0.728062	3.8613	0.580917	1.83575	3.8613	0.170679
Pp66925	3.97022	4.35387	0.0105151	0.799384	4.35387	0.552546	1.81196	4.35387	0.177645	1.73485	4.35387	0.193111
Pp66928	3.10006	4.88271	0.0268067	-2.06735	4.88271	0.124616	0.5758	4.88271	0.65882	0.470444	4.88271	0.717873
Pp6701	4.39059	2.97642	0.00333953	-0.988697	2.97642	0.452791	-0.353124	2.97642	0.78776	-1.171	2.97642	0.378893
Pp6703	3.75042	5.71086	0.00916162	-0.930365	5.71086	0.476434	-1.2302	5.71086	0.349113	1.75554	5.71086	0.187459
Pp6717	3.8242	4.21273	0.00844085	-2.01985	4.21273	0.134156	0.632751	4.21273	0.630134	1.15375	4.21273	0.380143
Pp67288	5.14442	4.18545	0.0014182	0.378302	4.18545	0.778793	1.11596	4.18545	0.397611	1.5525	4.18545	0.241595
Pp67549	3.71622	4.77122	0.0104863	0.176868	4.77122	0.892406	0.699493	4.77122	0.592093	-0.299521	4.77122	0.818598
Pp67589	3.89265	4.10695	0.00792292	-1.25968	4.10695	0.341465	0.418302	4.10695	0.754936	2.146	4.10695	0.112005
Pp676	3.03733	4.2556	0.0348247	-0.26806	4.2556	0.843358	2.43004	4.2556	0.0761422	0.804952	4.2556	0.537122
Pp67678	3.58057	4.38749	0.0127803	0.461489	4.38749	0.724306	0.376404	4.38749	0.773192	-0.808268	4.38749	0.536119
Pp6819	3.59677	4.1633	0.0121437	-1.11045	4.1633	0.398752	-0.337795	4.1633	0.797094	-1.01641	4.1633	0.441824
Pp687	2.98267	5.7897	0.032268	-0.389591	5.7897	0.764527	-0.131472	5.7897	0.919864	1.11392	5.7897	0.395441
Pp6906	-3.10529	6.33925	0.0262792	-0.902153	6.33925	0.491422	-1.05421	6.33925	0.424131	2.32013	6.33925	0.0883534
Pp6936	8.83846	4.21082	5.35733e-06	-1.14797	4.21082	0.383686	0.159373	4.21082	0.902896	1.08064	4.21082	0.410653
Pp6937	5.31944	6.33276	0.000579932	-1.68362	6.33276	0.205319	0.942881	6.33276	0.47082	1.08301	6.33276	0.408138
Pp6950	4.37418	3.6599	0.00371967	-1.35451	3.6599	0.310258	0.972339	3.6599	0.464204	1.11963	3.6599	0.395792
Pp7070	3.87057	2.76825	0.0126376	-0.368765	2.76825	0.803191	2.62974	2.76825	0.0585403	0.178062	2.76825	0.894256
Pp7141	3.25396	3.48428	0.0261988	-0.615339	3.48428	0.651529	2.42296	3.48428	0.0795488	1.53981	3.48428	0.2452
Pp7234	-3.01319	3.33334	0.0316239	1.72326	3.33334	0.201595	-0.9005	3.33334	0.495379	-2.29989	3.33334	0.0998901
Pp7276	3.32433	3.8888	0.0198993	-0.526011	3.8888	0.687645	0.448709	3.8888	0.73137	-0.383895	3.8888	0.770452
Pp7515	3.41034	3.44622	0.0167728	-0.73334	3.44622	0.576113	-0.327836	3.44622	0.803591	0.0629114	3.44622	0.965694
Pp7524	4.18669	2.95874	0.00550654	0.511682	2.95874	0.6985	-0.592347	2.95874	0.652024	0.886357	2.95874	0.502294
Pp7568	2.91396	5.05856	0.0362861	-0.79919	5.05856	0.5413	0.0198117	5.05856	0.988824	1.36167	5.05856	0.301834
Pp7569	3.41043	5.0491	0.0166139	-0.599522	5.0491	0.64548	0.00167608	5.0491	1	1.01327	5.0491	0.43908
Pp7729	4.98018	3.77839	0.00136279	-1.69129	3.77839	0.210374	1.79223	3.77839	0.183919	1.42301	3.77839	0.281836
Pp7764	2.94019	6.24173	0.0346261	-2.13625	6.24173	0.113482	2.04836	6.24173	0.127757	1.55781	6.24173	0.239177
Pp7903	-2.73305	5.83026	0.0476005	0.597813	5.83026	0.652014	2.28929	5.83026	0.0922337	1.5859	5.83026	0.231257
Pp7952	3.47505	6.86643	0.0144834	-1.1429	6.86643	0.383637	1.48581	6.86643	0.260947	1.32598	6.86643	0.313467
Pp7953	3.94797	7.43576	0.00649272	-1.27428	7.43576	0.332186	0.355786	7.43576	0.78394	1.04498	7.43576	0.424237
Pp7979	5.05232	3.03289	0.00122224	-0.551831	3.03289	0.673223	-1.78391	3.03289	0.186208	0.362619	3.03289	0.790001
Pp8252	-2.83242	4.56068	0.0409864	1.18977	4.56068	0.366271	-2.30214	4.56068	0.0921239	-0.620878	4.56068	0.644783
Pp8254	3.45868	3.76701	0.0162278	-1.7835	3.76701	0.18364	1.15403	3.76701	0.387608	1.57079	3.76701	0.237795
Pp827	4.25363	4.41602	0.00429277	-1.41069	4.41602	0.287243	1.20284	4.41602	0.362175	1.10265	4.41602	0.40031
Pp8379	3.86156	6.87974	0.00765191	-0.566687	6.87974	0.66307	1.21377	6.87974	0.355249	0.951676	6.87974	0.466038
Pp8434	-4.33945	7.07325	0.00327435	1.00302	7.07325	0.443221	0.0406741	7.07325	0.975633	-2.42906	7.07325	0.0753055
Pp8435	-4.11911	4.17409	0.00503935	0.274613	4.17409	0.845126	2.64025	4.17409	0.0563309	-0.886812	4.17409	0.500428
Pp8453	2.83195	5.37701	0.0409266	-1.20329	5.37701	0.359983	0.324903	5.37701	0.804129	0.846895	5.37701	0.516361
Pp8522	6.87709	5.2777	5.36658e-05	-1.01047	5.2777	0.440694	1.10148	5.2777	0.401917	1.31379	5.2777	0.318316
Pp8526	3.26432	6.41301	0.0204938	-1.49474	6.41301	0.25864	1.30091	6.41301	0.32306	1.71862	6.41301	0.196059
Pp8615	-2.8644	7.80056	0.038388	-0.152429	7.80056	0.906658	-0.399288	7.80056	0.758495	-2.3993	7.80056	0.0783083
Pp8812	3.25296	3.56776	0.0217719	-1.25945	3.56776	0.341884	-0.270678	3.56776	0.835463	0.740888	3.56776	0.573745
Pp8858	3.72507	4.15934	0.0100154	-1.12871	4.15934	0.391328	-0.137138	4.15934	0.919181	1.27626	4.15934	0.333646
Pp8996	7.28044	3.03277	9.7369e-05	-1.01566	3.03277	0.440744	0.959902	3.03277	0.469245	0.594935	3.03277	0.648698
Pp8999	3.11038	4.23258	0.0274074	-0.830576	4.23258	0.526686	0.460137	4.23258	0.726624	1.25181	4.23258	0.342099
Pp9008	2.97244	8.56114	0.032404	-1.12986	8.56114	0.388252	-0.0361943	8.56114	0.977803	0.900235	8.56114	0.489985
Pp9060	7.38369	2.97216	8.09073e-05	-1.317	2.97216	0.322246	1.81163	2.97216	0.1795	-1.0633	2.97216	0.4225
Pp9114	2.85528	3.95955	0.0402219	-0.632965	3.95955	0.630735	0.314812	3.95955	0.811672	0.410726	3.95955	0.75239
Pp9255	2.91587	3.77355	0.0371904	-0.319806	3.77355	0.807544	-0.533958	3.77355	0.685037	0.967763	3.77355	0.462294
Pp9348	2.85272	8.76813	0.0391047	-0.851644	8.76813	0.513396	1.05939	8.76813	0.417883	0.128161	8.76813	0.92117
Pp9617	-2.97435	6.03	0.0325806	2.23904	6.03	0.0982492	-0.194352	6.03	0.881164	-2.11389	6.03	0.117362
Pp9635	7.44464	4.57214	1.93678e-05	-2.5089	4.57214	0.0672564	1.00327	4.57214	0.446909	1.71092	4.57214	0.199148
Pp9686	5.64442	3.94539	0.000418002	-1.47632	3.94539	0.26647	-0.583908	3.94539	0.656693	2.19296	3.94539	0.105422
Pp9826	3.56858	4.77226	0.0128324	0.571994	4.77226	0.661278	-0.359282	4.77226	0.782219	0.471778	4.77226	0.717489
Pp9829	3.53011	3.63257	0.0145084	0.156406	3.63257	0.906444	-0.317448	3.63257	0.80965	1.74686	3.63257	0.191775
Pp9898	-3.03379	5.98373	0.0295507	0.2031	5.98373	0.876353	-1.38592	5.98373	0.294207	-1.05011	5.98373	0.428288
Pp9981	11.4966	3.36945	6.56585e-06	-0.730107	3.36945	0.582579	0.324641	3.36945	0.808909	1.15578	3.36945	0.381756
Pp11537	-2.6803	6.95012	0.0541484	-8.83024	6.95012	0.000853176	11.1083	6.95012	1.37608e-05	5.75669	6.95012	0.000256601
Pp13133	-0.574718	3.78898	0.659391	-6.66573	3.78898	9.64789e-05	6.6619	3.78898	0.000118426	-8.3761	3.78898	1.24651e-05
Pp18750	-0.229957	3.46006	0.860128	-4.18378	3.46006	0.0048773	-8.01222	3.46006	0.00363729	9.17453	3.46006	0.000502358
Pp19833	-2.3795	2.85807	0.0826731	-5.67402	2.85807	0.00250942	8.52478	2.85807	1.11088e-05	-11.844	2.85807	3.58352e-06
Pp22131	1.04268	10.6545	0.426716	-3.12985	10.6545	0.0263512	7.37322	10.6545	1.29594e-05	3.24205	10.6545	0.0210071
Pp30714	-1.98651	3.28834	0.143107	2.94324	3.28834	0.0349561	-3.5973	3.28834	0.0126009	-8.79986	3.28834	0.000979793
Pp31257	-1.04409	2.6699	0.42816	-10.2195	2.6699	6.88831e-05	11.1872	2.6699	1.17997e-05	-11.1107	2.6699	1.40366e-05
Pp35584	0.106	2.56584	0.937838	-3.85155	2.56584	0.00952001	-4.60011	2.56584	0.0257897	5.58351	2.56584	0.00564173
Pp40679	1.20981	3.41057	0.362648	-5.43952	3.41057	0.000962556	3.13629	3.41057	0.0389267	3.67454	3.41057	0.0109968
Pp4376	-1.00183	3.81305	0.444324	-3.30324	3.81305	0.0202522	-8.68151	3.81305	0.00119214	10.5456	3.81305	4.04068e-05
Pp46093	-0.678673	3.83572	0.603949	-3.1637	3.83572	0.027439	4.39524	3.83572	0.00337728	-3.65288	3.83572	0.0113586
Pp46360	-2.17542	4.71947	0.115161	3.27097	4.71947	0.0217025	2.89303	4.71947	0.0370268	-3.71298	4.71947	0.00982189
Pp56880	2.4419	3.11033	0.0769896	-3.26656	3.11033	0.0226418	-3.62568	3.11033	0.0239163	7.94456	3.11033	1.30339e-05
Pp63471	0.00209036	4.28025	0.999538	-3.63241	4.28025	0.0116628	-9.2541	4.28025	0.000419978	11.8408	4.28025	3.62712e-06
Pp10170	0.269224	3.34002	0.8389	-5.41686	3.34002	0.000949595	5.9193	3.34002	0.000463585	0.998006	3.34002	0.447207
Pp11438	-1.3393	4.35029	0.309202	-3.3015	4.35029	0.0204458	-9.16114	4.35029	0.000502358	6.1919	4.35029	0.0619804
Pp11783	-3.92169	2.75136	0.577535	8.54185	2.75136	0.00147277	3.02053	2.75136	0.0329059	-0.151784	2.75136	0.907986
Pp13389	0	4.15608	1	8.72982	4.15608	0.0010277	4.09381	4.15608	0.00546686	0.257789	4.15608	0.843212
Pp16734	0	3.46225	1	7.1221	3.46225	0.0161757	4.63347	3.46225	0.0024608	0.908753	3.46225	0.488042
Pp19547	2.52463	4.87323	0.0683787	-3.12425	4.87323	0.0294357	5.39514	4.87323	0.000559903	0.848867	4.87323	0.515435
Pp22077	1.75652	9.79129	0.186688	-3.13793	9.79129	0.0249108	3.08437	9.79129	0.0271454	2.59807	9.79129	0.0576794
Pp22761	2.16733	4.15262	0.108727	-7.66255	4.15262	1.51067e-05	5.77807	4.15262	0.000597811	1.49841	4.15262	0.25966
Pp23909	1.23313	2.98928	0.35892	-3.68673	2.98928	0.0135512	4.58446	2.98928	0.0027651	0.106055	2.98928	0.935899
Pp30888	1.88232	2.45574	0.185856	-3.47183	2.45574	0.0319934	6.06002	2.45574	0.000487731	0.640031	2.45574	0.627298
Pp30997	-1.84519	2.82075	0.173035	-9.2737	2.82075	0.000392183	11.4622	2.82075	7.08719e-06	-1.33312	2.82075	0.315113
Pp31523	0.6309	4.54046	0.629169	-5.5103	4.54046	0.000553154	4.90844	4.54046	0.00155469	1.70465	4.54046	0.200638
Pp3220	2.48247	10.0984	0.0686291	-3.11336	10.0984	0.0260165	4.94305	10.0984	0.00111562	1.96965	10.0984	0.141215
Pp334	-2.99173	4.68202	0.0876931	6.0439	4.68202	0.000553236	3.0139	4.68202	0.0307789	-0.409036	4.68202	0.753163
Pp33638	1.42166	3.69568	0.282407	-8.81871	3.69568	3.28678e-06	4.50775	3.69568	0.00687675	-2.56499	3.69568	0.0875737
Pp3381	0.772821	3.09976	0.560571	-2.86695	3.09976	0.042372	3.55143	3.09976	0.0142902	-0.574053	3.09976	0.662986
Pp34760	2.62603	4.1691	0.0578508	-2.87935	4.1691	0.0403043	2.80642	4.1691	0.0449309	1.62205	4.1691	0.222815
Pp35773	0.284999	4.59222	0.826695	-4.75467	4.59222	0.00202491	3.60071	4.59222	0.0133701	2.56304	4.59222	0.0616538
Pp36526	-0.213779	3.00924	0.870539	-3.37363	3.00924	0.020357	3.22326	3.00924	0.0251685	-0.730603	3.00924	0.582586
Pp38576	2.3615	4.08869	0.0846707	-3.76309	4.08869	0.0103729	3.05203	4.08869	0.0318808	2.57285	4.08869	0.0608993
Pp39072	-5.84847	3.60809	0.0995012	8.60726	3.60809	0.00132233	3.5994	3.60809	0.012571	0.343053	3.60809	0.793475
Pp39345	0.468681	3.44238	0.721014	-3.39726	3.44238	0.0195432	4.45278	3.44238	0.00337599	0.469083	3.44238	0.720263
Pp40336	1.47854	3.49013	0.270131	-3.88854	3.49013	0.0100898	4.20116	3.49013	0.00567317	1.87734	3.49013	0.16201
Pp41148	-0.16546	3.01082	0.904971	-3.18938	3.01082	0.0330394	4.45508	3.01082	0.00385976	0.933064	3.01082	0.478101
Pp42980	2.59686	4.57426	0.0606044	-4.33667	4.57426	0.00421124	5.67608	4.57426	0.00040857	1.01846	4.57426	0.436149
Pp44234	0.12044	3.76204	0.927101	-4.13166	3.76204	0.00547662	3.79743	3.76204	0.0099977	-0.694844	3.76204	0.596444
Pp44618	1.99734	3.52368	0.138671	-11.5938	3.52368	5.39616e-06	11.9882	3.52368	2.64856e-06	-0.317693	3.52368	0.810472
Pp44629	0.253138	3.53316	0.847129	-5.40531	3.53316	0.000670109	3.87397	3.53316	0.00936982	-0.994821	3.53316	0.45653
Pp45178	1.63412	4.6761	0.218691	-7.59232	4.6761	1.71886e-05	7.13713	4.6761	4.92412e-05	0.90389	4.6761	0.489637
Pp45907	-2.37002	3.06537	0.0844776	3.75467	3.06537	0.00959994	-12.4952	3.06537	1.02247e-06	0	3.06537	1
Pp46607	-0.624418	3.4459	0.632426	-11.8825	3.4459	3.12992e-06	7.11809	3.4459	0.0161757	0.788387	3.4459	0.593745
Pp51479	-0.939863	3.20171	0.513018	-7.22791	3.20171	0.0125614	11.7946	3.20171	3.80895e-06	0.556847	3.20171	0.669168
Pp51511	6.03111	2.81569	0.0777256	3.08425	2.81569	0.0385187	2.81406	2.81569	0.043685	-0.208465	2.81569	0.875397
Pp54092	0	4.30768	1	6.82493	4.30768	0.0248597	5.76908	4.30768	0.000311383	0.942126	4.30768	0.471035
Pp56948	0.960186	4.20441	0.488084	-8.48532	4.20441	0.00155684	11.5411	4.20441	6.09556e-06	2.33693	4.20441	0.0854661
Pp57394	-1.17309	2.93684	0.37319	-3.25374	2.93684	0.0237804	-7.90163	2.93684	0.00462409	0	2.93684	1
Pp57719	0.976979	3.4092	0.456753	-11.9135	3.4092	2.95707e-06	11.7548	3.4092	4.10585e-06	-2.0829	3.4092	0.124865
Pp59185	-6.16538	2.85925	0.0619804	7.5787	2.85925	0.00728162	4.24299	2.85925	0.00456721	-0.400342	2.85925	0.75957
Pp59194	0	5.26762	1	6.71051	5.26762	0.0291669	7.60054	5.26762	1.09185e-05	-0.441453	5.26762	0.733986
Pp63439	0	3.55758	1	6.93093	3.55758	0.0213774	4.51076	3.55758	0.00331034	1.50283	3.55758	0.257154
Pp65681	6.03111	5.18153	0.0777256	8.47805	5.18153	2.4723e-06	-3.18343	5.18153	0.0233513	2.5552	5.18153	0.0621398
Pp65892	0	3.04516	1	8.07128	3.04516	0.00337268	3.28624	3.04516	0.02237	0.824068	3.04516	0.530121
Pp7963	-0.201544	2.74123	1	3.52935	2.74123	0.0335971	3.05585	2.74123	0.030285	-0.123793	2.74123	0.926313
Pp8582	1.90383	2.81465	0.166589	-3.54021	2.81465	0.0179843	4.46237	2.81465	0.00359346	0.394036	2.81465	0.763591
Pp8742	-0.204063	3.0975	0.921339	3.02717	3.0975	0.0418017	2.98651	3.0975	0.0334257	-0.257084	3.0975	0.845563
Pp10382	0.748599	2.45674	0.672411	4.66057	2.45674	0.00253788	-0.110125	2.45674	0.934323	-5.25266	2.45674	0.00120661
Pp10472	1.50142	5.64161	0.256677	-3.29338	5.64161	0.02009	1.48457	5.64161	0.266303	3.87938	5.64161	0.00731066
Pp13124	-2.06887	4.42968	0.125561	2.81615	4.42968	0.042505	-1.17252	4.42968	0.372195	-4.48002	4.42968	0.00317452
Pp1318	1.65314	4.07387	0.213859	-7.5462	4.07387	1.76822e-05	1.7117	4.07387	0.255134	-7.71603	4.07387	0.00601674
Pp13471	1.93234	7.83981	0.148773	-2.99236	7.83981	0.0317289	1.92945	7.83981	0.150101	3.68832	7.83981	0.0100259
Pp13789	0.936535	6.4971	0.473684	-3.07945	6.4971	0.0277343	2.27697	6.4971	0.0936928	2.93638	6.4971	0.0343558
Pp13916	-0.421672	9.76408	0.744943	-3.21443	9.76408	0.0219936	-0.225072	9.76408	0.862376	4.24958	9.76408	0.00381056
Pp15665	-0.394117	11.2194	0.761018	-3.43976	11.2194	0.0151894	0.285238	11.2194	0.825844	4.64704	11.2194	0.00188632
Pp15808	2.24094	4.04534	0.0977712	-4.50625	4.04534	0.00262228	-0.911229	4.04534	0.505844	-4.67525	4.04534	0.00979442
Pp16085	0.851886	3.95702	0.517305	-4.76186	3.95702	0.0022128	2.3673	3.95702	0.10394	4.27539	3.95702	0.00390099
Pp16777	0.232174	3.53031	0.867445	3.33841	3.53031	0.0186689	-1.76999	3.53031	0.184542	-4.38432	3.53031	0.00443008
Pp1787	-0.589829	11.3118	0.649577	-3.02768	11.3118	0.0296756	0.946275	11.3118	0.468483	4.59199	11.3118	0.00208042
Pp17879	1.16224	4.06756	0.377638	-3.2619	4.06756	0.0219284	1.0179	4.06756	0.453805	3.19726	4.06756	0.0231219
Pp19001	-0.40632	4.40354	0.754855	-3.06767	4.40354	0.0286991	1.73651	4.40354	0.1973	-11.4679	4.40354	7.2546e-06
Pp19712	-0.0865804	10.7778	0.94667	-3.07704	10.7778	0.0274271	0.923978	10.7778	0.478837	3.52729	10.7778	0.0131264
Pp21527	1.0041	4.62858	0.444347	-2.86168	4.62858	0.0399205	-0.175143	4.62858	0.901208	3.58668	4.62858	0.0122797
Pp24120	-0.606289	10.5608	0.640537	-3.08313	10.5608	0.0271619	-0.398248	10.5608	0.758845	4.29795	10.5608	0.00349951
Pp24196	1.06586	4.46437	0.416876	-2.76101	4.46437	0.0463412	-0.500428	4.46437	0.710985	4.54188	4.46437	0.00238029
Pp247	-1.09284	9.40224	0.403585	-3.1557	9.40224	0.0242153	0.132534	9.40224	0.91916	4.94668	9.40224	0.00110342
Pp24993	1.98444	3.31346	0.145316	-3.23758	3.31346	0.0249808	0.294629	3.31346	0.858571	4.6821	3.31346	0.00202359
Pp28956	1.95856	3.9466	0.145347	-3.46403	3.9466	0.0154305	0.795872	3.9466	0.561436	2.90889	3.9466	0.0369796
Pp29	-0.447042	11.1589	0.730215	-2.92701	11.1589	0.0347887	0.772064	11.1589	0.553083	3.97179	11.1589	0.00617093
Pp2917	1.79203	4.18359	0.179628	-6.58798	4.18359	8.90348e-05	1.77847	4.18359	0.238125	4.59721	4.18359	0.00228995
Pp30712	-2.66072	4.6092	0.0531524	2.70295	4.6092	0.0498874	-1.62914	4.6092	0.22057	-5.87486	4.6092	0.000342513
Pp30713	-2.49122	3.52678	0.0701131	3.53463	3.52678	0.0137013	-1.86593	3.52678	0.164481	-10.6758	3.52678	3.18238e-05
Pp34012	-1.76723	3.69708	0.185404	-2.78123	3.69708	0.0465416	0.330773	3.69708	0.813399	-8.902	3.69708	0.000815956
Pp3892	-0.657858	3.47719	0.614698	-11.7763	3.47719	3.83255e-06	2.9811	3.47719	1	7.27165	3.47719	0.000289003
Pp39136	1.58659	4.71664	0.232297	-3.05527	4.71664	0.0292986	1.33279	4.71664	0.320445	2.91456	4.71664	0.0359369
Pp39583	2.69366	2.85178	0.0520646	-2.87064	2.85178	0.0407956	0.0831367	2.85178	0.965013	2.92037	2.85178	0.0383996
Pp42498	2.12432	10.9802	0.114397	-3.12987	10.9802	0.0251959	1.88669	10.9802	0.15771	2.69555	10.9802	0.0497618
Pp42961	-0.46856	4.40555	0.719665	-3.48183	4.40555	0.015546	1.20641	4.40555	0.367758	2.94506	4.40555	0.0345411
Pp43285	2.35052	5.46364	0.0839213	-3.07036	5.46364	0.028681	0.907957	5.46364	0.494888	3.92716	5.46364	0.00675042
Pp45676	-2.51761	3.99968	0.0674637	2.83246	3.99968	0.0416173	-0.0190487	3.99968	0.989115	-3.33054	3.99968	0.0192117
Pp46622	0.953785	5.13912	0.473709	3.73448	5.13912	0.00951323	-0.264607	5.13912	0.838575	-6.97773	5.13912	3.69628e-05
Pp46766	-0.0447467	11.0948	0.972426	-3.37993	11.0948	0.016768	1.42309	11.0948	0.280364	3.28135	11.0948	0.0197043
Pp46767	-0.305902	10.5543	0.813283	-3.42041	10.5543	0.0156877	-0.35966	10.5543	0.781634	5.03105	10.5543	0.000947006
Pp46768	-0.26202	10.0115	0.839652	-3.34021	10.0115	0.0179125	1.4845	10.0115	0.261014	3.20937	10.0115	0.0221573
Pp46794	1.32533	3.18171	0.335913	3.28514	3.18171	0.021156	-0.382618	3.18171	0.769515	-3.89314	3.18171	0.00842858
Pp46879	0.798296	3.16643	0.543059	-3.52655	3.16643	0.0163509	1.56462	3.16643	0.270032	3.0835	3.16643	0.0284844
Pp50666	2.25972	3.15032	0.0984717	-3.80839	3.15032	0.00992139	1.95326	3.15032	0.170868	3.23539	3.15032	0.022092
Pp52626	-2.07075	5.27582	0.128723	2.95873	5.27582	0.035301	2.60271	5.27582	0.0575552	-3.80974	5.27582	0.00831263
Pp52911	0.294932	10.9222	0.819853	-3.4429	10.9222	0.015113	2.03704	10.9222	0.129019	3.11041	10.9222	0.0259875
Pp5347	1.50374	5.85371	0.26397	3.89203	5.85371	0.00722025	-0.168622	5.85371	0.896631	-4.56888	5.85371	0.00226488
Pp5348	-1.32754	4.41978	0.427464	7.45936	4.41978	4.09651e-05	1.78282	4.41978	0.181213	-3.45092	4.41978	0.0153977
Pp55940	-0.346297	10.8393	0.789225	-3.00484	10.8393	0.030772	1.65459	10.8393	0.212243	3.15999	10.8393	0.0239951
Pp63102	-2.21626	2.83865	0.106789	3.21072	2.83865	0.0240971	-0.101764	2.83865	0.939385	-11.2834	2.83865	1.02015e-05
Pp63278	-0.373066	4.18692	0.777265	3.06466	4.18692	0.0292221	-0.145416	4.18692	0.911708	-3.06267	4.18692	0.0294893
Pp6845	0.800531	3.56992	0.561139	4.1504	3.56992	0.0048535	-1.1226	3.56992	0.393089	-2.9737	3.56992	0.0344767
Pp7375	2.37438	6.39272	0.0807435	-2.72561	6.39272	0.0480707	1.13268	6.39272	0.389175	3.03067	6.39272	0.0296375
Pp7741	1.21291	5.11834	0.357525	-2.82733	5.11834	0.043602	1.62691	5.11834	0.224915	3.96398	5.11834	0.00640223
Pp786	2.05907	2.91241	0.128143	-3.7817	2.91241	0.0103406	-1.01152	2.91241	0.511346	5.13102	2.91241	0.0011225
Pp8699	0.992029	2.7934	0.492914	3.96123	2.7934	0.00818019	0.533831	2.7934	0.683842	-3.20847	2.7934	0.0247518
Pp8901	0.0331312	3.85125	0.989453	2.94616	3.85125	0.0359733	0.720652	3.85125	0.580733	-3.04607	3.85125	0.0298101
Pp10048	-0.00633834	3.68591	1	2.93793	3.68591	0.0362929	-0.00987142	3.68591	0.996816	-0.71221	3.68591	0.588387
Pp1010	0	2.82154	1	11.049	2.82154	1.49107e-05	-0.188228	2.82154	0.888981	0.406803	2.82154	0.758407
Pp11260	-0.377893	2.49245	0.773942	-7.8368	2.49245	4.90535e-05	0.490964	2.49245	1	-3.81545	2.49245	0.577535
Pp11437	-2.52899	4.44156	0.0643833	-4.28406	4.44156	0.00429646	0.146124	4.44156	0.960168	-1.22615	4.44156	0.438305
Pp11816	2.519	4.6015	0.0660715	-3.11496	4.6015	0.0271087	1.85803	4.6015	0.16826	2.09409	4.6015	0.120142
Pp11977	1.59594	3.86338	0.230913	-3.00631	3.86338	0.0327493	1.8351	3.86338	0.176888	1.48213	3.86338	0.264674
Pp11980	2.36081	4.09867	0.0827995	-3.00945	4.09867	0.0318158	1.15307	4.09867	0.384652	0.771056	4.09867	0.556566
Pp13592	-2.98016	2.58357	0.0694135	3.8988	2.58357	0.0186233	2.27143	2.58357	0.0971451	0.176527	2.58357	0.894111
Pp15288	6.22099	3.7376	0.0619804	4.53224	3.7376	0.00343834	1.21043	3.7376	0.358686	1.21212	3.7376	0.357853
Pp15947	0.414683	3.04422	0.750896	-4.73766	3.04422	0.00189043	-2.99124	3.04422	0.0637039	0.067214	3.04422	1
Pp16810	-2.625	4.78562	0.0583669	3.63175	4.78562	0.0117148	-0.306923	4.78562	0.814264	0.967479	4.78562	0.459316
Pp16885	2.65518	5.85236	0.0534659	-2.98027	5.85236	0.0325334	1.57241	5.85236	0.236533	2.2025	5.85236	0.103091
Pp17355	-1.89672	4.50308	0.158983	3.01857	4.50308	0.0309881	-0.629763	4.50308	0.629543	-1.49181	4.50308	0.260422
Pp17432	0.758649	4.90614	0.576825	2.81316	4.90614	0.0433845	1.62525	4.90614	0.220634	-1.63663	4.90614	0.217757
Pp17725	-1.87871	2.6027	0.17249	2.89852	2.6027	0.0419503	0.156952	2.6027	0.908833	-0.732538	2.6027	0.578142
Pp17818	-2.60373	3.56472	0.0595887	3.04674	3.56472	0.0299331	-2.10022	3.56472	0.120356	-0.542331	3.56472	0.684725
Pp17983	2.5897	5.05631	0.0590657	-2.91575	5.05631	0.0361303	1.61117	5.05631	0.226176	1.44058	5.05631	0.27598
Pp18674	2.14526	11.0217	0.111121	-2.71775	11.0217	0.0481134	1.46262	11.0217	0.267635	2.36919	11.0217	0.080856
Pp21062	0	3.03002	1	11.7668	3.03002	3.90456e-06	-0.636607	3.03002	0.627642	-0.376901	3.03002	0.777743
Pp21096	-0.873998	2.72828	0.505438	-3.61298	2.72828	0.0133996	1.61049	2.72828	0.255522	-0.654663	2.72828	0.637354
Pp22786	2.00065	9.78553	0.135461	-3.31766	9.78553	0.0185757	0.203131	9.78553	0.875489	2.59903	9.78553	0.0576116
Pp23722	0.492528	5.3497	0.704794	-2.96532	5.3497	0.0333282	2.25428	5.3497	0.0967302	-0.585709	5.3497	0.653351
Pp24164	2.43079	3.37865	0.0766355	-2.80198	3.37865	0.0444871	0.984046	3.37865	0.460415	1.57851	3.37865	0.235684
Pp24511	-0.0866575	3.44559	0.949006	-3.37166	3.44559	0.0181373	0.464323	3.44559	0.744214	1.10389	3.44559	0.411026
Pp24591	-2.39567	4.3066	0.0804827	2.89148	4.3066	0.0386414	0.61637	4.3066	0.636281	-1.68109	4.3066	0.206929
Pp24621	-2.64453	3.6482	0.0574707	3.41407	3.6482	0.0168334	-0.431113	3.6482	0.741814	-0.516543	3.6482	0.693652
Pp24810	-1.17953	2.73441	0.392064	2.94247	2.73441	0.0370676	0.120776	2.73441	0.927523	-2.51916	2.73441	0.0691131
Pp25092	1.68788	3.07976	0.206596	-2.75512	3.07976	0.0491407	1.26009	3.07976	0.357399	1.39706	3.07976	0.2953
Pp25554	-0.995018	3.57062	0.447763	-3.01404	3.57062	0.0333666	1.01773	3.57062	0.454908	-1.73272	3.57062	0.206243
Pp25927	0.425044	3.77278	0.75624	2.71611	3.77278	0.0498115	0.345594	3.77278	0.790758	-2.61161	3.77278	0.0586922
Pp26258	5.81239	3.43415	0.0995012	6.5501	3.43415	0.000135843	-0.974041	3.43415	0.458058	0.634416	3.43415	0.628858
Pp26503	0.982595	4.84731	0.453448	-4.18579	4.84731	0.00454987	2.73343	4.84731	0.0507161	2.36399	4.84731	0.0825356
Pp28117	-0.64071	4.4873	0.62369	-3.16142	4.4873	0.0253068	2.16065	4.4873	0.116206	1.80273	4.4873	0.177489
Pp29348	1.22987	4.31406	0.350775	-2.97694	4.31406	0.0334521	2.00536	4.31406	0.139239	0.263624	4.31406	0.840267
Pp29445	0.0412013	3.54332	0.986386	3.104	3.54332	0.0282557	-0.16256	3.54332	0.902125	-0.17266	3.54332	0.896294
Pp29656	0.628266	2.87628	0.632615	-2.81271	2.87628	0.0469084	1.13098	2.87628	0.412569	1.9758	2.87628	0.146217
Pp29659	2.45482	4.63783	0.0720417	-2.92772	4.63783	0.0358143	0.873592	4.63783	0.509546	2.31627	4.63783	0.0883206
Pp32140	1.4757	5.4376	0.264242	-2.97223	5.4376	0.0327943	1.94588	5.4376	0.146984	0.0757288	5.4376	0.954224
Pp32141	2.06481	4.37115	0.125154	-2.88693	4.37115	0.0378506	1.84546	4.37115	0.169516	0.279103	4.37115	0.831765
Pp32144	1.82153	5.23548	0.172356	-2.91053	5.23548	0.0363496	1.39498	5.23548	0.29189	0.0149204	5.23548	0.992706
Pp33094	-0.873373	3.57542	0.509375	2.86774	3.57542	0.0399215	-1.03395	3.57542	0.430875	-2.48565	3.57542	0.0732128
Pp33645	0.864746	3.33936	0.510181	-3.062	3.33936	0.0308149	1.9089	3.33936	0.161596	0.548777	3.33936	0.674642
Pp33817	0.830291	3.74473	0.524883	-2.86769	3.74473	0.0396826	-1.81761	3.74473	0.181423	-0.598181	3.74473	0.706601
Pp34050	0.989209	5.39038	0.453053	3.37496	5.39038	0.0170722	-2.5045	5.39038	0.0665563	-1.38335	5.39038	0.297696
Pp34139	1.41294	4.47514	0.284315	-3.94835	4.47514	0.00667172	-1.90054	4.47514	0.165852	0.450431	4.47514	0.761058
Pp35	0	3.00959	1	11.8091	3.00959	3.60523e-06	-0.339498	3.00959	0.794357	-1.62767	3.00959	0.225171
Pp36041	0.137701	4.73414	0.915914	-2.90199	4.73414	0.0368533	0.444289	4.73414	0.737526	-0.149327	4.73414	0.909734
Pp36433	2.42131	2.95625	0.0777363	-2.84286	2.95625	0.0422211	0.976374	2.95625	0.474803	1.93351	2.95625	0.152562
Pp36884	2.55507	3.68558	0.0706061	3.14534	3.68558	0.0257184	-1.14951	3.68558	0.381746	-1.15888	3.68558	0.382261
Pp37652	-0.0467162	3.22651	0.972117	-3.15676	3.22651	0.02673	1.23988	3.22651	0.360806	-2.62945	3.22651	0.066835
Pp38568	-1.0196	3.13311	0.454708	3.06656	3.13311	0.0309836	-0.0267547	3.13311	0.984328	-1.37216	3.13311	0.30326
Pp39077	-0.259957	4.02892	0.842729	-2.78123	4.02892	0.0465416	1.99697	4.02892	0.14165	2.39482	4.02892	0.0795586
Pp40082	-0.253988	3.49924	0.846328	-3.0774	3.49924	0.0293278	-2.45464	3.49924	0.0951784	-0.0806001	3.49924	1
Pp40876	-2.40128	4.1901	0.081121	3.45622	4.1901	0.0159622	0.286862	4.1901	0.827013	-0.627176	4.1901	0.630643
Pp41505	0.591943	2.57404	0.650332	-3.63877	2.57404	0.0123442	-0.632828	2.57404	0.650229	0.0701216	2.57404	1
Pp41518	-0.931234	2.64241	0.617141	3.75057	2.64241	0.0192265	1.70921	2.64241	0.207203	0.543194	2.64241	0.679546
Pp41894	-0.287789	2.64688	0.826628	-3.03272	2.64688	0.0337843	-0.877067	2.64688	0.523547	0.460366	2.64688	0.778035
Pp42333	2.0609	7.08745	0.125063	-3.22642	7.08745	0.0217762	1.85361	7.08745	0.165871	2.33364	7.08745	0.0852387
Pp42921	0.320173	4.42673	0.867806	5.94004	4.42673	0.000212442	-0.982474	4.42673	0.452442	-1.48249	4.42673	0.264275
Pp43547	1.77802	4.1602	0.182341	-3.09028	4.1602	0.0276289	1.25647	4.1602	0.342627	-0.310832	4.1602	0.814789
Pp43761	-2.68054	4.79392	0.0513191	-3.12919	4.79392	0.0267205	-1.74736	4.79392	0.21333	0.872362	4.79392	0.558388
Pp44430	-1.65836	5.245	0.218553	3.09125	5.245	0.0281679	1.80471	5.245	0.176407	-0.0204258	5.245	0.98792
Pp45262	0.182644	3.06466	1	3.08425	3.06466	0.0385187	2.3587	3.06466	0.0862239	1.04958	3.06466	0.424609
Pp45474	1.46279	4.04503	0.318056	2.85403	4.04503	0.0450371	2.17265	4.04503	0.108374	-0.566787	4.04503	0.663356
Pp46054	1.42325	3.67781	0.282949	-2.77129	3.67781	0.0465296	1.39893	3.67781	0.294011	1.56382	3.67781	0.241105
Pp46608	-1.13801	4.84013	0.390308	3.04942	4.84013	0.0298867	0.153383	4.84013	0.906664	0.0773377	4.84013	0.95322
Pp47073	-0.619081	2.7021	0.671467	3.35392	2.7021	0.0201271	0.792164	2.7021	0.547703	-1.30852	2.7021	0.32372
Pp47174	0.128454	2.94396	0.922376	-3.6507	2.94396	0.0117316	0.298596	2.94396	0.846298	-1.0125	2.94396	0.472112
Pp491	-0.732969	3.41276	0.574553	-2.98129	3.41276	0.0342213	0.826616	3.41276	0.536246	0.709655	3.41276	0.597889
Pp4948	2.55802	4.77748	0.0622141	-3.20781	4.77748	0.0229647	2.06555	4.77748	0.127115	1.54855	4.77748	0.243053
Pp51727	-0.223931	3.08627	0.883144	2.78386	3.08627	0.0463607	0.354678	3.08627	0.787041	-2.70817	3.08627	0.0512537
Pp52405	-1.26813	5.14453	0.34282	4.06131	5.14453	0.00554387	0.167547	5.14453	0.897588	-1.74681	5.14453	0.190213
Pp52927	0.076594	5.36753	0.956873	4.21046	5.36753	0.00425075	-1.06531	5.36753	0.415939	0.195537	5.36753	0.880787
Pp53121	0.509764	3.66074	0.784892	3.65868	3.66074	0.014518	0.918333	3.66074	0.486384	2.0893	3.66074	0.121687
Pp5379	0.508621	3.50994	0.698101	-2.7296	3.50994	0.0495511	1.30203	3.50994	0.332716	0.485315	3.50994	0.712531
Pp54230	-1.57059	3.66612	0.420779	7.39827	3.66612	6.80261e-05	0.866839	3.66612	0.507278	-0.295383	3.66612	0.821803
Pp54631	2.04113	3.5922	0.156227	2.89282	3.5922	0.0390683	0.459181	3.5922	0.725713	-0.0155952	3.5922	0.990983
Pp56055	0	3.65445	1	9.8412	3.65445	0.00014009	2.60579	3.65445	0.0590309	-0.15383	3.65445	0.906754
Pp56057	2.3404	3.57634	0.0862325	-3.0823	3.57634	0.0283645	0.533405	3.57634	0.692938	1.30002	3.57634	0.327678
Pp56198	-0.120821	3.06326	0.950377	3.09298	3.06326	0.0306674	0.665721	3.06326	0.613867	-0.298952	3.06326	0.820699
Pp56612	-0.285813	6.68209	0.85052	4.17755	6.68209	0.00479261	2.68257	6.68209	0.0509419	0.564106	6.68209	0.664006
Pp56693	0.373163	3.57574	0.913668	3.38367	3.57574	0.023377	2.28873	3.57574	0.0948304	0.931757	3.57574	0.476563
Pp57574	1.61674	5.03955	0.222853	-2.98652	5.03955	0.032029	-0.460511	5.03955	0.725814	-0.408825	5.03955	0.757529
Pp57699	1.00802	4.04694	0.460408	2.84721	4.04694	0.0410393	1.21419	4.04694	0.356924	-1.18711	4.04694	0.367438
Pp58213	0	3.2675	1	12.2592	3.2675	1.54766e-06	-1.08152	3.2675	0.411696	-0.553654	3.2675	0.674766
Pp59646	0	2.51537	1	10.9889	2.51537	1.67173e-05	0.319138	2.51537	0.807328	-2.0273	2.51537	0.135206
Pp60473	-1.12418	2.80989	0.407962	3.02924	2.80989	0.0322482	-0.162915	2.80989	0.902621	-0.709177	2.80989	0.590815
Pp60495	-0.876283	5.18956	0.502247	-2.92485	5.18956	0.0360381	1.69511	5.18956	0.206275	1.86725	5.18956	0.162824
Pp61106	1.56455	5.3172	0.237361	-3.05279	5.3172	0.0287123	-1.73501	5.3172	0.197659	0.737333	5.3172	0.575991
Pp63540	-2.07966	4.10123	0.12673	3.26298	4.10123	0.0212595	-0.100108	4.10123	0.93899	-2.22188	4.10123	0.102893
Pp64328	1.77472	3.09785	0.184735	-4.60066	3.09785	0.00246642	1.81522	3.09785	0.195995	2.26706	3.09785	0.0977101
Pp64606	0.932365	3.45114	0.488964	2.86167	3.45114	0.0400898	-1.2058	3.45114	0.361328	-0.743341	3.45114	0.572386
Pp64608	-1.44408	3.92996	0.353387	4.63908	3.92996	0.00289398	1.56598	3.92996	0.240042	1.12187	3.92996	0.393147
Pp67200	-0.851039	3.3547	0.5308	2.88727	3.3547	0.0392121	-0.300575	3.3547	0.820399	0.63876	3.3547	0.628203
Pp6765	1.28079	4.65778	0.331401	-3.28978	4.65778	0.0203704	1.96013	4.65778	0.146657	1.63189	4.65778	0.21981
Pp67939	1.15047	5.24292	0.382989	2.89395	5.24292	0.0369787	-0.658272	5.24292	0.61305	-1.22222	5.24292	0.352708
Pp7235	3.01182	3.04705	0.05051	3.14781	3.04705	0.0268374	0.194554	3.04705	0.884193	-0.658311	3.04705	0.614914
Pp9223	-2.4004	5.03718	0.0825324	4.34255	5.03718	0.00345024	0.580365	5.03718	0.655833	-0.157021	5.03718	0.90423
Pp10812	-0.87082	3.5395	0.507468	0.633599	3.5395	0.628537	-11.9834	3.5395	2.67737e-06	8.01412	3.5395	0.00393112
Pp10854	1.23218	3.21792	0.353405	-0.113574	3.21792	0.933505	-4.02769	3.21792	0.00649175	3.78316	3.21792	0.0102798
Pp11110	2.57064	3.24826	0.062373	-2.65994	3.24826	0.0549985	-3.3197	3.24826	0.03171	6.06527	3.24826	0.000236704
Pp11501	-0.341065	3.21332	0.795202	0.934537	3.21332	0.477668	-4.37595	3.21332	0.00371271	-7.57472	3.21332	0.00805279
Pp12022	1.61262	3.29004	0.226615	-0.402521	3.29004	0.758702	-4.73709	3.29004	0.00228393	4.7279	3.29004	0.00227826
Pp12576	0.487416	4.36768	0.708102	-0.368796	4.36768	0.777141	-6.99342	4.36768	5.01263e-05	3.67738	4.36768	0.0152442
Pp14058	2.00295	3.9441	0.136976	-0.290116	3.9441	0.824074	-6.07397	3.9441	0.000202492	-6.42647	3.9441	0.0414245
Pp14261	1.09165	3.72148	0.406835	0.191679	3.72148	0.884282	-7.7321	3.72148	1.62836e-05	6.97667	3.72148	7.88734e-05
Pp15680	0.0279556	4.49508	0.983369	-0.396677	4.49508	0.761795	-3.04339	4.49508	0.0305311	2.75238	4.49508	0.0478415
Pp17660	-0.506044	4.31793	0.697988	0.353618	4.31793	0.786696	-12.7478	4.31793	6.36471e-07	7.76365	4.31793	0.00601674
Pp18774	1.84339	5.18356	0.16727	-1.69148	5.18356	0.203483	-5.28408	5.18356	0.000702175	4.31452	5.18356	0.00416054
Pp18804	1.15251	3.60859	0.383315	0.166322	3.60859	0.900565	-4.27047	3.60859	0.00422532	3.09709	3.60859	0.0297342
Pp19437	0.336974	3.74875	0.798159	-0.33911	3.74875	0.795102	-11.7116	3.74875	4.46438e-06	11.2661	3.74875	1.05719e-05
Pp19933	1.5953	3.07919	0.231705	-0.547155	3.07919	0.677753	-5.20437	3.07919	0.00126172	4.65207	3.07919	0.00302716
Pp22326	-1.36202	4.95009	0.301601	1.11388	4.95009	0.396179	-4.93717	4.95009	0.00124429	-8.49452	4.95009	0.00164762
Pp22968	0.724793	5.78619	0.577834	0.253141	5.78619	0.845426	-3.39899	5.78619	0.0164634	-5.03168	5.78619	0.00180029
Pp23029	2.1555	5.97212	0.109841	-0.207895	5.97212	0.872729	-9.52704	5.97212	4.71973e-07	3.20168	5.97212	0.0491028
Pp23253	-0.333923	4.65486	0.797695	-0.184714	4.65486	0.889336	-2.79578	4.65486	0.0446932	4.05255	4.65486	0.00563631
Pp25391	1.48624	10.5688	0.260444	-2.61333	10.5688	0.0565323	4.24122	10.5688	0.00387328	3.01198	10.5688	0.0304075
Pp26571	1.0879	5.27135	0.406833	0.495556	5.27135	0.703029	-6.13676	5.27135	0.000141063	-8.0002	5.27135	0.00393112
Pp27788	-0.151836	3.13667	0.909342	-0.594796	3.13667	0.64961	-10.8891	3.13667	2.06155e-05	9.72393	3.13667	0.000183072
Pp28285	0.638577	5.83408	0.623492	-1.31401	5.83408	0.318278	-2.84575	5.83408	0.0405647	3.61625	5.83408	0.0116794
Pp28360	0.498606	3.07234	0.704743	-1.30753	3.07234	0.324476	-3.99847	3.07234	0.00827994	3.11008	3.07234	0.0340448
Pp28897	0.771313	3.91196	0.555632	0.370728	3.91196	0.775356	-12.7134	3.91196	6.79044e-07	7.76365	3.91196	0.00601674
Pp29116	0.649634	4.18091	0.618721	0.313531	4.18091	0.810477	-6.88944	4.18091	5.9165e-05	5.65111	4.18091	0.000498544
Pp31174	2.29829	4.32143	0.0912149	-2.25826	4.32143	0.0964298	-10.5381	4.32143	3.98195e-05	13.2336	4.32143	2.6381e-07
Pp31867	-0.339187	4.38017	0.794379	-1.30635	4.38017	0.321862	-3.01292	4.38017	0.0334166	-8.52044	4.38017	0.00155684
Pp32501	-0.966	5.95633	0.459683	0.565298	5.95633	0.663754	-6.91453	5.95633	3.51334e-05	-3.86346	5.95633	0.0350594
Pp32911	0.409688	4.81169	0.752675	-0.817914	4.81169	0.530888	-6.14781	4.81169	0.000177538	-6.53218	4.81169	0.0414245
Pp34009	-2.10617	4.80802	0.117936	-2.45476	4.80802	0.0742675	-9.8532	4.80802	0.00014009	8.79419	4.80802	0.000979793
Pp35975	1.13566	3.43919	0.3875	-0.358435	3.43919	0.783306	-4.32215	3.43919	0.00401474	-7.47219	3.43919	0.00894012
Pp36357	-0.190761	4.10456	0.883392	-0.789127	4.10456	0.54831	-5.52144	4.10456	0.000715549	5.86684	4.10456	0.000341114
Pp37061	0.490532	5.24491	0.706	-0.0528801	5.24491	0.968046	-10.649	5.24491	4.48499e-07	8.63558	5.24491	2.29593e-05
Pp37546	0.809976	3.62117	0.536422	0.882179	3.62117	0.501166	-4.7712	3.62117	0.00178492	4.32072	3.62117	0.00417036
Pp38200	1.75648	9.67258	0.186856	-2.6069	9.67258	0.0571692	2.77891	9.67258	0.0439983	3.87404	9.67258	0.00730093
Pp3868	0.666629	3.24549	0.611728	-0.401363	3.24549	0.759956	-11.5422	3.24549	6.09556e-06	6.96126	3.24549	0.0213774
Pp39081	0.773158	3.00698	0.556243	-2.49033	3.00698	0.0737828	-8.46527	3.00698	0.00174579	12.0861	3.00698	2.28618e-06
Pp39493	0.871045	4.3576	0.504609	0.153756	4.3576	0.90689	-4.62226	4.3576	0.00211474	-8.35742	4.3576	0.002093
Pp39519	-0.0173992	4.87348	0.990009	0.259664	4.87348	0.842007	-10.4052	4.87348	7.09333e-07	6.86127	4.87348	0.000609557
Pp39893	0.46854	4.70414	0.718783	-0.278097	4.70414	0.830987	-13.0496	4.70414	3.6011e-07	7.182	4.70414	0.0161757
Pp40120	1.7124	4.15259	0.198772	-1.00183	4.15259	0.445714	-8.47571	4.15259	2.65047e-05	9.93826	4.15259	2.00208e-06
Pp40874	1.48609	2.875	0.266058	-0.0705613	2.875	0.959902	-11.2747	2.875	1.01117e-05	10.3316	2.875	5.99307e-05
Pp41377	-0.1122	4.86067	0.931775	0.530074	4.86067	0.683791	-3.06206	4.86067	0.0285833	-10.3469	4.86067	5.79435e-05
Pp41675	1.04042	5.62691	0.426649	-0.114744	5.62691	0.929826	-5.43738	5.62691	0.00048639	3.41615	5.62691	0.0170275
Pp42282	0.924299	2.81622	0.485463	0.426405	2.81622	0.746781	-11.3764	2.81622	8.31323e-06	10.3658	2.81622	5.69836e-05
Pp43093	-0.203791	4.49232	0.876242	-0.248206	4.49232	0.85093	-3.54138	4.49232	0.0138648	5.01461	4.49232	0.00109876
Pp43931	0.248218	4.2962	0.849481	0.135135	4.2962	0.918629	-3.57544	4.2962	0.0127603	-3.44029	4.2962	0.0232642
Pp43982	-0.668295	4.03773	0.608319	0.465382	4.03773	0.721481	-3.06913	4.03773	0.0292406	-3.08943	4.03773	0.0406674
Pp44346	-0.75579	3.86247	0.563327	1.0983	3.86247	0.403071	-6.36434	3.86247	0.000115908	4.51232	3.86247	0.00392156
Pp45680	-1.37413	2.82405	0.30285	2.08093	2.82405	0.123983	-8.85223	2.82405	1.30713e-05	5.4546	2.82405	0.00711148
Pp4571	0.629799	3.43164	0.630325	-2.64636	3.43164	0.0571582	-5.66655	3.43164	0.00433169	9.63782	3.43164	3.52647e-06
Pp45897	-0.768442	3.43105	0.560216	1.6199	3.43105	0.223789	-3.55563	3.43105	0.0135099	-8.79986	3.43105	0.000979793
Pp45908	0.249188	3.17715	0.850017	-0.0577919	3.17715	0.968674	-11.3969	3.17715	8.04604e-06	10.1861	3.17715	7.97687e-05
Pp46691	1.09907	3.05874	0.403816	-0.817551	3.05874	0.533349	-11.135	3.05874	1.3103e-05	8.17702	3.05874	0.00291728
Pp48097	-0.664587	4.55525	0.610032	-0.47203	4.55525	0.717135	-3.6166	4.55525	0.0122124	-8.61972	4.55525	0.00132233
Pp48853	-0.528846	3.78097	0.689806	1.53496	3.78097	0.248873	-5.33347	3.78097	0.000790961	5.84539	3.78097	0.000306754
Pp4951	-0.292751	3.63739	0.823036	0.369352	3.63739	0.778041	-3.15147	3.63739	0.0256529	-8.88214	3.63739	0.000815956
Pp49651	0.123308	3.841	0.925917	-0.698289	3.841	0.593252	-3.74397	3.841	0.0102314	3.48276	3.841	0.0169978
Pp50335	1.10922	7.50052	0.459232	-2.34303	7.50052	0.121244	8.31019	7.50052	4.42748e-06	3.44135	7.50052	0.0151601
Pp51243	-0.142771	3.32493	0.914606	0.220336	3.32493	0.867296	-3.19527	3.32493	0.0242382	2.8469	3.32493	0.0430874
Pp59672	2.36868	5.32255	0.10167	-1.69576	5.32255	0.222726	4.83576	5.32255	0.00160914	2.81888	5.32255	0.0414434
Pp60501	0.164318	2.85862	0.90257	0.0593969	2.85862	0.965547	-11.0272	2.85862	1.60274e-05	10.377	2.85862	5.51279e-05
Pp63436	1.97382	5.13526	0.154395	-2.08458	5.13526	0.146291	4.60263	5.13526	0.00236746	2.76254	5.13526	0.0452897
Pp6847	0.907839	3.09271	0.489933	-0.51207	3.09271	0.696876	-4.76844	3.09271	0.00216143	-6.53218	3.09271	0.0414245
Pp7327	1.6901	2.87367	0.207526	0.418043	2.87367	0.7508	-2.95653	2.87367	0.035055	-8.73491	2.87367	0.00107886
Pp7695	0.169134	3.29992	0.899257	-0.024524	3.29992	0.989277	-7.06135	3.29992	5.69304e-05	6.03332	3.29992	0.000447636
Pp8446	-0.103857	2.61257	0.938856	-0.691749	2.61257	0.601525	-10.3509	2.61257	5.60452e-05	8.6901	2.61257	0.00119214
Pp9257	-2.19895	9.18347	0.10386	0.0283497	9.18347	0.985621	3.93366	9.18347	0.00668648	3.65309	9.18347	0.0106304
Pp9426	-0.355191	9.80414	0.784445	-1.94323	9.80414	0.14757	4.31161	9.80414	0.00344187	3.41053	9.80414	0.015937
Pp9427	-0.586221	11.6385	0.651591	-2.04026	11.6385	0.128451	2.77545	11.6385	0.0440519	3.40455	11.6385	0.0160922
Pp968	-1.39714	3.80441	0.291426	1.0695	3.80441	0.416917	-5.61428	3.80441	0.000474061	-6.63068	3.80441	0.0345634
Pp10265	-1.1015	2.71791	0.404585	0.775899	2.71791	0.554251	-5.0248	2.71791	0.00133251	-0.338631	2.71791	0.892702
Pp10275	-0.119001	3.70512	0.946012	-0.962487	3.70512	0.482582	2.85639	3.70512	0.0423115	2.21412	3.70512	0.102443
Pp10496	0.628387	2.7723	0.633472	-0.344118	2.7723	0.794026	-6.26077	2.7723	0.00022559	0.63599	2.7723	0.8306
Pp11111	3.19714	2.34225	0.097253	0.114855	2.34225	1	3.91134	2.34225	0.00934927	0.460558	2.34225	0.725814
Pp1126	-1.5738	2.79668	0.237968	1.58232	2.79668	0.239492	-4.69188	2.79668	0.0021118	0.459122	2.79668	0.790115
Pp11401	0.629549	2.66322	0.64515	-0.731707	2.66322	0.597537	3.05082	2.66322	0.0317322	0.394924	2.66322	0.763009
Pp11580	-0.25325	5.08827	0.845719	0.425641	5.08827	0.743588	-3.75048	5.08827	0.00922889	0.936123	5.08827	0.478965
Pp11593	-1.86488	3.50146	0.175186	0.756409	3.50146	0.58799	3.35792	3.50146	0.0189208	0.974325	3.50146	0.45779
Pp11827	1.84406	6.60529	0.166895	-0.806795	6.60529	0.535696	-4.77196	6.60529	0.00154585	-0.00440016	6.60529	1
Pp11830	-1.1996	3.33042	0.367387	-0.663641	3.33042	0.625005	2.92334	3.33042	0.0379875	0.44027	3.33042	0.737429
Pp11984	1.266	5.84361	0.335637	0.385915	5.84361	0.766288	-3.19169	5.84361	0.023065	0.702727	5.84361	0.592845
Pp12036	-0.501204	4.62764	0.700146	-0.187192	4.62764	0.885597	-12.7011	4.62764	6.94864e-07	0	4.62764	1
Pp12214	1.52528	3.63933	0.259612	-0.670025	3.63933	0.619975	3.2324	3.63933	0.0227047	-0.344411	3.63933	0.791024
Pp12289	0.0860369	4.16738	0.951428	-0.332728	4.16738	0.808021	3.25543	4.16738	0.0217411	0.689259	4.16738	0.597155
Pp12441	-1.10972	3.70866	0.400679	2.27649	3.70866	0.0942725	-2.98594	3.70866	0.0327599	0.866741	3.70866	0.520215
Pp12836	-1.8689	6.0585	0.164727	0.719524	6.0585	0.582741	3.99194	6.0585	0.00606392	-0.473493	6.0585	0.715344
Pp12876	-0.140255	4.41979	0.915036	0.594649	4.41979	0.649091	-2.99735	4.41979	0.0318556	0.583629	4.41979	0.658763
Pp12997	-0.37335	2.69001	0.774708	-2.05876	2.69001	0.130626	-9.2541	2.69001	0.000419978	0	2.69001	1
Pp13043	-1.42174	3.74688	0.284009	1.25346	3.74688	0.343932	-3.23892	3.74688	0.0222866	1.12779	3.74688	0.401959
Pp13069	0.171724	3.9218	0.895171	-1.43905	3.9218	0.276764	-11.2857	3.9218	9.84867e-06	0	3.9218	1
Pp13312	-1.22063	2.9911	0.365229	-1.73155	2.9911	0.215165	3.74444	2.9911	0.0113919	0.990573	2.9911	0.450462
Pp1336	0	2.95026	1	0	2.95026	1	12.2516	2.95026	1.61112e-06	-0.759981	2.95026	0.563282
Pp13632	-0.469852	8.34204	0.718176	0.680278	8.34204	0.602036	3.96745	8.34204	0.00623186	0.24919	8.34204	0.847421
Pp13887	-0.506541	6.20806	0.696541	0.542916	6.20806	0.67611	-3.16993	6.20806	0.0238797	-0.514182	6.20806	0.696253
Pp13950	1.78415	3.4953	0.189865	-1.48021	3.4953	0.278564	3.0222	3.4953	0.0321445	0.757157	3.4953	0.563142
Pp14811	-1.98649	3.7566	0.145923	0.463918	3.7566	0.747859	2.95422	3.7566	0.0361	1.37622	3.7566	0.297838
Pp15205	0.878021	3.48861	0.506181	-2.31056	3.48861	0.1021	3.19441	3.48861	0.0258174	1.87666	3.48861	0.162067
Pp15273	0.997129	3.49482	0.566237	2.00203	3.49482	0.162854	3.04785	3.49482	0.0300087	0.349463	3.49482	0.789775
Pp15328	-5.44175	4.03405	0.176625	0	4.03405	1	12.7831	4.03405	5.93746e-07	0.423157	4.03405	0.744882
Pp1533	-2.09242	3.03713	0.122081	1.13342	3.03713	0.394063	-2.76651	3.03713	0.0494618	-2.61401	3.03713	0.0832095
Pp15345	1.04829	4.62482	0.423613	-0.832035	4.62482	0.523842	-2.98021	4.62482	0.0332923	2.00526	4.62482	0.139087
Pp16239	-0.218502	6.3244	0.866262	0.415264	6.3244	0.749023	-14.9162	6.3244	1.06753e-08	5.97279	6.3244	0.0995012
Pp16460	0	4.19588	1	0	4.19588	1	13.1836	4.19588	2.79706e-07	-0.0159345	4.19588	0.99105
Pp16920	-1.08284	2.9687	0.411293	-0.750681	2.9687	0.568538	-10.2863	2.9687	6.30903e-05	5.39927	2.9687	0.176625
Pp16932	-0.245704	2.6468	0.85411	0.292522	2.6468	0.824132	-5.28623	2.6468	0.00111758	0.96407	2.6468	0.582107
Pp17008	0.639073	3.88054	0.623987	-0.788065	3.88054	0.546899	-5.28078	3.88054	0.000863092	1.08777	3.88054	0.465125
Pp17168	-0.38167	3.6704	0.770578	0.63724	3.6704	0.626631	-2.9814	3.6704	0.0331517	0.602157	3.6704	0.655534
Pp17173	-0.230071	2.5642	0.862544	0.0797685	2.5642	0.954362	-10.9178	2.5642	1.96988e-05	0	2.5642	1
Pp17503	-0.217789	3.30915	0.876353	-1.34469	3.30915	0.318015	2.82582	3.30915	0.0445774	0.596022	3.30915	0.648993
Pp17860	0.113905	3.23191	0.934426	-1.87909	3.23191	0.166589	2.84954	3.23191	0.0429674	0.100476	3.23191	0.942451
Pp18006	0.372488	2.53086	0.779033	-0.0174137	2.53086	0.992488	-11.014	2.53086	1.63674e-05	0	2.53086	1
Pp18067	0.491009	5.09823	0.718323	-0.697904	5.09823	0.625308	4.59902	5.09823	0.00225863	1.64244	5.09823	0.21589
Pp18173	-1.97745	6.04917	0.139986	-0.149555	6.04917	0.90883	-5.72413	6.04917	0.000326911	0.973587	6.04917	0.484556
Pp18422	1.46757	3.02933	0.289201	-0.0536512	3.02933	0.979939	3.47149	3.02933	0.015785	-0.380956	3.02933	0.773111
Pp18434	2.11284	4.0287	0.182564	-1.05243	4.0287	0.550238	7.10407	4.0287	3.20468e-05	-0.428018	4.0287	0.742734
Pp18604	1.73998	3.47071	0.192239	-1.79082	3.47071	0.181659	-10.9872	3.47071	1.72616e-05	0	3.47071	1
Pp18682	0.973644	5.29079	0.463662	-1.06893	5.29079	0.421996	3.33965	5.29079	0.0186518	1.8946	5.29079	0.156425
Pp18685	0.562629	4.74512	0.676367	-0.159387	4.74512	0.916345	3.18116	4.74512	0.0242459	1.84054	4.74512	0.16826
Pp18908	0.524418	3.28037	0.703057	-1.15131	3.28037	0.405474	3.39645	3.28037	0.0175402	0.319703	3.28037	0.806918
Pp18958	0.31505	5.31607	0.811976	-0.0832323	5.31607	0.9562	2.91947	5.31607	0.0357307	0.496647	5.31607	0.702341
Pp19019	-0.556109	2.91021	0.759792	1.70672	2.91021	0.238125	3.04626	2.91021	0.031626	0.681037	2.91021	0.603514
Pp19032	-0.869988	3.20721	0.576773	1.15063	3.20721	0.439744	4.64423	3.20721	0.00229837	-1.11539	3.20721	0.396946
Pp19154	-0.950604	2.96895	0.469037	0.817073	2.96895	0.535449	-3.42254	2.96895	0.0171675	-1.77098	2.96895	0.25289
Pp19162	0.248334	3.35969	0.850088	-1.50345	3.35969	0.259409	-10.6955	3.35969	2.97786e-05	0	3.35969	1
Pp19200	-1.25368	5.31578	0.340221	0.197102	5.31578	0.879966	-3.67865	5.31578	0.0104645	0.517412	5.31578	0.707764
Pp19304	-0.18666	8.45152	0.885868	0.1677	8.45152	0.89754	3.21661	8.45152	0.0219275	0.351406	8.45152	0.786234
Pp19338	1.49018	3.59048	0.272684	-2.05342	3.59048	0.134683	2.82246	3.59048	0.0445972	2.01943	3.59048	0.133503
Pp19445	-2.28315	5.65173	0.0930024	-1.58598	5.65173	0.239839	5.44985	5.65173	0.000469246	-0.191747	5.65173	0.882676
Pp19485	0.882285	4.85557	0.500831	1.48187	4.85557	0.2628	-3.91928	4.85557	0.00694846	1.01939	4.85557	0.440983
Pp19677	-2.41138	3.67999	0.0769917	0.590709	3.67999	0.653482	-3.85593	3.67999	0.00873122	0.316675	3.67999	0.844806
Pp19690	1.80019	4.7755	0.1773	-0.638276	4.7755	0.624215	-2.76377	4.7755	0.0460506	0.481135	4.7755	0.715421
Pp19818	0.654366	3.94228	0.623721	-0.374048	3.94228	0.786313	3.32323	3.94228	0.0192565	-1.60424	3.94228	0.227273
Pp19827	2.20382	3.86986	0.119164	-1.12849	3.86986	0.41182	3.26194	3.86986	0.0220873	1.68741	3.86986	0.204788
Pp19924	-0.0959786	3.42573	0.94295	-0.794589	3.42573	0.552031	2.9484	3.42573	0.0358276	-0.588355	3.42573	0.653571
Pp19992	-0.0763512	3.19872	0.95539	0.196253	3.19872	0.883554	-3.4467	3.19872	0.0164853	1.86282	3.19872	0.176633
Pp20114	-0.0239253	2.39238	0.987931	-1.09161	2.39238	0.410819	-9.9397	2.39238	0.00011967	4.99558	2.39238	0.248185
Pp20246	0	2.88343	1	0	2.88343	1	11.7634	2.88343	4.02874e-06	0.178035	2.88343	0.894535
Pp20248	0.980589	3.84337	0.462391	-0.566726	3.84337	0.669732	2.85613	3.84337	0.0406482	0.711489	3.84337	0.586163
Pp20496	-0.697092	4.43699	0.602967	-2.11378	4.43699	0.134385	5.71889	4.43699	0.00032442	-0.437062	4.43699	0.737094
Pp21260	1.31572	2.75705	0.321882	0.0831726	2.75705	0.953252	-3.15141	2.75705	0.0275258	0.752922	2.75705	0.587012
Pp21279	-0.484257	3.35899	0.710941	0.153574	3.35899	0.906725	-11.6742	3.35899	4.7699e-06	0	3.35899	1
Pp21326	0.327717	2.69513	0.804649	-1.44996	2.69513	0.276974	-10.0985	2.69513	8.95326e-05	0	2.69513	1
Pp21385	-1.69684	3.21169	0.207138	-0.980142	3.21169	0.486624	2.9465	3.21169	0.0369539	0.590282	3.21169	0.65302
Pp21525	0	3.98169	1	0	3.98169	1	13.0456	3.98169	3.62929e-07	-0.17584	3.98169	0.893154
Pp22041	-0.254147	3.37199	0.851623	-0.74425	3.37199	0.57995	2.83285	3.37199	0.0427311	0.11302	3.37199	0.932268
Pp22110	0	3.42293	1	0	3.42293	1	11.3447	3.42293	8.81079e-06	1.65894	3.42293	0.212316
Pp22292	1.99674	4.8993	0.146633	0.139278	4.8993	0.923289	3.48738	4.8993	0.0145874	0.435886	4.8993	0.737374
Pp22325	-0.31954	2.9038	0.809187	-0.306678	2.9038	0.817999	-3.42774	2.9038	0.0177776	1.76453	2.9038	0.210807
Pp22338	-1.26847	3.0567	0.341857	-1.14675	3.0567	0.411365	3.47213	3.0567	0.0167753	0.333478	3.0567	0.799873
Pp22375	-0.567247	6.09593	0.664281	-2.16289	6.09593	0.112256	5.1793	6.09593	0.00076656	0.304597	6.09593	0.814354
Pp22384	1.25816	3.76078	0.340037	-1.80562	3.76078	0.177087	-3.7982	3.76078	0.00947749	0.771846	3.76078	0.599379
Pp23042	5.24021	3.08512	0.248185	2.17813	3.08512	0.221298	4.37365	3.08512	0.0038986	0.701531	3.08512	0.591923
Pp23089	0.840712	3.72506	0.540131	-0.520534	3.72506	0.714078	3.22931	3.72506	0.0234904	0.815222	3.72506	0.532975
Pp2310	-1.743	2.30586	0.197726	1.81738	2.30586	0.176945	-7.21741	2.30586	0.000118774	-3.81545	2.30586	0.577535
Pp23136	1.06914	2.88155	0.419331	-0.546054	2.88155	0.678266	-2.92089	2.88155	0.0390993	0.854691	2.88155	0.539825
Pp23172	1.57262	2.73638	0.263677	-1.09142	2.73638	0.431139	3.38453	2.73638	0.0198259	0.38915	2.73638	0.765584
Pp23572	6.22099	2.62248	0.0619804	0.0223617	2.62248	1	5.39917	2.62248	0.000742389	0.156735	2.62248	0.906194
Pp23750	-0.889772	7.91436	0.494939	-0.781539	7.91436	0.548323	-3.03817	7.91436	0.0293877	-2.26647	7.91436	0.0963547
Pp23832	-1.25798	2.76423	0.355977	0.130013	2.76423	0.924556	3.0013	2.76423	0.0342311	0.248249	2.76423	0.853388
Pp23955	1.68626	3.07614	0.283372	-1.24786	3.07614	0.438882	5.29322	3.07614	0.000940419	0.474822	3.07614	0.717072
Pp24239	1.27105	4.91933	0.333589	-0.580482	4.91933	0.655635	-13.2617	4.91933	2.41926e-07	0	4.91933	1
Pp2451	0.657207	3.7813	0.623237	-0.410602	3.7813	0.757888	3.03233	3.7813	0.0303484	-1.57022	3.7813	0.237985
Pp24524	2.09688	5.12162	0.129573	-0.994667	5.12162	0.453485	4.35948	5.12162	0.0033428	0.990332	5.12162	0.448841
Pp24549	3.3504	3.32237	1	-3.07815	3.32237	1	11.8868	3.32237	3.20294e-06	0.729624	3.32237	0.57664
Pp24674	1.43484	6.89407	0.278258	0.56851	6.89407	0.662858	2.8402	6.89407	0.0399565	-0.0567979	6.89407	0.965145
Pp24997	-1.10098	2.9279	0.40387	0.292821	2.9279	0.828884	-3.26711	2.9279	0.022253	0.447111	2.9279	0.76391
Pp2553	2.51622	6.75911	0.0680999	-0.924337	6.75911	0.483191	4.02395	6.75911	0.00579011	1.92035	6.75911	0.150938
Pp25763	-2.54837	7.95777	0.0625905	-0.869669	7.95777	0.507734	4.71538	7.95777	0.0017023	2.11629	7.95777	0.115714
Pp25764	-0.0256748	10.7563	0.984203	-2.02918	10.7563	0.130379	3.48175	10.7563	0.0141655	0.643276	10.7563	0.620438
Pp25814	0.557791	5.63753	0.667752	-1.71772	5.63753	0.196596	-3.77011	5.63753	0.0093884	2.57009	5.63753	0.0624881
Pp25966	-0.361073	7.33371	0.780612	0.181036	7.33371	0.888936	-4.17247	7.33371	0.00439359	-2.01153	7.33371	0.13755
Pp25975	0.0974252	2.88554	1	-0.774748	2.88554	0.703339	5.29068	2.88554	0.000899505	0.76032	2.88554	0.562619
Pp26044	0.551167	3.57127	0.67508	0.321186	3.57127	0.807259	-2.97163	3.57127	0.0336503	1.63472	3.57127	0.224142
Pp26168	-2.32801	3.71984	0.086868	-1.05876	3.71984	0.426257	-4.49195	3.71984	0.00484708	2.8466	3.71984	0.0778449
Pp26371	-0.367505	4.94795	0.777622	0.81047	4.94795	0.534957	-7.33243	4.94795	1.94608e-05	-6.31239	4.94795	0.0502938
Pp26430	0.252899	4.04025	0.846834	-1.00192	4.04025	0.444585	-3.01848	4.04025	0.0318726	1.28715	4.04025	0.340734
Pp26577	1.4407	3.37529	0.277248	-1.00109	3.37529	0.446748	-11.447	3.37529	7.3116e-06	0	3.37529	1
Pp26616	-0.915587	2.92837	0.550615	0.213332	2.92837	0.937876	4.97967	2.92837	0.00130419	-0.268128	2.92837	0.838952
Pp26920	0	3.54484	1	0	3.54484	1	12.2352	3.54484	1.66297e-06	0.525947	3.54484	0.687005
Pp2710	1.82571	3.09966	0.189033	-1.03619	3.09966	0.450146	3.29224	3.09966	0.0212147	-0.0122219	3.09966	0.995772
Pp27124	2.41956	3.0635	0.0783879	0.135355	3.0635	0.918263	-6.15811	3.0635	0.000227938	-5.73647	3.0635	0.0995012
Pp27410	1.90097	3.13642	0.179035	-0.802064	3.13642	0.559292	3.10557	3.13642	0.0293098	0.618904	3.13642	0.635124
Pp27850	-0.945181	5.57583	0.469363	-0.164232	5.57583	0.899844	-3.13273	5.57583	0.0256147	1.09276	5.57583	0.410396
Pp27869	1.60164	4.83761	0.236668	-0.0796341	4.83761	0.954928	2.99807	4.83761	0.0319032	0.477192	4.83761	0.713652
Pp27893	0.256552	6.81466	0.84315	0.31898	6.81466	0.805695	-4.20477	6.81466	0.00417862	-0.390487	6.81466	0.767601
Pp28014	0.688986	4.20191	0.597552	0.93926	4.20191	0.472877	-3.28854	4.20191	0.020239	-0.387049	4.20191	0.781478
Pp2833	1.42307	4.31029	0.281452	-2.50199	4.31029	0.0674076	-3.11573	4.31029	0.02796	0.145933	4.31029	0.917569
Pp28332	-1.57959	5.01673	0.238872	1.08842	5.01673	0.420549	3.47085	5.01673	0.0147666	0.121347	5.01673	0.925854
Pp2841	0.97727	3.93972	0.495404	-0.440046	3.93972	0.769122	4.36136	3.93972	0.00370242	0.913214	3.93972	0.484782
Pp28430	0.459947	3.43652	0.726113	-1.21169	3.43652	0.359758	-3.45897	3.43652	0.0173635	1.14409	3.43652	0.401972
Pp28575	-0.136123	4.97031	0.923238	-0.308602	4.97031	0.831611	4.42701	4.97031	0.0029469	-0.0750335	4.97031	0.954342
Pp28580	-1.00401	5.16504	0.442902	0.477331	5.16504	0.713661	-3.01707	5.16504	0.030721	-0.29982	5.16504	0.822903
Pp2875	2.29009	5.02106	0.0912605	-1.16084	5.02106	0.376452	-3.23073	5.02106	0.0221634	0.835997	5.02106	0.527753
Pp28762	0.487172	4.1116	0.730287	-0.0759558	4.1116	0.964587	4.02326	4.1116	0.0060013	-0.982937	4.1116	0.453417
Pp28885	0.491992	2.89545	0.706861	-0.423176	2.89545	0.747838	-6.70231	2.89545	0.000110981	-4.36584	2.89545	0.577535
Pp2892	-0.592597	3.12901	0.656432	-1.5465	3.12901	0.25548	3.15402	3.12901	0.0264462	0.595612	3.12901	0.651216
Pp28931	-0.800263	3.73191	0.540029	-0.0455659	3.73191	0.974408	-2.92878	3.73191	0.0361958	-0.795619	3.73191	0.579156
Pp28959	-0.936614	2.74025	0.478711	0.49034	2.74025	0.71152	-3.19489	2.74025	0.0255796	0.0476137	2.74025	1
Pp29143	-1.16061	3.00426	0.382505	-1.67758	3.00426	0.221848	3.19494	3.00426	0.025181	-0.0998146	3.00426	0.943814
Pp29472	0.0614439	3.39476	0.9634	-0.208054	3.39476	0.874502	-11.6616	3.39476	4.90012e-06	3.49834	3.39476	1
Pp2957	0.881163	9.88713	0.499232	-2.31093	9.88713	0.0881791	4.8828	9.88713	0.00123905	1.18824	9.88713	0.364696
Pp29800	-0.200606	10.7078	0.876845	0.23509	10.7078	0.85591	-2.88573	10.7078	0.0371047	0.118488	10.7078	0.927149
Pp29975	-2.16829	3.36439	0.10887	0.554396	3.36439	0.674346	-11.0916	3.36439	1.41773e-05	0	3.36439	1
Pp303	-1.60445	5.65466	0.226135	0.768757	5.65466	0.555562	-7.75366	5.65466	8.70848e-06	-6.05298	5.65466	0.0777256
Pp30452	1.50604	3.81611	0.255903	-0.203709	3.81611	0.877046	-3.48509	3.81611	0.0149528	0.989021	3.81611	0.467727
Pp30652	-1.32224	3.22478	0.320506	1.67658	3.22478	0.209656	-3.87472	3.22478	0.0080569	2.00315	3.22478	0.14543
Pp30797	-1.45888	2.52559	0.275433	1.18687	2.52559	0.371467	-3.35236	2.52559	0.0209479	0.70311	2.52559	0.628712
Pp30855	0.576194	4.71311	0.658125	-0.538571	4.71311	0.679107	-3.60278	4.71311	0.0120297	1.61017	4.71311	0.234487
Pp30885	-0.589406	2.66809	0.654331	0.349477	2.66809	0.792894	-11.0662	2.66809	1.49107e-05	0	2.66809	1
Pp30887	-0.571768	6.35006	0.659869	0.0628428	6.35006	0.961623	-3.1683	6.35006	0.0239717	-1.13019	6.35006	0.394064
Pp309	0.724629	3.38471	0.588417	-1.67619	3.38471	0.218315	3.83745	3.38471	0.0085548	-0.876002	3.38471	0.50412
Pp31060	1.50269	3.86407	0.33903	1.39436	3.86407	0.312423	3.93444	3.86407	0.00712799	-0.129489	3.86407	0.921943
Pp31065	1.36941	3.4134	0.300248	-0.859063	3.4134	0.512206	-11.5741	3.4134	5.75189e-06	0	3.4134	1
Pp31209	0	2.33876	1	0	2.33876	1	11.0902	2.33876	1.41773e-05	0.401418	2.33876	0.760361
Pp31566	0.215161	3.0941	0.869297	-0.955022	3.0941	0.469347	-3.08799	3.0941	0.0316885	2.49384	3.0941	0.0743377
Pp32117	-0.418206	7.98481	0.74704	0.243127	7.98481	0.85116	-2.84015	7.98481	0.0399046	0.658242	7.98481	0.613162
Pp32133	1.14728	2.98091	0.383206	-0.52675	2.98091	0.687834	-11.3238	2.98091	9.19142e-06	0	2.98091	1
Pp32321	-0.340368	4.37056	0.793698	-1.22938	4.37056	0.350209	-3.01	4.37056	0.0324219	-2.18886	4.37056	0.138277
Pp32654	-1.65277	2.60252	0.26755	0.790163	2.60252	0.617141	4.49545	2.60252	0.00322328	0.251824	2.60252	0.847149
Pp32842	-0.112324	3.76365	0.931905	1.18035	3.76365	0.370752	-2.94253	3.76365	0.0357669	2.29755	3.76365	0.0925465
Pp3301	0.480528	3.75888	0.722058	-0.459936	3.75888	0.727745	3.1944	3.75888	0.023976	-0.892213	3.75888	0.496481
Pp33061	0.646489	3.49384	0.621915	0.244523	3.49384	0.852121	-12.2149	3.49384	1.73305e-06	3.49834	3.49384	1
Pp33202	-0.571139	4.49177	0.661697	0.602432	4.49177	0.64422	-3.55842	4.49177	0.0129166	0.594639	4.49177	0.658434
Pp33387	-0.597278	4.97663	0.649509	-1.7274	4.97663	0.206614	4.75028	4.97663	0.00167729	0.368363	4.97663	0.776854
Pp33856	0.614664	3.7669	0.666077	-1.21514	3.7669	0.382367	5.50663	3.7669	0.000495118	-0.421667	3.7669	0.746433
Pp34025	-1.94191	4.88248	0.154091	0.375192	4.88248	0.785	4.43011	4.88248	0.00288176	-0.537627	4.88248	0.67944
Pp34091	1.91852	5.47331	0.152386	-2.31394	5.47331	0.0889197	2.98509	5.47331	0.0322241	-0.0203652	5.47331	0.987972
Pp34170	1.44586	4.73324	0.275941	-2.72229	4.73324	0.0501465	3.21842	4.73324	0.0227247	0.572682	4.73324	0.660764
Pp34336	-2.13576	4.20791	0.126747	1.90181	4.20791	0.173423	3.46198	4.20791	0.0153326	-0.16455	4.20791	0.899922
Pp34510	1.8864	3.47743	0.176633	-0.576198	3.47743	0.669029	3.51372	3.47743	0.0143484	-0.776284	3.47743	0.553843
Pp34690	0.398956	4.46393	0.759194	-0.606074	4.46393	0.641856	-12.5649	4.46393	8.9774e-07	3.49834	4.46393	1
Pp34896	-0.0994092	3.63486	0.942232	0.720152	3.63486	0.583269	-3.66809	3.63486	0.0110371	0.603594	3.63486	0.662594
Pp35003	0	2.46429	1	0	2.46429	1	11.3447	2.46429	8.81079e-06	0.168497	2.46429	0.897442
Pp35053	-0.70004	3.28472	0.592397	0.986103	3.28472	0.45311	-9.05887	3.28472	8.8977e-06	-2.91445	3.28472	1
Pp35196	0.257687	3.93059	0.846965	-1.08672	3.93059	0.411895	2.89591	3.93059	0.0377325	-1.44873	3.93059	0.273773
Pp35560	1.00545	4.00283	0.442983	0.131331	4.00283	0.919581	-12.7378	4.00283	6.48851e-07	0	4.00283	1
Pp35635	-2.25014	3.85462	0.126672	2.71854	3.85462	0.0669605	3.17744	3.85462	0.024956	1.30395	3.85462	0.322931
Pp35802	2.27152	3.05644	0.101065	-1.99988	3.05644	0.152107	2.85186	3.05644	0.0440272	0.987886	3.05644	0.452562
Pp35874	0.688907	3.98195	0.597878	-0.405594	3.98195	0.756148	-3.75556	3.98195	0.00961659	0.762679	3.98195	0.587584
Pp35895	0.510929	3.0112	0.711959	-0.840833	3.0112	0.536169	2.77774	3.0112	0.047274	-0.0970093	3.0112	0.943091
Pp36009	-3.01388	3.30564	1	0	3.30564	1	12.3521	3.30564	1.33649e-06	-0.148951	3.30564	0.910522
Pp36310	1.11261	4.37276	0.40249	-0.548631	4.37276	0.677661	2.95707	4.37276	0.0340883	-0.911021	4.37276	0.485949
Pp36391	-1.45657	2.84843	0.294784	-0.4821	2.84843	0.758092	4.55564	2.84843	0.00282833	-0.438359	2.84843	0.739251
Pp36673	2.02595	4.27442	0.200676	0.964375	4.27442	0.525969	4.67762	4.27442	0.00208387	0.922706	4.27442	0.480211
Pp36939	-1.15072	8.46623	0.380139	0.664022	8.46623	0.610004	2.96629	8.46623	0.032727	-0.0135211	8.46623	0.991716
Pp37157	-0.0809381	4.25714	0.950934	-0.103326	4.25714	0.938325	-12.5535	4.25714	9.17586e-07	0	4.25714	1
Pp37187	0.630735	4.61339	0.628228	-0.63386	4.61339	0.626449	-5.87031	4.61339	0.000254194	-1.81395	4.61339	0.303224
Pp37194	0.721403	3.06198	0.583569	0.176113	3.06198	0.894374	-11.756	3.06198	4.10585e-06	3.49834	3.06198	1
Pp37279	1.18814	7.72016	0.364868	0.0998759	7.72016	0.938578	-3.3012	7.72016	0.0191163	-0.705953	7.72016	0.589431
Pp3728	-0.870662	3.25893	0.505867	-1.42906	3.25893	0.283004	-10.1234	3.25893	8.61048e-05	0	3.25893	1
Pp37505	-0.359721	4.05714	0.783461	0.387114	4.05714	0.768175	-2.74893	4.05714	0.0469398	0.414042	4.05714	0.759631
Pp37713	-1.44448	3.06123	0.276784	0.143499	3.06123	0.91657	-3.67923	3.06123	0.0128472	-1.13915	3.06123	0.508876
Pp38212	-1.82712	7.20115	0.171738	1.19634	7.20115	0.364435	2.9116	7.20115	0.0358073	0.697789	7.20115	0.591536
Pp38215	-1.59569	6.31544	0.230427	0.562124	6.31544	0.672293	3.45363	6.31544	0.0150304	0.405299	6.31544	0.754739
Pp38218	-1.65756	6.82082	0.214431	1.22513	6.82082	0.356039	4.20032	6.82082	0.0042041	0.304535	6.82082	0.814254
Pp38294	-2.34915	5.2244	0.0835888	-1.38158	5.2244	0.296834	-3.1033	5.2244	0.0286752	0.573396	5.2244	0.677279
Pp384	-0.0454325	3.33441	0.990767	-0.556099	3.33441	0.692412	3.01774	3.33441	0.0328662	0.315296	3.33441	0.811263
Pp38766	-1.02094	3.11095	0.461904	1.42605	3.11095	0.30577	2.73848	3.11095	0.049539	-0.358876	3.11095	0.785079
Pp39115	-1.09253	2.99453	0.432681	0.587376	2.99453	0.681086	2.8686	2.99453	0.0413245	0.894986	2.99453	0.494969
Pp39273	1.70506	6.41286	0.201627	-0.666193	6.41286	0.611032	2.7836	6.41286	0.0439127	1.65679	6.41286	0.211773
Pp39408	1.84446	3.85131	0.175051	-0.720086	3.85131	0.587533	3.04582	3.85131	0.0298295	-0.142482	3.85131	0.914162
Pp39437	-0.292439	3.68034	0.822713	0.572118	3.68034	0.66095	-12.3368	3.68034	1.37659e-06	0	3.68034	1
Pp39567	-1.02891	3.28672	0.433905	-0.357857	3.28672	0.7849	-7.97871	3.28672	6.67927e-05	2.48482	3.28672	0.406888
Pp39791	2.22441	8.20203	0.100256	-1.34471	8.20203	0.307749	3.41479	8.20203	0.0159033	1.59502	8.20203	0.228339
Pp39928	0.760355	2.97309	0.563928	-2.24946	2.97309	0.109924	3.23803	2.97309	0.0237753	0.79523	2.97309	0.544877
Pp39956	-0.143158	5.24469	0.912586	0.199368	5.24469	0.878401	-2.9589	5.24469	0.0338318	0.925614	5.24469	0.483426
Pp40021	-1.00747	3.31209	0.443716	-0.797023	3.31209	0.544565	-10.6449	3.31209	3.26957e-05	0	3.31209	1
Pp401	1.44698	6.20103	0.275087	-1.21588	6.20103	0.357235	4.23792	6.20103	0.00396902	0.0773786	6.20103	0.952549
Pp4147	-0.746064	3.90356	0.586623	-1.31281	3.90356	0.366933	4.14276	3.90356	0.00529524	1.70838	3.90356	0.199691
Pp41689	-1.56518	4.7851	0.239161	-2.15256	4.7851	0.119482	5.51416	4.7851	0.000451924	-0.199142	4.7851	0.878543
Pp417	1.78919	6.0257	0.183406	-0.631718	6.0257	0.631484	3.47653	6.0257	0.0145129	0.355799	6.0257	0.7839
Pp41708	-0.878337	5.07616	0.504748	0.102838	5.07616	0.944958	3.0463	5.07616	0.0294695	-0.149264	5.07616	0.908829
Pp41775	-1.17169	4.07924	0.379241	-0.144559	4.07924	0.919582	3.12591	4.07924	0.0267258	0.615649	4.07924	0.637222
Pp41814	-0.954004	7.28225	0.470181	2.68652	7.28225	0.0523693	3.07718	7.28225	0.0275684	0.60951	7.28225	0.638899
Pp41904	-0.60579	2.85735	0.660798	-1.92875	2.85735	0.185856	4.44951	2.85735	0.00368962	0.734846	2.85735	0.576346
Pp42084	0.541667	3.82783	0.692187	-0.541471	3.82783	0.69232	3.51832	3.82783	0.0143433	0.111319	3.82783	0.932503
Pp42180	0	3.46242	1	0	3.46242	1	12.6077	3.46242	8.26874e-07	-0.362053	3.46242	0.781712
Pp42692	-0.271446	4.02615	0.835821	0.3523	4.02615	0.787555	-4.20004	4.02615	0.00448275	2.03274	4.02615	0.140361
Pp42942	-0.153064	4.36897	0.913389	-0.706885	4.36897	0.608581	3.36192	4.36897	0.0181702	1.16188	4.36897	0.376058
Pp42969	-0.589827	3.30803	0.656971	-1.691	3.30803	0.217725	2.77639	3.30803	0.0487358	0.84016	3.30803	0.522739
Pp42984	-0.26143	6.03415	0.840419	0.429954	6.03415	0.740638	-3.10654	6.03415	0.0265102	1.21656	6.03415	0.356903
Pp43001	-1.05023	6.15317	0.423679	1.11942	6.15317	0.394426	2.97276	6.15317	0.0325998	-0.790538	6.15317	0.543965
Pp43094	-0.607529	3.05489	0.655736	-0.0423137	3.05489	1	3.02992	3.05489	0.0314664	-0.172037	3.05489	0.898154
Pp4313	-0.982723	4.43765	0.45357	-1.19132	4.43765	0.373879	2.87361	4.43765	0.0388772	0.179624	4.43765	0.89072
Pp43132	-0.479534	4.95134	0.712346	-0.00416863	4.95134	0.998317	-5.13217	4.95134	0.000871172	0.869635	4.95134	0.523708
Pp43176	-0.0252101	5.55148	0.984949	0.227655	5.55148	0.861038	-2.92964	5.55148	0.0350163	0.332233	5.55148	0.800727
Pp43179	-2.16217	4.82655	0.111127	0.450706	4.82655	0.734058	3.40973	4.82655	0.0163615	-0.365645	4.82655	0.778674
Pp43190	-0.869692	3.44637	0.523209	-2.00531	3.44637	0.161383	4.69277	3.44637	0.00218041	0.9448	3.44637	0.471478
Pp43191	0.964285	3.26085	0.461547	-0.859813	3.26085	0.51275	-11.3291	3.26085	9.11352e-06	0	3.26085	1
Pp43346	0.655842	2.81166	0.616352	-0.345188	2.81166	0.793781	-11.1593	2.81166	1.24874e-05	0	2.81166	1
Pp43385	2.05599	7.18176	0.128819	0.0709716	7.18176	0.957382	2.85505	7.18176	0.0391278	1.67421	7.18176	0.207132
Pp43672	-0.449429	4.91246	0.794961	-0.146044	4.91246	0.948657	5.37613	4.91246	0.00070475	2.1291	4.91246	0.113979
Pp43890	-0.205347	5.30865	0.914677	0.670317	5.30865	0.665429	5.98444	5.30865	0.000199011	0.979629	5.30865	0.453569
Pp44149	1.00817	6.45742	0.442814	-0.418154	6.45742	0.750611	3.06429	6.45742	0.0282592	0.463343	6.45742	0.721063
Pp44508	-0.0113206	5.47026	0.993486	-0.047148	5.47026	0.97153	-2.95011	5.47026	0.0341763	-0.657482	5.47026	0.618617
Pp44956	-1.49843	2.64118	0.305718	1.59247	2.64118	0.270975	2.76468	2.64118	0.0490663	0.586027	2.64118	0.655197
Pp45023	1.34177	5.88126	0.308067	-1.27206	5.88126	0.333212	-13.7377	5.88126	9.85913e-08	0	5.88126	1
Pp4531	0.366266	4.31295	0.789653	-2.32847	4.31295	0.101685	5.40962	4.31295	0.000585467	0.158618	4.31295	0.903391
Pp4555	0.387059	4.53373	0.771362	-0.175655	4.53373	0.899127	3.36868	4.53373	0.0177287	-0.603148	4.53373	0.643397
Pp45789	0.173564	3.30449	0.897259	0.851917	3.30449	0.514635	-12.2464	3.30449	1.63307e-06	0	3.30449	1
Pp45934	-1.84433	5.0201	0.167129	-0.763847	5.0201	0.559244	-4.01558	5.0201	0.00656359	-2.04587	5.0201	0.181113
Pp45960	1.26574	3.00579	0.369305	0.543129	3.00579	0.6949	3.0067	3.00579	0.0331561	-0.149146	3.00579	0.912091
Pp46006	-2.1824	4.21325	0.120813	1.79484	4.21325	0.195442	3.66308	4.21325	0.0108951	-0.214355	4.21325	0.869597
Pp46161	0.0463253	4.11092	0.973729	0.615723	4.11092	0.637926	-3.50069	4.11092	0.0143221	-0.778862	4.11092	0.579989
Pp46277	-1.11834	2.69417	0.41585	-0.0573682	2.69417	1	3.4902	2.69417	0.0157626	0.180019	2.69417	0.891584
Pp46678	-0.893152	3.883	0.495635	0.405826	3.883	0.757106	-12.1975	3.883	1.79036e-06	5.39927	3.883	0.176625
Pp47021	-1.91653	4.09716	0.155084	-0.313084	4.09716	0.814643	2.74273	4.09716	0.0478677	0.872022	4.09716	0.504792
Pp47163	-0.651621	2.56356	0.619573	0.808555	2.56356	0.540866	-5.40069	2.56356	0.000911996	-5.73647	2.56356	0.0995012
Pp47417	-1.74369	4.40976	0.190549	0.147624	4.40976	0.911033	-2.87773	4.40976	0.0399493	-0.571441	4.40976	0.687223
Pp47651	-0.558188	3.55778	0.698759	1.50783	3.55778	0.273668	2.89707	3.55778	0.0380427	0.660125	3.55778	0.612281
Pp48064	0.854725	3.13794	0.550532	-0.448664	3.13794	0.747766	3.65991	3.13794	0.0117422	0.356738	3.13794	0.786524
Pp48254	0.374438	5.57807	0.800883	1.14516	5.57807	0.439353	4.95099	5.57807	0.0012763	2.59641	5.57807	0.0580216
Pp48956	2.2905	6.76885	0.0914409	-1.39965	6.76885	0.289993	2.92364	6.76885	0.0353105	1.13421	6.76885	0.386584
Pp48987	0.417495	3.23081	0.787357	-1.04194	3.23081	0.478674	4.75185	3.23081	0.0020779	0.34119	3.23081	0.795278
Pp49016	-0.522629	3.3276	0.784892	0.212072	3.3276	0.904327	5.64999	3.3276	0.000542237	0.629479	3.3276	0.630221
Pp49081	1.96053	3.14317	0.150559	-2.01807	3.14317	0.145186	3.36082	3.14317	0.0188157	-0.00985802	3.14317	0.995516
Pp49156	0.428843	4.82656	0.789445	-1.57817	4.82656	0.318975	7.16907	4.82656	3.2831e-05	0.622867	4.82656	0.632236
Pp49546	-1.44421	5.50209	0.284753	0.658518	5.50209	0.638234	5.50591	5.50209	0.00042296	-2.31583	5.50209	0.0877394
Pp498	-0.446706	2.84529	0.752228	0.00386335	2.84529	1	2.79047	2.84529	0.0472063	0.473985	2.84529	0.71779
Pp50693	1.98982	4.1784	0.145454	-1.98057	4.1784	0.144817	3.97373	4.1784	0.0067522	0.477594	4.1784	0.713208
Pp50818	2.8586	3.65367	0.0682482	1.46781	3.65367	0.291344	3.30668	3.65367	0.0202963	0.379717	3.65367	0.770774
Pp50935	-0.258637	3.02948	0.859394	-0.290779	3.02948	0.848703	3.32141	3.02948	0.0204	-0.16418	3.02948	0.90178
Pp51107	0.369141	2.74442	0.858092	1.77318	2.74442	0.320337	4.63705	2.74442	0.00253819	-0.292513	2.74442	0.824176
Pp51145	0.488919	4.55215	0.745372	-0.668887	4.55215	0.76612	7.39093	4.55215	1.87558e-05	0.0914206	4.55215	0.94436
Pp51620	-0.511366	5.51131	0.698251	0.813391	5.51131	0.536104	2.76893	5.51131	0.0449663	0.38191	5.51131	0.76866
Pp51621	1.80642	7.49016	0.179347	-0.71639	7.49016	0.58566	4.99358	7.49016	0.00104425	1.96387	7.49016	0.142383
Pp52148	-0.47682	2.46243	0.715721	0.387817	2.46243	0.773616	-4.59578	2.46243	0.00288741	1.1849	2.46243	0.468973
Pp52434	0.628155	6.56336	0.630505	-0.937377	6.56336	0.47626	4.05615	6.56336	0.00541929	-0.101675	6.56336	0.937575
Pp52599	-0.0102292	4.02554	1	-0.477136	4.02554	0.747937	5.05878	4.02554	0.00100592	-1.30977	4.02554	0.320921
Pp52850	-0.778307	4.85947	0.590452	-0.862724	4.85947	0.623771	7.26183	4.85947	2.76195e-05	0.525515	4.85947	0.686119
Pp53082	-0.434051	7.08582	0.745389	-0.651868	7.08582	0.629407	6.61808	7.08582	5.43613e-05	0.35976	7.08582	0.781373
Pp53098	-2.69783	5.62925	0.0508668	-1.3249	5.62925	0.33488	5.64485	5.62925	0.000341895	0.677909	5.62925	0.602386
Pp53170	2.68597	2.48515	0.0628554	-1.22774	2.48515	0.385115	3.25825	2.48515	0.0237858	0.482289	2.48515	0.715568
Pp53227	-0.660025	5.39326	0.618778	0.346342	5.39326	0.79607	3.95292	5.39326	0.0064975	-0.751957	5.39326	0.563826
Pp53770	-1.92915	3.58803	0.16332	0.762737	3.58803	0.596744	2.9644	3.58803	0.0350441	1.30908	3.58803	0.321268
Pp5415	1.23578	6.34902	0.346645	-0.321491	6.34902	0.804259	-6.11167	6.34902	0.000143573	1.33731	6.34902	0.317882
Pp54278	1.40498	3.55404	0.317213	-2.44977	3.55404	0.114374	5.40264	3.55404	0.000736913	1.55439	3.55404	0.242313
Pp54768	-0.396947	4.65259	0.766039	-0.0750098	4.65259	0.959925	3.07321	4.65259	0.0284672	-0.199433	4.65259	0.878446
Pp5508	-0.296842	3.13555	0.871533	1.3412	3.13555	0.360797	3.98402	3.13555	0.00714612	0.619065	3.13555	0.636605
Pp55721	1.11763	5.29406	0.407713	-0.794904	5.29406	0.555607	3.86169	5.29406	0.00786838	1.72324	5.29406	0.195107
Pp55757	0.532642	3.72038	0.693047	-0.837656	3.72038	0.537905	3.25092	3.72038	0.021931	0.476261	3.72038	0.71587
Pp55931	-1.03139	5.13492	0.476763	1.72577	5.13492	0.236886	3.93576	5.13492	0.00727811	2.18103	5.13492	0.106204
Pp56572	-1.28594	5.13176	0.347701	1.83853	5.13176	0.181463	4.03027	5.13176	0.00572686	-1.0489	5.13176	0.423043
Pp56574	2.27302	4.67128	0.0998811	-2.49431	4.67128	0.0802247	5.46669	4.67128	0.00052712	0.783868	4.67128	0.547848
Pp56611	2.03345	7.01071	0.134213	-1.79445	7.01071	0.187208	6.14579	7.01071	0.000132426	1.06709	7.01071	0.414625
Pp56613	1.14517	5.14907	0.412569	-0.689926	5.14907	0.611611	5.6942	5.14907	0.000310646	-0.414542	5.14907	0.74968
Pp56614	1.15782	4.78276	0.498733	-1.53827	4.78276	0.420779	8.67347	4.78276	3.45686e-06	1.25609	4.78276	0.339419
Pp56958	0	2.38211	1	0	2.38211	1	11.183	2.38211	1.19106e-05	0.31407	2.38211	0.810005
Pp57119	-0.548929	5.56765	0.686124	-0.0546187	5.56765	0.976544	4.93122	5.56765	0.0012002	0.388441	5.56765	0.764764
Pp5719	-0.201158	4.83131	0.877256	-0.133559	4.83131	0.918789	-9.17735	4.83131	3.06419e-06	-3.81545	4.83131	0.577535
Pp5724	0.443579	12.0862	0.73221	-2.33773	12.0862	0.0846207	3.49466	12.0862	0.0138593	-0.497901	12.0862	0.70104
Pp58048	2.72858	5.70539	0.0590872	-0.997664	5.70539	0.461377	4.88571	5.70539	0.00143638	2.29897	5.70539	0.0896777
Pp58050	-1.05645	2.70436	0.478674	-0.993236	2.70436	0.526909	5.32124	2.70436	0.000953868	0.709872	2.70436	0.587663
Pp58318	1.56324	3.46171	0.249112	-1.41004	3.46171	0.291932	2.97696	3.46171	0.0341992	0.0823147	3.46171	0.950384
Pp58687	-2.37026	3.92254	0.0932132	-0.64168	3.92254	0.688354	6.49147	3.92254	9.12923e-05	-1.0333	3.92254	0.430252
Pp58866	1.45427	2.52705	0.300781	-0.977599	2.52705	0.491464	3.14313	2.52705	0.0276765	0.516318	2.52705	0.694203
Pp58880	1.93443	2.95359	0.166615	-1.04891	2.95359	0.452788	3.37768	2.95359	0.0193225	0.636654	2.95359	0.627216
Pp59471	0.994456	3.37789	0.458112	-2.0018	3.37789	0.152325	3.10838	3.37789	0.0292617	1.7984	3.37789	0.179376
Pp59706	-0.106862	4.20077	0.950911	-1.10161	4.20077	0.426287	4.6802	4.20077	0.0021213	1.58022	4.20077	0.233943
Pp60222	2.06448	2.77182	0.320807	0.792177	2.77182	0.623771	4.44406	2.77182	0.00357938	0.150851	2.77182	0.909624
Pp60355	-1.50168	4.07156	0.273311	0.525286	4.07156	0.719191	4.52622	4.07156	0.00253607	-0.0248103	4.07156	0.986296
Pp60697	-0.689734	5.45639	0.596256	0.181123	5.45639	0.889436	-3.71889	5.45639	0.00972454	-2.50721	5.45639	0.0765437
Pp6125	1.26706	5.54692	0.335293	0.028032	5.54692	0.983165	-2.85838	5.54692	0.0392764	-0.165973	5.54692	0.904725
Pp61537	1.2697	3.26696	0.343253	-0.7399	3.26696	0.578476	2.78113	3.26696	0.0459819	-0.484565	3.26696	0.711287
Pp625	2.31438	5.33408	0.0909328	-1.85691	5.33408	0.167823	3.23688	5.33408	0.0219213	2.01398	5.33408	0.133357
Pp63441	1.76385	4.53628	0.251029	2.17239	4.53628	0.119867	3.97349	4.53628	0.00637054	-1.72255	4.53628	0.196129
Pp63595	2.29405	4.9181	0.0937831	-0.571683	4.9181	0.662079	3.13286	4.9181	0.0255949	-0.893562	4.9181	0.493999
Pp63625	2.55326	4.75976	0.068303	0.0467342	4.75976	0.979368	3.34788	4.75976	0.0180979	0.167196	4.75976	0.897894
Pp63851	1.28112	4.81372	0.336401	-2.59894	4.81372	0.0624775	4.86965	4.81372	0.00140245	0.361611	4.81372	0.780917
Pp63873	-0.551316	5.34069	0.671787	0.839529	5.34069	0.520153	-3.07723	5.34069	0.0277288	0.438343	5.34069	0.739808
Pp63880	0.958481	4.96374	0.471406	-0.273016	4.96374	0.839888	3.3387	4.96374	0.0185128	0.330365	4.96374	0.799346
Pp64047	0	3.274	1	4.75126	3.274	0.366302	7.60184	3.274	2.85423e-05	-0.538738	3.274	0.680059
Pp641	0	2.5276	1	0	2.5276	1	11.0993	2.5276	1.38978e-05	0.70869	2.5276	0.588668
Pp6413	0.244116	3.27582	0.895048	-0.414805	3.27582	0.802498	4.7459	3.27582	0.00198539	-0.381661	3.27582	0.770679
Pp64334	-1.44805	6.4607	0.273069	0.089605	6.4607	0.946381	2.85112	6.4607	0.0393418	-0.3442	6.4607	0.790757
Pp64587	0.614433	3.8121	0.641211	2.19933	3.8121	0.104031	-3.70509	3.8121	0.0101978	-1.92372	3.8121	0.175225
Pp64805	1.31967	6.34291	0.323351	1.23754	6.34291	0.348908	2.8033	6.34291	0.0425201	0.608774	6.34291	0.63944
Pp65061	-1.25242	3.04013	0.361553	0.214457	3.04013	0.912146	3.41613	3.04013	0.0175728	0.514158	3.04013	0.695524
Pp65090	-0.821617	2.85135	0.551697	-1.39816	2.85135	0.338372	4.33429	2.85135	0.00407646	0.552966	2.85135	0.673369
Pp65251	0	6.93375	1	0	6.93375	1	15.91	6.93375	1.63602e-09	0.0163115	6.93375	0.990063
Pp65252	0	4.1013	1	0	4.1013	1	13.0468	4.1013	3.61986e-07	0.0670178	4.1013	0.959601
Pp65481	2.6912	3.38173	0.0638284	-2.09983	3.38173	0.143139	3.8371	3.38173	0.00895112	1.39136	3.38173	0.292557
Pp65804	2.46992	6.54428	0.0803153	1.73883	6.54428	0.195041	3.45072	6.54428	0.0151682	1.25086	6.54428	0.34084
Pp65983	1.75274	3.74248	0.206948	-2.28415	3.74248	0.104701	4.39538	3.74248	0.00375216	1.50424	3.74248	0.25657
Pp66268	-0.869988	3.2045	0.576773	1.41255	3.2045	0.34189	3.37075	3.2045	0.0186351	0.948739	3.2045	0.470941
Pp66358	1.99015	3.34207	0.163999	-0.348785	3.34207	0.833194	3.43925	3.34207	0.0181192	1.43372	3.34207	0.278449
Pp67573	1.31104	4.75244	0.321484	-1.95128	4.75244	0.148556	2.86343	4.75244	0.0393833	0.00750462	4.75244	0.996159
Pp6860	0.819339	4.09058	0.530885	0.626416	4.09058	0.630666	-6.74106	4.09058	5.81776e-05	2.85134	4.09058	0.0590908
Pp7421	1.07684	2.88512	0.424428	-1.20218	2.88512	0.389296	2.86477	2.88512	0.0419433	0.616936	2.88512	0.637823
Pp7487	0	4.08098	1	0	4.08098	1	12.8694	4.08098	5.05721e-07	0.359898	4.08098	0.782168
Pp7525	-1.10801	2.78398	0.429671	1.10354	2.78398	0.426287	2.84145	2.78398	0.0433708	0.316606	2.78398	0.809187
Pp7897	-0.941109	4.64236	0.490434	-1.22343	4.64236	0.417465	6.85703	4.64236	4.62728e-05	-0.0125241	4.64236	0.992939
Pp7941	0.155767	3.83333	0.914605	-1.06107	3.83333	0.436894	3.38377	3.83333	0.0176681	0.674396	3.83333	0.605977
Pp8056	2.02774	3.47214	0.133195	-1.24717	3.47214	0.343866	-3.32977	3.47214	0.0211593	2.02014	3.47214	0.148148
Pp8145	2.20637	3.69832	0.122455	-0.255815	3.69832	0.859448	3.45496	3.69832	0.0170194	1.48988	3.69832	0.260603
Pp8206	-1.07974	5.90947	0.409549	0.648699	5.90947	0.618177	-14.3145	5.90947	3.32098e-08	0	5.90947	1
Pp8256	0.496829	6.28899	0.707912	0.309805	6.28899	0.813994	4.9618	6.28899	0.00109246	-1.58119	6.28899	0.232447
Pp8441	2.60225	4.30253	0.0580203	-1.19101	4.30253	0.365356	-3.109	4.30253	0.0276761	1.38377	4.30253	0.300647
Pp8489	0.334627	4.44448	0.820166	-0.304762	4.44448	0.844195	3.91576	4.44448	0.00730098	1.07568	4.44448	0.412142
Pp8569	-0.475482	3.65513	0.717702	1.75149	3.65513	0.190934	-2.9676	3.65513	0.034184	1.32075	3.65513	0.324746
Pp8571	-1.64073	2.88193	0.237121	0.461649	2.88193	0.761058	2.84489	2.88193	0.0434026	0.359935	2.88193	0.782929
Pp875	0.0598724	3.19248	0.98063	-1.47634	3.19248	0.289598	3.91241	3.19248	0.00822824	0.170599	3.19248	0.897853
Pp876	-0.527375	3.41223	0.709863	0.102572	3.41223	0.955357	3.85018	3.41223	0.00857159	-0.190874	3.41223	0.884624
Pp89	0.297446	2.52441	0.821734	-1.77448	2.52441	0.186732	-4.22344	2.52441	0.00769665	-5.33043	2.52441	0.176625
Pp8923	-0.722332	3.64948	0.580518	-0.567825	3.64948	0.664991	-11.3238	3.64948	9.19142e-06	0	3.64948	1
Pp9001	2.10693	4.27762	0.121259	-2.01822	4.27762	0.139032	3.3375	4.27762	0.0190133	0.751954	4.27762	0.56508
Pp9033	0.406569	3.59257	0.756659	-0.661247	3.59257	0.612874	-8.6634	3.59257	1.85665e-05	2.7999	3.59257	0.317001
Pp9252	1.08699	7.4137	0.408085	-0.425614	7.4137	0.744668	3.82305	7.4137	0.00802405	0.550587	7.4137	0.671456
Pp94	0	5.59944	1	0	5.59944	1	14.6859	5.59944	1.64856e-08	-0.214605	5.59944	0.868705
Pp9425	2.47534	6.5783	0.104357	1.8333	6.5783	0.181423	4.15779	6.5783	0.00459989	1.8743	6.5783	0.160394
Pp9495	3.3504	2.66819	1	-3.07815	2.66819	1	11.6	2.66819	5.47256e-06	0.0705342	2.66819	0.959064
Pp9577	0.264636	3.46397	0.841154	0.0261979	3.46397	0.986308	-3.04004	3.46397	0.0313167	1.21458	3.46397	0.363415
Pp9762	0.3772	4.10817	0.798597	0.798382	4.10817	0.562579	3.77246	4.10817	0.00914398	-0.0408318	4.10817	0.975848
Pp993	-0.974099	4.11699	0.470414	1.05668	4.11699	0.427281	3.13049	4.11699	0.0259743	-0.787801	4.11699	0.546101
Pp9942	0.533755	9.78482	0.68182	1.75938	9.78482	0.186334	3.05298	9.78482	0.0285052	1.04781	9.78482	0.422792
Pp995	1.36064	2.74249	0.397469	-1.9662	2.74249	0.246921	6.37574	2.74249	0.00027581	0.730287	2.74249	0.578139
Pp10005	-1.24636	5.26199	0.343022	0.0475019	5.26199	0.971725	-1.22643	5.26199	0.351484	-3.04177	5.26199	0.0313358
Pp10006	-1.04201	3.73494	0.426879	-0.195567	3.73494	0.883879	-0.498185	3.73494	0.707478	-10.7544	3.73494	2.7206e-05
Pp10105	-2.22565	4.21827	0.101297	2.04663	4.21827	0.129777	-0.758559	4.21827	0.561351	-2.92941	4.21827	0.0365729
Pp10481	-0.391075	3.61573	0.766111	0.783131	3.61573	0.549774	-2.3111	3.61573	0.0903209	-4.13592	3.61573	0.00743714
Pp10513	-0.878715	4.19475	0.503393	1.66533	4.19475	0.211277	-2.07601	4.19475	0.123317	-10.9291	4.19475	1.96988e-05
Pp10608	-2.02267	8.13416	0.13158	-1.84697	8.13416	0.166706	0.636837	8.13416	0.62554	3.88586	8.13416	0.00716496
Pp11214	-2.23556	6.82327	0.0980966	1.35835	6.82327	0.302532	-0.00646792	6.82327	0.996281	-2.73115	6.82327	0.0476276
Pp11536	-1.8918	9.74506	0.156615	-1.27161	9.74506	0.333049	-0.967407	9.74506	0.458911	4.09704	9.74506	0.0049717
Pp1174	0.550637	4.56076	0.67373	1.36001	4.56076	0.302719	-0.888373	4.56076	0.496917	-2.71868	4.56076	0.0495066
Pp11762	0.79526	5.85458	0.542181	-2.41949	5.85458	0.076113	0.855644	5.85458	0.51431	3.05442	5.85458	0.0286368
Pp11763	0.624751	8.59317	0.630605	-2.11038	8.59317	0.116785	0.831027	8.59317	0.52387	3.00841	8.59317	0.0305994
Pp11846	-1.76485	4.46881	0.18566	-0.527066	4.46881	0.688528	-1.74494	4.46881	0.193225	-3.30611	4.46881	0.0261988
Pp11918	-2.05064	8.10079	0.126712	-1.83588	8.10079	0.169363	0.707539	8.10079	0.588852	4.44622	8.10079	0.00269906
Pp11991	-0.551516	3.59592	0.674483	0.101673	3.59592	0.940808	0.822167	3.59592	0.53178	-3.39021	3.59592	0.017772
Pp12113	0.652156	4.5243	0.61738	-0.961831	4.5243	0.462639	-1.35899	4.5243	0.306743	2.73871	4.5243	0.0478622
Pp12168	-0.576164	3.34888	0.666345	1.84478	3.34888	0.168927	-0.69351	3.34888	0.595903	-3.17744	3.34888	0.0261358
Pp1218	0.140215	3.93499	0.914003	-2.51502	3.93499	0.0666351	0.46597	3.93499	0.725471	-2.85573	3.93499	0.0440117
Pp12489	-2.49378	3.19382	0.070688	2.34778	3.19382	0.0867497	-1.54765	3.19382	0.247223	-3.28306	3.19382	0.0259678
Pp12504	1.75442	8.36273	0.187403	-0.846967	8.36273	0.51597	-0.21536	8.36273	0.868314	3.87398	8.36273	0.00730693
Pp12623	-0.0291456	5.87395	0.982735	1.52658	5.87395	0.248552	-1.12506	5.87395	0.390633	-3.85363	5.87395	0.00784902
Pp12659	0.0538551	3.06166	0.972508	0.380921	3.06166	0.771561	-0.150728	3.06166	0.910963	-11.0363	3.06166	1.61962e-05
Pp12713	-1.87889	4.13126	0.160845	1.77274	4.13126	0.184679	-1.04053	4.13126	0.42816	-2.94981	4.13126	0.0366165
Pp13214	-0.97453	3.43672	0.458255	0.686768	3.43672	0.603629	-1.45311	3.43672	0.27431	-4.79493	3.43672	0.00292959
Pp13293	0.60031	2.95577	0.653707	0.555363	2.95577	0.671973	-0.045336	2.95577	0.976187	-3.5937	2.95577	0.0145004
Pp13294	0.51937	3.00357	0.69319	0.467449	3.00357	0.723256	-0.196611	3.00357	0.883211	-4.08397	3.00357	0.00649671
Pp13341	-1.38769	3.21593	0.296717	1.21934	3.21593	0.358276	-0.860541	3.21593	0.51404	-3.04425	3.21593	0.0352461
Pp13581	-0.152275	5.0409	0.907021	-0.0305892	5.0409	0.981948	-2.66082	5.0409	0.0534889	-3.26845	5.0409	0.0247502
Pp13741	-1.93924	5.70958	0.147532	1.62865	5.70958	0.22017	-1.14365	5.70958	0.38332	-4.37126	5.70958	0.00339307
Pp13910	-1.72263	3.63646	0.196415	0.849295	3.63646	0.516657	-1.90022	3.63646	0.158476	-3.37314	3.63646	0.0239587
Pp14330	-1.98812	3.92999	0.141448	2.48673	3.92999	0.0700333	-0.52687	3.92999	0.68707	-2.9344	3.92999	0.0360732
Pp14332	-1.63868	2.77867	0.224551	2.16121	2.77867	0.115638	0.43546	2.77867	0.741448	-7.89434	2.77867	3.05914e-05
Pp1454	-2.34152	6.73861	0.0843427	1.87324	6.73861	0.160848	-1.09361	6.73861	0.403613	-2.98486	6.73861	0.0321931
Pp14545	-1.90038	3.89842	0.159309	1.62436	3.89842	0.225642	1.31212	3.89842	0.32078	-2.91665	3.89842	0.0367529
Pp14760	0.812072	3.50755	0.535964	-0.353204	3.50755	0.787301	-0.580508	3.50755	0.659314	-10.9483	3.50755	1.90474e-05
Pp15162	2.06997	3.01106	0.128207	0.269293	3.01106	0.838922	0.0277321	3.01106	0.986286	-3.74857	3.01106	0.0112055
Pp15188	-2.26646	2.94161	0.100754	2.24613	2.94161	0.101868	0.517077	2.94161	0.693988	-4.37865	2.94161	0.00426043
Pp15258	0.752405	4.26656	0.56763	-1.31614	4.26656	0.320618	0.609064	4.26656	0.644651	2.76503	4.26656	0.0454325
Pp15626	0.183526	4.40821	0.890185	2.02826	4.40821	0.131667	-1.46815	4.40821	0.266743	-3.63169	4.40821	0.012239
Pp15644	-1.50412	2.97481	0.258978	0.767328	2.97481	0.562429	-0.307268	2.97481	0.816367	-2.80447	2.97481	0.0479632
Pp15672	1.5337	3.15314	0.251606	-2.11425	3.15314	0.123673	-0.257377	3.15314	0.861151	3.34802	3.15314	0.0187328
Pp15747	0.56278	6.15445	0.664939	-0.0690534	6.15445	0.957776	-2.39602	6.15445	0.0783507	-6.13115	6.15445	0.000245617
Pp15815	1.62074	3.14748	0.224083	-2.38495	3.14748	0.0817419	-0.987398	3.14748	0.474112	3.34254	3.14748	0.0194197
Pp15975	1.47113	6.52859	0.265584	1.06601	6.52859	0.415329	-0.48491	6.52859	0.708736	-2.8904	6.52859	0.0371532
Pp16044	0.738329	6.14802	0.570929	0.872982	6.14802	0.503409	-0.981713	6.14802	0.452533	-3.62476	6.14802	0.0115446
Pp16147	1.4355	3.95689	0.284866	1.79761	3.95689	0.179769	-0.0664113	3.95689	0.96021	-3.79273	3.95689	0.00929023
Pp16184	-1.27326	7.29901	0.332573	1.9071	7.29901	0.153645	-1.59427	7.29901	0.228671	-3.25296	7.29901	0.0209012
Pp16322	-2.19273	3.8178	0.105477	0.876428	3.8178	0.507233	0.647996	3.8178	0.621292	-3.83753	3.8178	0.00924582
Pp16540	-2.26975	5.36399	0.0942236	2.52794	5.36399	0.0645657	-0.713028	5.36399	0.584204	-2.92521	5.36399	0.0357062
Pp16712	-2.09011	5.19301	0.120883	1.80887	5.19301	0.176256	0.440954	5.19301	0.734637	-3.18216	5.19301	0.0239094
Pp16887	-2.23711	2.82702	0.100652	1.81783	2.82702	0.181731	-0.614083	2.82702	0.644491	-3.9935	2.82702	0.00853749
Pp1700	0.674255	3.17077	0.605552	-0.911694	3.17077	0.487837	-2.21353	3.17077	0.106108	-8.75689	3.17077	0.0010277
Pp17047	-1.28857	7.48272	0.326926	1.77709	7.48272	0.181941	-1.06181	7.48272	0.416917	-3.42112	7.48272	0.0158017
Pp17505	-0.165203	3.0296	0.900181	-0.81065	3.0296	0.541328	-0.793932	3.0296	0.553539	-6.22375	3.0296	0.000656768
Pp17510	-2.57145	3.21989	0.0639014	2.25941	3.21989	0.10183	0.430014	3.21989	0.743052	-3.75261	3.21989	0.0106731
Pp17668	-1.5569	4.91838	0.239717	0.919196	4.91838	0.483039	-0.819405	4.91838	0.530444	-3.28521	4.91838	0.020739
Pp17700	-2.12234	6.01476	0.11506	1.60488	6.01476	0.226211	-1.02304	6.01476	0.434303	-5.17699	6.01476	0.000874684
Pp17894	-1.22047	5.64684	0.353047	1.55529	5.64684	0.240307	-0.982557	5.64684	0.452415	-4.5048	5.64684	0.00265539
Pp18503	-1.0409	5.2544	0.427088	1.39149	5.2544	0.291909	-0.691379	5.2544	0.595693	-3.03176	5.2544	0.0304045
Pp18628	1.58195	7.13636	0.232509	-2.20964	7.13636	0.102003	1.27467	7.13636	0.333479	3.14839	7.13636	0.0244908
Pp18639	1.14983	3.88944	0.384531	1.14732	3.88944	0.382898	-1.42679	3.88944	0.280829	-4.78534	3.88944	0.0023966
Pp18640	1.84182	4.40961	0.169376	0.618386	4.40961	0.635312	-0.750016	4.40961	0.565579	-5.43872	4.40961	0.000631206
Pp18675	-0.136515	7.42448	0.916242	-1.52381	7.42448	0.249405	-0.44566	7.42448	0.732001	3.8659	7.42448	0.00743599
Pp19660	1.58564	2.99509	0.236162	-0.337513	2.99509	0.797266	-1.3932	2.99509	0.293796	-9.88061	2.99509	0.000136895
Pp19750	-0.0974389	3.30765	0.943478	0.381116	3.30765	0.773325	-0.512633	3.30765	0.696806	-3.87721	3.30765	0.0100214
Pp19826	-1.95823	4.14548	0.144969	2.01806	4.14548	0.134405	-1.44982	4.14548	0.273518	-5.2566	4.14548	0.00119598
Pp20017	-1.11866	5.22116	0.393905	1.81326	5.22116	0.174246	-0.687546	5.22116	0.597643	-3.57859	5.22116	0.0126526
Pp20018	-1.00852	3.81085	0.445101	2.03707	3.81085	0.130701	-1.18914	3.81085	0.36598	-3.54812	3.81085	0.0149656
Pp20181	-2.4554	4.5646	0.0725061	1.99457	4.5646	0.139126	-0.463936	4.5646	0.721301	-2.94533	4.5646	0.0361757
Pp20489	-2.25443	3.48867	0.0969434	1.38072	3.48867	0.301469	-0.339101	3.48867	0.795517	-5.06348	3.48867	0.00169395
Pp20568	1.79246	3.53735	0.181875	-2.49304	3.53735	0.0704423	-0.602309	3.53735	0.656523	3.87706	3.53735	0.00798434
Pp2067	-2.53394	3.86217	0.0650973	2.70783	3.86217	0.0510315	-0.760114	3.86217	0.561512	-2.9897	3.86217	0.03492
Pp20966	0.643037	3.51634	0.631334	2.42776	3.51634	0.0758258	-0.319423	3.51634	0.806948	-3.23891	3.51634	0.0232551
Pp21095	-1.04831	2.95954	0.426634	-1.01019	2.95954	0.446292	-0.581909	2.95954	0.66802	-2.89925	2.95954	0.0494919
Pp21307	2.35225	9.22104	0.082945	-2.48571	9.22104	0.0682899	1.26218	9.22104	0.336783	3.55665	9.22104	0.0125011
Pp21496	-1.86066	5.96719	0.163813	-1.2279	5.96719	0.354767	1.17698	5.96719	0.372694	3.58722	5.96719	0.0120085
Pp21536	-0.0759437	3.31792	0.954235	-0.680227	3.31792	0.607395	-2.02888	3.31792	0.137873	3.3146	3.31792	0.0198244
Pp21641	-2.23385	3.47492	0.101276	2.13237	3.47492	0.11508	-1.63682	3.47492	0.219323	-4.94035	3.47492	0.00227442
Pp21680	1.66395	2.57718	0.221848	1.48924	2.57718	0.270057	0.482088	2.57718	0.712232	-4.21069	2.57718	0.00538554
Pp21709	2.45478	4.47208	0.0743283	-1.88844	4.47208	0.160873	0.3136	4.47208	0.818577	3.64845	4.47208	0.011008
Pp2178	1.00867	2.85925	0.443537	0.0757081	2.85925	0.955422	-0.550243	2.85925	0.675229	-10.5681	2.85925	3.86795e-05
Pp21865	-1.64248	4.64949	0.216912	1.53153	4.64949	0.248942	-0.365206	4.64949	0.779274	-2.73367	4.64949	0.0487111
Pp21962	-2.18548	5.32761	0.10582	1.79091	5.32761	0.179759	-1.44357	5.32761	0.274949	-3.18798	5.32761	0.0245635
Pp2209	0.0698091	4.83303	0.95952	-1.27646	4.83303	0.337589	0.737987	4.83303	0.573834	2.77169	4.83303	0.044639
Pp22826	-1.725	5.59085	0.195209	1.73873	5.59085	0.191401	-1.12081	5.59085	0.39268	-2.76091	5.59085	0.0465024
Pp23079	0.41317	3.42735	0.755659	1.76695	3.42735	0.186863	-1.51852	3.42735	0.252629	-10.9096	3.42735	2.03809e-05
Pp23379	-1.50419	11.5924	0.254724	-2.47317	11.5924	0.0694765	-0.0851425	11.5924	0.947645	4.47142	11.5924	0.00257673
Pp23469	-0.758191	3.36864	0.566132	1.48573	3.36864	0.263899	-1.70711	3.36864	0.201407	-2.98071	3.36864	0.0374145
Pp23792	-1.725	3.83101	0.195845	1.153	3.83101	0.383126	-1.59086	3.83101	0.233148	-3.34172	3.83101	0.0241877
Pp240	-2.70998	2.64899	0.0517859	1.52127	2.64899	0.268532	1.1138	2.64899	0.401596	-3.16425	2.64899	0.027288
Pp24111	-0.0905234	3.25644	0.948508	0.699739	3.25644	0.59314	-1.1625	3.25644	0.379334	-4.34477	3.25644	0.00521521
Pp24404	-1.10954	4.19928	0.397775	-1.16129	4.19928	0.378705	-1.64392	4.19928	0.223216	-3.19184	4.19928	0.0352882
Pp24480	-0.696425	4.15756	0.593581	-0.734857	4.15756	0.574351	-0.643204	4.15756	0.625778	-3.11966	4.15756	0.029379
Pp2456	-1.14515	2.98779	0.385227	-0.652656	2.98779	0.619832	-1.89256	2.98779	0.169877	-8.32836	2.98779	0.00222966
Pp24568	-1.22034	3.58224	0.354566	0.307361	3.58224	0.813796	-0.743629	3.58224	0.571439	-3.33609	3.58224	0.0224118
Pp24617	0.0637119	3.91182	0.963683	-0.197147	3.91182	0.881287	0.955481	3.91182	0.466577	-3.30077	3.91182	0.020251
Pp24719	1.69558	4.55202	0.205232	-1.76846	4.55202	0.190629	1.2324	4.55202	0.354444	2.92461	4.55202	0.0354443
Pp24743	-1.61481	3.71985	0.225539	1.68085	3.71985	0.209818	-0.808203	3.71985	0.53787	-2.89912	3.71985	0.0391949
Pp24869	-1.85705	3.13249	0.167456	2.11864	3.13249	0.118953	-0.875219	3.13249	0.503941	-5.04549	3.13249	0.00154484
Pp24870	-2.15049	3.96575	0.113091	2.00772	3.96575	0.137071	0.526941	3.96575	0.68621	-2.99172	3.96575	0.0329471
Pp25204	-2.23871	5.88995	0.0980812	1.9691	5.88995	0.142035	-0.525988	5.88995	0.685751	-3.66734	5.88995	0.0107291
Pp25244	-0.727354	4.24006	0.577722	0.853393	4.24006	0.515793	-0.294121	4.24006	0.821389	-3.17095	4.24006	0.0251677
Pp25320	1.22652	3.13882	0.354141	-0.894607	3.13882	0.498019	0.550034	3.13882	0.676761	-3.23005	3.13882	0.0239606
Pp25574	-1.74174	3.38811	0.196333	1.99767	3.38811	0.140387	0.138944	3.38811	0.918409	-3.20032	3.38811	0.0245453
Pp25757	-1.81169	3.72428	0.176008	1.86105	3.72428	0.167636	-0.403693	3.72428	0.756539	-3.22932	3.72428	0.0232956
Pp25825	-1.93005	3.35095	0.152328	1.64238	3.35095	0.220332	0.595203	3.35095	0.649454	-2.89433	3.35095	0.0397434
Pp25937	-1.57954	2.75679	0.235619	0.911503	2.75679	0.490614	-1.28308	2.75679	0.336962	-9.54398	2.75679	0.000253484
Pp26086	-1.12665	3.51087	0.392646	0.0267062	3.51087	0.987807	-1.82412	3.51087	0.175458	-4.03988	3.51087	0.0106035
Pp26186	-2.2513	11.7809	0.0957441	-1.20923	11.7809	0.356568	0.378133	11.7809	0.7705	4.55767	11.7809	0.00221114
Pp26187	-2.44752	10.5194	0.0721465	0.0914185	10.5194	0.943807	-0.0715237	10.5194	0.956034	3.94579	10.5194	0.00645408
Pp2638	-1.99341	3.61239	0.138434	0.740335	3.61239	0.575187	-2.2391	3.61239	0.099995	-9.20346	3.61239	0.000466963
Pp26522	-0.74029	8.72677	0.569615	-1.8541	8.72677	0.165648	1.53098	8.72677	0.248263	4.69452	8.72677	0.00173447
Pp26873	-1.88142	3.35875	0.161337	0.358041	3.35875	0.79346	0.992138	3.35875	0.452238	-3.65069	3.35875	0.0127035
Pp26880	-0.960814	4.23112	0.464478	0.766929	4.23112	0.558907	0.996135	4.23112	0.447772	-3.86538	4.23112	0.00807097
Pp26936	-1.72106	9.61049	0.195245	-2.23155	9.61049	0.0986766	1.19329	9.61049	0.363303	4.40055	9.61049	0.00292168
Pp26994	-2.1759	3.89605	0.108649	1.76647	3.89605	0.186747	-0.636503	3.89605	0.627031	-3.66713	3.89605	0.0127317
Pp27286	-2.23428	6.19739	0.0985353	1.85951	6.19739	0.164095	-0.58655	6.19739	0.651897	-3.22611	6.19739	0.0221341
Pp27574	-2.17133	5.68784	0.107741	1.8404	5.68784	0.168442	-0.542276	5.68784	0.676714	-3.57908	5.68784	0.0126456
Pp27581	1.29562	2.61662	0.328976	-0.325471	2.61662	0.808333	-1.13167	2.61662	0.394062	-9.68819	2.61662	0.000192768
Pp28034	2.67299	2.50064	0.0557447	-0.814257	2.50064	0.537186	0.972661	2.50064	0.464752	-6.03619	2.50064	0.000434433
Pp28171	-1.68739	7.12892	0.20378	0.476025	7.12892	0.71389	-2.5221	7.12892	0.0648131	-3.89885	7.12892	0.00757152
Pp28194	1.3455	3.8293	0.30834	-2.19754	3.8293	0.105165	-0.898262	3.8293	0.49817	-4.44074	3.8293	0.0054024
Pp2822	1.12011	3.4871	0.398066	1.14707	3.4871	0.383505	-0.583495	3.4871	0.654855	-3.65767	3.4871	0.0121821
Pp28344	-0.612358	6.54388	0.643541	1.34726	6.54388	0.309679	1.41006	6.54388	0.286204	3.14167	6.54388	0.0247687
Pp2858	0.893755	6.09761	0.496055	-2.02762	6.09761	0.133317	1.42205	6.09761	0.286383	4.27022	6.09761	0.00371207
Pp28787	-2.66124	4.19874	0.0535233	2.14362	4.19874	0.113807	-0.0295266	4.19874	0.982321	-3.0675	4.19874	0.0298582
Pp28924	2.27779	8.31715	0.0922841	-2.23929	8.31715	0.0975004	0.109412	8.31715	0.933002	2.92914	8.31715	0.0346889
Pp29123	-0.287912	4.74036	0.828292	2.4363	4.74036	0.0742777	0.0294132	4.74036	0.982549	-5.05124	4.74036	0.00102638
Pp29383	-0.337059	3.24739	0.799662	0.645156	3.24739	0.623043	0.363596	3.24739	0.782929	-2.84926	3.24739	0.0416813
Pp29411	-2.58839	5.31685	0.0591906	1.86397	5.31685	0.163844	-0.45449	5.31685	0.726927	-2.98763	5.31685	0.0324884
Pp29468	0.984923	6.86578	0.451115	0.722491	6.86578	0.57878	-0.227859	6.86578	0.860498	-2.73455	6.86578	0.0471633
Pp29790	0.350664	4.14987	0.789022	0.562289	4.14987	0.666864	-1.49172	4.14987	0.260846	-3.56555	4.14987	0.0146307
Pp30024	0.208352	3.62289	0.874574	-1.85975	3.62289	0.167356	-0.0979477	3.62289	0.942248	-3.45096	3.62289	0.02006
Pp30076	-2.21036	5.4711	0.102133	2.4278	5.4711	0.074956	-1.51484	5.4711	0.25253	-3.8618	5.4711	0.00826348
Pp30080	-0.728574	3.77973	0.577369	0.082969	3.77973	0.951675	-1.92433	3.77973	0.15373	-9.84001	3.77973	0.000146793
Pp30121	-0.679593	4.18012	0.60407	0.526474	4.18012	0.688756	0.471648	4.18012	0.718188	-2.86553	4.18012	0.0401274
Pp30175	-2.56105	4.52528	0.0619565	1.5901	4.52528	0.232741	-0.744775	4.52528	0.569118	-3.63627	4.52528	0.012662
Pp30270	2.08836	3.99168	0.122165	-0.998814	3.99168	0.447444	-1.75331	3.99168	0.192117	3.49648	3.99168	0.0144356
Pp30278	1.15597	3.41098	0.382705	-0.969295	3.41098	0.461551	-0.883651	3.41098	0.507455	2.86579	3.41098	0.0395714
Pp30789	1.59164	6.38483	0.229824	-1.98817	6.38483	0.138696	0.460505	6.38483	0.724711	2.75603	6.38483	0.0455012
Pp30854	0.7629	3.25065	0.561737	-2.00144	3.25065	0.139928	-0.795771	3.25065	0.559379	3.09906	3.25065	0.0280544
Pp30923	0.433392	3.81319	0.744945	1.54332	3.81319	0.245675	-0.802407	3.81319	0.539611	-3.34339	3.81319	0.02009
Pp30983	-0.948718	3.40693	0.47606	1.84242	3.40693	0.172959	0.714802	3.40693	0.584346	-2.78947	3.40693	0.0448748
Pp3210	-0.946859	2.90059	0.471356	-1.09382	2.90059	0.41207	-0.407775	2.90059	0.767648	-9.38374	2.90059	0.000332859
Pp3222	-0.432254	10.4882	0.738869	-2.17857	10.4882	0.106243	2.66704	10.4882	0.0520505	3.658	10.4882	0.0105401
Pp3223	-2.42782	11.519	0.0742677	-1.00656	11.519	0.441249	1.81525	11.519	0.173202	4.9739	11.519	0.00104946
Pp32328	0.564516	4.40223	0.666375	-1.64776	4.40223	0.218278	-0.110337	4.40223	0.936967	2.86443	4.40223	0.0391464
Pp32542	-1.86291	6.46379	0.163037	2.12734	6.46379	0.114234	-1.29007	6.46379	0.326513	-3.42276	6.46379	0.0160312
Pp32960	-2.57622	5.12464	0.0600171	0.782644	5.12464	0.549256	-0.861155	5.12464	0.511086	-3.34622	5.12464	0.0196256
Pp33033	-1.16993	2.95776	0.376594	1.19304	2.95776	0.367075	-0.786155	2.95776	0.549198	-2.98455	2.95776	0.0397855
Pp33073	-2.12454	3.95912	0.116189	2.28113	3.95912	0.0940467	-0.570078	3.95912	0.66155	-2.87899	3.95912	0.0401974
Pp33104	-1.02979	2.82628	0.437008	0.699136	2.82628	0.597913	-1.74109	2.82628	0.194659	-9.31134	2.82628	0.000379224
Pp3312	0.944454	6.47135	0.469775	1.01439	6.47135	0.437831	-0.870428	6.47135	0.504492	-3.04295	6.47135	0.0292711
Pp33365	-0.552413	3.54338	0.672716	0.256566	3.54338	0.846477	-0.369641	3.54338	0.778181	-5.15064	3.54338	0.00144926
Pp33894	-0.560311	4.46586	0.667506	0.716755	4.46586	0.583586	0.0896509	4.46586	0.945395	-2.84033	4.46586	0.0412925
Pp34276	-0.489355	3.2615	0.710564	1.5453	3.2615	0.246698	-2.40569	3.2615	0.0783588	-9.74426	3.2615	0.00017403
Pp34781	-2.17466	4.37003	0.107855	1.95028	4.37003	0.147153	-0.531631	4.37003	0.683949	-4.54434	4.37003	0.00283635
Pp34837	-1.20602	3.08502	0.363534	1.35576	3.08502	0.309011	-0.863723	3.08502	0.51366	-4.04265	3.08502	0.00871221
Pp34900	0.50167	7.75802	0.699196	-2.56326	7.75802	0.0611038	1.50243	7.75802	0.256207	3.14006	7.75802	0.024807
Pp34906	0.778528	7.76079	0.549946	-2.38839	7.76079	0.0790433	1.19816	7.76079	0.361502	3.04784	7.76079	0.0287555
Pp35227	-2.47903	2.5734	0.0749328	2.52123	2.5734	0.0707734	-0.790606	2.5734	0.550213	-5.22258	2.5734	0.00187921
Pp35264	-2.60831	4.55287	0.0576432	1.70163	4.55287	0.203521	-0.189695	4.55287	0.884329	-3.00729	4.55287	0.0327303
Pp35265	-1.54903	3.4418	0.245638	1.77337	3.4418	0.185642	-1.10412	3.4418	0.402356	-10.8495	3.4418	2.29026e-05
Pp35335	-0.942802	5.87915	0.470597	0.0976111	5.87915	0.940725	-1.98208	5.87915	0.140105	2.87878	5.87915	0.0379904
Pp35403	0.510452	3.42847	0.696458	-0.0898808	3.42847	0.946701	-0.420602	3.42847	0.75018	-3.58933	3.42847	0.0151708
Pp35504	-0.489675	3.30476	0.710694	1.74349	3.30476	0.193046	-0.588302	3.30476	0.653697	-3.96202	3.30476	0.00755722
Pp35589	2.54964	3.87293	0.0647276	-1.89114	3.87293	0.161053	-0.0669418	3.87293	0.966142	2.96058	3.87293	0.0342034
Pp35789	-2.42382	3.14686	0.0782382	2.3525	3.14686	0.0862127	-0.0858772	3.14686	0.95042	-2.95317	3.14686	0.0372925
Pp36206	-1.06631	2.88919	0.419894	0.857089	2.88919	0.515278	-0.770387	2.88919	0.560571	-2.88383	2.88919	0.043845
Pp36344	0.662449	3.06455	0.613794	-2.15573	3.06455	0.113925	-0.0185005	3.06455	1	2.77734	3.06455	0.0470864
Pp3687	-2.67862	2.482	0.0544469	2.6214	2.482	0.0601348	-0.697476	2.482	0.597652	-2.9547	2.482	0.0426306
Pp37126	-0.28172	3.60107	0.830665	0.926813	3.60107	0.479548	-0.0178065	3.60107	0.990461	-3.83891	3.60107	0.00875026
Pp37428	-1.22193	3.09329	0.358026	1.62483	3.09329	0.229022	0.721377	3.09329	0.581676	-3.87325	3.09329	0.00846922
Pp37545	-0.93128	4.43785	0.47757	0.858934	4.43785	0.512257	1.18152	4.43785	0.368847	-3.28103	4.43785	0.0205791
Pp37642	-0.176826	4.06808	0.892405	0.181783	4.06808	0.888689	-0.867646	4.06808	0.507838	-3.28806	4.06808	0.0228703
Pp3779	0.420417	3.74795	0.748098	0.306013	3.74795	0.816163	-0.532491	3.74795	0.683865	-2.74409	3.74795	0.0491308
Pp37791	-0.382395	3.30921	0.769468	-0.199578	3.30921	0.88125	-2.16581	3.30921	0.114231	-5.58851	3.30921	0.00205719
Pp37843	0.447672	3.39462	0.732812	0.100167	3.39462	0.940704	-1.64184	3.39462	0.21886	-3.00097	3.39462	0.0412449
Pp3804	0.151485	6.07009	0.907601	-1.74869	6.07009	0.190095	-0.115266	6.07009	0.931592	4.08371	6.07009	0.00516663
Pp3810	0.031853	3.4082	0.983154	0.319578	3.4082	0.810199	0.11733	3.4082	0.930397	-4.34463	3.4082	0.00426655
Pp38174	-2.50482	3.502	0.0676392	0.742053	3.502	0.575275	-0.00388719	3.502	1	-3.16683	3.502	0.0280837
Pp38427	-0.583167	3.31035	0.656698	-0.627549	3.31035	0.633712	0.211955	3.31035	0.877259	-3.10384	3.31035	0.0300013
Pp38632	-1.37788	4.34126	0.296698	0.0658105	4.34126	0.961183	-0.552411	4.34126	0.673333	-2.89633	4.34126	0.0410402
Pp38636	-0.136204	3.08225	0.919306	-0.146338	3.08225	0.913542	-0.182104	3.08225	0.891854	-3.06735	3.08225	0.0327454
Pp3867	-0.493467	4.48392	0.705776	1.42243	4.48392	0.282392	-0.237863	4.48392	0.855457	-2.87405	4.48392	0.0395398
Pp38722	-1.19845	4.11968	0.363521	1.5034	4.11968	0.256997	-1.85174	4.11968	0.166555	-3.1011	4.11968	0.0319115
Pp38990	-0.130539	3.11087	0.921525	-0.555121	3.11087	0.673894	-0.707861	3.11087	0.590092	-10.0681	3.11087	9.69693e-05
Pp39044	-2.40838	4.53407	0.0777884	2.13173	4.53407	0.115267	-0.26702	4.53407	0.838779	-4.75392	4.53407	0.00182175
Pp39074	-2.44294	4.0319	0.0745283	2.20017	4.0319	0.105211	-1.13144	4.0319	0.390151	-11.2872	4.0319	1.01117e-05
Pp39135	1.65265	4.97046	0.214191	-2.59425	4.97046	0.0591875	1.18483	4.97046	0.371161	2.85898	4.97046	0.0390413
Pp39239	0.652993	3.44726	0.616958	-0.444991	3.44726	0.733845	-1.03425	3.44726	0.434731	-10.4176	3.44726	5.08362e-05
Pp39339	-1.7722	3.17872	0.186622	-0.754568	3.17872	0.577651	-2.10318	3.17872	0.131215	4.1172	3.17872	0.00582027
Pp39341	0.868804	3.03034	0.510485	0.0447377	3.03034	0.974723	0.285764	3.03034	0.830513	-7.815	3.03034	3.55908e-05
Pp39475	0.0347129	2.86848	0.983486	0.29769	2.86848	0.821572	-1.2725	2.86848	0.336781	-3.90782	2.86848	0.0124511
Pp39715	0.63728	3.76371	0.626997	-0.298709	3.76371	0.819621	-0.177883	3.76371	0.893949	-3.80397	3.76371	0.00955286
Pp39879	0.286452	4.35092	0.826687	0.571927	4.35092	0.660923	-1.14781	4.35092	0.383144	-3.83914	4.35092	0.00922948
Pp39996	1.82873	5.97623	0.171646	-2.19769	5.97623	0.105011	2.19958	5.97623	0.104959	2.74828	5.97623	0.0460941
Pp40111	-1.64285	3.64968	0.217162	-0.515822	3.64968	0.696105	-1.06274	3.64968	0.428055	3.32519	3.64968	0.0193311
Pp40122	-0.973823	3.39026	0.459807	0.165508	3.39026	0.903765	-2.66964	3.39026	0.0558554	4.09152	3.39026	0.00555625
Pp40173	-2.0152	3.90051	0.134762	0.13698	3.90051	0.918833	0.153569	3.90051	0.908375	-3.82018	3.90051	0.00965615
Pp40177	-2.1347	3.31916	0.11557	2.14814	3.31916	0.114969	-1.06934	3.31916	0.416627	-3.73745	3.31916	0.011673
Pp40224	1.46105	5.00163	0.269238	-0.549616	5.00163	0.672948	-0.240083	5.00163	0.854421	-12.7248	5.00163	6.85763e-07
Pp40457	0.361699	3.23155	0.783455	-0.172211	3.23155	0.898548	-0.526673	3.23155	0.688442	-4.73158	3.23155	0.00306089
Pp40534	-0.822061	3.19923	0.533724	-0.436253	3.19923	0.748491	2.35268	3.19923	0.0848661	-8.64576	3.19923	7.53397e-06
Pp40611	-0.409021	2.90082	0.755873	0.364055	2.90082	0.780767	-1.8738	2.90082	0.166896	-9.29641	2.90082	0.000392183
Pp40719	-0.279998	5.04652	0.830088	-1.1042	5.04652	0.401476	-0.325588	5.04652	0.8036	2.86075	5.04652	0.039019
Pp40720	0.490184	3.74633	0.706392	-1.51334	3.74633	0.254819	-0.00274703	3.74633	1	-10.8597	3.74633	2.23654e-05
Pp41041	-0.246671	3.81274	0.851237	0.606902	3.81274	0.642261	-0.205583	3.81274	0.876418	-11.7837	3.81274	4.00347e-06
Pp41319	0.306787	3.73619	0.815515	0.561836	3.73619	0.668247	-0.834512	3.73619	0.523977	-4.34837	3.73619	0.0041431
Pp41359	-1.22346	3.96421	0.353249	1.21757	3.96421	0.356741	-1.0767	3.96421	0.41224	-3.33114	3.96421	0.0208437
Pp41771	0.299684	4.08722	0.817811	0.215339	4.08722	0.869073	-2.62386	4.08722	0.0570738	-9.9201	4.08722	0.000127887
Pp41892	-1.78907	6.11911	0.179383	1.11487	6.11911	0.395158	-0.713828	6.11911	0.583638	-2.87986	6.11911	0.0384488
Pp41893	-2.02343	4.58935	0.132283	1.16482	4.58935	0.377124	-0.696789	4.58935	0.592864	-3.45164	4.58935	0.0162091
Pp4203	0.255366	4.1027	0.844663	-0.042703	4.1027	0.975788	-1.03993	4.1027	0.428326	-5.00972	4.1027	0.00162191
Pp42133	0.39032	3.16328	0.765712	0.0978502	3.16328	0.940787	-2.21593	3.16328	0.103483	-9.32611	3.16328	0.000379224
Pp42543	-1.55291	6.60147	0.24046	-1.30869	6.60147	0.320144	-1.29322	6.60147	0.327351	-2.90188	6.60147	0.0381819
Pp42585	-0.437741	3.26956	0.73941	0.868141	3.26956	0.510284	-2.01427	3.26956	0.135318	-9.8088	3.26956	0.000157696
Pp42678	-2.33296	4.02403	0.0860549	1.13511	4.02403	0.389693	-1.64717	4.02403	0.217048	-4.85023	4.02403	0.00268544
Pp42721	-1.59872	4.60502	0.228552	1.83795	4.60502	0.169923	-1.55752	4.60502	0.240015	-4.09503	4.60502	0.00621097
Pp42933	-0.362387	3.07212	0.784312	0.437543	3.07212	0.740591	-0.449167	3.07212	0.734777	-10.7434	3.07212	2.7909e-05
Pp43753	0.588414	4.90112	0.65127	-0.286872	4.90112	0.82588	-0.17385	4.90112	0.894354	-4.63484	4.90112	0.00230892
Pp43858	-1.25326	6.84367	0.340195	2.18548	6.84367	0.105256	-1.3422	6.84367	0.3078	-2.75387	6.84367	0.0460305
Pp43867	-0.312838	3.03809	0.812402	-0.879882	3.03809	0.504574	-1.10753	3.03809	0.403975	-2.94404	3.03809	0.0467657
Pp44003	-1.75931	3.53798	0.187824	1.38277	3.53798	0.296871	-1.15173	3.53798	0.384531	-6.20182	3.53798	0.000538442
Pp44008	-1.93493	2.7549	0.152126	1.46933	2.7549	0.272426	-0.136455	2.7549	0.921595	-3.91642	2.7549	0.00994525
Pp44155	0.0737024	3.14795	0.958759	0.192107	3.14795	0.886775	-0.0523958	3.14795	0.972042	-3.11631	3.14795	0.0288567
Pp44585	-1.6379	2.93446	0.223116	1.02179	2.93446	0.440082	0.28345	2.93446	0.832893	-2.79024	2.93446	0.0470546
Pp44626	0.533407	4.74142	0.682355	-0.289015	4.74142	0.824911	-0.958528	4.74142	0.466247	2.86782	4.74142	0.0387567
Pp44644	-1.42244	3.50412	0.285924	2.00987	3.50412	0.136852	-1.02416	3.50412	0.436898	-3.00565	3.50412	0.0351327
Pp44716	2.10348	8.79265	0.117989	-2.35639	8.79265	0.0827008	2.69108	8.79265	0.0503147	2.99244	8.79265	0.0313757
Pp4498	1.04147	5.71429	0.426445	0.483279	5.71429	0.710022	-0.545802	5.71429	0.674616	-4.37447	5.71429	0.00326028
Pp44984	-0.742288	4.01128	0.571182	1.2171	4.01128	0.355118	-1.9907	4.01128	0.139226	-10.6584	4.01128	3.26957e-05
Pp45081	-1.41208	2.63302	0.288259	0.822052	2.63302	0.537322	-2.00489	2.63302	0.14199	-3.78295	2.63302	0.0211098
Pp45181	-1.65241	2.90207	0.217421	1.4447	2.90207	0.282428	-0.496495	2.90207	0.703849	-3.02573	2.90207	0.03611
Pp45196	0.378204	4.66849	0.773111	-1.90574	4.66849	0.156788	1.36171	4.66849	0.308136	2.79976	4.66849	0.0431067
Pp4565	-0.417335	4.8508	0.748504	0.578627	4.8508	0.657232	-2.20159	4.8508	0.103932	-4.11051	4.8508	0.00625391
Pp45743	-2.59682	4.24255	0.0587583	0.151731	4.24255	0.910522	0.584852	4.24255	0.657164	-3.05717	4.24255	0.0307913
Pp45776	0.145149	4.51848	0.911393	-0.0735294	4.51848	0.955792	-0.708422	4.51848	0.587127	-11.8593	4.51848	3.47762e-06
Pp45786	-1.62684	2.93325	0.225025	1.36396	2.93325	0.305311	-1.26166	2.93325	0.341583	-3.40845	2.93325	0.0248452
Pp45896	-1.11617	5.79239	0.394575	1.50015	5.79239	0.256581	-1.39394	5.79239	0.290496	-3.64442	5.79239	0.0114028
Pp45930	-2.26254	7.77501	0.0942765	-0.821969	7.77501	0.528296	-2.56678	7.77501	0.0609177	-3.77094	7.77501	0.0103343
Pp46055	0.105711	3.69182	0.937561	-0.571168	3.69182	0.661534	0.428211	3.69182	0.745293	-11.6374	3.69182	5.28428e-06
Pp46089	-0.3609	6.0545	0.781206	0.481131	6.0545	0.711378	0.548962	6.0545	0.672765	-3.66863	6.0545	0.0105354
Pp46096	0.656887	3.45394	0.614726	-0.616211	3.45394	0.638127	-0.0565152	3.45394	0.970334	-11.1361	3.45394	1.34924e-05
Pp46170	-2.52117	4.87906	0.0650449	-0.948837	4.87906	0.469983	-0.528565	4.87906	0.689969	-3.08759	4.87906	0.0331771
Pp46242	-2.57982	3.16883	0.0614641	0.417206	3.16883	0.760481	-1.42899	3.16883	0.28801	3.65917	3.16883	0.0116118
Pp46309	-1.56246	4.61874	0.239958	1.85248	4.61874	0.167156	-0.0929178	4.61874	0.94374	-3.54182	4.61874	0.0134827
Pp46359	-2.2899	8.00714	0.0907289	2.00337	8.00714	0.135125	0.255344	8.00714	0.843764	-3.35839	8.00714	0.0174231
Pp46509	-0.931396	4.16612	0.476863	1.23907	4.16612	0.34871	0.212371	4.16612	0.871422	-3.37739	4.16612	0.0181045
Pp46533	0.995941	6.6723	0.446055	0.153208	6.6723	0.906031	-0.752768	6.6723	0.563155	-3.31295	6.6723	0.0189701
Pp46575	0.0876852	3.44299	0.950477	0.831441	3.44299	0.528184	-0.006915	3.44299	0.997961	-6.70836	3.44299	0.000126092
Pp46694	1.43182	4.02396	0.280007	-1.97736	4.02396	0.143626	0.19747	4.02396	0.888928	2.74808	4.02396	0.0466181
Pp47027	0.840018	2.88955	0.522025	-0.471757	2.88955	0.722912	-1.0502	2.88955	0.430589	-4.86487	2.88955	0.00353544
Pp47051	-1.68556	3.27055	0.20779	1.00202	3.27055	0.447513	-1.92164	3.27055	0.153381	-9.49252	3.27055	0.00027675
Pp47060	-1.12775	4.11791	0.391546	-2.05364	4.11791	0.130119	0.594664	4.11791	0.654979	2.8506	4.11791	0.0406883
Pp47139	-0.0098235	3.72239	0.995908	0.522614	3.72239	0.691016	-0.788457	3.72239	0.547693	-11.2605	3.72239	1.06674e-05
Pp47273	-2.64017	2.55398	0.0571729	2.33433	2.55398	0.0898798	-1.55864	2.55398	0.243119	-9.41171	2.55398	0.000322489
Pp47476	0.139107	4.03819	0.915363	-0.861313	4.03819	0.511596	-0.876516	4.03819	0.504817	-10.7379	4.03819	2.82698e-05
Pp47513	0.686071	3.08575	0.603127	0.83654	3.08575	0.52366	-1.62525	3.08575	0.223108	-5.76115	3.08575	0.00118947
Pp47815	-0.0746625	4.75515	0.955001	0.16498	4.75515	0.899531	-0.50865	4.75515	0.696671	-2.7928	4.75515	0.0447271
Pp4798	-1.12871	4.05776	0.390628	1.03037	4.05776	0.433596	-1.45344	4.05776	0.272334	-2.91977	4.05776	0.041167
Pp48086	1.17044	6.20936	0.372266	-2.37949	6.20936	0.0800168	-0.500028	6.20936	0.70388	3.40939	6.20936	0.0161657
Pp4809	-0.653817	4.52243	0.615919	0.36664	4.52243	0.779366	-1.35471	4.52243	0.304486	-3.67849	4.52243	0.0121367
Pp48195	-0.771	4.3988	0.554592	0.490245	4.3988	0.707019	-0.235083	4.3988	0.857364	-3.71191	4.3988	0.0109533
Pp4863	-2.01593	4.29283	0.133921	1.40467	4.29283	0.289544	0.040643	4.29283	0.976699	-2.98822	4.29283	0.0333516
Pp48642	-1.48378	3.17008	0.268076	2.42697	3.17008	0.0784701	0.00827908	3.17008	0.99775	-2.95133	3.17008	0.036558
Pp49835	0.773238	4.37276	0.554197	-0.714858	4.37276	0.584697	0.644517	4.37276	0.622133	-3.5022	4.37276	0.0146718
Pp5008	-0.63874	4.13316	0.625801	1.43735	4.13316	0.27777	-0.495961	4.13316	0.704161	-3.07537	4.13316	0.0294052
Pp50334	2.0545	10.6779	0.125948	-2.11413	10.6779	0.116068	1.30502	10.6779	0.320851	3.59727	10.6779	0.0116742
Pp5044	-0.207257	6.18746	0.874547	-1.07406	6.18746	0.414139	0.171045	6.18746	0.896578	4.03776	6.18746	0.00554323
Pp5045	-0.409706	6.6042	0.75264	-1.56671	6.6042	0.237913	0.306713	6.6042	0.81413	4.04519	6.6042	0.00546965
Pp51726	0.235977	3.30496	0.866295	2.39269	3.30496	0.0821347	0.238324	3.30496	0.856325	-3.34583	3.30496	0.0189231
Pp52391	-2.43678	9.1448	0.07333	-0.678821	9.1448	0.601975	-0.68275	9.1448	0.60013	5.32473	9.1448	0.000556279
Pp52420	2.06799	5.34573	0.124829	-2.33791	5.34573	0.086648	0.434207	5.34573	0.742723	3.90054	5.34573	0.00710007
Pp5516	-1.7142	2.92851	0.200927	0.697471	2.92851	0.595244	-1.81462	2.92851	0.179743	-9.03384	2.92851	0.00063337
Pp5558	1.58884	8.24289	0.230163	-1.76678	8.24289	0.184362	0.0688127	8.24289	0.957946	2.89089	8.24289	0.0368325
Pp56147	-1.15815	2.85594	0.383842	0.940379	2.85594	0.476404	-1.78931	2.85594	0.185428	-2.98747	2.85594	0.0430467
Pp5622	-0.995735	3.058	0.448676	0.996003	3.058	0.451865	-0.92307	3.058	0.485438	-4.22567	3.058	0.00636779
Pp56575	-0.365566	2.98451	0.781082	-1.66652	2.98451	0.217639	-1.28918	2.98451	0.344062	3.98469	2.98451	0.00729084
Pp57219	0.616748	3.02972	0.6387	0.551644	3.02972	0.675399	-0.470648	3.02972	0.722036	-4.22368	3.02972	0.00585322
Pp58367	2.12649	3.22802	0.11635	-0.113285	3.22802	0.932577	-0.920792	3.22802	0.48372	-3.38337	3.22802	0.0206063
Pp58675	1.19769	7.20589	0.363789	-2.01058	7.20589	0.136689	-1.50641	7.20589	0.265762	8.24213	7.20589	2.62022e-06
Pp60125	-2.52105	3.72443	0.066507	2.44047	3.72443	0.0753148	-0.197456	3.72443	0.881158	-3.80396	3.72443	0.00926488
Pp60375	-0.902443	4.46455	0.491138	0.157275	4.46455	0.90645	-0.543141	4.46455	0.67956	2.70639	4.46455	0.0496528
Pp6157	-1.28499	3.16199	0.331582	0.410887	3.16199	0.760389	0.1407	3.16199	0.920156	-3.47836	3.16199	0.0181877
Pp6259	-2.63256	3.93088	0.0555965	-1.76669	3.93088	0.195977	-0.626513	3.93088	0.665342	3.64639	3.93088	0.0117371
Pp6510	-2.24412	3.66445	0.0997768	-1.56428	3.66445	0.256126	-0.692729	3.66445	0.640892	5.06863	3.66445	0.00105317
Pp65515	0.991133	3.76809	0.452666	-0.485706	3.76809	0.712468	1.08989	3.76809	0.406432	-4.38697	3.76809	0.0033964
Pp66494	-0.893536	4.1383	0.496047	1.63848	4.1383	0.218232	-1.93043	4.1383	0.150694	-5.26699	4.1383	0.00103932
Pp6725	1.10858	3.6039	0.399503	-0.679546	3.6039	0.605896	-1.66604	3.6039	0.214085	3.0195	3.6039	0.0319673
Pp6962	-2.46991	3.36413	0.0711963	0.749391	3.36413	0.571753	-0.830061	3.36413	0.531682	-3.26744	3.36413	0.0286517
Pp703	-0.895474	4.5123	0.493089	-2.06993	4.5123	0.125464	-1.12863	4.5123	0.397369	-3.55849	4.5123	0.0221931
Pp7069	-1.59197	4.33602	0.232046	2.19065	4.33602	0.106153	-0.724765	4.33602	0.578948	-2.88059	4.33602	0.0399346
Pp741	-1.08495	2.8807	0.411413	0.815828	2.8807	0.537764	-0.613394	2.8807	0.643051	-10.3827	2.8807	5.4231e-05
Pp7517	-1.25342	3.3829	0.34441	1.55343	3.3829	0.244937	-1.33101	3.3829	0.315968	-5.19346	3.3829	0.00145737
Pp7539	0.815657	3.51789	0.534277	-1.58951	3.51789	0.233721	-1.20889	3.51789	0.362777	2.90195	3.51789	0.0379549
Pp7846	-2.20251	3.87951	0.105108	1.84796	3.87951	0.16828	-0.358531	3.87951	0.784522	-2.95024	3.87951	0.0356904
Pp7988	-0.126193	2.98412	0.925583	-0.224724	2.98412	0.868927	-1.22248	2.98412	0.35834	-3.49628	2.98412	0.0213193
Pp8026	1.7454	2.59396	0.19272	-0.00955085	2.59396	0.996635	-1.74548	2.59396	0.195783	-5.85687	2.59396	0.00126051
Pp8210	-1.98038	4.30314	0.142637	2.10469	4.30314	0.12155	1.41356	4.30314	0.285311	-3.91069	4.30314	0.00729371
Pp8281	-0.136518	3.5851	0.918321	-0.883003	3.5851	0.501757	-0.972004	3.5851	0.459917	-3.10679	3.5851	0.0325601
Pp8283	-0.821392	3.70778	0.532582	0.432021	3.70778	0.74262	-0.226849	3.70778	0.863179	-2.96173	3.70778	0.0369049
Pp8377	0.700136	3.76606	0.591469	-2.32014	3.76606	0.0883595	-2.74584	3.76606	0.0515795	-7.71603	3.76606	0.00601674
Pp8585	2.3772	3.87734	0.0821679	0.529333	3.87734	0.685143	-1.72658	3.87734	0.195229	-10.9625	3.87734	1.86295e-05
Pp8750	-1.86914	2.89784	0.164938	2.02347	2.89784	0.136046	-0.887368	2.89784	0.499169	-2.81816	2.89784	0.0482191
Pp8777	-1.58941	3.98402	0.232835	1.41908	3.98402	0.286076	0.372057	3.98402	0.775361	-3.05043	3.98402	0.0302883
Pp8778	-2.19788	4.03758	0.108548	1.66717	4.03758	0.216727	2.57287	4.03758	0.060781	-3.62271	4.03758	0.01181
Pp8955	1.67286	3.15995	0.211253	0.12477	3.15995	0.925203	-1.22286	3.15995	0.356895	-4.23255	3.15995	0.00627451
Pp9436	-0.237066	3.766	0.857183	0.323621	3.766	0.805161	-0.21977	3.766	0.868335	-2.86189	3.766	0.0409232
Pp9784	0.140655	4.44638	0.915832	0.159553	4.44638	0.904179	-0.256618	4.44638	0.845021	-3.0526	4.44638	0.0297872
Pp9857	1.4551	8.98453	0.270029	-1.64706	8.98453	0.214215	-0.456111	8.98453	0.725204	2.83771	8.98453	0.0400037
Pp9923	-2.16602	3.76798	0.109887	1.9437	3.76798	0.151309	0.165271	3.76798	0.90109	-2.76621	3.76798	0.0465296
Pp9924	-2.16602	3.76798	0.109887	1.9437	3.76798	0.151309	0.165271	3.76798	0.90109	-2.76621	3.76798	0.0465296
Pp9954	-1.01132	2.87455	0.445649	1.04674	2.87455	0.428198	-0.388117	2.87455	0.769732	-3.70298	2.87455	0.0123957
Pp10008	-0.461694	3.47955	0.724428	0.467365	3.47955	0.722318	-0.554653	3.47955	0.671094	-1.15818	3.47955	0.386553
Pp10013	2.13328	3.24105	0.122744	1.39889	3.24105	0.292293	-0.0727358	3.24105	0.956221	-0.0596175	3.24105	0.965441
Pp10023	2.07344	6.82319	0.123008	-0.282062	6.82319	0.827918	0.322222	6.82319	0.803859	-0.397983	6.82319	0.759133
Pp10026	-0.316008	3.48653	0.811767	-0.142257	3.48653	0.915653	-0.386805	3.48653	0.773156	0.208477	3.48653	0.873787
Pp10027	-0.160266	3.07872	0.907652	0.230336	3.07872	0.862085	0.163277	3.07872	0.904121	-0.651484	3.07872	0.623319
Pp10029	0.69181	6.16665	0.595154	-0.00987529	6.16665	0.99436	-0.428651	6.16665	0.74146	-0.0644994	6.16665	0.960896
Pp10030	1.50649	4.55084	0.256698	-1.51116	4.55084	0.256495	1.33735	4.55084	0.312517	1.39925	4.55084	0.289109
Pp1004	-0.806797	4.07188	0.537703	0.507656	4.07188	0.699095	-1.84954	4.07188	0.169061	0.451675	4.07188	0.732297
Pp10042	-0.65328	7.63819	0.615245	0.127068	7.63819	0.922007	-0.0264729	7.63819	0.983861	-0.282791	7.63819	0.827398
Pp10047	0.942779	4.60025	0.472097	-0.453535	4.60025	0.729113	1.01924	4.60025	0.436967	-0.615677	4.60025	0.63695
Pp10049	1.35122	6.77132	0.304846	-1.25885	6.77132	0.338201	0.387405	6.77132	0.765658	1.52021	6.77132	0.250216
Pp10050	1.54893	4.09807	0.244468	-1.46213	4.09807	0.271805	0.831079	4.09807	0.527223	0.788043	4.09807	0.546737
Pp10056	-0.666783	5.2755	0.608631	0.196875	5.2755	0.880005	0.0838282	5.2755	0.94939	-0.108349	5.2755	0.934891
Pp10067	0.0292467	4.6097	0.982577	0.246941	4.6097	0.851138	-0.229592	4.6097	0.860294	-0.807491	4.6097	0.53945
Pp10072	0.235703	5.76302	0.856267	-0.810624	5.76302	0.534774	0.786106	5.76302	0.54667	0.707077	5.76302	0.58726
Pp10073	-0.0599896	6.16974	0.963429	0.00523141	6.16974	0.997245	-0.342929	6.16974	0.791811	-0.463341	6.16974	0.721772
Pp10077	-0.36752	3.39934	0.779834	0.278513	3.39934	0.834756	-0.0447585	3.39934	0.973726	-0.0676057	3.39934	0.959962
Pp10079	-1.0029	3.71032	0.445587	0.357558	3.71032	0.783561	-1.46519	3.71032	0.27004	0.428406	3.71032	0.745389
Pp10084	0.3626	6.20194	0.780062	0.133528	6.20194	0.918277	-0.219631	6.20194	0.865723	-1.53939	6.20194	0.245212
Pp10091	0.424909	5.14227	0.745114	-0.125636	5.14227	0.924294	0.441579	5.14227	0.734243	0.192783	5.14227	0.88257
Pp10099	1.04689	6.05903	0.424483	-0.29042	6.05903	0.823479	0.891735	6.05903	0.494737	0.410827	6.05903	0.751715
Pp10100	1.44042	4.89355	0.276387	-1.25443	4.89355	0.34019	-0.0730411	4.89355	0.956434	0.991542	4.89355	0.448618
Pp10103	-1.964	4.15934	0.144508	1.28121	4.15934	0.332832	0.10929	4.15934	0.934667	-0.762491	4.15934	0.561342
Pp10106	2.50366	3.30378	0.0686191	-0.746562	3.30378	0.572025	0.112125	3.30378	0.932105	-0.362544	3.30378	0.785654
Pp10109	0.616399	6.85885	0.635433	-0.565875	6.85885	0.663347	0.749801	6.85885	0.56479	0.156211	6.85885	0.904207
Pp1011	1.56299	6.60801	0.237832	0.579727	6.60801	0.655484	-1.70181	6.60801	0.200315	0.575729	6.60801	0.658087
Pp10111	-1.07848	4.04695	0.41254	1.92906	4.04695	0.151726	-0.0990954	4.04695	0.940844	-2.25217	4.04695	0.0981221
Pp10114	2.35748	4.84919	0.0833511	-0.781091	4.84919	0.550402	0.55393	4.84919	0.671393	0.830117	4.84919	0.525254
Pp10116	-0.265241	4.26337	0.839843	0.451455	4.26337	0.731317	0.839073	4.26337	0.521798	-0.0317462	4.26337	0.982107
Pp10118	0.17289	5.09355	0.894652	-0.338536	5.09355	0.794713	-0.0540888	5.09355	0.967648	-0.0914175	5.09355	0.946173
Pp1012	1.1256	3.99675	0.39329	0.262613	3.99675	0.842418	-0.244873	3.99675	0.852559	-0.549923	3.99675	0.674942
Pp10122	0.408041	4.8391	0.754273	-0.00185121	4.8391	1	-0.30729	4.8391	0.814126	-1.79766	4.8391	0.179916
Pp10126	-0.129105	5.5899	0.921366	-0.271148	5.5899	0.835461	0.548827	5.5899	0.673813	0.513422	5.5899	0.693077
Pp10128	0.227195	4.94263	0.86178	-0.211877	4.94263	0.87131	0.240075	4.94263	0.855106	0.0720547	4.94263	0.956829
Pp10132	-0.491101	3.49062	0.709292	0.625677	3.49062	0.63257	-0.374981	3.49062	0.775636	-1.15525	3.49062	0.384638
Pp10133	-0.534491	3.25757	0.68909	0.51046	3.25757	0.699847	0.560219	3.25757	0.668927	-0.363175	3.25757	0.784589
Pp10135	0.894914	3.51101	0.497631	-0.0633993	3.51101	0.963339	0.845303	3.51101	0.521945	-0.0686952	3.51101	0.960455
Pp10138	-0.767619	6.60605	0.555614	0.371276	6.60605	0.774964	-0.183885	6.60605	0.887423	-0.497503	6.60605	0.701949
Pp10143	0.403804	5.30059	0.7564	-0.28797	5.30059	0.825062	0.203291	5.30059	0.876186	0.0399516	5.30059	0.976271
Pp10149	-0.899959	4.4587	0.491757	0.943343	4.4587	0.472385	-0.1058	4.4587	0.936438	-1.05772	4.4587	0.42067
Pp10152	-0.673058	4.28722	0.60728	0.208952	4.28722	0.873373	-0.225421	4.28722	0.863551	-0.842606	4.28722	0.520133
Pp10163	-0.643155	5.89003	0.621054	-0.251724	5.89003	0.846635	-0.904405	5.89003	0.489146	0.698738	5.89003	0.592832
Pp10169	1.03686	4.00355	0.431026	0.0773616	4.00355	0.95356	-0.955531	4.00355	0.467552	-0.821803	4.00355	0.534871
Pp10179	-0.992862	3.26253	0.450018	0.04381	3.26253	0.978955	-0.579274	3.26253	0.662177	-0.305307	3.26253	0.820928
Pp10187	-0.248473	4.29146	0.849954	0.150136	4.29146	0.909556	-0.420944	4.29146	0.74869	0.834262	4.29146	0.525418
Pp10191	0.143759	5.66468	0.912062	-0.503307	5.66468	0.698858	-0.387024	5.66468	0.766199	-0.38466	5.66468	0.768238
Pp10192	-0.350459	4.4562	0.787796	-0.875284	4.4562	0.50369	-2.21366	4.4562	0.1037	0.988602	4.4562	0.460409
Pp10193	-0.0644499	4.54316	0.963082	-0.0744916	4.54316	0.957179	0.319705	4.54316	0.807967	1.23446	4.54316	0.348772
Pp10203	1.81802	3.95024	0.178876	-0.074081	3.95024	0.960047	1.60001	3.95024	0.230279	0.291803	3.95024	0.824222
Pp10205	1.68539	3.74957	0.21078	-0.154906	3.74957	0.90922	1.11387	3.74957	0.397877	0.0996564	3.74957	0.940358
Pp10207	-0.866783	3.33538	0.510357	0.607419	3.33538	0.646204	-1.52589	3.33538	0.251771	-0.93769	3.33538	0.490915
Pp10210	-0.408039	5.50812	0.753824	0.643316	5.50812	0.62131	-0.541982	5.50812	0.677114	-0.0967293	5.50812	0.941514
Pp10217	0.132881	5.81886	0.918898	0.0713312	5.81886	0.956789	0.232827	5.81886	0.857991	-0.115963	5.81886	0.929288
Pp10221	0.782317	4.45709	0.548816	-0.498635	4.45709	0.701698	-0.532571	4.45709	0.683097	-0.0893543	4.45709	0.948088
Pp10222	0.044806	4.09092	0.975551	0.108764	4.09092	0.937482	0.562411	4.09092	0.668072	0.215066	4.09092	0.870737
Pp10223	0.179687	6.54468	0.890002	0.023195	6.54468	0.986127	0.193648	6.54468	0.881502	-0.0676214	6.54468	0.958729
Pp10226	-0.240995	3.99427	0.853734	-0.906804	3.99427	0.492098	0.16321	3.99427	0.905713	0.907466	3.99427	0.490151
Pp10227	-0.686353	3.34752	0.60165	0.256895	3.34752	0.848038	-0.550243	3.34752	0.675229	-0.447228	3.34752	0.739474
Pp10228	-0.164944	5.36084	0.899246	-0.254334	5.36084	0.845246	-0.865601	5.36084	0.508303	0.0644439	5.36084	0.961685
Pp10235	-0.24557	6.16591	0.850131	0.26471	6.16591	0.83869	-0.0622109	6.16591	0.962157	0.154219	6.16591	0.9057
Pp10242	-0.878847	4.06234	0.501537	-0.104719	4.06234	0.938491	-0.667352	4.06234	0.611717	0.365265	4.06234	0.783251
Pp10244	0.547778	6.55667	0.673244	-0.836303	6.55667	0.521282	-0.996787	6.55667	0.446106	1.20656	6.55667	0.358289
Pp10249	-0.252247	2.91418	0.852175	0.897084	2.91418	0.500179	0.154691	2.91418	0.910573	-0.670704	2.91418	0.610901
Pp1025	1.65354	5.69256	0.213297	-1.96625	5.69256	0.1436	1.92073	5.69256	0.151791	1.11463	5.69256	0.395052
Pp10259	-0.477883	11.861	0.712465	0.18439	11.861	0.886719	-1.76425	11.861	0.184765	0.416027	11.861	0.748223
Pp10260	0.220358	4.91546	0.865701	-1.463	4.91546	0.270309	0.666953	4.91546	0.611406	1.78459	4.91546	0.181544
Pp10261	0.435657	3.40423	0.740351	-1.89248	3.40423	0.161851	0.812426	3.40423	0.543466	0.928054	3.40423	0.482795
Pp10262	0.498754	5.54907	0.701504	0.0494727	5.54907	0.970248	-0.578708	5.54907	0.65678	0.549162	5.54907	0.673114
Pp10263	2.27733	9.16944	0.0923002	-1.82271	9.16944	0.171446	0.278963	9.16944	0.82957	1.86988	9.16944	0.16121
Pp10268	-0.332357	3.71173	0.800246	0.329461	3.71173	0.804971	0.33625	3.71173	0.798608	-0.782286	3.71173	0.55277
Pp10269	-0.238519	3.27914	0.856683	0.29769	3.27914	0.821572	-0.308705	3.27914	0.815841	-0.736916	3.27914	0.576128
Pp10271	0.272403	3.16324	0.834513	-0.285661	3.16324	0.830071	-0.101725	3.16324	0.944141	-0.445341	3.16324	0.738766
Pp10276	-0.296597	3.5801	0.821156	0.205478	3.5801	0.877253	-0.361397	3.5801	0.784755	-0.36736	3.5801	0.783776
Pp10289	-1.38518	2.88193	0.296765	0.720534	2.88193	0.591524	-0.465685	2.88193	0.722848	-1.52386	2.88193	0.266258
Pp10292	1.17817	5.42359	0.36995	0.114918	5.42359	0.930122	0.0847947	5.42359	0.94852	-0.183701	5.42359	0.888059
Pp10293	-0.16486	3.54346	0.902841	-0.123622	3.54346	0.926752	-0.482011	3.54346	0.712685	-0.328027	3.54346	0.805575
Pp10296	0.311381	5.73848	0.810646	-0.539732	5.73848	0.678397	0.11344	5.73848	0.930998	0.144945	5.73848	0.911626
Pp10322	0.327953	3.69604	0.802742	-0.784002	3.69604	0.555194	1.76816	3.69604	0.187949	0.442479	3.69604	0.735518
Pp10323	0.726289	3.64599	0.578454	-0.999927	3.64599	0.447321	-0.380079	3.64599	0.772687	-0.858363	3.64599	0.517361
Pp10328	0.0141581	5.43755	0.992037	0.07758	5.43755	0.953166	-0.65004	5.43755	0.617575	1.22717	5.43755	0.351091
Pp10329	0.537984	4.47004	0.680344	-0.0116866	4.47004	0.994409	0.354341	4.47004	0.786306	0.0899058	4.47004	0.945844
Pp10330	0.927065	2.83599	0.483284	-1.62374	2.83599	0.226943	1.76094	2.83599	0.19346	-0.684478	2.83599	0.60703
Pp10331	1.20338	4.47884	0.360902	-1.29782	4.47884	0.325787	0.692923	4.47884	0.597406	0.452308	4.47884	0.729893
Pp10333	-0.385777	5.24177	0.766836	0.01076	5.24177	0.994088	-0.543533	5.24177	0.676582	0.2356	5.24177	0.856516
Pp10348	0.0271087	3.48026	0.986158	0.570343	3.48026	0.665281	-0.703483	3.48026	0.592265	-0.991155	3.48026	0.453952
Pp10354	1.16535	3.10173	0.37971	-0.689263	3.10173	0.616059	2.30737	3.10173	0.0928789	-0.150301	3.10173	0.911005
Pp10357	-0.131641	3.99291	0.920249	0.0864885	3.99291	0.950165	0.427723	3.99291	0.745006	0.171658	3.99291	0.896875
Pp10369	-0.159524	4.49417	0.903999	-0.267312	4.49417	0.838087	0.840845	4.49417	0.521557	0.373611	4.49417	0.774479
Pp10374	-0.244811	3.3967	0.855466	0.796841	3.3967	0.543797	0.463293	3.3967	0.722673	-0.493147	3.3967	0.707567
Pp10383	-0.061156	3.97133	0.963152	0.283515	3.97133	0.829284	-0.53816	3.97133	0.683087	0.735439	3.97133	0.576113
Pp10392	-0.0121415	4.66785	0.993012	0.226128	4.66785	0.862755	-0.737072	4.66785	0.572404	0.226519	4.66785	0.863831
Pp10402	-0.816828	7.89722	0.530635	0.680467	7.89722	0.600808	0.538438	7.89722	0.678299	-1.02881	7.89722	0.431291
Pp10403	-0.802624	8.22323	0.53763	0.60739	8.22323	0.640084	-0.492349	8.22323	0.704339	-1.01682	8.22323	0.436642
Pp10407	-0.777426	6.05402	0.5508	-0.0788913	6.05402	0.95212	-0.0258063	6.05402	0.984731	0.209189	6.05402	0.872352
Pp10416	1.66732	6.55133	0.209283	-0.974708	6.55133	0.455912	0.732568	6.55133	0.573882	0.65995	6.55133	0.611883
Pp10426	-0.0774139	5.54938	0.953097	0.032095	5.54938	0.981144	0.0639012	5.54938	0.961496	0.446228	5.54938	0.731614
Pp10427	0.44337	3.04395	0.735232	-0.101602	3.04395	0.939576	-2.51272	3.04395	0.0689037	1.8859	3.04395	0.165494
Pp10430	2.34516	5.87316	0.0842768	-2.05075	5.87316	0.127881	1.63648	5.87316	0.218442	1.84327	5.87316	0.16725
Pp10436	0.683134	3.4197	0.602557	-0.925655	3.4197	0.485711	0.716126	3.4197	0.588918	0.983108	3.4197	0.456503
Pp10443	0.189896	3.01687	0.88759	-0.15133	3.01687	0.91145	-1.99312	3.01687	0.142048	0.690528	3.01687	0.608581
Pp10448	-0.230253	4.53022	0.860383	-0.201019	4.53022	0.878101	-0.540748	4.53022	0.678913	-0.241712	4.53022	0.854895
Pp10449	-0.443538	4.61382	0.733624	0.00873399	4.61382	0.995042	0.00908795	4.61382	0.996988	-0.25781	4.61382	0.843655
Pp10461	1.02495	4.83457	0.433695	-0.850022	4.83457	0.5166	-0.252941	4.83457	0.846266	1.0431	4.83457	0.426911
Pp10466	-0.0441973	5.77541	0.973316	0.197253	5.77541	0.87959	-0.482243	5.77541	0.710795	-0.261873	5.77541	0.840808
Pp10467	0.157031	3.61138	0.90574	-0.867588	3.61138	0.51138	0.365487	3.61138	0.782297	0.591142	3.61138	0.652079
Pp10469	-0.487544	3.03143	0.710554	0.73129	3.03143	0.583852	-0.0429797	3.03143	0.976355	-1.30119	3.03143	0.328996
Pp10470	1.57724	3.40752	0.248797	1.78232	3.40752	0.18654	0.36107	3.40752	0.783038	-1.06131	3.40752	0.420887
Pp10478	-0.344031	3.49128	0.793508	-0.429848	3.49128	0.745391	0.312119	3.49128	0.813389	0.107619	3.49128	0.937454
Pp10483	-0.330286	5.6376	0.799489	-0.555426	5.6376	0.670532	0.512596	5.6376	0.693469	0.503707	5.6376	0.69866
Pp10484	-0.431973	3.93449	0.741653	0.294402	3.93449	0.823012	-0.0962091	3.93449	0.943039	-0.428253	3.93449	0.742553
Pp10497	0.0505227	4.81932	0.970732	0.822239	4.81932	0.529358	-0.205561	4.81932	0.875551	-0.399531	4.81932	0.759723
Pp10498	-2.30549	3.03088	0.0907096	1.74309	3.03088	0.197246	-1.07898	3.03088	0.415401	-1.76214	3.03088	0.200077
Pp10500	0.239781	4.41666	0.854217	0.26817	4.41666	0.837223	-0.0188785	4.41666	0.990424	-0.838842	4.41666	0.523058
Pp10502	-2.25137	3.47988	0.0990578	0.784464	3.47988	0.556221	1.96254	3.47988	0.145985	-0.044565	3.47988	0.97433
Pp10507	0.11361	5.76914	0.930644	-0.20197	5.76914	0.876846	0.0404178	5.76914	0.975814	0.115367	5.76914	0.929702
Pp1051	2.22834	3.70211	0.100296	-1.30232	3.70211	0.324134	0.331852	3.70211	0.803587	0.405611	3.70211	0.759351
Pp10514	-0.206321	5.96727	0.87392	0.0605633	5.96727	0.9633	0.0361352	5.96727	0.978291	-0.536759	5.96727	0.680058
Pp10516	0.332435	5.69186	0.798075	-0.0744979	5.69186	0.95471	-1.09447	5.69186	0.404285	0.321887	5.69186	0.805571
Pp10518	1.33554	7.04641	0.310194	-0.504514	7.04641	0.697616	-0.245355	7.04641	0.850027	0.486843	7.04641	0.707715
Pp10519	1.05966	6.04157	0.418717	-0.164431	6.04157	0.89966	0.284795	6.04157	0.826649	0.748857	6.04157	0.565386
Pp10520	-0.185354	5.55686	0.886758	-0.0556987	5.55686	0.966424	-0.936339	5.55686	0.474241	0.36713	5.55686	0.778079
Pp10521	-0.481804	5.54567	0.710955	-0.14684	5.54567	0.910593	-0.543091	5.54567	0.676691	0.272839	5.54567	0.834405
Pp10522	0.994072	6.7896	0.447105	-0.441996	6.7896	0.733722	0.748739	6.7896	0.565396	0.715101	6.7896	0.582616
Pp10527	1.38847	5.49918	0.293893	-0.61015	5.49918	0.640686	1.391	5.49918	0.291869	0.20349	5.49918	0.875672
Pp10540	2.05733	4.00312	0.128867	0.35579	4.00312	0.787329	0.235679	4.00312	0.858901	-0.56878	4.00312	0.66418
Pp10541	0.301	5.77809	0.817202	0.246494	5.77809	0.84999	0.736689	5.77809	0.571869	-0.448813	5.77809	0.729908
Pp10546	0.456114	3.12191	0.729591	-0.0752163	3.12191	0.958769	-1.0076	3.12191	0.445847	0.322001	3.12191	0.810206
Pp10549	0.689428	4.14098	0.599125	0.384532	4.14098	0.769515	-0.142414	4.14098	0.915358	-1.3332	4.14098	0.313981
Pp10554	0.0625835	6.57862	0.962077	0.196908	6.57862	0.879905	1.39898	6.57862	0.288672	0.102381	6.57862	0.937186
Pp10564	-0.379344	4.01117	0.771332	-0.262979	4.01117	0.843954	0.224771	4.01117	0.865119	0.325937	4.01117	0.804119
Pp10569	0.641191	4.365	0.623481	-0.315631	4.365	0.811155	0.0702995	4.365	0.959515	0.631749	4.365	0.628164
Pp10571	-0.522995	4.7422	0.688622	0.205892	4.7422	0.875708	-0.161675	4.7422	0.901952	-0.447751	4.7422	0.731777
Pp10573	-0.665108	3.05195	0.611123	0.162532	3.05195	0.903537	-0.306148	3.05195	0.819921	-0.615223	3.05195	0.644765
Pp10576	-0.626362	4.30953	0.631462	-0.254023	4.30953	0.845986	0.271778	4.30953	0.83669	0.0204486	4.30953	0.989806
Pp10583	0.409055	4.32007	0.754297	-0.717943	4.32007	0.583376	0.301032	4.32007	0.818277	0.243926	4.32007	0.853645
Pp10584	-1.04565	3.87446	0.427373	0.581739	3.87446	0.661337	1.81961	3.87446	0.173468	-1.39948	3.87446	0.29081
Pp10595	-0.396498	3.93044	0.761644	0.512177	3.93044	0.695359	-0.49978	3.93044	0.703697	0.248004	3.93044	0.850033
Pp10597	-0.935569	4.57022	0.475776	0.347914	4.57022	0.791897	0.608294	4.57022	0.641141	-0.825103	4.57022	0.529461
Pp10598	-0.992842	3.44807	0.451613	0.122724	3.44807	0.928011	0.462496	3.44807	0.725577	0.401418	3.44807	0.760361
Pp10603	0.259353	4.35201	0.841972	-0.280161	4.35201	0.83233	0.939265	4.35201	0.474708	-0.283164	4.35201	0.828962
Pp10604	-0.0581402	4.12329	0.968057	0.0214909	4.12329	0.988662	0.869466	4.12329	0.507034	-0.300076	4.12329	0.819267
Pp10619	0.440499	5.05998	0.735513	0.173143	5.05998	0.894632	-0.420759	5.05998	0.746965	-0.674451	5.05998	0.606451
Pp10620	-0.384227	3.64967	0.772479	1.26853	3.64967	0.338329	-0.561138	3.64967	0.668255	-0.775649	3.64967	0.556243
Pp10627	0.115249	3.74235	0.931288	-0.589029	3.74235	0.655293	-0.0525089	3.74235	0.96983	0.45794	3.74235	0.727562
Pp10635	0.15976	3.45801	0.90484	-0.453422	3.45801	0.733391	0.0650411	3.45801	0.963224	0.152943	3.45801	0.909114
Pp10640	-1.36599	4.56861	0.300502	0.0770492	4.56861	0.953134	-1.12662	4.56861	0.392847	-0.53413	4.56861	0.690424
Pp10641	-1.54203	3.48917	0.246016	-0.00373577	3.48917	1	0.0485516	3.48917	0.972612	-1.71898	3.48917	0.202709
Pp10643	-0.454688	3.40913	0.728375	0.144681	3.40913	0.913578	-0.694963	3.40913	0.595531	-1.26072	3.40913	0.345052
Pp10644	-1.78061	3.50941	0.183671	1.08233	3.50941	0.41477	-1.08552	3.50941	0.411943	-0.70535	3.50941	0.59479
Pp10645	-1.53846	3.25931	0.249112	1.00203	3.25931	0.448591	-0.120671	3.25931	0.929389	-0.983349	3.25931	0.457056
Pp10661	1.52326	3.45834	0.255803	-1.08207	3.45834	0.420872	2.40652	3.45834	0.0800167	0.806382	3.45834	0.5378
Pp10662	0.322985	4.68507	0.804604	0.152774	4.68507	0.907924	0.145972	4.68507	0.912344	0.00988283	4.68507	0.994849
Pp10666	1.70026	8.95912	0.200422	-0.656528	8.95912	0.613379	-0.608516	8.95912	0.639411	0.595669	8.95912	0.64646
Pp10667	-1.50342	6.59293	0.255323	0.329167	6.59293	0.800077	0.422985	6.59293	0.74468	-0.771398	6.59293	0.553972
Pp10671	-0.749456	4.46405	0.565582	-0.203526	4.46405	0.877246	-0.745208	4.46405	0.568033	-0.570402	4.46405	0.663838
Pp10673	0.765753	4.42678	0.558636	0.0023241	4.42678	1	0.521442	4.42678	0.68973	-0.7011	4.42678	0.591686
Pp10676	-0.776094	4.95627	0.553349	0.808129	4.95627	0.536637	0.576947	4.95627	0.657176	-1.60298	4.95627	0.227598
Pp10684	2.30234	5.41952	0.0905263	1.04363	5.41952	0.426068	-0.0162396	5.41952	0.990458	-1.79308	5.41952	0.179263
Pp10685	-0.359438	3.83048	0.783875	0.751497	3.83048	0.567321	-0.444414	3.83048	0.733318	-2.47621	3.83048	0.0730084
Pp10690	0.649702	4.33629	0.619261	-1.0607	4.33629	0.420398	-0.54593	4.33629	0.676994	1.63944	4.33629	0.218734
Pp10691	0.313945	4.67016	0.810836	-0.0672936	4.67016	0.959693	0.111184	4.67016	0.932504	-0.327217	4.67016	0.802353
Pp10694	2.40437	5.05938	0.0774682	-1.42692	5.05938	0.280611	0.163787	5.05938	0.901132	0.931438	5.05938	0.477146
Pp10697	1.38102	3.79654	0.297739	-0.142945	3.79654	0.915995	-0.219762	3.79654	0.868214	0.0491659	3.79654	0.973194
Pp10698	1.22595	4.0189	0.35321	-1.57884	4.0189	0.236194	1.06237	4.0189	0.419894	0.516371	4.0189	0.693829
Pp10703	-0.179079	3.04983	0.893878	0.394131	3.04983	0.765775	-1.12421	3.04983	0.395473	0.277703	3.04983	0.836481
Pp10704	-0.865833	4.51385	0.508334	1.00022	4.51385	0.445441	-1.27252	4.51385	0.33474	0.71959	4.51385	0.584168
Pp10708	-0.456715	4.30541	0.726702	-0.705766	4.30541	0.589421	0.751473	4.30541	0.566498	-0.284568	4.30541	0.829685
Pp10709	-0.986225	3.74072	0.451807	0.817558	3.74072	0.532692	-0.408831	3.74072	0.75507	-1.08205	3.74072	0.416323
Pp10712	0.133868	4.41415	0.918628	0.32222	4.41415	0.806841	-0.583916	4.41415	0.655168	0.334202	4.41415	0.799065
Pp10713	1.50146	4.49253	0.257912	-0.675292	4.49253	0.604908	0.156636	4.49253	0.905721	1.704	4.49253	0.200515
Pp10722	-0.0837268	4.53788	0.949907	-0.316051	4.53788	0.810044	0.115725	4.53788	0.930675	-0.370379	4.53788	0.777685
Pp10727	-1.31273	4.15095	0.320509	0.421978	4.15095	0.748672	0.0614754	4.15095	0.963765	-1.11499	4.15095	0.39925
Pp10730	-0.303141	6.29888	0.815325	-0.427119	6.29888	0.742427	0.0496105	6.29888	0.969988	-0.0874927	6.29888	0.946738
Pp10736	-0.920825	4.36198	0.483502	0.783023	4.36198	0.551546	0.539024	4.36198	0.680127	-0.47847	4.36198	0.714176
Pp10744	-0.344303	5.74598	0.791128	0.137296	5.74598	0.91634	0.0368706	5.74598	0.977955	-0.246158	5.74598	0.850132
Pp10745	-0.689493	3.20873	0.603065	1.24204	3.20873	0.355004	0.491976	3.20873	0.70943	-0.309417	3.20873	0.814111
Pp10746	1.22087	6.10767	0.35263	-0.374933	6.10767	0.772867	0.236637	6.10767	0.855491	-1.16086	6.10767	0.376489
Pp10747	0.780818	6.3851	0.549142	1.07766	6.3851	0.410364	-1.21094	6.3851	0.356201	-2.19934	6.3851	0.103708
Pp10749	1.44937	5.01805	0.272877	-1.08525	5.01805	0.407985	-1.0382	5.01805	0.429814	1.11868	5.01805	0.396232
Pp10750	-0.329115	4.76269	0.800962	0.254793	4.76269	0.845603	0.210612	4.76269	0.871362	-1.14514	4.76269	0.38488
Pp10762	0.0697145	5.65094	0.95774	0.148717	5.65094	0.909377	-0.0134816	5.65094	0.992354	0.0280845	5.65094	0.983393
Pp10763	-1.08196	3.06943	0.419877	0.551335	3.06943	0.686468	1.85841	3.06943	0.17074	0.610665	3.06943	0.643035
Pp10775	-0.541258	4.52057	0.679002	-0.215183	4.52057	0.870382	0.78973	4.52057	0.547912	0.195348	4.52057	0.881474
Pp10778	0.583514	4.34046	0.654896	-0.0132128	4.34046	0.992394	-0.37823	4.34046	0.77277	0.993496	4.34046	0.449027
Pp10779	0.453561	4.82695	0.72786	-0.363727	4.82695	0.781448	-0.244371	4.82695	0.851598	1.2111	4.82695	0.357139
Pp10781	-1.19829	7.88381	0.360891	0.451096	7.88381	0.728092	-0.428662	7.88381	0.741055	-0.522511	7.88381	0.687438
Pp10787	0.686209	2.85037	0.601984	-2.35386	2.85037	0.0853627	0.10501	2.85037	0.94851	-1.23469	2.85037	0.365481
Pp10797	-0.103886	5.71075	0.936606	-0.00394868	5.71075	0.998256	-0.565726	5.71075	0.66392	0.306515	5.71075	0.813974
Pp10798	0.490886	4.85989	0.706778	-0.0975198	4.85989	0.941708	0.579647	4.85989	0.657692	0.75589	4.85989	0.562295
Pp10799	-0.269729	4.21442	0.836533	-0.703583	4.21442	0.592565	0.592335	4.21442	0.653232	1.44083	4.21442	0.276047
Pp108	1.65165	4.6525	0.214539	-1.31193	4.6525	0.321095	1.12692	4.6525	0.391799	0.312022	4.6525	0.812041
Pp10800	0.787873	4.70376	0.546733	-0.274641	4.70376	0.833871	-0.588664	4.70376	0.652153	0.882001	4.70376	0.499843
Pp10806	0.0958064	5.86172	0.941528	0.493271	5.86172	0.704366	-0.443234	5.86172	0.733007	-2.19492	5.86172	0.104748
Pp10810	-0.799059	7.34483	0.539622	0.528984	7.34483	0.683868	0.45742	7.34483	0.72449	-0.201058	7.34483	0.876798
Pp10811	2.48486	5.01897	0.0692256	0.0766255	5.01897	0.953718	-0.539045	5.01897	0.67866	0.242571	5.01897	0.852562
Pp10813	1.16158	5.29018	0.376399	-1.55884	5.29018	0.240488	1.08279	5.29018	0.40923	0.429838	5.29018	0.741206
Pp10814	0.263902	5.97758	0.83907	0.145062	5.97758	0.91133	-0.21851	5.97758	0.866517	-0.745615	5.97758	0.56756
Pp10819	-0.135491	4.00557	0.917491	0.396907	4.00557	0.762527	-0.321981	4.00557	0.804855	-0.991543	4.00557	0.45177
Pp10821	-0.425118	3.87858	0.746447	0.00619989	3.87858	1	0.397139	3.87858	0.760159	-0.598881	3.87858	0.648209
Pp10822	0.577281	4.47666	0.65943	1.07571	4.47666	0.414157	0.403851	4.47666	0.756545	-2.11287	4.47666	0.117517
Pp10828	1.53096	3.11679	0.251984	-2.13987	3.11679	0.116811	0.558672	3.11679	0.683881	2.42839	3.11679	0.0773923
Pp10831	-0.494141	4.63689	0.705101	-0.230099	4.63689	0.863536	1.09799	4.63689	0.403173	0.343137	4.63689	0.791784
Pp10832	-0.0344106	3.51602	0.98044	-0.357969	3.51602	0.786524	0.222194	3.51602	0.868541	-0.269922	3.51602	0.840194
Pp1084	-1.04043	3.77013	0.42996	1.49569	3.77013	0.259955	-1.1293	3.77013	0.390438	-1.63972	3.77013	0.224677
Pp10841	-0.996121	3.1419	0.451816	1.12598	3.1419	0.399385	0.870679	3.1419	0.507931	-1.39264	3.1419	0.295778
Pp10845	-0.512985	4.43806	0.694449	0.101694	4.43806	0.940176	-0.0291544	4.43806	0.983934	0.218633	4.43806	0.866808
Pp10846	-0.239051	5.19074	0.854333	0.231957	5.19074	0.858909	0.123838	5.19074	0.92481	-0.141184	5.19074	0.914146
Pp10849	-1.00641	4.21334	0.444935	0.697641	4.21334	0.594639	0.731747	4.21334	0.577449	0.200152	4.21334	0.877743
Pp10850	1.16948	7.33404	0.372353	-0.891919	7.33404	0.494119	0.277725	7.33404	0.83046	-0.225107	7.33404	0.862252
Pp10851	-0.0505114	3.72924	0.970602	0.145362	3.72924	0.914325	-0.4748	3.72924	0.717993	0.147306	3.72924	0.914396
Pp10853	2.33782	4.66841	0.0856208	-0.883076	4.66841	0.499394	-0.0978233	4.66841	0.942524	0.215675	4.66841	0.870395
Pp10855	0.636921	3.71431	0.625539	-0.562468	3.71431	0.666462	-0.573846	3.71431	0.662989	0.444084	3.71431	0.736555
Pp10862	0.0723012	6.79356	0.955738	0.0295889	6.79356	0.9821	-0.152558	6.79356	0.906519	0.15246	6.79356	0.9066
Pp10864	0.464592	3.65991	0.722749	0.0332302	3.65991	0.982421	-2.0196	3.65991	0.136488	1.27265	3.65991	0.342095
Pp10870	0.865054	3.00596	0.510858	-0.350568	3.00596	0.792041	-0.916283	3.00596	0.490779	-1.74229	3.00596	0.200752
Pp10872	-0.109479	3.72872	0.933874	0.421269	3.72872	0.748174	-2.58577	3.72872	0.0608543	-0.621738	3.72872	0.647254
Pp10876	-0.611521	3.68192	0.641661	1.1019	3.68192	0.403646	-0.27907	3.68192	0.831267	-1.23826	3.68192	0.352123
Pp10879	-0.217596	4.21104	0.87016	0.288035	4.21104	0.827876	0.073567	4.21104	0.955818	0.548474	4.21104	0.675071
Pp10886	0.463912	3.12547	0.724488	0.0236359	3.12547	0.991601	0.197257	3.12547	0.886324	-0.469739	3.12547	0.723704
Pp10887	0.0324516	6.23806	0.980359	0.0798137	6.23806	0.951273	-0.683317	6.23806	0.599695	-0.0489878	6.23806	0.970529
Pp10895	0.187938	4.00015	0.88516	-0.63239	4.00015	0.630002	0.886409	4.00015	0.5004	-1.29277	4.00015	0.328981
Pp10899	-0.282202	4.11853	0.830769	0.306277	4.11853	0.814282	-0.238004	4.11853	0.856865	0.018419	4.11853	0.990777
Pp10900	0.634311	3.17621	0.633778	0.404999	3.17621	0.760245	0.910614	3.17621	0.490705	0.140896	3.17621	0.918103
Pp10901	0.523574	3.66166	0.691415	0.24686	3.66166	0.852234	0.541625	3.66166	0.680382	-0.620311	3.66166	0.636832
Pp10905	0.623336	3.53311	0.636588	-0.369416	3.53311	0.78023	-0.10125	3.53311	0.941495	0.536499	3.53311	0.684837
Pp1091	-0.448555	4.03644	0.730772	0.165326	4.03644	0.902663	0.40077	4.03644	0.76078	-0.211301	4.03644	0.874421
Pp10910	-0.713333	3.66874	0.587743	0.428299	3.66874	0.744006	-0.491885	3.66874	0.707608	-1.06184	3.66874	0.426274
Pp10914	-0.60759	5.05862	0.64109	0.874897	5.05862	0.503201	-0.203182	5.05862	0.876214	-1.26434	5.05862	0.336973
Pp10915	-0.874919	3.8811	0.503991	0.375462	3.8811	0.774983	-0.332858	3.8811	0.798423	-0.81756	3.8811	0.536627
Pp10917	-0.515455	5.41835	0.692596	-0.370482	5.41835	0.776151	1.01257	5.41835	0.439339	0.598714	5.41835	0.645566
Pp10926	0.240444	5.08336	0.853785	0.209843	5.08336	0.871976	0.0141694	5.08336	0.99226	-0.0445839	5.08336	0.974151
Pp10936	0.647209	4.29653	0.620976	-1.06136	4.29653	0.422538	0.927081	4.29653	0.480891	1.51864	4.29653	0.251413
Pp10939	1.08166	6.23404	0.410132	0.0544808	6.23404	0.967393	1.44057	6.23404	0.275247	0.507671	6.23404	0.695857
Pp10943	-0.72176	6.57197	0.579217	0.0971601	6.57197	0.940598	-0.0463339	6.57197	0.971819	-0.822198	6.57197	0.52857
Pp10948	0.780564	8.59232	0.548705	-0.885554	8.59232	0.496994	-0.29609	8.59232	0.819294	1.03586	8.59232	0.428115
Pp10950	0.509605	5.78163	0.695176	0.485034	5.78163	0.709053	-1.11292	5.78163	0.395905	-0.287675	5.78163	0.825324
Pp10952	-0.405108	6.65589	0.755007	0.271893	6.65589	0.834179	0.0728156	6.65589	0.955496	-0.0912824	6.65589	0.944172
Pp10955	0.365062	5.82701	0.778892	0.130138	5.82701	0.92061	0.106258	5.82701	0.93517	-0.370191	5.82701	0.775936
Pp10958	-1.42607	3.23815	0.282658	0.454146	3.23815	0.733201	-1.1081	3.23815	0.405695	0.687791	3.23815	0.608698
Pp10959	-0.338779	4.12035	0.795723	-0.736013	4.12035	0.57432	-0.675778	4.12035	0.608253	1.10777	4.12035	0.402168
Pp1097	0.439306	3.56546	0.740125	0.680446	3.56546	0.603425	-1.1228	3.56546	0.394065	0.372768	3.56546	0.780367
Pp10971	0.0759186	4.9045	0.954151	-0.138416	4.9045	0.91579	-0.674544	4.9045	0.60601	0.320924	4.9045	0.806139
Pp10973	-0.66728	3.55675	0.610741	0.271048	3.55675	0.839483	-1.12173	3.55675	0.394357	0.574508	3.55675	0.668269
Pp10974	-1.1855	4.28404	0.367819	0.815472	4.28404	0.534564	0.0286526	4.28404	0.984093	-0.0283657	4.28404	0.984917
Pp10980	-0.832033	3.76782	0.525698	0.403861	3.76782	0.757317	-0.677458	3.76782	0.606352	-1.12791	3.76782	0.396475
Pp10989	2.49988	3.24049	0.0682925	-0.778748	3.24049	0.553007	-1.89067	3.24049	0.16381	1.10275	3.24049	0.407957
Pp1099	1.26656	4.44594	0.336164	-1.14877	4.44594	0.38234	-0.120998	4.44594	0.927784	0.783288	4.44594	0.549806
Pp10990	0.717776	4.02109	0.582738	0.0538627	4.02109	0.969449	-0.0917647	4.02109	0.945019	-1.12998	4.02109	0.392309
Pp10993	1.17236	5.06271	0.372753	-0.168382	5.06271	0.897745	0.547615	5.06271	0.674095	-0.97573	5.06271	0.456295
Pp11002	-0.521588	3.63049	0.692256	0.424504	3.63049	0.748654	-0.0672625	3.63049	0.960344	-1.11644	3.63049	0.400144
Pp11004	0.552729	4.93292	0.670937	0.300748	4.93292	0.817429	-0.34016	4.93292	0.793712	-1.12881	4.93292	0.391334
Pp11005	-0.920497	3.93833	0.483031	0.70054	3.93833	0.594745	-0.219554	3.93833	0.867959	-0.778962	3.93833	0.553273
Pp11010	-0.5402	3.25007	0.680364	0.645459	3.25007	0.62451	-1.20057	3.25007	0.366022	0.322685	3.25007	0.809824
Pp11016	0.619491	5.87492	0.63403	-0.460006	5.87492	0.723546	0.0409613	5.87492	0.97543	0.0718645	5.87492	0.956387
Pp11018	0.956006	4.12866	0.467787	-0.0583242	4.12866	0.965924	0.0984799	4.12866	0.941848	-0.610081	4.12866	0.641803
Pp11020	0.0576341	6.03329	0.965182	0.891965	6.03329	0.494656	-0.138901	6.03329	0.914994	-0.160743	6.03329	0.901757
Pp11024	-0.434056	5.23807	0.738784	0.411136	5.23807	0.752454	-0.385538	5.23807	0.7674	-0.429252	5.23807	0.741901
Pp11026	1.20501	4.33379	0.359755	-1.0959	4.33379	0.406012	0.697987	4.33379	0.594348	0.767898	4.33379	0.557867
Pp11034	-0.416835	5.98551	0.748395	0.783209	5.98551	0.548025	-0.875256	5.98551	0.502515	-0.314348	5.98551	0.809287
Pp11035	2.17706	7.76267	0.106436	0.882482	7.76267	0.498464	-2.05841	7.76267	0.125323	-2.02785	7.76267	0.131054
Pp11036	0.507547	3.65639	0.698462	-0.791363	3.65639	0.547703	0.097439	3.65639	0.946294	0.534998	3.65639	0.685032
[truncated: 14,405 more rows]

## Sheet: Table S5
Transcript ID	0Dvs5D_logFC	0Dvs5D_logCPM	0Dvs5D_pvalue	5Dvs11D_logFC	5Dvs11D_logCPM	5Dvs11D_pvalue	11Dvs15D_logFC	11Dvs15D_logCPM	11Dvs15D_pvalue	15Dvs25D_logFC	15Dvs25D_logCPM	15Dvs25D_pvalue	Cluster
Pp10005	-1.24636	5.26199	0.343022	0.0475019	5.26199	0.971725	-1.22643	5.26199	0.351484	-3.04177	5.26199	0.0313358	k2
Pp10006	-1.04201	3.73494	0.426879	-0.195567	3.73494	0.883879	-0.498185	3.73494	0.707478	-10.7544	3.73494	2.7206e-05	k2
Pp10037	3.31649	5.76368	0.0191601	-1.51349	5.76368	0.254512	2.03105	5.76368	0.131351	1.2885	5.76368	0.327186	k11
Pp10048	-0.00633834	3.68591	1	2.93793	3.68591	0.0362929	-0.00987142	3.68591	0.996816	-0.71221	3.68591	0.588387	-
Pp1010	0	2.82154	1	11.049	2.82154	1.49107e-05	-0.188228	2.82154	0.888981	0.406803	2.82154	0.758407	k12
Pp10105	-2.22565	4.21827	0.101297	2.04663	4.21827	0.129777	-0.758559	4.21827	0.561351	-2.92941	4.21827	0.0365729	k3
Pp10170	0.269224	3.34002	0.8389	-5.41686	3.34002	0.000949595	5.9193	3.34002	0.000463585	0.998006	3.34002	0.447207	k11
Pp10206	3.15874	3.87453	0.0254714	0.250436	3.87453	0.85009	-0.358139	3.87453	0.784453	0.883277	3.87453	0.501068	k8
Pp10265	-1.1015	2.71791	0.404585	0.775899	2.71791	0.554251	-5.0248	2.71791	0.00133251	-0.338631	2.71791	0.892702	k1
Pp10275	-0.119001	3.70512	0.946012	-0.962487	3.70512	0.482582	2.85639	3.70512	0.0423115	2.21412	3.70512	0.102443	k11
Pp10290	4.39937	4.46908	0.00312714	-1.23888	4.46908	0.347228	0.570061	4.46908	0.663073	-0.165976	4.46908	0.900364	k8
Pp10327	-10.8901	3.01104	2.03809e-05	11.4206	3.01104	7.48633e-06	-0.343753	3.01104	0.794372	-1.25049	3.01104	0.349687	k10
Pp10382	0.748599	2.45674	0.672411	4.66057	2.45674	0.00253788	-0.110125	2.45674	0.934323	-5.25266	2.45674	0.00120661	k12
Pp10424	6.43068	4.33023	0.000462256	2.19127	4.33023	0.107173	1.29436	4.33023	0.325564	-4.1423	4.33023	0.00491551	k12
Pp10428	3.42059	5.58504	0.0159472	-0.378614	5.58504	0.7708	-0.765478	5.58504	0.557274	0.244747	5.58504	0.850936	k4
Pp10429	2.73208	6.77335	0.047159	-0.557385	6.77335	0.667762	-4.12742	6.77335	0.004762	0.435169	6.77335	0.741448	k4
Pp10440	3.31511	3.46008	0.0212825	-2.67848	3.46008	0.0578508	1.39366	3.46008	0.311059	3.22272	3.46008	0.0222672	k7
Pp10472	1.50142	5.64161	0.256677	-3.29338	5.64161	0.02009	1.48457	5.64161	0.266303	3.87938	5.64161	0.00731066	k7
Pp10481	-0.391075	3.61573	0.766111	0.783131	3.61573	0.549774	-2.3111	3.61573	0.0903209	-4.13592	3.61573	0.00743714	k1
Pp10496	0.628387	2.7723	0.633472	-0.344118	2.7723	0.794026	-6.26077	2.7723	0.00022559	0.63599	2.7723	0.8306	k9
Pp10513	-0.878715	4.19475	0.503393	1.66533	4.19475	0.211277	-2.07601	4.19475	0.123317	-10.9291	4.19475	1.96988e-05	k1
Pp1052	3.35184	4.00963	0.0180714	-1.6827	4.00963	0.206969	-0.109605	4.00963	0.936104	1.03701	4.00963	0.431704	k5
Pp10608	-2.02267	8.13416	0.13158	-1.84697	8.13416	0.166706	0.636837	8.13416	0.62554	3.88586	8.13416	0.00716496	k2
Pp1073	3.64695	5.07	0.0124813	0.545889	5.07	0.678963	0.180623	5.07	0.893122	3.37391	5.07	0.0171037	k7
Pp10812	-0.87082	3.5395	0.507468	0.633599	3.5395	0.628537	-11.9834	3.5395	2.67737e-06	8.01412	3.5395	0.00393112	k1
Pp10854	1.23218	3.21792	0.353405	-0.113574	3.21792	0.933505	-4.02769	3.21792	0.00649175	3.78316	3.21792	0.0102798	k4
Pp10946	-3.96868	6.3784	0.00674034	1.21334	6.3784	0.371016	2.1682	6.3784	0.110394	3.94386	6.3784	0.00650625	k7
Pp10991	3.05553	3.13796	0.0311737	-0.711125	3.13796	0.589439	0.74401	3.13796	0.570711	-0.914525	3.13796	0.488043	k8
Pp11098	4.08378	3.96024	0.00539538	-2.77882	3.96024	0.0449695	-0.98982	3.96024	0.461597	3.367	3.96024	0.017968	k5
Pp11110	2.57064	3.24826	0.062373	-2.65994	3.24826	0.0549985	-3.3197	3.24826	0.03171	6.06527	3.24826	0.000236704	k5
Pp11111	3.19714	2.34225	0.097253	0.114855	2.34225	1	3.91134	2.34225	0.00934927	0.460558	2.34225	0.725814	k6
Pp11123	3.38571	3.54958	0.01811	-2.62334	3.54958	0.0585593	1.37731	3.54958	0.310907	2.27387	3.54958	0.0939622	k7
Pp11192	3.45088	4.25292	0.0166786	-0.0343602	4.25292	0.983259	0.882221	4.25292	0.500587	0.695724	4.25292	0.593865	k11
Pp11214	-2.23556	6.82327	0.0980966	1.35835	6.82327	0.302532	-0.00646792	6.82327	0.996281	-2.73115	6.82327	0.0476276	k3
Pp11239	3.08287	3.25165	0.029461	0.116633	3.25165	0.932158	0.0536515	3.25165	0.970605	0.413533	3.25165	0.752716	k8
Pp1126	-1.5738	2.79668	0.237968	1.58232	2.79668	0.239492	-4.69188	2.79668	0.0021118	0.459122	2.79668	0.790115	k1
Pp11260	-0.377893	2.49245	0.773942	-7.8368	2.49245	4.90535e-05	0.490964	2.49245	1	-3.81545	2.49245	0.577535	k9
Pp11286	3.7118	4.61123	0.0101058	-0.838419	4.61123	0.521497	-0.270888	4.61123	0.835582	0.516946	4.61123	0.692863	k5
Pp11330	8.0065	9.27155	4.68451e-06	-0.61548	9.27155	0.635848	2.74549	9.27155	0.0461428	1.18502	9.27155	0.365979	k11
Pp11401	0.629549	2.66322	0.64515	-0.731707	2.66322	0.597537	3.05082	2.66322	0.0317322	0.394924	2.66322	0.763009	k6
Pp11437	-2.52899	4.44156	0.0643833	-4.28406	4.44156	0.00429646	0.146124	4.44156	0.960168	-1.22615	4.44156	0.438305	k2
Pp11438	-1.3393	4.35029	0.309202	-3.3015	4.35029	0.0204458	-9.16114	4.35029	0.000502358	6.1919	4.35029	0.0619804	k2
Pp11466	8.81943	3.94291	0.000892757	-3.04835	3.94291	0.0436397	6.53115	3.94291	0.000121969	1.23438	3.94291	0.348003	k11
Pp11486	3.8675	4.39174	0.00807694	-2.55832	4.39174	0.0639183	2.17605	4.39174	0.109241	1.29935	4.39174	0.324706	k11
Pp11501	-0.341065	3.21332	0.795202	0.934537	3.21332	0.477668	-4.37595	3.21332	0.00371271	-7.57472	3.21332	0.00805279	k1
Pp11536	-1.8918	9.74506	0.156615	-1.27161	9.74506	0.333049	-0.967407	9.74506	0.458911	4.09704	9.74506	0.0049717	k2
Pp11537	-2.6803	6.95012	0.0541484	-8.83024	6.95012	0.000853176	11.1083	6.95012	1.37608e-05	5.75669	6.95012	0.000256601	k7
Pp11580	-0.25325	5.08827	0.845719	0.425641	5.08827	0.743588	-3.75048	5.08827	0.00922889	0.936123	5.08827	0.478965	k1
Pp11593	-1.86488	3.50146	0.175186	0.756409	3.50146	0.58799	3.35792	3.50146	0.0189208	0.974325	3.50146	0.45779	k11
Pp11610	3.27009	4.63867	0.021514	-0.368207	4.63867	0.778807	0.441045	4.63867	0.735153	1.25047	4.63867	0.341982	k11
Pp11647	3.19101	4.11233	0.0256943	0.463883	4.11233	0.723204	0.696627	4.11233	0.593877	0.0397956	4.11233	0.976818	k6
Pp11686	2.84229	4.6888	0.0403818	-2.51168	4.6888	0.0665553	0.336002	4.6888	0.801753	2.72425	4.6888	0.0483003	k5
Pp1174	0.550637	4.56076	0.67373	1.36001	4.56076	0.302719	-0.888373	4.56076	0.496917	-2.71868	4.56076	0.0495066	-
Pp11762	0.79526	5.85458	0.542181	-2.41949	5.85458	0.076113	0.855644	5.85458	0.51431	3.05442	5.85458	0.0286368	k7
Pp11763	0.624751	8.59317	0.630605	-2.11038	8.59317	0.116785	0.831027	8.59317	0.52387	3.00841	8.59317	0.0305994	k7
Pp11783	-3.92169	2.75136	0.577535	8.54185	2.75136	0.00147277	3.02053	2.75136	0.0329059	-0.151784	2.75136	0.907986	k6
Pp11816	2.519	4.6015	0.0660715	-3.11496	4.6015	0.0271087	1.85803	4.6015	0.16826	2.09409	4.6015	0.120142	k7
Pp11827	1.84406	6.60529	0.166895	-0.806795	6.60529	0.535696	-4.77196	6.60529	0.00154585	-0.00440016	6.60529	1	k4
Pp11830	-1.1996	3.33042	0.367387	-0.663641	3.33042	0.625005	2.92334	3.33042	0.0379875	0.44027	3.33042	0.737429	k6
Pp11846	-1.76485	4.46881	0.18566	-0.527066	4.46881	0.688528	-1.74494	4.46881	0.193225	-3.30611	4.46881	0.0261988	k2
Pp11918	-2.05064	8.10079	0.126712	-1.83588	8.10079	0.169363	0.707539	8.10079	0.588852	4.44622	8.10079	0.00269906	k7
Pp11977	1.59594	3.86338	0.230913	-3.00631	3.86338	0.0327493	1.8351	3.86338	0.176888	1.48213	3.86338	0.264674	k5
Pp11980	2.36081	4.09867	0.0827995	-3.00945	4.09867	0.0318158	1.15307	4.09867	0.384652	0.771056	4.09867	0.556566	k5
Pp11984	1.266	5.84361	0.335637	0.385915	5.84361	0.766288	-3.19169	5.84361	0.023065	0.702727	5.84361	0.592845	k4
Pp11991	-0.551516	3.59592	0.674483	0.101673	3.59592	0.940808	0.822167	3.59592	0.53178	-3.39021	3.59592	0.017772	k10
Pp12021	-2.94995	5.83937	0.0338706	2.07787	5.83937	0.122892	0.640669	5.83937	0.62254	-2.56163	5.83937	0.0616618	k3
Pp12022	1.61262	3.29004	0.226615	-0.402521	3.29004	0.758702	-4.73709	3.29004	0.00228393	4.7279	3.29004	0.00227826	k4
Pp12036	-0.501204	4.62764	0.700146	-0.187192	4.62764	0.885597	-12.7011	4.62764	6.94864e-07	0	4.62764	1	k1
Pp12113	0.652156	4.5243	0.61738	-0.961831	4.5243	0.462639	-1.35899	4.5243	0.306743	2.73871	4.5243	0.0478622	k7
Pp12128	3.99847	3.32321	0.00689618	-1.66817	3.32321	0.212763	0.300022	3.32321	0.828571	1.47762	3.32321	0.265235	k5
Pp12168	-0.576164	3.34888	0.666345	1.84478	3.34888	0.168927	-0.69351	3.34888	0.595903	-3.17744	3.34888	0.0261358	k12
Pp1218	0.140215	3.93499	0.914003	-2.51502	3.93499	0.0666351	0.46597	3.93499	0.725471	-2.85573	3.93499	0.0440117	k9
Pp1219	2.7999	6.06533	0.0426371	-1.49842	6.06533	0.257049	-0.205033	6.06533	0.875041	1.04136	6.06533	0.426424	k5
Pp12214	1.52528	3.63933	0.259612	-0.670025	3.63933	0.619975	3.2324	3.63933	0.0227047	-0.344411	3.63933	0.791024	k6
Pp12272	10.441	4.12585	4.69884e-05	1.61997	4.12585	0.225193	0.290959	4.12585	0.824371	0.764281	4.12585	0.559134	k11
Pp12289	0.0860369	4.16738	0.951428	-0.332728	4.16738	0.808021	3.25543	4.16738	0.0217411	0.689259	4.16738	0.597155	k11
Pp12370	-3.43603	3.88734	0.0206268	0.212434	3.88734	0.913668	6.87007	3.88734	5.21158e-05	-1.4156	3.88734	0.283986	k6
Pp12385	2.71305	7.51943	0.0487263	-0.291188	7.51943	0.822427	1.33807	7.51943	0.309217	-0.0758638	7.51943	0.953382	k6
Pp12394	2.7865	5.10971	0.0443107	-2.82324	5.10971	0.042188	1.68023	5.10971	0.209055	3.07968	5.10971	0.0275646	k7
Pp12441	-1.10972	3.70866	0.400679	2.27649	3.70866	0.0942725	-2.98594	3.70866	0.0327599	0.866741	3.70866	0.520215	k1
Pp12489	-2.49378	3.19382	0.070688	2.34778	3.19382	0.0867497	-1.54765	3.19382	0.247223	-3.28306	3.19382	0.0259678	k3
Pp12504	1.75442	8.36273	0.187403	-0.846967	8.36273	0.51597	-0.21536	8.36273	0.868314	3.87398	8.36273	0.00730693	k7
Pp12505	6.25137	4.93839	0.000437481	-2.90899	4.93839	0.0430479	3.57389	4.93839	0.0146336	3.49053	4.93839	0.0140953	k7
Pp12576	0.487416	4.36768	0.708102	-0.368796	4.36768	0.777141	-6.99342	4.36768	5.01263e-05	3.67738	4.36768	0.0152442	k9
Pp12623	-0.0291456	5.87395	0.982735	1.52658	5.87395	0.248552	-1.12506	5.87395	0.390633	-3.85363	5.87395	0.00784902	k12
Pp12659	0.0538551	3.06166	0.972508	0.380921	3.06166	0.771561	-0.150728	3.06166	0.910963	-11.0363	3.06166	1.61962e-05	k10
Pp12683	3.60875	3.30669	0.0147801	-1.3473	3.30669	0.321527	2.38529	3.30669	0.0855974	1.29049	3.30669	0.328144	k11
Pp12711	6.88357	4.61999	4.23367e-05	-4.99301	4.61999	0.00110033	0.249639	4.61999	0.855881	4.54112	4.61999	0.00246692	k5
Pp12713	-1.87889	4.13126	0.160845	1.77274	4.13126	0.184679	-1.04053	4.13126	0.42816	-2.94981	4.13126	0.0366165	k3
Pp12734	12.8969	4.2706	4.74403e-07	-3.74902	4.2706	0.00966241	2.27549	4.2706	0.0964909	1.99234	4.2706	0.138511	k5
Pp12739	3.45264	5.64826	0.0165316	1.36682	5.64826	0.301919	0.573727	5.64826	0.659744	1.49185	5.64826	0.258966	k11
Pp12740	3.02207	5.64592	0.0317367	1.51768	5.64592	0.252784	0.625232	5.64592	0.63127	1.2078	5.64592	0.357575	k11
Pp1276	2.95567	4.59313	0.0338948	-1.34847	4.59313	0.308089	0.810252	4.59313	0.53558	0.686517	4.59313	0.599449	k5
Pp12783	3.75705	3.83874	0.0106787	0.472439	3.83874	0.720668	-1.31036	3.83874	0.324524	2.83483	3.83874	0.0412334	k7
Pp12819	-3.40969	4.49026	0.0161834	0.879059	4.49026	0.505061	-1.39681	4.49026	0.294743	-6.55202	4.49026	0.000365033	k2
Pp12836	-1.8689	6.0585	0.164727	0.719524	6.0585	0.582741	3.99194	6.0585	0.00606392	-0.473493	6.0585	0.715344	k6
Pp12838	5.81876	3.48369	0.000404475	-4.24214	3.48369	0.00494212	0.309525	3.48369	0.862357	5.6559	3.48369	0.000374128	k7
Pp12854	3.65882	5.27975	0.0172203	5.2362	5.27975	0.00068567	-1.49253	5.27975	0.258838	-0.676061	5.27975	0.604475	k12
Pp12876	-0.140255	4.41979	0.915036	0.594649	4.41979	0.649091	-2.99735	4.41979	0.0318556	0.583629	4.41979	0.658763	k1
Pp12960	4.48249	5.10075	0.00271211	0.370217	5.10075	0.776033	0.0752278	5.10075	0.954296	-3.32651	5.10075	0.0188579	k12
Pp12964	5.43179	3.7682	0.00275296	0.0197912	3.7682	1	3.39937	3.7682	0.017197	0.0161378	3.7682	0.991426	k6
Pp12966	4.24105	3.34004	0.00460059	-3.52424	3.34004	0.0154668	2.2015	3.34004	0.113142	2.53905	3.34004	0.0649141	k7
Pp12997	-0.37335	2.69001	0.774708	-2.05876	2.69001	0.130626	-9.2541	2.69001	0.000419978	0	2.69001	1	k9
Pp13043	-1.42174	3.74688	0.284009	1.25346	3.74688	0.343932	-3.23892	3.74688	0.0222866	1.12779	3.74688	0.401959	k1
Pp13069	0.171724	3.9218	0.895171	-1.43905	3.9218	0.276764	-11.2857	3.9218	9.84867e-06	0	3.9218	1	k9
Pp13124	-2.06887	4.42968	0.125561	2.81615	4.42968	0.042505	-1.17252	4.42968	0.372195	-4.48002	4.42968	0.00317452	k3
Pp13133	-0.574718	3.78898	0.659391	-6.66573	3.78898	9.64789e-05	6.6619	3.78898	0.000118426	-8.3761	3.78898	1.24651e-05	k2
Pp13143	3.2574	5.66832	0.0209516	-2.13456	5.66832	0.113959	2.17751	5.66832	0.106924	0.383114	5.66832	0.768058	k8
Pp1318	1.65314	4.07387	0.213859	-7.5462	4.07387	1.76822e-05	1.7117	4.07387	0.255134	-7.71603	4.07387	0.00601674	k9
Pp13214	-0.97453	3.43672	0.458255	0.686768	3.43672	0.603629	-1.45311	3.43672	0.27431	-4.79493	3.43672	0.00292959	k1
Pp13293	0.60031	2.95577	0.653707	0.555363	2.95577	0.671973	-0.045336	2.95577	0.976187	-3.5937	2.95577	0.0145004	k10
Pp13294	0.51937	3.00357	0.69319	0.467449	3.00357	0.723256	-0.196611	3.00357	0.883211	-4.08397	3.00357	0.00649671	k10
Pp13312	-1.22063	2.9911	0.365229	-1.73155	2.9911	0.215165	3.74444	2.9911	0.0113919	0.990573	2.9911	0.450462	k11
Pp13341	-1.38769	3.21593	0.296717	1.21934	3.21593	0.358276	-0.860541	3.21593	0.51404	-3.04425	3.21593	0.0352461	k3
Pp13348	3.29062	6.29838	0.0196897	-1.96965	6.29838	0.142027	1.33215	6.29838	0.313115	2.29733	6.29838	0.0898607	k7
Pp13353	2.89349	3.08069	0.039161	-0.717176	3.08069	0.584113	-0.473003	3.08069	0.721972	0.355152	3.08069	0.789612	k4
Pp1336	0	2.95026	1	0	2.95026	1	12.2516	2.95026	1.61112e-06	-0.759981	2.95026	0.563282	k6
Pp13362	2.76345	6.8943	0.0450516	-0.952396	6.8943	0.465815	-0.663608	6.8943	0.610067	1.27702	6.8943	0.331328	k5
Pp13389	0	4.15608	1	8.72982	4.15608	0.0010277	4.09381	4.15608	0.00546686	0.257789	4.15608	0.843212	k6
Pp13390	4.34501	5.88019	0.00347919	0.205554	5.88019	0.874825	0.468588	5.88019	0.718656	1.01811	5.88019	0.436318	k11
Pp13404	7.19934	3.17051	0.000113135	-2.37819	3.17051	0.085296	2.29122	3.17051	0.0963642	1.36404	3.17051	0.303462	k11
Pp1341	3.25617	6.14481	0.0211597	-5.10411	6.14481	0.0010214	3.15063	6.14481	0.0282815	5.04171	6.14481	0.000948633	k7
Pp13471	1.93234	7.83981	0.148773	-2.99236	7.83981	0.0317289	1.92945	7.83981	0.150101	3.68832	7.83981	0.0100259	k7
Pp13552	3.27761	3.25348	0.0235504	0.739903	3.25348	0.575106	-0.103382	3.25348	0.939693	0.480525	3.25348	0.714227	k8
Pp13581	-0.152275	5.0409	0.907021	-0.0305892	5.0409	0.981948	-2.66082	5.0409	0.0534889	-3.26845	5.0409	0.0247502	k1
Pp13592	-2.98016	2.58357	0.0694135	3.8988	2.58357	0.0186233	2.27143	2.58357	0.0971451	0.176527	2.58357	0.894111	k6
Pp13632	-0.469852	8.34204	0.718176	0.680278	8.34204	0.602036	3.96745	8.34204	0.00623186	0.24919	8.34204	0.847421	k6
Pp13741	-1.93924	5.70958	0.147532	1.62865	5.70958	0.22017	-1.14365	5.70958	0.38332	-4.37126	5.70958	0.00339307	k3
Pp13772	4.36077	5.75877	0.00354933	1.53104	5.75877	0.24774	-0.248317	5.75877	0.848479	0.588866	5.75877	0.650724	k11
Pp13773	4.60543	4.68143	0.00267024	1.2382	4.68143	0.347797	0.656898	4.68143	0.614902	0.623299	4.68143	0.632448	k11
Pp13789	0.936535	6.4971	0.473684	-3.07945	6.4971	0.0277343	2.27697	6.4971	0.0936928	2.93638	6.4971	0.0343558	k7
Pp13887	-0.506541	6.20806	0.696541	0.542916	6.20806	0.67611	-3.16993	6.20806	0.0238797	-0.514182	6.20806	0.696253	k1
Pp13888	3.92528	3.70256	0.00731668	-1.34581	3.70256	0.309331	0.903709	3.70256	0.495124	1.01906	3.70256	0.438434	k5
Pp13892	-3.94304	3.61929	0.0157485	6.47204	3.61929	0.000203333	0.137071	3.61929	0.918155	0.73713	3.61929	0.571976	k11
Pp13910	-1.72263	3.63646	0.196415	0.849295	3.63646	0.516657	-1.90022	3.63646	0.158476	-3.37314	3.63646	0.0239587	k2
Pp13916	-0.421672	9.76408	0.744943	-3.21443	9.76408	0.0219936	-0.225072	9.76408	0.862376	4.24958	9.76408	0.00381056	k2
Pp13950	1.78415	3.4953	0.189865	-1.48021	3.4953	0.278564	3.0222	3.4953	0.0321445	0.757157	3.4953	0.563142	k11
Pp13993	3.225	3.56346	0.0234438	-1.18903	3.56346	0.369781	1.1554	3.56346	0.385757	0.850203	3.56346	0.517135	k11
Pp14007	3.79246	3.54561	0.00920634	-1.86008	3.54561	0.166476	-0.446774	3.54561	0.73602	1.7671	3.54561	0.189058	k5
Pp1402	-3.10893	2.96562	0.0281451	1.36028	2.96562	0.319118	-0.347311	2.96562	0.807799	2.51759	2.96562	0.0686144	k2
Pp14058	2.00295	3.9441	0.136976	-0.290116	3.9441	0.824074	-6.07397	3.9441	0.000202492	-6.42647	3.9441	0.0414245	k4
Pp14110	7.73189	4.62948	0.00601674	-7.42829	4.62948	0.00996675	13.0159	4.62948	3.83534e-07	0.999055	4.62948	0.445155	k11
Pp14125	3.91641	6.8769	0.00692034	-0.78458	6.8769	0.547103	1.13311	6.8769	0.387229	0.028419	6.8769	0.982685	k8
Pp14163	2.78733	7.89932	0.0432977	-0.628704	7.89932	0.628488	0.0552645	7.89932	0.966088	0.171114	7.89932	0.894972	k8
Pp14187	-2.86249	3.34141	0.0406225	3.00724	3.34141	0.0326763	-0.205615	3.34141	0.877107	-2.78393	3.34141	0.0467582	k3
Pp14261	1.09165	3.72148	0.406835	0.191679	3.72148	0.884282	-7.7321	3.72148	1.62836e-05	6.97667	3.72148	7.88734e-05	k4
Pp14317	3.26802	4.60951	0.0208829	-1.53822	4.60951	0.247154	1.18159	4.60951	0.371744	1.38344	4.60951	0.294752	k11
Pp14330	-1.98812	3.92999	0.141448	2.48673	3.92999	0.0700333	-0.52687	3.92999	0.68707	-2.9344	3.92999	0.0360732	k3
Pp14332	-1.63868	2.77867	0.224551	2.16121	2.77867	0.115638	0.43546	2.77867	0.741448	-7.89434	2.77867	3.05914e-05	k10
Pp14379	2.77759	3.71719	0.0453041	-1.12347	3.71719	0.39505	-0.259853	3.71719	0.844378	1.35899	3.71719	0.303889	k5
Pp14503	3.06738	4.96145	0.0283378	-1.11982	4.96145	0.393717	0.904895	4.96145	0.488908	-0.388252	4.96145	0.765514	k8
Pp14520	3.81084	4.97501	0.00876184	-1.87136	4.97501	0.163222	1.71849	4.97501	0.199574	1.82524	4.97501	0.171818	k11
Pp1454	-2.34152	6.73861	0.0843427	1.87324	6.73861	0.160848	-1.09361	6.73861	0.403613	-2.98486	6.73861	0.0321931	k3
Pp14541	2.9318	5.4262	0.0352147	-1.41287	5.4262	0.286544	1.48788	5.4262	0.261321	1.54933	5.4262	0.2419	k11
Pp14542	-2.85971	4.04879	0.0399205	2.54934	4.04879	0.0638209	-0.471289	4.04879	0.7172	-2.33471	4.04879	0.0880016	k3
Pp14545	-1.90038	3.89842	0.159309	1.62436	3.89842	0.225642	1.31212	3.89842	0.32078	-2.91665	3.89842	0.0367529	k10
Pp14626	-5.22217	4.1568	0.000846599	5.08944	4.1568	0.00113662	-0.822857	4.1568	0.530911	0.264353	4.1568	0.841431	k3
Pp14682	2.97183	7.12067	0.032592	0.157521	7.12067	0.90336	-0.812613	7.12067	0.532844	0.848023	7.12067	0.51538	k8
Pp1469	3.38424	6.8202	0.0167567	-1.4443	6.8202	0.273708	-0.293563	6.8202	0.821178	0.808275	6.8202	0.535205	k5
Pp1470	3.05181	5.44389	0.028858	-1.23948	5.44389	0.345749	0.338538	5.44389	0.795629	1.17178	5.44389	0.371794	k5
Pp14760	0.812072	3.50755	0.535964	-0.353204	3.50755	0.787301	-0.580508	3.50755	0.659314	-10.9483	3.50755	1.90474e-05	k9
Pp14762	3.13875	4.37532	0.0255903	-1.43741	4.37532	0.278527	2.01187	4.37532	0.13545	-1.04944	4.37532	0.423912	k8
Pp14811	-1.98649	3.7566	0.145923	0.463918	3.7566	0.747859	2.95422	3.7566	0.0361	1.37622	3.7566	0.297838	k11
Pp14852	-7.05721	3.0748	8.49366e-05	6.45668	3.0748	0.000262388	0.152992	3.0748	0.909919	-3.26209	3.0748	0.0228241	k3
Pp14906	-7.9583	2.6605	0.00393112	11.3649	2.6605	8.24531e-06	-0.528616	2.6605	0.687207	-0.752427	2.6605	0.568487	k12
Pp14915	3.80504	2.68822	0.00997307	0.136173	2.68822	0.91932	-2.21542	2.68822	0.105282	0.742933	2.68822	0.586623	k4
Pp15002	3.16375	4.76933	0.0253753	-6.13386	4.76933	0.000243206	2.56676	4.76933	0.0840185	5.76679	4.76933	0.000269447	k7
Pp15027	3.67846	9.2007	0.0101899	-2.08199	9.2007	0.121305	0.511623	9.2007	0.693403	1.54087	9.2007	0.24383	k5
Pp1504	-2.72213	4.28473	0.048677	0.657127	4.28473	0.618893	0.428182	4.28473	0.744723	-1.40265	4.28473	0.293302	k2
Pp15162	2.06997	3.01106	0.128207	0.269293	3.01106	0.838922	0.0277321	3.01106	0.986286	-3.74857	3.01106	0.0112055	k12
Pp15188	-2.26646	2.94161	0.100754	2.24613	2.94161	0.101868	0.517077	2.94161	0.693988	-4.37865	2.94161	0.00426043	k10
Pp1519	3.37118	6.79726	0.0173297	-0.525015	6.79726	0.686398	0.500502	6.79726	0.700226	1.79251	6.79726	0.178394	k11
Pp15205	0.878021	3.48861	0.506181	-2.31056	3.48861	0.1021	3.19441	3.48861	0.0258174	1.87666	3.48861	0.162067	k11
Pp15258	0.752405	4.26656	0.56763	-1.31614	4.26656	0.320618	0.609064	4.26656	0.644651	2.76503	4.26656	0.0454325	k7
Pp15273	0.997129	3.49482	0.566237	2.00203	3.49482	0.162854	3.04785	3.49482	0.0300087	0.349463	3.49482	0.789775	k6
Pp15288	6.22099	3.7376	0.0619804	4.53224	3.7376	0.00343834	1.21043	3.7376	0.358686	1.21212	3.7376	0.357853	k11
Pp15306	-5.48154	3.28901	0.000630566	5.20652	3.28901	0.000980485	-0.575839	3.28901	0.660673	-6.63432	3.28901	0.000244268	k3
Pp15328	-5.44175	4.03405	0.176625	0	4.03405	1	12.7831	4.03405	5.93746e-07	0.423157	4.03405	0.744882	k6
Pp1533	-2.09242	3.03713	0.122081	1.13342	3.03713	0.394063	-2.76651	3.03713	0.0494618	-2.61401	3.03713	0.0832095	-
Pp15345	1.04829	4.62482	0.423613	-0.832035	4.62482	0.523842	-2.98021	4.62482	0.0332923	2.00526	4.62482	0.139087	k9
Pp15479	2.9476	6.14794	0.0341221	-0.0576957	6.14794	0.964957	0.0421629	6.14794	0.974487	0.416784	6.14794	0.748284	k8
Pp15481	3.2721	4.74877	0.0207615	0.382744	4.74877	0.76854	-0.269228	4.74877	0.836368	0.145446	4.74877	0.911722	k8
Pp15618	-3.67038	4.94134	0.0105092	2.19616	4.94134	0.106238	0.108189	4.94134	0.934051	-3.21135	4.94134	0.0235992	k3
Pp15626	0.183526	4.40821	0.890185	2.02826	4.40821	0.131667	-1.46815	4.40821	0.266743	-3.63169	4.40821	0.012239	k12
Pp15644	-1.50412	2.97481	0.258978	0.767328	2.97481	0.562429	-0.307268	2.97481	0.816367	-2.80447	2.97481	0.0479632	k3
Pp15665	-0.394117	11.2194	0.761018	-3.43976	11.2194	0.0151894	0.285238	11.2194	0.825844	4.64704	11.2194	0.00188632	k7
Pp1567	-7.15986	7.47081	1.91378e-05	0.84397	7.47081	0.52258	-3.792	7.47081	0.00964819	-7.24228	7.47081	0.0125614	k2
Pp15672	1.5337	3.15314	0.251606	-2.11425	3.15314	0.123673	-0.257377	3.15314	0.861151	3.34802	3.15314	0.0187328	k7
Pp15680	0.0279556	4.49508	0.983369	-0.396677	4.49508	0.761795	-3.04339	4.49508	0.0305311	2.75238	4.49508	0.0478415	k9
Pp15747	0.56278	6.15445	0.664939	-0.0690534	6.15445	0.957776	-2.39602	6.15445	0.0783507	-6.13115	6.15445	0.000245617	k9
Pp15808	2.24094	4.04534	0.0977712	-4.50625	4.04534	0.00262228	-0.911229	4.04534	0.505844	-4.67525	4.04534	0.00979442	k9
Pp15815	1.62074	3.14748	0.224083	-2.38495	3.14748	0.0817419	-0.987398	3.14748	0.474112	3.34254	3.14748	0.0194197	k5
Pp15826	4.08542	3.00489	0.00600276	-1.89124	3.00489	0.16368	0.220171	3.00489	0.87153	2.61469	3.00489	0.0586341	k7
Pp15898	8.78355	6.9052	1.5393e-06	0.575236	6.9052	0.65796	0.165485	6.9052	0.898463	-1.44854	6.9052	0.272424	k12
Pp15947	0.414683	3.04422	0.750896	-4.73766	3.04422	0.00189043	-2.99124	3.04422	0.0637039	0.067214	3.04422	1	k9
Pp15955	3.23979	3.61211	0.0221516	-1.99953	3.61211	0.138415	-0.0586074	3.61211	0.967428	1.5383	3.61211	0.248748	k5
Pp15975	1.47113	6.52859	0.265584	1.06601	6.52859	0.415329	-0.48491	6.52859	0.708736	-2.8904	6.52859	0.0371532	k12
Pp1599	3.12402	4.86065	0.0265346	-2.58737	4.86065	0.0615299	2.59812	4.86065	0.0598384	2.17441	4.86065	0.107208	k7
Pp16044	0.738329	6.14802	0.570929	0.872982	6.14802	0.503409	-0.981713	6.14802	0.452533	-3.62476	6.14802	0.0115446	k12
Pp16085	0.851886	3.95702	0.517305	-4.76186	3.95702	0.0022128	2.3673	3.95702	0.10394	4.27539	3.95702	0.00390099	k7
Pp1612	3.04348	3.62741	0.0304529	-0.976229	3.62741	0.459275	-0.713896	3.62741	0.588154	1.14906	3.62741	0.386926	k5
Pp16147	1.4355	3.95689	0.284866	1.79761	3.95689	0.179769	-0.0664113	3.95689	0.96021	-3.79273	3.95689	0.00929023	k12
Pp16184	-1.27326	7.29901	0.332573	1.9071	7.29901	0.153645	-1.59427	7.29901	0.228671	-3.25296	7.29901	0.0209012	k3
Pp16239	-0.218502	6.3244	0.866262	0.415264	6.3244	0.749023	-14.9162	6.3244	1.06753e-08	5.97279	6.3244	0.0995012	k1
Pp16241	3.85502	7.67129	0.00763147	-2.1972	7.67129	0.103919	2.33698	7.67129	0.0850212	2.18178	7.67129	0.105662	k7
Pp16322	-2.19273	3.8178	0.105477	0.876428	3.8178	0.507233	0.647996	3.8178	0.621292	-3.83753	3.8178	0.00924582	k3
Pp16422	2.94658	4.56093	0.035788	0.854464	4.56093	0.514888	0.833703	4.56093	0.524371	-0.154747	4.56093	0.905684	k6
Pp16423	2.81659	5.74029	0.0417034	-0.580313	5.74029	0.655499	-0.88129	5.74029	0.500334	0.71859	5.74029	0.581537	k4
Pp16460	0	4.19588	1	0	4.19588	1	13.1836	4.19588	2.79706e-07	-0.0159345	4.19588	0.99105	k6
Pp16502	4.05409	4.5403	0.00573681	-0.179293	4.5403	0.892139	1.0021	4.5403	0.444381	-0.370178	4.5403	0.776571	k8
Pp16503	3.41344	4.95463	0.0164104	-0.7103	4.95463	0.586821	0.204313	4.95463	0.876041	-0.335097	4.95463	0.797646	k8
Pp1654	-4.61244	2.91713	0.00237994	3.23621	2.91713	0.0245299	-4.47819	2.91713	0.00359417	-6.42647	2.91713	0.0414245	k2
Pp16540	-2.26975	5.36399	0.0942236	2.52794	5.36399	0.0645657	-0.713028	5.36399	0.584204	-2.92521	5.36399	0.0357062	k3
Pp16542	11.5104	3.91931	6.41971e-06	0.246794	3.91931	0.851792	-0.115808	3.91931	0.929829	1.24134	3.91931	0.346538	k11
Pp16605	4.01885	6.32943	0.00611	-4.33064	6.32943	0.00361528	2.16914	6.32943	0.114536	5.37303	6.32943	0.000517674	k7
Pp16712	-2.09011	5.19301	0.120883	1.80887	5.19301	0.176256	0.440954	5.19301	0.734637	-3.18216	5.19301	0.0239094	k10
Pp16732	4.09636	4.81676	0.00530487	-2.61232	4.81676	0.0577281	1.69699	4.81676	0.204292	1.42454	4.81676	0.281191	k5
Pp16734	0	3.46225	1	7.1221	3.46225	0.0161757	4.63347	3.46225	0.0024608	0.908753	3.46225	0.488042	k11
Pp16747	4.54894	5.14305	0.00231307	-1.74413	5.14305	0.190236	-12.9558	5.14305	4.29811e-07	5.39927	5.14305	0.176625	k4
Pp16777	0.232174	3.53031	0.867445	3.33841	3.53031	0.0186689	-1.76999	3.53031	0.184542	-4.38432	3.53031	0.00443008	k12
Pp16810	-2.625	4.78562	0.0583669	3.63175	4.78562	0.0117148	-0.306923	4.78562	0.814264	0.967479	4.78562	0.459316	-
Pp16885	2.65518	5.85236	0.0534659	-2.98027	5.85236	0.0325334	1.57241	5.85236	0.236533	2.2025	5.85236	0.103091	k7
Pp16887	-2.23711	2.82702	0.100652	1.81783	2.82702	0.181731	-0.614083	2.82702	0.644491	-3.9935	2.82702	0.00853749	k3
Pp16920	-1.08284	2.9687	0.411293	-0.750681	2.9687	0.568538	-10.2863	2.9687	6.30903e-05	5.39927	2.9687	0.176625	k2
Pp16932	-0.245704	2.6468	0.85411	0.292522	2.6468	0.824132	-5.28623	2.6468	0.00111758	0.96407	2.6468	0.582107	k1
Pp1700	0.674255	3.17077	0.605552	-0.911694	3.17077	0.487837	-2.21353	3.17077	0.106108	-8.75689	3.17077	0.0010277	k9
Pp17008	0.639073	3.88054	0.623987	-0.788065	3.88054	0.546899	-5.28078	3.88054	0.000863092	1.08777	3.88054	0.465125	k9
Pp17047	-1.28857	7.48272	0.326926	1.77709	7.48272	0.181941	-1.06181	7.48272	0.416917	-3.42112	7.48272	0.0158017	k3
Pp17087	3.38908	6.40499	0.016619	-0.863188	6.40499	0.508006	-2.49218	6.40499	0.0678774	1.63694	6.40499	0.217852	k4
Pp17152	3.16728	4.61705	0.0249417	-1.37331	4.61705	0.300202	1.19594	4.61705	0.364341	1.16854	4.61705	0.373831	k11
Pp17168	-0.38167	3.6704	0.770578	0.63724	3.6704	0.626631	-2.9814	3.6704	0.0331517	0.602157	3.6704	0.655534	k1
Pp17173	-0.230071	2.5642	0.862544	0.0797685	2.5642	0.954362	-10.9178	2.5642	1.96988e-05	0	2.5642	1	k1
Pp17296	3.44053	3.1564	0.0172306	-2.10409	3.1564	0.124336	1.08941	3.1564	0.418408	2.27043	3.1564	0.0960153	k7
Pp17355	-1.89672	4.50308	0.158983	3.01857	4.50308	0.0309881	-0.629763	4.50308	0.629543	-1.49181	4.50308	0.260422	k12
Pp17376	9.39349	3.09552	0.000322489	-9.0888	3.09552	0.000541526	11.6565	3.09552	4.93344e-06	0.56308	3.09552	0.667215	k6
Pp17432	0.758649	4.90614	0.576825	2.81316	4.90614	0.0433845	1.62525	4.90614	0.220634	-1.63663	4.90614	0.217757	k6
Pp17446	3.07396	4.21612	0.0287904	-1.85636	4.21612	0.167105	0.88836	4.21612	0.500667	1.44387	4.21612	0.275179	k5
Pp17503	-0.217789	3.30915	0.876353	-1.34469	3.30915	0.318015	2.82582	3.30915	0.0445774	0.596022	3.30915	0.648993	-
Pp17505	-0.165203	3.0296	0.900181	-0.81065	3.0296	0.541328	-0.793932	3.0296	0.553539	-6.22375	3.0296	0.000656768	k9
Pp17510	-2.57145	3.21989	0.0639014	2.25941	3.21989	0.10183	0.430014	3.21989	0.743052	-3.75261	3.21989	0.0106731	k10
Pp17553	6.26484	4.12143	0.0001643	-3.33872	4.12143	0.0188437	1.55142	4.12143	0.251615	2.67521	4.12143	0.0524083	k7
Pp17614	3.21472	3.99138	0.0232345	-2.43102	3.99138	0.0758209	0.411858	3.99138	0.757006	2.53988	3.99138	0.0645112	k5
Pp17660	-0.506044	4.31793	0.697988	0.353618	4.31793	0.786696	-12.7478	4.31793	6.36471e-07	7.76365	4.31793	0.00601674	k1
Pp17668	-1.5569	4.91838	0.239717	0.919196	4.91838	0.483039	-0.819405	4.91838	0.530444	-3.28521	4.91838	0.020739	k3
Pp17678	-7.84257	3.60759	1.76696e-05	8.57923	3.60759	7.53891e-06	-12.7093	3.60759	6.83513e-07	10.5653	3.60759	3.92439e-05	k1
Pp17700	-2.12234	6.01476	0.11506	1.60488	6.01476	0.226211	-1.02304	6.01476	0.434303	-5.17699	6.01476	0.000874684	k3
Pp17725	-1.87871	2.6027	0.17249	2.89852	2.6027	0.0419503	0.156952	2.6027	0.908833	-0.732538	2.6027	0.578142	k12
Pp17818	-2.60373	3.56472	0.0595887	3.04674	3.56472	0.0299331	-2.10022	3.56472	0.120356	-0.542331	3.56472	0.684725	k3
Pp17843	3.10639	8.89091	0.0261858	-0.26119	8.89091	0.840204	0.631671	8.89091	0.626776	-0.961155	8.89091	0.461525	k8
Pp17844	3.14089	9.32625	0.0247673	-0.0539132	9.32625	0.966818	0.524168	9.32625	0.686212	-0.875889	9.32625	0.501573	k8
Pp17845	3.44387	3.16298	0.0179901	0.14953	3.16298	0.91065	0.966304	3.16298	0.463954	-1.02933	3.16298	0.434294	k8
Pp17860	0.113905	3.23191	0.934426	-1.87909	3.23191	0.166589	2.84954	3.23191	0.0429674	0.100476	3.23191	0.942451	-
Pp1787	-0.589829	11.3118	0.649577	-3.02768	11.3118	0.0296756	0.946275	11.3118	0.468483	4.59199	11.3118	0.00208042	k7
Pp17879	1.16224	4.06756	0.377638	-3.2619	4.06756	0.0219284	1.0179	4.06756	0.453805	3.19726	4.06756	0.0231219	k7
Pp17894	-1.22047	5.64684	0.353047	1.55529	5.64684	0.240307	-0.982557	5.64684	0.452415	-4.5048	5.64684	0.00265539	k3
Pp17930	3.16615	6.5782	0.0241813	1.63574	6.5782	0.217663	0.378311	6.5782	0.77059	-0.667208	6.5782	0.607982	k12
Pp17983	2.5897	5.05631	0.0590657	-2.91575	5.05631	0.0361303	1.61117	5.05631	0.226176	1.44058	5.05631	0.27598	k5
Pp17984	2.92395	4.00745	0.0360173	-3.44145	4.00745	0.015844	1.86278	4.00745	0.168858	1.15319	4.00745	0.380766	k5
Pp17985	2.91927	5.40693	0.0355827	-2.90076	5.40693	0.0370582	1.57264	5.40693	0.236737	1.7635	5.40693	0.185744	k5
Pp18003	3.19056	3.25788	0.0247637	-2.02423	3.25788	0.135187	1.64642	3.25788	0.219711	0.883688	3.25788	0.50122	k5
Pp18006	0.372488	2.53086	0.779033	-0.0174137	2.53086	0.992488	-11.014	2.53086	1.63674e-05	0	2.53086	1	k1
Pp18067	0.491009	5.09823	0.718323	-0.697904	5.09823	0.625308	4.59902	5.09823	0.00225863	1.64244	5.09823	0.21589	k11
Pp18110	3.63906	2.84816	0.0385653	-1.5096	2.84816	0.327672	5.1127	2.84816	0.00130641	0.370314	2.84816	0.77895	k6
Pp18173	-1.97745	6.04917	0.139986	-0.149555	6.04917	0.90883	-5.72413	6.04917	0.000326911	0.973587	6.04917	0.484556	k2
Pp18231	-3.04563	3.65165	0.0304881	1.46225	3.65165	0.287311	2.79133	3.65165	0.0444237	-2.62912	3.65165	0.0566957	k10
Pp1824	-12.1789	3.02616	1.82429e-06	10.8607	3.02616	2.10958e-05	-0.197276	3.02616	0.880618	-3.18445	3.02616	0.0279736	k3
Pp18297	2.8733	3.55531	0.0406904	-0.214412	3.55531	0.874311	0.367636	3.55531	0.780694	1.1358	3.55531	0.388941	k11
Pp1830	-2.75506	3.5746	0.0467339	2.71698	3.5746	0.0506481	-2.03563	3.5746	0.132233	-1.2755	3.5746	0.342403	k3
Pp18330	-2.97952	6.8997	0.0320763	0.916276	6.8997	0.483053	-1.51538	6.8997	0.252355	-1.22646	6.8997	0.35338	k2
Pp18351	2.95531	3.99261	0.0337578	-2.18785	3.99261	0.106188	-2.75221	3.99261	0.0494568	-0.704476	3.99261	0.614078	k4
Pp18422	1.46757	3.02933	0.289201	-0.0536512	3.02933	0.979939	3.47149	3.02933	0.015785	-0.380956	3.02933	0.773111	k6
Pp18434	2.11284	4.0287	0.182564	-1.05243	4.0287	0.550238	7.10407	4.0287	3.20468e-05	-0.428018	4.0287	0.742734	k6
Pp1848	4.38177	2.75235	0.00359066	-6.61729	2.75235	0.000132466	4.97778	2.75235	0.00338294	1.56062	2.75235	0.242283	k5
Pp18503	-1.0409	5.2544	0.427088	1.39149	5.2544	0.291909	-0.691379	5.2544	0.595693	-3.03176	5.2544	0.0304045	k3
Pp18550	2.89144	3.61215	0.0395424	0.429134	3.61215	0.746155	0.359631	3.61215	0.783875	-0.331391	3.61215	0.799723	k12
Pp18567	-3.49345	5.59573	0.0139891	-4.6755	5.59573	0.00219801	-0.216534	5.59573	0.905623	2.01359	5.59573	0.159693	k2
Pp18601	3.39106	4.70171	0.0172869	-0.759117	4.70171	0.562255	1.35953	4.70171	0.304262	0.69996	4.70171	0.590711	k11
Pp18604	1.73998	3.47071	0.192239	-1.79082	3.47071	0.181659	-10.9872	3.47071	1.72616e-05	0	3.47071	1	k9
Pp18606	5.3209	3.37167	0.000951568	0.398199	3.37167	0.762409	-0.128727	3.37167	0.923546	-0.312483	3.37167	0.814902	k8
Pp18610	3.60274	3.43758	0.0126657	-0.779249	3.43758	0.552157	-0.0858772	3.43758	0.95042	-1.86253	3.43758	0.170547	k4
Pp18628	1.58195	7.13636	0.232509	-2.20964	7.13636	0.102003	1.27467	7.13636	0.333479	3.14839	7.13636	0.0244908	k7
Pp18639	1.14983	3.88944	0.384531	1.14732	3.88944	0.382898	-1.42679	3.88944	0.280829	-4.78534	3.88944	0.0023966	k12
Pp18640	1.84182	4.40961	0.169376	0.618386	4.40961	0.635312	-0.750016	4.40961	0.565579	-5.43872	4.40961	0.000631206	k12
Pp18660	9.11103	2.92644	0.000541526	-1.98152	2.92644	0.166771	4.04666	2.92644	0.00668734	1.26714	2.92644	0.337742	k11
Pp18674	2.14526	11.0217	0.111121	-2.71775	11.0217	0.0481134	1.46262	11.0217	0.267635	2.36919	11.0217	0.080856	-
Pp18675	-0.136515	7.42448	0.916242	-1.52381	7.42448	0.249405	-0.44566	7.42448	0.732001	3.8659	7.42448	0.00743599	k7
Pp18682	0.973644	5.29079	0.463662	-1.06893	5.29079	0.421996	3.33965	5.29079	0.0186518	1.8946	5.29079	0.156425	k11
Pp18685	0.562629	4.74512	0.676367	-0.159387	4.74512	0.916345	3.18116	4.74512	0.0242459	1.84054	4.74512	0.16826	k11
Pp18690	2.97624	3.86882	0.0328495	-5.63097	3.86882	0.000414083	2.51217	3.86882	0.083517	3.04671	3.86882	0.0297416	k5
Pp18698	3.51158	4.15236	0.0141459	-0.86542	4.15236	0.509463	0.268069	4.15236	0.837454	-1.44315	4.15236	0.275963	k8
Pp18750	-0.229957	3.46006	0.860128	-4.18378	3.46006	0.0048773	-8.01222	3.46006	0.00363729	9.17453	3.46006	0.000502358	k9
Pp18774	1.84339	5.18356	0.16727	-1.69148	5.18356	0.203483	-5.28408	5.18356	0.000702175	4.31452	5.18356	0.00416054	k9
Pp18804	1.15251	3.60859	0.383315	0.166322	3.60859	0.900565	-4.27047	3.60859	0.00422532	3.09709	3.60859	0.0297342	k4
Pp18810	3.4715	5.15198	0.0149703	-0.259045	5.15198	0.843292	1.30209	5.15198	0.323281	-0.0591957	5.15198	0.964201	k6
Pp18827	-2.79483	6.56943	0.0428446	0.775856	6.56943	0.551773	-0.171171	6.56943	0.895419	-0.448394	6.56943	0.73047	k2
Pp18908	0.524418	3.28037	0.703057	-1.15131	3.28037	0.405474	3.39645	3.28037	0.0175402	0.319703	3.28037	0.806918	k6
Pp1892	-3.29806	4.53994	0.0194362	-0.850811	4.53994	0.519653	-1.41491	4.53994	0.297064	-0.250673	4.53994	0.863129	k2
Pp18958	0.31505	5.31607	0.811976	-0.0832323	5.31607	0.9562	2.91947	5.31607	0.0357307	0.496647	5.31607	0.702341	k6
Pp18972	3.6319	3.9099	0.0186486	0.536423	3.9099	0.689762	2.41088	3.9099	0.0787639	1.13249	3.9099	0.388684	k11
Pp19001	-0.40632	4.40354	0.754855	-3.06767	4.40354	0.0286991	1.73651	4.40354	0.1973	-11.4679	4.40354	7.2546e-06	k2
Pp19019	-0.556109	2.91021	0.759792	1.70672	2.91021	0.238125	3.04626	2.91021	0.031626	0.681037	2.91021	0.603514	k11
Pp19032	-0.869988	3.20721	0.576773	1.15063	3.20721	0.439744	4.64423	3.20721	0.00229837	-1.11539	3.20721	0.396946	k6
Pp1909	-3.08625	3.44095	0.0300701	1.77446	3.44095	0.203376	2.86422	3.44095	0.0405565	-0.517807	3.44095	0.692101	k6
Pp19101	2.81208	4.38231	0.0451518	1.13805	4.38231	0.387695	0.0459324	4.38231	0.972854	0.907077	4.38231	0.488405	k11
Pp19154	-0.950604	2.96895	0.469037	0.817073	2.96895	0.535449	-3.42254	2.96895	0.0171675	-1.77098	2.96895	0.25289	k1
Pp19162	0.248334	3.35969	0.850088	-1.50345	3.35969	0.259409	-10.6955	3.35969	2.97786e-05	0	3.35969	1	k9
Pp19200	-1.25368	5.31578	0.340221	0.197102	5.31578	0.879966	-3.67865	5.31578	0.0104645	0.517412	5.31578	0.707764	k2
Pp19246	3.10862	4.22537	0.031312	1.46767	4.22537	0.270053	1.04166	4.22537	0.426951	-0.828821	4.22537	0.525957	k6
Pp19273	5.35998	8.0593	0.00053161	-0.449741	8.0593	0.728809	0.729776	8.0593	0.5748	-0.641611	8.0593	0.621483	k8
Pp19295	4.50168	9.82665	0.00244355	-2.36905	9.82665	0.0808896	0.866352	9.82665	0.506199	0.638042	9.82665	0.623302	k5
Pp19304	-0.18666	8.45152	0.885868	0.1677	8.45152	0.89754	3.21661	8.45152	0.0219275	0.351406	8.45152	0.786234	k6
Pp19337	3.42846	4.93423	0.0164832	-0.570829	4.93423	0.663258	1.11197	4.93423	0.396595	1.00344	4.93423	0.443399	k11
Pp19338	1.49018	3.59048	0.272684	-2.05342	3.59048	0.134683	2.82246	3.59048	0.0445972	2.01943	3.59048	0.133503	k11
Pp19346	-2.78151	2.63551	0.0465296	2.01018	2.63551	0.14319	-3.05938	2.63551	0.0324091	-7.84473	2.63551	0.00503412	k2
Pp1939	7.60129	3.13	0.00728162	1.46105	3.13	0.289201	2.66239	3.13	0.0558783	0.766222	3.13	0.558222	k11
Pp19418	5.12907	2.78492	0.00134483	-0.932004	2.78492	0.48558	0.977323	2.78492	0.463471	-0.297315	2.78492	0.82297	k8
Pp19437	0.336974	3.74875	0.798159	-0.33911	3.74875	0.795102	-11.7116	3.74875	4.46438e-06	11.2661	3.74875	1.05719e-05	k1
Pp19445	-2.28315	5.65173	0.0930024	-1.58598	5.65173	0.239839	5.44985	5.65173	0.000469246	-0.191747	5.65173	0.882676	k6
Pp19485	0.882285	4.85557	0.500831	1.48187	4.85557	0.2628	-3.91928	4.85557	0.00694846	1.01939	4.85557	0.440983	k1
Pp19536	3.91903	4.38005	0.00706207	-0.845498	4.38005	0.518544	0.201609	4.38005	0.877443	-1.2712	4.38005	0.336582	k8
Pp19546	3.26136	4.36569	0.023166	-0.205633	4.36569	0.87989	1.8955	4.36569	0.158092	0.772603	4.36569	0.553747	k11
Pp19547	2.52463	4.87323	0.0683787	-3.12425	4.87323	0.0294357	5.39514	4.87323	0.000559903	0.848867	4.87323	0.515435	k11
Pp19550	3.37672	8.50924	0.0168641	-3.93843	8.50924	0.00654706	1.24638	8.50924	0.342828	2.12415	8.50924	0.114493	k5
Pp19629	3.73689	3.14958	0.0108671	0.215261	3.14958	0.872372	-0.544045	3.14958	0.68003	1.14517	3.14958	0.385671	k8
Pp19653	3.57086	4.14121	0.0129362	-1.62078	4.14121	0.223967	0.903673	4.14121	0.49302	1.57022	4.14121	0.236408	k7
Pp19660	1.58564	2.99509	0.236162	-0.337513	2.99509	0.797266	-1.3932	2.99509	0.293796	-9.88061	2.99509	0.000136895	k4
Pp19677	-2.41138	3.67999	0.0769917	0.590709	3.67999	0.653482	-3.85593	3.67999	0.00873122	0.316675	3.67999	0.844806	k2
Pp19690	1.80019	4.7755	0.1773	-0.638276	4.7755	0.624215	-2.76377	4.7755	0.0460506	0.481135	4.7755	0.715421	k4
Pp19712	-0.0865804	10.7778	0.94667	-3.07704	10.7778	0.0274271	0.923978	10.7778	0.478837	3.52729	10.7778	0.0131264	k7
Pp19750	-0.0974389	3.30765	0.943478	0.381116	3.30765	0.773325	-0.512633	3.30765	0.696806	-3.87721	3.30765	0.0100214	k3
Pp19768	4.08288	3.63424	0.00592812	-2.82474	3.63424	0.0430733	1.44977	3.63424	0.284923	2.25836	3.63424	0.0960591	k7
Pp19770	3.54772	3.77748	0.0139879	-2.81764	3.77748	0.0432826	1.33595	3.77748	0.324932	2.58924	3.77748	0.0598251	k7
Pp19777	11.1851	3.96068	1.17997e-05	-4.93738	3.96068	0.00210937	2.56676	3.96068	0.0840185	5.03941	3.96068	0.00101396	k7
Pp19794	3.18249	3.44915	0.0249363	-1.0756	3.44915	0.417438	-0.492417	3.44915	0.708754	2.09409	3.44915	0.121564	k5
Pp19818	0.654366	3.94228	0.623721	-0.374048	3.94228	0.786313	3.32323	3.94228	0.0192565	-1.60424	3.94228	0.227273	k6
Pp19826	-1.95823	4.14548	0.144969	2.01806	4.14548	0.134405	-1.44982	4.14548	0.273518	-5.2566	4.14548	0.00119598	k3
Pp19827	2.20382	3.86986	0.119164	-1.12849	3.86986	0.41182	3.26194	3.86986	0.0220873	1.68741	3.86986	0.204788	k11
Pp19833	-2.3795	2.85807	0.0826731	-5.67402	2.85807	0.00250942	8.52478	2.85807	1.11088e-05	-11.844	2.85807	3.58352e-06	k10
Pp1990	3.79416	5.40527	0.00866224	-1.68225	5.40527	0.206263	0.110368	5.40527	0.933894	2.05464	5.40527	0.126353	k5
Pp19924	-0.0959786	3.42573	0.94295	-0.794589	3.42573	0.552031	2.9484	3.42573	0.0358276	-0.588355	3.42573	0.653571	k6
Pp19933	1.5953	3.07919	0.231705	-0.547155	3.07919	0.677753	-5.20437	3.07919	0.00126172	4.65207	3.07919	0.00302716	k4
Pp19953	3.37192	3.85647	0.0183263	-1.6709	3.85647	0.213665	1.34229	3.85647	0.313673	1.10092	3.85647	0.401628	k11
Pp19985	5.2031	3.65482	0.000923736	-0.598485	3.65482	0.649098	0.236169	3.65482	0.858782	0.553729	3.65482	0.672543	k8
Pp19992	-0.0763512	3.19872	0.95539	0.196253	3.19872	0.883554	-3.4467	3.19872	0.0164853	1.86282	3.19872	0.176633	k1
Pp20017	-1.11866	5.22116	0.393905	1.81326	5.22116	0.174246	-0.687546	5.22116	0.597643	-3.57859	5.22116	0.0126526	k3
Pp20018	-1.00852	3.81085	0.445101	2.03707	3.81085	0.130701	-1.18914	3.81085	0.36598	-3.54812	3.81085	0.0149656	k3
Pp20036	-11.1093	2.88452	1.34924e-05	12.2205	2.88452	1.66297e-06	-5.24244	2.88452	0.000823916	-1.6428	2.88452	0.320337	k1
Pp20047	3.1245	3.75565	0.0263449	-2.99325	3.75565	0.0324109	1.88247	3.75565	0.161851	0.061881	3.75565	0.963574	k5
Pp20114	-0.0239253	2.39238	0.987931	-1.09161	2.39238	0.410819	-9.9397	2.39238	0.00011967	4.99558	2.39238	0.248185	k9
Pp20181	-2.4554	4.5646	0.0725061	1.99457	4.5646	0.139126	-0.463936	4.5646	0.721301	-2.94533	4.5646	0.0361757	k3
Pp20205	-5.00073	3.75104	0.00112364	2.46692	3.75104	0.0759107	-1.18443	3.75104	0.377224	-3.59624	3.75104	0.0205659	k2
Pp20246	0	2.88343	1	0	2.88343	1	11.7634	2.88343	4.02874e-06	0.178035	2.88343	0.894535	k6
Pp20248	0.980589	3.84337	0.462391	-0.566726	3.84337	0.669732	2.85613	3.84337	0.0406482	0.711489	3.84337	0.586163	k11
Pp20294	-4.2503	5.63979	0.00388025	0.112951	5.63979	0.933179	2.41076	5.63979	0.0772697	-2.26435	5.63979	0.09549	k2
Pp20295	-5.18346	5.12441	0.000751816	0.0100466	5.12441	1	2.19736	5.12441	0.106647	-2.46258	5.12441	0.0738115	k2
Pp20309	3.8057	7.21958	0.00824769	-3.40516	7.21958	0.0161391	1.44699	7.21958	0.273527	1.218	7.21958	0.353428	k5
Pp20310	13.6394	3.89335	1.17233e-07	-4.82623	3.89335	0.00148529	0.163669	3.89335	0.91672	2.619	3.89335	0.0601237	k5
Pp20360	7.29818	2.90513	0.0125614	-0.408912	2.90513	0.826672	5.11654	2.90513	0.00112677	-0.0247157	2.90513	0.987347	k6
Pp20427	2.83791	5.60512	0.040285	-0.633351	5.60512	0.626353	-3.07647	5.60512	0.0278194	0.852421	5.60512	0.515191	k4
Pp20428	2.97731	6.63492	0.0322872	-0.550318	6.63492	0.671814	-0.717548	6.63492	0.581489	-0.283466	6.63492	0.82738	k4
Pp20469	-2.89203	5.77519	0.0369166	1.15072	5.77519	0.381227	-1.32517	5.77519	0.314779	-1.6728	5.77519	0.211638	k2
Pp20489	-2.25443	3.48867	0.0969434	1.38072	3.48867	0.301469	-0.339101	3.48867	0.795517	-5.06348	3.48867	0.00169395	k3
Pp20496	-0.697092	4.43699	0.602967	-2.11378	4.43699	0.134385	5.71889	4.43699	0.00032442	-0.437062	4.43699	0.737094	k6
Pp20524	2.81208	4.20333	0.0432524	-1.90467	4.20333	0.156856	1.76785	4.20333	0.186622	0.544043	4.20333	0.676396	k8
Pp20568	1.79246	3.53735	0.181875	-2.49304	3.53735	0.0704423	-0.602309	3.53735	0.656523	3.87706	3.53735	0.00798434	k7
Pp20647	6.17658	6.0427	0.000128299	-1.02386	6.0427	0.433837	0.0868689	6.0427	0.947057	-0.233822	6.0427	0.857399	k8
Pp2067	-2.53394	3.86217	0.0650973	2.70783	3.86217	0.0510315	-0.760114	3.86217	0.561512	-2.9897	3.86217	0.03492	k3
Pp20698	4.36244	4.65541	0.00365834	-2.24405	4.65541	0.0999177	1.86623	4.65541	0.166716	2.20862	4.65541	0.102209	k7
Pp20813	-3.65213	5.18681	0.0107978	0.286345	5.18681	0.83012	-1.95558	5.18681	0.146868	-9.50556	5.18681	0.000268682	k2
Pp20869	3.66176	3.54592	0.0114045	-1.54492	3.54592	0.246423	0.494333	3.54592	0.705601	0.382528	3.54592	0.770814	k5
Pp20877	-3.14428	3.73913	0.0309375	4.52927	3.73913	0.00316067	1.32258	3.73913	0.316391	-1.18537	3.73913	0.367712	k6
Pp20966	0.643037	3.51634	0.631334	2.42776	3.51634	0.0758258	-0.319423	3.51634	0.806948	-3.23891	3.51634	0.0232551	k12
Pp21026	4.84458	4.39943	0.00178064	0.44494	4.39943	0.735531	0.629549	4.39943	0.629547	-0.360846	4.39943	0.782117	k8
Pp21062	0	3.03002	1	11.7668	3.03002	3.90456e-06	-0.636607	3.03002	0.627642	-0.376901	3.03002	0.777743	k12
Pp21095	-1.04831	2.95954	0.426634	-1.01019	2.95954	0.446292	-0.581909	2.95954	0.66802	-2.89925	2.95954	0.0494919	-
Pp21096	-0.873998	2.72828	0.505438	-3.61298	2.72828	0.0133996	1.61049	2.72828	0.255522	-0.654663	2.72828	0.637354	k2
Pp21167	2.9033	2.53735	0.039782	-0.383886	2.53735	0.771561	-3.56349	2.53735	0.0140191	2.61581	2.53735	0.064771	k4
Pp21234	6.37033	4.89343	0.000135228	-2.00551	4.89343	0.137392	1.66044	4.89343	0.214502	1.98673	4.89343	0.138784	k7
Pp21260	1.31572	2.75705	0.321882	0.0831726	2.75705	0.953252	-3.15141	2.75705	0.0275258	0.752922	2.75705	0.587012	k4
Pp21279	-0.484257	3.35899	0.710941	0.153574	3.35899	0.906725	-11.6742	3.35899	4.7699e-06	0	3.35899	1	k1
Pp21307	2.35225	9.22104	0.082945	-2.48571	9.22104	0.0682899	1.26218	9.22104	0.336783	3.55665	9.22104	0.0125011	k7
Pp21326	0.327717	2.69513	0.804649	-1.44996	2.69513	0.276974	-10.0985	2.69513	8.95326e-05	0	2.69513	1	k9
Pp21385	-1.69684	3.21169	0.207138	-0.980142	3.21169	0.486624	2.9465	3.21169	0.0369539	0.590282	3.21169	0.65302	k6
Pp21398	-2.77191	3.89746	0.0455199	0.54084	3.89746	0.681863	0.203072	3.89746	0.878068	-0.0946756	3.89746	0.944882	k2
Pp21402	3.16861	2.68578	0.0255411	0.378267	2.68578	0.775456	-11.7639	2.68578	4.02874e-06	0	2.68578	1	k4
Pp21481	5.88777	7.31584	0.000209225	-4.98353	7.31584	0.00105584	2.09276	7.31584	0.122667	4.38214	7.31584	0.00303137	k7
Pp21491	4.0751	3.54096	0.0061346	0.867151	3.54096	0.508199	0.139055	3.54096	0.915659	-4.58918	3.54096	0.00261732	k12
Pp21496	-1.86066	5.96719	0.163813	-1.2279	5.96719	0.354767	1.17698	5.96719	0.372694	3.58722	5.96719	0.0120085	k7
Pp21525	0	3.98169	1	0	3.98169	1	13.0456	3.98169	3.62929e-07	-0.17584	3.98169	0.893154	k6
Pp21527	1.0041	4.62858	0.444347	-2.86168	4.62858	0.0399205	-0.175143	4.62858	0.901208	3.58668	4.62858	0.0122797	k7
Pp21536	-0.0759437	3.31792	0.954235	-0.680227	3.31792	0.607395	-2.02888	3.31792	0.137873	3.3146	3.31792	0.0198244	k2
Pp21641	-2.23385	3.47492	0.101276	2.13237	3.47492	0.11508	-1.63682	3.47492	0.219323	-4.94035	3.47492	0.00227442	k3
Pp21680	1.66395	2.57718	0.221848	1.48924	2.57718	0.270057	0.482088	2.57718	0.712232	-4.21069	2.57718	0.00538554	k12
Pp21694	-4.37528	5.58849	0.00311213	0.385115	5.58849	0.771499	-0.58253	5.58849	0.659556	-0.164823	5.58849	0.905934	k2
Pp21709	2.45478	4.47208	0.0743283	-1.88844	4.47208	0.160873	0.3136	4.47208	0.818577	3.64845	4.47208	0.011008	k7
Pp21753	2.87137	6.09494	0.0384693	0.624695	6.09494	0.631007	-0.672413	6.09494	0.605299	-0.942361	6.09494	0.47109	k12
Pp2178	1.00867	2.85925	0.443537	0.0757081	2.85925	0.955422	-0.550243	2.85925	0.675229	-10.5681	2.85925	3.86795e-05	k4
Pp21808	-3.34391	4.81256	0.0180581	1.25669	4.81256	0.342183	-0.397767	4.81256	0.761198	-2.62522	4.81256	0.0595784	k2
Pp21865	-1.64248	4.64949	0.216912	1.53153	4.64949	0.248942	-0.365206	4.64949	0.779274	-2.73367	4.64949	0.0487111	k3
Pp2196	-7.2416	6.80262	1.6966e-05	3.4566	6.80262	0.0155175	-2.14121	6.80262	0.113018	-10.6526	6.80262	3.3144e-05	k2
Pp21962	-2.18548	5.32761	0.10582	1.79091	5.32761	0.179759	-1.44357	5.32761	0.274949	-3.18798	5.32761	0.0245635	k3
Pp22041	-0.254147	3.37199	0.851623	-0.74425	3.37199	0.57995	2.83285	3.37199	0.0427311	0.11302	3.37199	0.932268	k6
Pp22077	1.75652	9.79129	0.186688	-3.13793	9.79129	0.0249108	3.08437	9.79129	0.0271454	2.59807	9.79129	0.0576794	k7
Pp2209	0.0698091	4.83303	0.95952	-1.27646	4.83303	0.337589	0.737987	4.83303	0.573834	2.77169	4.83303	0.044639	k7
Pp22110	0	3.42293	1	0	3.42293	1	11.3447	3.42293	8.81079e-06	1.65894	3.42293	0.212316	k11
Pp22131	1.04268	10.6545	0.426716	-3.12985	10.6545	0.0263512	7.37322	10.6545	1.29594e-05	3.24205	10.6545	0.0210071	k7
Pp2215	2.735	3.40272	0.0479371	-0.620099	3.40272	0.635766	-1.34688	3.40272	0.309264	-1.54382	3.40272	0.252454	-
Pp22228	-2.79961	3.83866	0.0433664	1.28874	3.83866	0.33261	0.317981	3.83866	0.809259	-1.89611	3.83866	0.161851	k2
Pp22273	-3.02539	3.64029	0.0305664	-0.472723	3.64029	0.728762	0.797873	3.64029	0.554096	1.27799	3.64029	0.335715	k2
Pp22292	1.99674	4.8993	0.146633	0.139278	4.8993	0.923289	3.48738	4.8993	0.0145874	0.435886	4.8993	0.737374	k6
Pp22325	-0.31954	2.9038	0.809187	-0.306678	2.9038	0.817999	-3.42774	2.9038	0.0177776	1.76453	2.9038	0.210807	k1
Pp22326	-1.36202	4.95009	0.301601	1.11388	4.95009	0.396179	-4.93717	4.95009	0.00124429	-8.49452	4.95009	0.00164762	k1
Pp22338	-1.26847	3.0567	0.341857	-1.14675	3.0567	0.411365	3.47213	3.0567	0.0167753	0.333478	3.0567	0.799873	k6
Pp22370	3.42636	3.10859	0.0178357	-0.447767	3.10859	0.734239	1.15689	3.10859	0.379608	-2.06131	3.10859	0.129149	k8
Pp22375	-0.567247	6.09593	0.664281	-2.16289	6.09593	0.112256	5.1793	6.09593	0.00076656	0.304597	6.09593	0.814354	k6
Pp22384	1.25816	3.76078	0.340037	-1.80562	3.76078	0.177087	-3.7982	3.76078	0.00947749	0.771846	3.76078	0.599379	k9
Pp22387	-3.56762	7.12469	0.0123494	3.33032	7.12469	0.0182712	-1.32929	7.12469	0.312333	-3.74164	7.12469	0.00941766	k3
Pp22538	3.14437	3.54286	0.0268795	-0.705392	3.54286	0.59154	-1.53305	3.54286	0.254775	2.88305	3.54286	0.0388959	k5
Pp22554	5.91771	2.07628	0.000366624	0.028742	2.07628	0.988157	-4.16794	2.07628	0.00528148	-0.172799	2.07628	0.933197	k4
Pp22598	-2.75341	5.08445	0.0459552	-0.307505	5.08445	0.815458	-1.15151	5.08445	0.384435	-3.4072	5.08445	0.0202527	k2
Pp22636	-3.58915	2.92971	0.0127229	-1.11966	2.92971	0.440812	2.0624	2.92971	0.15179	2.23295	2.92971	0.102103	k2
Pp22675	-3.94024	3.9473	0.00757257	3.77018	3.9473	0.0100812	1.02309	3.9473	0.437456	0.0141292	3.9473	0.993926	k6
Pp22760	3.91031	4.51486	0.00715709	-1.28493	4.51486	0.330455	-0.0481938	4.51486	0.97268	0.730315	4.51486	0.576181	k5
Pp22761	2.16733	4.15262	0.108727	-7.66255	4.15262	1.51067e-05	5.77807	4.15262	0.000597811	1.49841	4.15262	0.25966	k5
Pp22768	3.64693	4.51065	0.0111884	-2.22673	4.51065	0.100096	0.102529	4.51065	0.938442	1.53705	4.51065	0.247619	k5
Pp22786	2.00065	9.78553	0.135461	-3.31766	9.78553	0.0185757	0.203131	9.78553	0.875489	2.59903	9.78553	0.0576116	k5
Pp22826	-1.725	5.59085	0.195209	1.73873	5.59085	0.191401	-1.12081	5.59085	0.39268	-2.76091	5.59085	0.0465024	k3
Pp22882	4.42354	3.33375	0.00317291	-2.3709	3.33375	0.0835345	-0.101285	3.33375	0.951853	2.67802	3.33375	0.0532092	k5
Pp22884	4.08288	3.63424	0.00592812	-2.82474	3.63424	0.0430733	1.44977	3.63424	0.284923	2.25836	3.63424	0.0960591	k7
Pp22968	0.724793	5.78619	0.577834	0.253141	5.78619	0.845426	-3.39899	5.78619	0.0164634	-5.03168	5.78619	0.00180029	k1
Pp23026	4.87713	2.90199	0.00164967	-1.28376	2.90199	0.333734	0.270724	2.90199	0.838839	1.2036	2.90199	0.363123	k5
Pp23029	2.1555	5.97212	0.109841	-0.207895	5.97212	0.872729	-9.52704	5.97212	4.71973e-07	3.20168	5.97212	0.0491028	k4
Pp23042	5.24021	3.08512	0.248185	2.17813	3.08512	0.221298	4.37365	3.08512	0.0038986	0.701531	3.08512	0.591923	k11
Pp23046	3.29751	4.42785	0.0199752	-0.325792	4.42785	0.802739	-1.17925	4.42785	0.370564	0.109308	4.42785	0.934123	k4
Pp23079	0.41317	3.42735	0.755659	1.76695	3.42735	0.186863	-1.51852	3.42735	0.252629	-10.9096	3.42735	2.03809e-05	k12
Pp23089	0.840712	3.72506	0.540131	-0.520534	3.72506	0.714078	3.22931	3.72506	0.0234904	0.815222	3.72506	0.532975	k11
Pp2310	-1.743	2.30586	0.197726	1.81738	2.30586	0.176945	-7.21741	2.30586	0.000118774	-3.81545	2.30586	0.577535	k1
Pp23136	1.06914	2.88155	0.419331	-0.546054	2.88155	0.678266	-2.92089	2.88155	0.0390993	0.854691	2.88155	0.539825	k9
Pp23152	8.89882	2.915	1.11088e-05	-7.41476	2.915	4.52403e-05	0.823369	2.915	0.78949	6.84509	2.915	8.49366e-05	k5
Pp23172	1.57262	2.73638	0.263677	-1.09142	2.73638	0.431139	3.38453	2.73638	0.0198259	0.38915	2.73638	0.765584	k6
Pp23235	-11.3936	3.79999	7.98108e-06	12.2439	3.79999	1.59672e-06	-0.787084	3.79999	0.548087	0.0495031	3.79999	0.973217	k12
Pp23253	-0.333923	4.65486	0.797695	-0.184714	4.65486	0.889336	-2.79578	4.65486	0.0446932	4.05255	4.65486	0.00563631	k2
Pp23317	-3.7865	4.4757	0.00873018	0.592025	4.4757	0.657496	-0.149766	4.4757	0.913073	-3.83326	4.4757	0.0105553	k2
Pp23379	-1.50419	11.5924	0.254724	-2.47317	11.5924	0.0694765	-0.0851425	11.5924	0.947645	4.47142	11.5924	0.00257673	k2
Pp23462	4.05995	3.41515	0.00627643	-2.68274	3.41515	0.05515	-0.6243	3.41515	0.659535	5.02939	3.41515	0.00110501	k7
Pp23469	-0.758191	3.36864	0.566132	1.48573	3.36864	0.263899	-1.70711	3.36864	0.201407	-2.98071	3.36864	0.0374145	k1
Pp23516	5.23647	4.66479	0.0026835	0.53981	4.66479	0.683613	2.5202	4.66479	0.0665072	1.49429	4.66479	0.258559	k11
Pp23572	6.22099	2.62248	0.0619804	0.0223617	2.62248	1	5.39917	2.62248	0.000742389	0.156735	2.62248	0.906194	k6
Pp23574	3.14253	4.45942	0.025014	-1.4148	4.45942	0.283838	-5.25383	4.45942	0.000816122	-7.11194	4.45942	0.0161757	k4
Pp23630	3.94167	4.15811	0.00710968	-0.0180381	4.15811	0.991549	0.0518422	4.15811	0.969372	-0.384489	4.15811	0.769336	k8
Pp23722	0.492528	5.3497	0.704794	-2.96532	5.3497	0.0333282	2.25428	5.3497	0.0967302	-0.585709	5.3497	0.653351	k9
Pp23750	-0.889772	7.91436	0.494939	-0.781539	7.91436	0.548323	-3.03817	7.91436	0.0293877	-2.26647	7.91436	0.0963547	k2
Pp23792	-1.725	3.83101	0.195845	1.153	3.83101	0.383126	-1.59086	3.83101	0.233148	-3.34172	3.83101	0.0241877	k3
Pp23832	-1.25798	2.76423	0.355977	0.130013	2.76423	0.924556	3.0013	2.76423	0.0342311	0.248249	2.76423	0.853388	k6
Pp23857	5.38006	3.47653	0.000670109	-1.14374	3.47653	0.387656	0.435078	3.47653	0.742101	0.252591	3.47653	0.848219	k8
Pp23872	4.08173	3.16616	0.00829083	1.48293	3.16616	0.264273	0.571905	3.16616	0.662113	-3.73705	3.16616	0.0102383	k12
Pp23873	7.37844	3.2382	8.16011e-05	1.23847	3.2382	0.347856	-1.56463	3.2382	0.238995	-3.77111	3.2382	0.0111357	k12
Pp23909	1.23313	2.98928	0.35892	-3.68673	2.98928	0.0135512	4.58446	2.98928	0.0027651	0.106055	2.98928	0.935899	k6
Pp23955	1.68626	3.07614	0.283372	-1.24786	3.07614	0.438882	5.29322	3.07614	0.000940419	0.474822	3.07614	0.717072	k6
Pp240	-2.70998	2.64899	0.0517859	1.52127	2.64899	0.268532	1.1138	2.64899	0.401596	-3.16425	2.64899	0.027288	k10
Pp24034	6.2378	6.75067	0.000110344	-1.20667	6.75067	0.357898	1.23048	6.75067	0.348709	-1.50211	6.75067	0.255772	k8
Pp24064	2.74239	4.53311	0.0481596	0.309277	4.53311	0.812675	0.156528	4.53311	0.905823	-0.99674	4.53311	0.446805	k12
Pp2408	5.67301	4.37515	0.000336636	-0.797977	4.37515	0.540789	-0.363762	4.37515	0.780048	-1.92617	4.37515	0.153562	k4
Pp2411	3.27396	3.43657	0.020596	-1.37108	3.43657	0.301129	-2.08949	3.43657	0.126424	0.881701	3.43657	0.512015	k4
Pp24111	-0.0905234	3.25644	0.948508	0.699739	3.25644	0.59314	-1.1625	3.25644	0.379334	-4.34477	3.25644	0.00521521	k1
Pp24120	-0.606289	10.5608	0.640537	-3.08313	10.5608	0.0271619	-0.398248	10.5608	0.758845	4.29795	10.5608	0.00349951	k2
Pp24164	2.43079	3.37865	0.0766355	-2.80198	3.37865	0.0444871	0.984046	3.37865	0.460415	1.57851	3.37865	0.235684	k5
Pp24196	1.06586	4.46437	0.416876	-2.76101	4.46437	0.0463412	-0.500428	4.46437	0.710985	4.54188	4.46437	0.00238029	k7
Pp24214	-3.67105	3.85048	0.0107684	2.75824	3.85048	0.0475169	-4.45957	3.85048	0.00297577	-7.67045	3.85048	0.00660798	k2
Pp24239	1.27105	4.91933	0.333589	-0.580482	4.91933	0.655635	-13.2617	4.91933	2.41926e-07	0	4.91933	1	k9
Pp24289	2.87489	4.46106	0.0399936	-1.07134	4.46106	0.421132	2.16876	4.46106	0.110367	1.73925	4.46106	0.191628	k11
Pp24290	3.45647	5.97172	0.0148981	-1.29014	5.97172	0.326674	-0.0578703	5.97172	0.964984	-0.0619736	5.97172	0.962582	k4
Pp24389	3.7563	3.59579	0.0100618	-0.311374	3.59579	0.81307	0.268986	3.59579	0.836529	-0.851389	3.59579	0.519726	k8
Pp24404	-1.10954	4.19928	0.397775	-1.16129	4.19928	0.378705	-1.64392	4.19928	0.223216	-3.19184	4.19928	0.0352882	k2
Pp24480	-0.696425	4.15756	0.593581	-0.734857	4.15756	0.574351	-0.643204	4.15756	0.625778	-3.11966	4.15756	0.029379	k2
Pp2451	0.657207	3.7813	0.623237	-0.410602	3.7813	0.757888	3.03233	3.7813	0.0303484	-1.57022	3.7813	0.237985	k6
Pp24511	-0.0866575	3.44559	0.949006	-3.37166	3.44559	0.0181373	0.464323	3.44559	0.744214	1.10389	3.44559	0.411026	k9
Pp24524	2.09688	5.12162	0.129573	-0.994667	5.12162	0.453485	4.35948	5.12162	0.0033428	0.990332	5.12162	0.448841	k11
Pp24549	3.3504	3.32237	1	-3.07815	3.32237	1	11.8868	3.32237	3.20294e-06	0.729624	3.32237	0.57664	k11
Pp24556	-11.2289	2.83986	1.0764e-05	9.93336	2.83986	0.000117092	1.52673	2.83986	0.253218	-1.87155	2.83986	0.165509	k10
Pp2456	-1.14515	2.98779	0.385227	-0.652656	2.98779	0.619832	-1.89256	2.98779	0.169877	-8.32836	2.98779	0.00222966	k2
Pp24568	-1.22034	3.58224	0.354566	0.307361	3.58224	0.813796	-0.743629	3.58224	0.571439	-3.33609	3.58224	0.0224118	k2
Pp24589	4.03277	3.78661	0.00909003	2.43461	3.78661	0.0763845	-1.4763	3.78661	0.265509	1.70557	3.78661	0.201982	k11
Pp24591	-2.39567	4.3066	0.0804827	2.89148	4.3066	0.0386414	0.61637	4.3066	0.636281	-1.68109	4.3066	0.206929	k10
Pp24617	0.0637119	3.91182	0.963683	-0.197147	3.91182	0.881287	0.955481	3.91182	0.466577	-3.30077	3.91182	0.020251	k10
Pp24621	-2.64453	3.6482	0.0574707	3.41407	3.6482	0.0168334	-0.431113	3.6482	0.741814	-0.516543	3.6482	0.693652	k10
Pp24674	1.43484	6.89407	0.278258	0.56851	6.89407	0.662858	2.8402	6.89407	0.0399565	-0.0567979	6.89407	0.965145	k6
Pp247	-1.09284	9.40224	0.403585	-3.1557	9.40224	0.0242153	0.132534	9.40224	0.91916	4.94668	9.40224	0.00110342	k7
Pp24719	1.69558	4.55202	0.205232	-1.76846	4.55202	0.190629	1.2324	4.55202	0.354444	2.92461	4.55202	0.0354443	k7
Pp24743	-1.61481	3.71985	0.225539	1.68085	3.71985	0.209818	-0.808203	3.71985	0.53787	-2.89912	3.71985	0.0391949	k3
Pp24744	3.00836	4.69519	0.0316484	-1.32967	4.69519	0.314146	1.77299	4.69519	0.184927	-0.0213699	4.69519	0.987795	k8
Pp24761	3.2317	6.906	0.0219788	-3.80409	6.906	0.00883003	2.06898	6.906	0.129975	5.48651	6.906	0.000419976	k7
Pp2479	-3.17745	2.82686	0.0250034	2.95737	2.82686	0.0360455	-0.725251	2.82686	0.580585	-4.47211	2.82686	0.00478095	k3
Pp24796	-2.75512	3.33447	0.0478477	2.85124	3.33447	0.0421819	-0.311858	3.33447	0.812846	-2.75751	3.33447	0.0499737	k3
Pp24810	-1.17953	2.73441	0.392064	2.94247	2.73441	0.0370676	0.120776	2.73441	0.927523	-2.51916	2.73441	0.0691131	k12
Pp24827	5.56907	4.25272	0.000481038	-2.39969	4.25272	0.0796103	1.14333	4.25272	0.389029	2.04657	4.25272	0.128394	k5
Pp24869	-1.85705	3.13249	0.167456	2.11864	3.13249	0.118953	-0.875219	3.13249	0.503941	-5.04549	3.13249	0.00154484	k3
Pp24870	-2.15049	3.96575	0.113091	2.00772	3.96575	0.137071	0.526941	3.96575	0.68621	-2.99172	3.96575	0.0329471	k10
Pp24993	1.98444	3.31346	0.145316	-3.23758	3.31346	0.0249808	0.294629	3.31346	0.858571	4.6821	3.31346	0.00202359	k7
Pp24997	-1.10098	2.9279	0.40387	0.292821	2.9279	0.828884	-3.26711	2.9279	0.022253	0.447111	2.9279	0.76391	k2
Pp25031	-5.65518	5.33414	0.000564097	1.99872	5.33414	0.224433	7.06971	5.33414	2.72855e-05	-1.2923	5.33414	0.325931	k6
Pp25034	3.85064	4.75762	0.00821756	-3.61045	4.75762	0.0128054	0.552566	4.75762	0.688871	5.44859	4.75762	0.000475119	k7
Pp25055	-3.35093	2.78088	0.019013	2.8656	2.78088	0.0415756	-0.894994	2.78088	0.497243	-4.43071	2.78088	0.00453573	k3
Pp25092	1.68788	3.07976	0.206596	-2.75512	3.07976	0.0491407	1.26009	3.07976	0.357399	1.39706	3.07976	0.2953	k5
Pp25119	11.103	2.95854	1.37608e-05	-2.09786	2.95854	0.126849	0.92483	2.95854	0.490627	2.38073	2.95854	0.081621	k7
Pp25146	3.25943	4.80718	0.0207403	-1.50213	4.80718	0.256915	0.159334	4.80718	0.904127	0.34293	4.80718	0.793096	k5
Pp25204	-2.23871	5.88995	0.0980812	1.9691	5.88995	0.142035	-0.525988	5.88995	0.685751	-3.66734	5.88995	0.0107291	k3
Pp25244	-0.727354	4.24006	0.577722	0.853393	4.24006	0.515793	-0.294121	4.24006	0.821389	-3.17095	4.24006	0.0251677	k3
Pp25320	1.22652	3.13882	0.354141	-0.894607	3.13882	0.498019	0.550034	3.13882	0.676761	-3.23005	3.13882	0.0239606	k10
Pp25338	2.72253	5.70876	0.0486185	-0.882022	5.70876	0.499866	0.824881	5.70876	0.527687	1.19025	5.70876	0.364513	k11
Pp25391	1.48624	10.5688	0.260444	-2.61333	10.5688	0.0565323	4.24122	10.5688	0.00387328	3.01198	10.5688	0.0304075	k7
Pp25466	2.74141	4.73178	0.0476127	-0.171946	4.73178	0.896419	0.289265	4.73178	0.825585	0.796947	4.73178	0.541527	k11
Pp2553	2.51622	6.75911	0.0680999	-0.924337	6.75911	0.483191	4.02395	6.75911	0.00579011	1.92035	6.75911	0.150938	k11
Pp25532	3.0054	5.49654	0.0311181	0.306008	5.49654	0.813941	-0.300989	5.49654	0.816873	-0.9514	5.49654	0.466896	k12
Pp25554	-0.995018	3.57062	0.447763	-3.01404	3.57062	0.0333666	1.01773	3.57062	0.454908	-1.73272	3.57062	0.206243	k2
Pp25574	-1.74174	3.38811	0.196333	1.99767	3.38811	0.140387	0.138944	3.38811	0.918409	-3.20032	3.38811	0.0245453	k10
Pp25666	3.53492	3.60873	0.0157022	-0.0713359	3.60873	0.962304	0.331453	3.60873	0.805862	1.41706	3.60873	0.284276	k11
Pp2570	-3.836	2.8426	0.00990439	4.90853	2.8426	0.00157931	-3.2922	2.8426	0.020608	-8.75689	2.8426	0.0010277	k1
Pp25757	-1.81169	3.72428	0.176008	1.86105	3.72428	0.167636	-0.403693	3.72428	0.756539	-3.22932	3.72428	0.0232956	k3
Pp25763	-2.54837	7.95777	0.0625905	-0.869669	7.95777	0.507734	4.71538	7.95777	0.0017023	2.11629	7.95777	0.115714	k11
Pp25764	-0.0256748	10.7563	0.984203	-2.02918	10.7563	0.130379	3.48175	10.7563	0.0141655	0.643276	10.7563	0.620438	k11
Pp25814	0.557791	5.63753	0.667752	-1.71772	5.63753	0.196596	-3.77011	5.63753	0.0093884	2.57009	5.63753	0.0624881	k9
Pp25825	-1.93005	3.35095	0.152328	1.64238	3.35095	0.220332	0.595203	3.35095	0.649454	-2.89433	3.35095	0.0397434	k10
Pp25833	5.58586	8.35588	0.000370682	-4.75588	8.35588	0.00163057	4.2569	8.35588	0.00386796	3.99119	8.35588	0.00597251	k7
Pp25927	0.425044	3.77278	0.75624	2.71611	3.77278	0.0498115	0.345594	3.77278	0.790758	-2.61161	3.77278	0.0586922	-
Pp25937	-1.57954	2.75679	0.235619	0.911503	2.75679	0.490614	-1.28308	2.75679	0.336962	-9.54398	2.75679	0.000253484	k3
Pp2596	-3.77899	3.18674	0.00933186	2.30553	3.18674	0.0955505	0.613596	3.18674	0.643633	-1.44165	3.18674	0.281855	k3
Pp25965	3.76407	5.9752	0.0090973	-1.93761	5.9752	0.148343	1.60979	5.9752	0.225478	1.571	5.9752	0.235475	k11
Pp25966	-0.361073	7.33371	0.780612	0.181036	7.33371	0.888936	-4.17247	7.33371	0.00439359	-2.01153	7.33371	0.13755	k1
Pp25969	3.49633	5.37887	0.0142217	-2.52851	5.37887	0.0654178	1.73541	5.37887	0.194139	1.95338	5.37887	0.144901	k7
Pp25975	0.0974252	2.88554	1	-0.774748	2.88554	0.703339	5.29068	2.88554	0.000899505	0.76032	2.88554	0.562619	k11
Pp25989	2.92084	6.09794	0.0352334	-1.3543	6.09794	0.303755	-2.49122	6.09794	0.0684209	1.5276	6.09794	0.25014	k4
Pp26044	0.551167	3.57127	0.67508	0.321186	3.57127	0.807259	-2.97163	3.57127	0.0336503	1.63472	3.57127	0.224142	k1
Pp26083	2.79618	5.89891	0.0430891	-0.290521	5.89891	0.823336	0.66081	5.89891	0.611814	0.225822	5.89891	0.862012	k8
Pp26086	-1.12665	3.51087	0.392646	0.0267062	3.51087	0.987807	-1.82412	3.51087	0.175458	-4.03988	3.51087	0.0106035	k2
Pp26168	-2.32801	3.71984	0.086868	-1.05876	3.71984	0.426257	-4.49195	3.71984	0.00484708	2.8466	3.71984	0.0778449	k2
Pp26186	-2.2513	11.7809	0.0957441	-1.20923	11.7809	0.356568	0.378133	11.7809	0.7705	4.55767	11.7809	0.00221114	k7
Pp26187	-2.44752	10.5194	0.0721465	0.0914185	10.5194	0.943807	-0.0715237	10.5194	0.956034	3.94579	10.5194	0.00645408	k7
Pp26258	5.81239	3.43415	0.0995012	6.5501	3.43415	0.000135843	-0.974041	3.43415	0.458058	0.634416	3.43415	0.628858	k12
Pp26371	-0.367505	4.94795	0.777622	0.81047	4.94795	0.534957	-7.33243	4.94795	1.94608e-05	-6.31239	4.94795	0.0502938	k1
Pp2638	-1.99341	3.61239	0.138434	0.740335	3.61239	0.575187	-2.2391	3.61239	0.099995	-9.20346	3.61239	0.000466963	k2
Pp26430	0.252899	4.04025	0.846834	-1.00192	4.04025	0.444585	-3.01848	4.04025	0.0318726	1.28715	4.04025	0.340734	k9
Pp26446	4.33606	2.79972	0.00359308	-1.34182	2.79972	0.310176	-3.67923	2.79972	0.0128472	-7.11194	2.79972	0.0161757	k4
Pp26503	0.982595	4.84731	0.453448	-4.18579	4.84731	0.00454987	2.73343	4.84731	0.0507161	2.36399	4.84731	0.0825356	k7
Pp26522	-0.74029	8.72677	0.569615	-1.8541	8.72677	0.165648	1.53098	8.72677	0.248263	4.69452	8.72677	0.00173447	k7
Pp26571	1.0879	5.27135	0.406833	0.495556	5.27135	0.703029	-6.13676	5.27135	0.000141063	-8.0002	5.27135	0.00393112	k4
Pp26577	1.4407	3.37529	0.277248	-1.00109	3.37529	0.446748	-11.447	3.37529	7.3116e-06	0	3.37529	1	k9
Pp26590	2.90843	4.79258	0.0366136	-0.813988	4.79258	0.533465	-0.221051	4.79258	0.864889	-0.407164	4.79258	0.755487	k4
Pp26616	-0.915587	2.92837	0.550615	0.213332	2.92837	0.937876	4.97967	2.92837	0.00130419	-0.268128	2.92837	0.838952	k6
Pp2674	3.07627	3.71012	0.0287406	-2.65269	3.71012	0.0547826	0.640398	3.71012	0.626865	1.25274	3.71012	0.34337	k5
Pp2683	-4.50588	4.57303	0.00259693	4.36689	4.57303	0.00347497	-1.20331	4.57303	0.36069	0.378516	4.57303	0.772647	k3
Pp26857	5.19717	4.38764	0.00134891	-3.62734	4.38764	0.0161183	5.52376	4.38764	0.000576851	1.7995	4.38764	0.177212	k11
Pp26873	-1.88142	3.35875	0.161337	0.358041	3.35875	0.79346	0.992138	3.35875	0.452238	-3.65069	3.35875	0.0127035	k3
Pp26880	-0.960814	4.23112	0.464478	0.766929	4.23112	0.558907	0.996135	4.23112	0.447772	-3.86538	4.23112	0.00807097	k10
Pp26920	0	3.54484	1	0	3.54484	1	12.2352	3.54484	1.66297e-06	0.525947	3.54484	0.687005	k6
Pp26936	-1.72106	9.61049	0.195245	-2.23155	9.61049	0.0986766	1.19329	9.61049	0.363303	4.40055	9.61049	0.00292168	k7
Pp26994	-2.1759	3.89605	0.108649	1.76647	3.89605	0.186747	-0.636503	3.89605	0.627031	-3.66713	3.89605	0.0127317	k3
Pp27075	3.12578	5.98234	0.0257522	-0.856865	5.98234	0.511722	1.16065	5.98234	0.376458	0.0650007	5.98234	0.960342	k8
Pp27076	3.21307	2.83317	0.0241109	-1.7207	2.83317	0.205245	1.6682	2.83317	0.217041	-0.220374	2.83317	0.866423	k8
Pp2710	1.82571	3.09966	0.189033	-1.03619	3.09966	0.450146	3.29224	3.09966	0.0212147	-0.0122219	3.09966	0.995772	k6
Pp27124	2.41956	3.0635	0.0783879	0.135355	3.0635	0.918263	-6.15811	3.0635	0.000227938	-5.73647	3.0635	0.0995012	k4
Pp27172	6.7995	3.08269	0.0248597	3.93733	3.08269	0.00900333	1.01573	3.08269	0.441898	0.306622	3.08269	0.814282	k6
Pp27175	4.83776	3.08708	0.0165148	2.64184	3.08708	0.0616673	1.41359	3.08708	0.288573	0.0777732	3.08708	0.954265	k6
Pp27216	3.58167	5.81345	0.0130796	-1.042	5.81345	0.43135	2.56678	5.81345	0.0615576	2.46114	5.81345	0.0708887	k11
Pp27217	5.16761	3.77247	0.00085266	-2.08255	3.77247	0.123724	0.201622	3.77247	0.880546	0.61312	3.77247	0.639139	k5
Pp2725	11.5329	6.60294	6.14047e-06	-1.92403	6.60294	0.156782	2.52486	6.60294	0.0673701	4.50722	6.60294	0.0024417	k7
Pp27253	-3.99893	6.91275	0.00590517	0.465332	6.91275	0.721079	-2.40138	6.91275	0.0784223	-5.26497	6.91275	0.00127516	k2
Pp27286	-2.23428	6.19739	0.0985353	1.85951	6.19739	0.164095	-0.58655	6.19739	0.651897	-3.22611	6.19739	0.0221341	k3
Pp27410	1.90097	3.13642	0.179035	-0.802064	3.13642	0.559292	3.10557	3.13642	0.0293098	0.618904	3.13642	0.635124	k11
Pp27411	3.16101	2.91075	0.0267449	-0.680938	2.91075	0.606193	0.638868	2.91075	0.630491	-0.839113	2.91075	0.526562	k8
Pp27492	10.2027	3.75661	7.27122e-05	1.41411	3.75661	0.28948	0.138417	3.75661	0.919516	1.12025	3.75661	0.39445	k11
Pp27574	-2.17133	5.68784	0.107741	1.8404	5.68784	0.168442	-0.542276	5.68784	0.676714	-3.57908	5.68784	0.0126456	k3
Pp27581	1.29562	2.61662	0.328976	-0.325471	2.61662	0.808333	-1.13167	2.61662	0.394062	-9.68819	2.61662	0.000192768	-
Pp27601	2.79685	4.24825	0.0448687	-1.28953	4.24825	0.333628	1.18851	4.24825	0.373684	2.62602	4.24825	0.0560769	k7
Pp27703	-3.20288	3.55175	0.0230876	1.36335	3.55175	0.309981	-1.76393	3.55175	0.189953	-0.151566	3.55175	0.911602	k2
Pp27730	3.13389	3.1046	0.0272781	-1.17397	3.1046	0.377287	0.650828	3.1046	0.624064	0.508627	3.1046	0.698261	k8
Pp27744	-9.99455	3.68283	0.000107505	9.88142	3.68283	0.000130797	2.63656	3.68283	0.0558635	-0.512381	3.68283	0.69369	k6
Pp27788	-0.151836	3.13667	0.909342	-0.594796	3.13667	0.64961	-10.8891	3.13667	2.06155e-05	9.72393	3.13667	0.000183072	k9
Pp27850	-0.945181	5.57583	0.469363	-0.164232	5.57583	0.899844	-3.13273	5.57583	0.0256147	1.09276	5.57583	0.410396	k2
Pp27869	1.60164	4.83761	0.236668	-0.0796341	4.83761	0.954928	2.99807	4.83761	0.0319032	0.477192	4.83761	0.713652	k6
Pp27871	-7.53147	3.25036	0.00805279	7.44195	3.25036	0.00996675	4.70067	3.25036	0.00214642	-0.232951	3.25036	0.860509	k6
Pp27878	-3.50794	3.36094	0.0143186	1.4413	3.36094	0.282322	-3.58284	3.36094	0.0152382	-7.17858	3.36094	0.0142127	-
Pp27893	0.256552	6.81466	0.84315	0.31898	6.81466	0.805695	-4.20477	6.81466	0.00417862	-0.390487	6.81466	0.767601	k1
Pp27962	-4.49375	3.30283	0.00276686	3.12012	3.30283	0.0278169	-2.94646	3.30283	0.0369539	-0.0914067	3.30283	0.976177	k2
Pp28014	0.688986	4.20191	0.597552	0.93926	4.20191	0.472877	-3.28854	4.20191	0.020239	-0.387049	4.20191	0.781478	k1
Pp28034	2.67299	2.50064	0.0557447	-0.814257	2.50064	0.537186	0.972661	2.50064	0.464752	-6.03619	2.50064	0.000434433	k8
Pp28110	-2.93678	4.88842	0.0347954	0.953056	4.88842	0.468482	-0.304788	4.88842	0.816757	-0.446685	4.88842	0.734857	k2
Pp28117	-0.64071	4.4873	0.62369	-3.16142	4.4873	0.0253068	2.16065	4.4873	0.116206	1.80273	4.4873	0.177489	k2
Pp28171	-1.68739	7.12892	0.20378	0.476025	7.12892	0.71389	-2.5221	7.12892	0.0648131	-3.89885	7.12892	0.00757152	k2
Pp28194	1.3455	3.8293	0.30834	-2.19754	3.8293	0.105165	-0.898262	3.8293	0.49817	-4.44074	3.8293	0.0054024	k9
Pp2822	1.12011	3.4871	0.398066	1.14707	3.4871	0.383505	-0.583495	3.4871	0.654855	-3.65767	3.4871	0.0121821	k12
Pp28285	0.638577	5.83408	0.623492	-1.31401	5.83408	0.318278	-2.84575	5.83408	0.0405647	3.61625	5.83408	0.0116794	k9
Pp2833	1.42307	4.31029	0.281452	-2.50199	4.31029	0.0674076	-3.11573	4.31029	0.02796	0.145933	4.31029	0.917569	k9
Pp28332	-1.57959	5.01673	0.238872	1.08842	5.01673	0.420549	3.47085	5.01673	0.0147666	0.121347	5.01673	0.925854	k6
Pp28344	-0.612358	6.54388	0.643541	1.34726	6.54388	0.309679	1.41006	6.54388	0.286204	3.14167	6.54388	0.0247687	k7
Pp28360	0.498606	3.07234	0.704743	-1.30753	3.07234	0.324476	-3.99847	3.07234	0.00827994	3.11008	3.07234	0.0340448	k9
Pp2841	0.97727	3.93972	0.495404	-0.440046	3.93972	0.769122	4.36136	3.93972	0.00370242	0.913214	3.93972	0.484782	k11
Pp28430	0.459947	3.43652	0.726113	-1.21169	3.43652	0.359758	-3.45897	3.43652	0.0173635	1.14409	3.43652	0.401972	k9
Pp28556	-3.35495	6.52513	0.0175151	-0.196266	6.52513	0.881183	0.0541505	6.52513	0.967815	-1.93972	6.52513	0.149199	k2
Pp28558	-3.46108	6.24656	0.0147292	-0.270963	6.24656	0.83513	0.738933	6.24656	0.572646	0.326434	6.24656	0.802768	k2
Pp28575	-0.136123	4.97031	0.923238	-0.308602	4.97031	0.831611	4.42701	4.97031	0.0029469	-0.0750335	4.97031	0.954342	k6
Pp28577	6.76344	5.89639	4.42002e-05	0.548037	5.89639	0.67321	-1.46883	5.89639	0.26611	-2.07253	5.89639	0.124214	k4
Pp2858	0.893755	6.09761	0.496055	-2.02762	6.09761	0.133317	1.42205	6.09761	0.286383	4.27022	6.09761	0.00371207	k7
Pp28580	-1.00401	5.16504	0.442902	0.477331	5.16504	0.713661	-3.01707	5.16504	0.030721	-0.29982	5.16504	0.822903	k1
Pp2875	2.29009	5.02106	0.0912605	-1.16084	5.02106	0.376452	-3.23073	5.02106	0.0221634	0.835997	5.02106	0.527753	k4
Pp2876	13.1946	4.12997	2.70648e-07	-0.153656	4.12997	0.906172	-4.69278	4.12997	0.00199521	2.37791	4.12997	0.0859416	k4
Pp28762	0.487172	4.1116	0.730287	-0.0759558	4.1116	0.964587	4.02326	4.1116	0.0060013	-0.982937	4.1116	0.453417	k6
Pp28787	-2.66124	4.19874	0.0535233	2.14362	4.19874	0.113807	-0.0295266	4.19874	0.982321	-3.0675	4.19874	0.0298582	k3
Pp28883	-3.2143	3.08403	0.0284524	2.59003	3.08403	0.0755265	2.35764	3.08403	0.0858673	0.0509539	3.08403	0.970527	-
Pp28885	0.491992	2.89545	0.706861	-0.423176	2.89545	0.747838	-6.70231	2.89545	0.000110981	-4.36584	2.89545	0.577535	k9
Pp28897	0.771313	3.91196	0.555632	0.370728	3.91196	0.775356	-12.7134	3.91196	6.79044e-07	7.76365	3.91196	0.00601674	k1
Pp2892	-0.592597	3.12901	0.656432	-1.5465	3.12901	0.25548	3.15402	3.12901	0.0264462	0.595612	3.12901	0.651216	k6
Pp28924	2.27779	8.31715	0.0922841	-2.23929	8.31715	0.0975004	0.109412	8.31715	0.933002	2.92914	8.31715	0.0346889	k7
Pp28931	-0.800263	3.73191	0.540029	-0.0455659	3.73191	0.974408	-2.92878	3.73191	0.0361958	-0.795619	3.73191	0.579156	k2
Pp28956	1.95856	3.9466	0.145347	-3.46403	3.9466	0.0154305	0.795872	3.9466	0.561436	2.90889	3.9466	0.0369796	k5
Pp28959	-0.936614	2.74025	0.478711	0.49034	2.74025	0.71152	-3.19489	2.74025	0.0255796	0.0476137	2.74025	1	k1
Pp28964	-4.68128	4.6049	0.00185482	-0.192706	4.6049	0.890488	1.76751	4.6049	0.194451	1.81303	4.6049	0.175545	k2
Pp29	-0.447042	11.1589	0.730215	-2.92701	11.1589	0.0347887	0.772064	11.1589	0.553083	3.97179	11.1589	0.00617093	k7
Pp29094	3.06875	3.38791	0.030969	0.0701324	3.38791	0.960438	1.11566	3.38791	0.398889	0.0691195	3.38791	0.961593	k6
Pp2911	5.37102	4.73113	0.000609514	-2.53385	4.73113	0.0657521	2.05391	4.73113	0.129981	2.04107	4.73113	0.128967	k7
Pp29116	0.649634	4.18091	0.618721	0.313531	4.18091	0.810477	-6.88944	4.18091	5.9165e-05	5.65111	4.18091	0.000498544	k1
Pp29123	-0.287912	4.74036	0.828292	2.4363	4.74036	0.0742777	0.0294132	4.74036	0.982549	-5.05124	4.74036	0.00102638	k12
Pp29143	-1.16061	3.00426	0.382505	-1.67758	3.00426	0.221848	3.19494	3.00426	0.025181	-0.0998146	3.00426	0.943814	k6
Pp2915	2.91674	4.12391	0.036357	-0.78703	4.12391	0.548914	0.76984	4.12391	0.556515	0.356582	4.12391	0.785311	k8
Pp2917	1.79203	4.18359	0.179628	-6.58798	4.18359	8.90348e-05	1.77847	4.18359	0.238125	4.59721	4.18359	0.00228995	k5
Pp29200	3.61778	5.49176	0.0114764	-2.07342	5.49176	0.123885	0.996874	5.49176	0.447136	1.87983	5.49176	0.159718	k5
Pp29348	1.22987	4.31406	0.350775	-2.97694	4.31406	0.0334521	2.00536	4.31406	0.139239	0.263624	4.31406	0.840267	k5
Pp29383	-0.337059	3.24739	0.799662	0.645156	3.24739	0.623043	0.363596	3.24739	0.782929	-2.84926	3.24739	0.0416813	k10
Pp29411	-2.58839	5.31685	0.0591906	1.86397	5.31685	0.163844	-0.45449	5.31685	0.726927	-2.98763	5.31685	0.0324884	k3
Pp29445	0.0412013	3.54332	0.986386	3.104	3.54332	0.0282557	-0.16256	3.54332	0.902125	-0.17266	3.54332	0.896294	k12
Pp29468	0.984923	6.86578	0.451115	0.722491	6.86578	0.57878	-0.227859	6.86578	0.860498	-2.73455	6.86578	0.0471633	k12
Pp29472	0.0614439	3.39476	0.9634	-0.208054	3.39476	0.874502	-11.6616	3.39476	4.90012e-06	3.49834	3.39476	1	k1
Pp29473	-2.87802	5.61543	0.0378094	2.03746	5.61543	0.130235	-0.422604	5.61543	0.74521	-2.98463	5.61543	0.0329414	k3
Pp2952	5.7226	5.59141	0.000359323	-3.09249	5.59141	0.0284385	2.00004	5.59141	0.141514	4.10514	5.59141	0.00496183	k7
Pp2957	0.881163	9.88713	0.499232	-2.31093	9.88713	0.0881791	4.8828	9.88713	0.00123905	1.18824	9.88713	0.364696	k11
Pp29583	2.75431	3.78623	0.0478313	0.221408	3.78623	0.866107	-0.826151	3.78623	0.529502	-0.101031	3.78623	0.941006	k4
Pp29630	-3.53762	6.61874	0.0129395	0.46614	6.61874	0.720712	-0.709624	6.61874	0.586149	-2.86369	6.61874	0.0397949	k2
Pp29656	0.628266	2.87628	0.632615	-2.81271	2.87628	0.0469084	1.13098	2.87628	0.412569	1.9758	2.87628	0.146217	k5
Pp29659	2.45482	4.63783	0.0720417	-2.92772	4.63783	0.0358143	0.873592	4.63783	0.509546	2.31627	4.63783	0.0883206	k5
Pp29790	0.350664	4.14987	0.789022	0.562289	4.14987	0.666864	-1.49172	4.14987	0.260846	-3.56555	4.14987	0.0146307	k1
Pp29800	-0.200606	10.7078	0.876845	0.23509	10.7078	0.85591	-2.88573	10.7078	0.0371047	0.118488	10.7078	0.927149	k1
Pp29815	-9.23792	3.83022	3.14043e-06	9.31692	3.83022	4.44577e-06	-5.82856	3.83022	0.000320526	4.74577	3.83022	0.00224798	k1
Pp29902	4.49374	4.09113	0.00399781	-2.72756	4.09113	0.0541211	4.31903	4.09113	0.00407383	1.14404	4.09113	0.383281	k11
Pp29954	3.43855	3.85447	0.0157146	-1.23733	3.85447	0.347134	-1.83089	3.85447	0.174161	0.219799	3.85447	0.871093	k4
Pp29955	2.78013	4.74367	0.0447805	-1.47649	4.74367	0.264832	1.22869	4.74367	0.351082	-0.0641197	4.74367	0.962006	k8
Pp29975	-2.16829	3.36439	0.10887	0.554396	3.36439	0.674346	-11.0916	3.36439	1.41773e-05	0	3.36439	1	k2
Pp29981	3.49098	4.63077	0.0149946	0.600357	4.63077	0.645733	0.519386	4.63077	0.690331	-1.96756	4.63077	0.142675	k12
Pp30024	0.208352	3.62289	0.874574	-1.85975	3.62289	0.167356	-0.0979477	3.62289	0.942248	-3.45096	3.62289	0.02006	k9
Pp30076	-2.21036	5.4711	0.102133	2.4278	5.4711	0.074956	-1.51484	5.4711	0.25253	-3.8618	5.4711	0.00826348	k3
Pp30080	-0.728574	3.77973	0.577369	0.082969	3.77973	0.951675	-1.92433	3.77973	0.15373	-9.84001	3.77973	0.000146793	k1
Pp30121	-0.679593	4.18012	0.60407	0.526474	4.18012	0.688756	0.471648	4.18012	0.718188	-2.86553	4.18012	0.0401274	k10
Pp30175	-2.56105	4.52528	0.0619565	1.5901	4.52528	0.232741	-0.744775	4.52528	0.569118	-3.63627	4.52528	0.012662	k3
Pp30270	2.08836	3.99168	0.122165	-0.998814	3.99168	0.447444	-1.75331	3.99168	0.192117	3.49648	3.99168	0.0144356	k7
Pp30278	1.15597	3.41098	0.382705	-0.969295	3.41098	0.461551	-0.883651	3.41098	0.507455	2.86579	3.41098	0.0395714	k7
Pp303	-1.60445	5.65466	0.226135	0.768757	5.65466	0.555562	-7.75366	5.65466	8.70848e-06	-6.05298	5.65466	0.0777256	k2
Pp30302	-3.5667	2.95162	0.0135498	2.58182	2.95162	0.0646415	-1.18178	2.95162	0.376119	-0.799851	2.95162	0.553382	k2
Pp30446	6.67596	2.89588	0.000202959	-1.03173	2.89588	0.437812	0.267947	2.89588	0.843534	1.44409	2.89588	0.279215	k5
Pp30452	1.50604	3.81611	0.255903	-0.203709	3.81611	0.877046	-3.48509	3.81611	0.0149528	0.989021	3.81611	0.467727	-
Pp3062	2.94886	7.70932	0.0336698	-1.44375	7.70932	0.273805	0.307675	7.70932	0.812545	1.47374	7.70932	0.264256	k5
Pp30652	-1.32224	3.22478	0.320506	1.67658	3.22478	0.209656	-3.87472	3.22478	0.0080569	2.00315	3.22478	0.14543	k1
Pp30712	-2.66072	4.6092	0.0531524	2.70295	4.6092	0.0498874	-1.62914	4.6092	0.22057	-5.87486	4.6092	0.000342513	k3
Pp30713	-2.49122	3.52678	0.0701131	3.53463	3.52678	0.0137013	-1.86593	3.52678	0.164481	-10.6758	3.52678	3.18238e-05	k3
Pp30714	-1.98651	3.28834	0.143107	2.94324	3.28834	0.0349561	-3.5973	3.28834	0.0126009	-8.79986	3.28834	0.000979793	k1
Pp30789	1.59164	6.38483	0.229824	-1.98817	6.38483	0.138696	0.460505	6.38483	0.724711	2.75603	6.38483	0.0455012	k7
Pp30797	-1.45888	2.52559	0.275433	1.18687	2.52559	0.371467	-3.35236	2.52559	0.0209479	0.70311	2.52559	0.628712	k1
Pp30830	-2.74269	4.55892	0.0473303	2.08637	4.55892	0.123566	0.0977399	4.55892	0.941224	-1.11108	4.55892	0.397614	k3
Pp30854	0.7629	3.25065	0.561737	-2.00144	3.25065	0.139928	-0.795771	3.25065	0.559379	3.09906	3.25065	0.0280544	k5
Pp30855	0.576194	4.71311	0.658125	-0.538571	4.71311	0.679107	-3.60278	4.71311	0.0120297	1.61017	4.71311	0.234487	k9
Pp30871	-3.19441	5.99686	0.0228041	-0.0525886	5.99686	0.968197	-0.563659	5.99686	0.666643	-0.443031	5.99686	0.736671	k2
Pp30885	-0.589406	2.66809	0.654331	0.349477	2.66809	0.792894	-11.0662	2.66809	1.49107e-05	0	2.66809	1	k1
Pp30887	-0.571768	6.35006	0.659869	0.0628428	6.35006	0.961623	-3.1683	6.35006	0.0239717	-1.13019	6.35006	0.394064	k1
Pp30888	1.88232	2.45574	0.185856	-3.47183	2.45574	0.0319934	6.06002	2.45574	0.000487731	0.640031	2.45574	0.627298	k11
Pp309	0.724629	3.38471	0.588417	-1.67619	3.38471	0.218315	3.83745	3.38471	0.0085548	-0.876002	3.38471	0.50412	k6
Pp30923	0.433392	3.81319	0.744945	1.54332	3.81319	0.245675	-0.802407	3.81319	0.539611	-3.34339	3.81319	0.02009	k12
Pp30957	4.05577	3.39699	0.00708205	0.919247	3.39699	0.484608	0.395833	3.39699	0.761091	-4.30318	3.39699	0.00414818	k12
Pp30983	-0.948718	3.40693	0.47606	1.84242	3.40693	0.172959	0.714802	3.40693	0.584346	-2.78947	3.40693	0.0448748	k10
Pp30997	-1.84519	2.82075	0.173035	-9.2737	2.82075	0.000392183	11.4622	2.82075	7.08719e-06	-1.33312	2.82075	0.315113	k10
Pp31060	1.50269	3.86407	0.33903	1.39436	3.86407	0.312423	3.93444	3.86407	0.00712799	-0.129489	3.86407	0.921943	k6
Pp31065	1.36941	3.4134	0.300248	-0.859063	3.4134	0.512206	-11.5741	3.4134	5.75189e-06	0	3.4134	1	k9
Pp31174	2.29829	4.32143	0.0912149	-2.25826	4.32143	0.0964298	-10.5381	4.32143	3.98195e-05	13.2336	4.32143	2.6381e-07	k5
Pp31193	4.67267	5.4965	0.00191152	-0.477218	5.4965	0.713811	-0.0524172	5.4965	0.968483	0.597119	5.4965	0.646484	k8
Pp3120	2.86847	3.11473	0.0419512	-1.72801	3.11473	0.203182	3.29467	3.11473	0.020678	-0.357378	3.11473	0.784136	k6
Pp31209	0	2.33876	1	0	2.33876	1	11.0902	2.33876	1.41773e-05	0.401418	2.33876	0.760361	k6
Pp31257	-1.04409	2.6699	0.42816	-10.2195	2.6699	6.88831e-05	11.1872	2.6699	1.17997e-05	-11.1107	2.6699	1.40366e-05	k10
Pp31466	3.02142	7.05844	0.030134	-0.765866	7.05844	0.556538	1.05353	7.05844	0.420679	0.0718272	7.05844	0.955928	k8
Pp31523	0.6309	4.54046	0.629169	-5.5103	4.54046	0.000553154	4.90844	4.54046	0.00155469	1.70465	4.54046	0.200638	k7
Pp31566	0.215161	3.0941	0.869297	-0.955022	3.0941	0.469347	-3.08799	3.0941	0.0316885	2.49384	3.0941	0.0743377	k9
Pp31628	-7.29188	4.43543	0.0125614	0	4.43543	1	13.191	4.43543	2.75774e-07	0.403891	4.43543	0.756194	k6
Pp31785	3.74217	3.43845	0.0147883	-0.316336	3.43845	0.82276	1.78611	3.43845	0.18864	1.77977	3.43845	0.183354	k11
Pp31867	-0.339187	4.38017	0.794379	-1.30635	4.38017	0.321862	-3.01292	4.38017	0.0334166	-8.52044	4.38017	0.00155684	k9
Pp31868	12.1502	3.84028	1.93148e-06	-0.880909	3.84028	0.503773	0.696025	3.84028	0.597125	0.376111	3.84028	0.773583	k8
Pp3190	6.6005	4.86887	8.957e-05	-2.71798	4.86887	0.0499632	2.10804	4.86887	0.119412	2.16662	4.86887	0.108532	k7
Pp31927	2.73213	6.84955	0.047388	-0.691707	6.84955	0.595146	0.701552	6.84955	0.58992	0.871677	6.84955	0.50384	k11
Pp32027	-5.27513	4.73043	0.000722601	-0.284633	4.73043	0.887753	7.36072	4.73043	1.71029e-05	-3.12417	4.73043	0.0257892	k10
Pp3210	-0.946859	2.90059	0.471356	-1.09382	2.90059	0.41207	-0.407775	2.90059	0.767648	-9.38374	2.90059	0.000332859	k2
Pp32104	-7.73688	2.73222	0.00601674	6.71051	2.73222	0.0291669	4.75392	2.73222	0.00204216	0.0625174	2.73222	0.963779	k6
Pp32117	-0.418206	7.98481	0.74704	0.243127	7.98481	0.85116	-2.84015	7.98481	0.0399046	0.658242	7.98481	0.613162	k1
Pp32133	1.14728	2.98091	0.383206	-0.52675	2.98091	0.687834	-11.3238	2.98091	9.19142e-06	0	2.98091	1	k9
Pp32140	1.4757	5.4376	0.264242	-2.97223	5.4376	0.0327943	1.94588	5.4376	0.146984	0.0757288	5.4376	0.954224	k5
Pp32141	2.06481	4.37115	0.125154	-2.88693	4.37115	0.0378506	1.84546	4.37115	0.169516	0.279103	4.37115	0.831765	k5
Pp32144	1.82153	5.23548	0.172356	-2.91053	5.23548	0.0363496	1.39498	5.23548	0.29189	0.0149204	5.23548	0.992706	k5
Pp3220	2.48247	10.0984	0.0686291	-3.11336	10.0984	0.0260165	4.94305	10.0984	0.00111562	1.96965	10.0984	0.141215	k11
Pp3222	-0.432254	10.4882	0.738869	-2.17857	10.4882	0.106243	2.66704	10.4882	0.0520505	3.658	10.4882	0.0105401	k7
Pp3223	-2.42782	11.519	0.0742677	-1.00656	11.519	0.441249	1.81525	11.519	0.173202	4.9739	11.519	0.00104946	k7
Pp32235	-3.0356	4.53765	0.029662	-0.185762	4.53765	0.887671	-0.513472	4.53765	0.697249	0.786596	4.53765	0.552347	k2
Pp32243	-2.73734	4.4673	0.0474268	1.75497	4.4673	0.190684	-0.100445	4.4673	0.939366	-2.85678	4.4673	0.0410924	k3
Pp32321	-0.340368	4.37056	0.793698	-1.22938	4.37056	0.350209	-3.01	4.37056	0.0324219	-2.18886	4.37056	0.138277	k9
Pp32328	0.564516	4.40223	0.666375	-1.64776	4.40223	0.218278	-0.110337	4.40223	0.936967	2.86443	4.40223	0.0391464	k7
Pp32366	-3.66284	3.15919	0.0114331	3.47467	3.15919	0.0166742	-0.376673	3.15919	0.776343	-2.25787	3.15919	0.101441	k3
Pp32501	-0.966	5.95633	0.459683	0.565298	5.95633	0.663754	-6.91453	5.95633	3.51334e-05	-3.86346	5.95633	0.0350594	k1
Pp32528	-3.23623	4.16501	0.0217266	0.61124	4.16501	0.643708	0.84423	4.16501	0.519663	-0.862365	4.16501	0.514015	k2
Pp32542	-1.86291	6.46379	0.163037	2.12734	6.46379	0.114234	-1.29007	6.46379	0.326513	-3.42276	6.46379	0.0160312	k3
Pp32543	-2.76902	4.1128	0.0458569	2.32205	4.1128	0.0889056	0.221469	4.1128	0.866114	-2.05974	4.1128	0.128254	k3
Pp32544	3.16161	6.77079	0.0242973	-1.2315	6.77079	0.348797	1.10189	6.77079	0.400632	1.95159	6.77079	0.14484	k7
Pp32547	3.25727	7.35184	0.0208499	-1.27245	7.35184	0.333451	1.82375	7.35184	0.171672	2.10604	7.35184	0.117401	k11
Pp32548	2.73412	5.4004	0.0480752	-1.45795	5.4004	0.270437	1.02592	5.4004	0.435312	2.19582	5.4004	0.104127	k7
Pp32567	2.95029	3.65594	0.0350188	-1.06275	3.65594	0.421076	0.46192	3.65594	0.72529	0.0599665	3.65594	0.965519	k8
Pp32654	-1.65277	2.60252	0.26755	0.790163	2.60252	0.617141	4.49545	2.60252	0.00322328	0.251824	2.60252	0.847149	k6
Pp32670	-3.27307	5.02238	0.0201892	-0.357043	5.02238	0.786213	-5.14402	5.02238	0.00140884	0.47869	5.02238	0.819285	k2
Pp32842	-0.112324	3.76365	0.931905	1.18035	3.76365	0.370752	-2.94253	3.76365	0.0357669	2.29755	3.76365	0.0925465	k1
Pp32911	0.409688	4.81169	0.752675	-0.817914	4.81169	0.530888	-6.14781	4.81169	0.000177538	-6.53218	4.81169	0.0414245	k9
Pp32960	-2.57622	5.12464	0.0600171	0.782644	5.12464	0.549256	-0.861155	5.12464	0.511086	-3.34622	5.12464	0.0196256	k2
Pp3301	0.480528	3.75888	0.722058	-0.459936	3.75888	0.727745	3.1944	3.75888	0.023976	-0.892213	3.75888	0.496481	k6
Pp33033	-1.16993	2.95776	0.376594	1.19304	2.95776	0.367075	-0.786155	2.95776	0.549198	-2.98455	2.95776	0.0397855	k3
Pp33061	0.646489	3.49384	0.621915	0.244523	3.49384	0.852121	-12.2149	3.49384	1.73305e-06	3.49834	3.49384	1	k1
Pp33073	-2.12454	3.95912	0.116189	2.28113	3.95912	0.0940467	-0.570078	3.95912	0.66155	-2.87899	3.95912	0.0401974	k3
Pp33094	-0.873373	3.57542	0.509375	2.86774	3.57542	0.0399215	-1.03395	3.57542	0.430875	-2.48565	3.57542	0.0732128	k12
Pp33104	-1.02979	2.82628	0.437008	0.699136	2.82628	0.597913	-1.74109	2.82628	0.194659	-9.31134	2.82628	0.000379224	k1
Pp33105	4.02303	4.32661	0.0061197	-0.699451	4.32661	0.59338	1.0212	4.32661	0.437523	0.115238	4.32661	0.931464	k8
Pp3312	0.944454	6.47135	0.469775	1.01439	6.47135	0.437831	-0.870428	6.47135	0.504492	-3.04295	6.47135	0.0292711	k12
Pp33202	-0.571139	4.49177	0.661697	0.602432	4.49177	0.64422	-3.55842	4.49177	0.0129166	0.594639	4.49177	0.658434	k1
Pp33365	-0.552413	3.54338	0.672716	0.256566	3.54338	0.846477	-0.369641	3.54338	0.778181	-5.15064	3.54338	0.00144926	k3
Pp33381	-3.0811	5.8588	0.0274	-0.0615415	5.8588	0.963208	0.321493	5.8588	0.806375	-0.91026	5.8588	0.488243	k2
Pp33383	-4.73999	4.82289	0.00193144	2.51933	4.82289	0.0729014	3.06657	4.82289	0.0287127	0.255118	4.82289	0.844621	k6
Pp33387	-0.597278	4.97663	0.649509	-1.7274	4.97663	0.206614	4.75028	4.97663	0.00167729	0.368363	4.97663	0.776854	k6
Pp334	-2.99173	4.68202	0.0876931	6.0439	4.68202	0.000553236	3.0139	4.68202	0.0307789	-0.409036	4.68202	0.753163	k6
Pp33400	3.98226	6.08298	0.00619885	-0.683594	6.08298	0.599497	0.452027	6.08298	0.727915	-0.872263	6.08298	0.504061	k8
Pp33404	3.65602	5.4183	0.0109774	-0.295073	5.4183	0.820728	-0.377951	5.4183	0.772027	1.11664	5.4183	0.394688	k8
Pp33435	-11.5345	3.02518	6.09556e-06	10.7419	3.02518	2.6527e-05	0.912718	3.02518	0.489034	-5.52611	3.02518	0.000638545	k10
Pp3347	-3.67657	3.91134	0.0112368	4.61584	3.91134	0.00219678	-1.2179	3.91134	0.354371	-2.16615	3.91134	0.113998	k3
Pp33571	5.41122	5.11284	0.000511825	-3.26909	5.11284	0.02067	1.53044	5.11284	0.252307	2.34892	5.11284	0.0837779	k5
Pp33638	1.42166	3.69568	0.282407	-8.81871	3.69568	3.28678e-06	4.50775	3.69568	0.00687675	-2.56499	3.69568	0.0875737	k9
Pp33644	5.81557	3.1797	0.000965834	-0.585967	3.1797	0.664288	1.96484	3.1797	0.14791	0.577916	3.1797	0.657667	k11
Pp33645	0.864746	3.33936	0.510181	-3.062	3.33936	0.0308149	1.9089	3.33936	0.161596	0.548777	3.33936	0.674642	k9
Pp3381	0.772821	3.09976	0.560571	-2.86695	3.09976	0.042372	3.55143	3.09976	0.0142902	-0.574053	3.09976	0.662986	-
Pp33817	0.830291	3.74473	0.524883	-2.86769	3.74473	0.0396826	-1.81761	3.74473	0.181423	-0.598181	3.74473	0.706601	k9
Pp33856	0.614664	3.7669	0.666077	-1.21514	3.7669	0.382367	5.50663	3.7669	0.000495118	-0.421667	3.7669	0.746433	k6
Pp33894	-0.560311	4.46586	0.667506	0.716755	4.46586	0.583586	0.0896509	4.46586	0.945395	-2.84033	4.46586	0.0412925	k10
Pp33921	2.74017	3.3397	0.0493148	-0.531493	3.3397	0.686499	-1.15218	3.3397	0.385507	1.83226	3.3397	0.172896	k5
Pp33923	4.27451	3.08202	0.00482917	-1.06624	3.08202	0.422937	1.17346	3.08202	0.379872	0.19809	3.08202	0.883601	k8
Pp34009	-2.10617	4.80802	0.117936	-2.45476	4.80802	0.0742675	-9.8532	4.80802	0.00014009	8.79419	4.80802	0.000979793	k2
Pp34012	-1.76723	3.69708	0.185404	-2.78123	3.69708	0.0465416	0.330773	3.69708	0.813399	-8.902	3.69708	0.000815956	k2
Pp34025	-1.94191	4.88248	0.154091	0.375192	4.88248	0.785	4.43011	4.88248	0.00288176	-0.537627	4.88248	0.67944	k6
Pp34050	0.989209	5.39038	0.453053	3.37496	5.39038	0.0170722	-2.5045	5.39038	0.0665563	-1.38335	5.39038	0.297696	k12
Pp34091	1.91852	5.47331	0.152386	-2.31394	5.47331	0.0889197	2.98509	5.47331	0.0322241	-0.0203652	5.47331	0.987972	k6
Pp34139	1.41294	4.47514	0.284315	-3.94835	4.47514	0.00667172	-1.90054	4.47514	0.165852	0.450431	4.47514	0.761058	k9
Pp34170	1.44586	4.73324	0.275941	-2.72229	4.73324	0.0501465	3.21842	4.73324	0.0227247	0.572682	4.73324	0.660764	k11
Pp3426	-12.4455	3.75623	1.1089e-06	11.4251	3.75623	7.36922e-06	0.41576	3.75623	0.750935	-1.36872	3.75623	0.302969	k3
Pp34276	-0.489355	3.2615	0.710564	1.5453	3.2615	0.246698	-2.40569	3.2615	0.0783588	-9.74426	3.2615	0.00017403	k1
Pp34324	-12.8458	4.01954	5.22446e-07	12.0865	4.01954	2.14081e-06	-0.171245	4.01954	0.896815	-2.52444	4.01954	0.0679544	k3
Pp34336	-2.13576	4.20791	0.126747	1.90181	4.20791	0.173423	3.46198	4.20791	0.0153326	-0.16455	4.20791	0.899922	k6
Pp34349	-2.87127	4.60968	0.0389936	2.84271	4.60968	0.0404982	-1.0225	4.60968	0.435893	-1.32079	4.60968	0.318074	k3
Pp3439	5.63264	6.12937	0.000381345	-0.739091	6.12937	0.572413	2.86158	6.12937	0.0388972	-0.0348615	6.12937	0.978781	k6
Pp34496	5.97462	4.7831	0.000315418	1.66061	4.7831	0.21296	0.89629	4.7831	0.492753	-2.11857	4.7831	0.116556	k12
Pp34510	1.8864	3.47743	0.176633	-0.576198	3.47743	0.669029	3.51372	3.47743	0.0143484	-0.776284	3.47743	0.553843	k6
Pp34537	6.27003	6.37497	0.000165166	0.885494	6.37497	0.499074	2.46624	6.37497	0.0703561	-1.37172	6.37497	0.297691	k6
Pp34626	-2.7694	3.3522	0.046068	1.50875	3.3522	0.263079	0.148226	3.3522	0.912122	-2.15395	3.3522	0.116246	k3
Pp34662	-8.82639	2.83091	0.000892757	8.07128	2.83091	0.00337268	3.07137	2.83091	0.031675	0.667233	2.83091	0.611676	-
Pp34673	11.0602	4.54103	1.49107e-05	-1.39331	4.54103	0.299964	3.32868	4.54103	0.0188604	0.90335	4.54103	0.489083	k11
Pp34679	2.79968	4.9427	0.0433571	-1.5175	4.9427	0.252518	0.79511	4.9427	0.544205	0.992931	4.9427	0.448682	k5
Pp34690	0.398956	4.46393	0.759194	-0.606074	4.46393	0.641856	-12.5649	4.46393	8.9774e-07	3.49834	4.46393	1	k9
Pp34760	2.62603	4.1691	0.0578508	-2.87935	4.1691	0.0403043	2.80642	4.1691	0.0449309	1.62205	4.1691	0.222815	-
Pp34775	3.94773	10.2506	0.00643637	-1.35048	10.2506	0.304709	0.898215	10.2506	0.490885	1.59005	10.2506	0.22968	k11
Pp34781	-2.17466	4.37003	0.107855	1.95028	4.37003	0.147153	-0.531631	4.37003	0.683949	-4.54434	4.37003	0.00283635	k3
Pp34802	3.20592	6.98009	0.0225221	-0.882425	6.98009	0.49909	1.30492	6.98009	0.321284	1.17365	6.98009	0.370675	k11
Pp34837	-1.20602	3.08502	0.363534	1.35576	3.08502	0.309011	-0.863723	3.08502	0.51366	-4.04265	3.08502	0.00871221	k3
Pp34845	3.22539	2.93525	0.0231977	-0.295268	2.93525	0.822165	-5.6786	2.93525	0.000538353	-5.90339	2.93525	0.0995012	k4
Pp34896	-0.0994092	3.63486	0.942232	0.720152	3.63486	0.583269	-3.66809	3.63486	0.0110371	0.603594	3.63486	0.662594	k1
Pp34900	0.50167	7.75802	0.699196	-2.56326	7.75802	0.0611038	1.50243	7.75802	0.256207	3.14006	7.75802	0.024807	k7
Pp34906	0.778528	7.76079	0.549946	-2.38839	7.76079	0.0790433	1.19816	7.76079	0.361502	3.04784	7.76079	0.0287555	k7
Pp34925	3.07425	7.07966	0.027706	0.944863	7.07966	0.469221	-0.731651	7.07966	0.573919	-0.430698	7.07966	0.740056	k12
Pp3497	3.25159	4.96303	0.0216337	-1.93386	4.96303	0.15147	2.34315	4.96303	0.0858931	0.998531	4.96303	0.445442	k11
Pp35	0	3.00959	1	11.8091	3.00959	3.60523e-06	-0.339498	3.00959	0.794357	-1.62767	3.00959	0.225171	k12
Pp35000	2.89943	3.99619	0.0382505	-1.35843	3.99619	0.30774	1.50975	3.99619	0.255454	0.924067	3.99619	0.481027	k11
Pp35003	0	2.46429	1	0	2.46429	1	11.3447	2.46429	8.81079e-06	0.168497	2.46429	0.897442	-
Pp35038	-3.80591	4.49908	0.00856968	2.54256	4.49908	0.0649669	1.10538	4.49908	0.400609	-2.77977	4.49908	0.0450561	k10
Pp35053	-0.70004	3.28472	0.592397	0.986103	3.28472	0.45311	-9.05887	3.28472	8.8977e-06	-2.91445	3.28472	1	k1
Pp35089	-3.67762	6.78097	0.0102579	1.1747	6.78097	0.370979	-0.304617	6.78097	0.814781	-0.385535	6.78097	0.767171	k2
Pp35162	-5.23148	3.65768	0.00107787	-5.7311	3.65768	0.0995012	12.2918	3.65768	1.49408e-06	0.121228	3.65768	0.926648	k6
Pp35163	3.54688	3.2932	0.0166236	-1.65388	3.2932	0.225311	2.22955	3.2932	0.103228	1.46039	3.2932	0.270958	k11
Pp35196	0.257687	3.93059	0.846965	-1.08672	3.93059	0.411895	2.89591	3.93059	0.0377325	-1.44873	3.93059	0.273773	k6
Pp35227	-2.47903	2.5734	0.0749328	2.52123	2.5734	0.0707734	-0.790606	2.5734	0.550213	-5.22258	2.5734	0.00187921	k3
Pp35244	-3.39035	3.65193	0.0172706	1.64093	3.65193	0.219841	-1.87539	3.65193	0.164766	0.966721	3.65193	0.465729	k2
Pp35264	-2.60831	4.55287	0.0576432	1.70163	4.55287	0.203521	-0.189695	4.55287	0.884329	-3.00729	4.55287	0.0327303	k3
Pp35265	-1.54903	3.4418	0.245638	1.77337	3.4418	0.185642	-1.10412	3.4418	0.402356	-10.8495	3.4418	2.29026e-05	k3
Pp35326	-10.9888	3.80936	1.68961e-05	9.97112	3.80936	0.000109798	1.85499	3.80936	0.166733	0.852652	3.80936	0.514265	k11
Pp35335	-0.942802	5.87915	0.470597	0.0976111	5.87915	0.940725	-1.98208	5.87915	0.140105	2.87878	5.87915	0.0379904	k2
Pp35403	0.510452	3.42847	0.696458	-0.0898808	3.42847	0.946701	-0.420602	3.42847	0.75018	-3.58933	3.42847	0.0151708	k9
Pp35459	-3.40116	4.0524	0.0168281	1.34963	4.0524	0.313349	-0.534717	4.0524	0.683305	-0.193526	4.0524	0.889253	k2
Pp35462	5.39805	3.74087	0.000842736	-5.21723	3.74087	0.00143653	2.68277	3.74087	0.0763706	4.86103	3.74087	0.00142187	k7
Pp35488	4.32447	4.00036	0.00355929	-3.75893	4.00036	0.00953623	0.665379	4.00036	0.622925	3.31274	4.00036	0.019648	k5
Pp35504	-0.489675	3.30476	0.710694	1.74349	3.30476	0.193046	-0.588302	3.30476	0.653697	-3.96202	3.30476	0.00755722	k12
Pp35560	1.00545	4.00283	0.442983	0.131331	4.00283	0.919581	-12.7378	4.00283	6.48851e-07	0	4.00283	1	k4
Pp35584	0.106	2.56584	0.937838	-3.85155	2.56584	0.00952001	-4.60011	2.56584	0.0257897	5.58351	2.56584	0.00564173	k9
Pp35589	2.54964	3.87293	0.0647276	-1.89114	3.87293	0.161053	-0.0669418	3.87293	0.966142	2.96058	3.87293	0.0342034	k7
Pp35602	11.0909	4.28721	1.40366e-05	-10.7859	4.28721	2.4325e-05	12.9139	4.28721	4.64995e-07	0.382348	4.28721	0.769553	k6
Pp35635	-2.25014	3.85462	0.126672	2.71854	3.85462	0.0669605	3.17744	3.85462	0.024956	1.30395	3.85462	0.322931	k11
Pp35773	0.284999	4.59222	0.826695	-4.75467	4.59222	0.00202491	3.60071	4.59222	0.0133701	2.56304	4.59222	0.0616538	k7
Pp35789	-2.42382	3.14686	0.0782382	2.3525	3.14686	0.0862127	-0.0858772	3.14686	0.95042	-2.95317	3.14686	0.0372925	k3
Pp35802	2.27152	3.05644	0.101065	-1.99988	3.05644	0.152107	2.85186	3.05644	0.0440272	0.987886	3.05644	0.452562	k11
Pp35874	0.688907	3.98195	0.597878	-0.405594	3.98195	0.756148	-3.75556	3.98195	0.00961659	0.762679	3.98195	0.587584	k9
Pp35895	0.510929	3.0112	0.711959	-0.840833	3.0112	0.536169	2.77774	3.0112	0.047274	-0.0970093	3.0112	0.943091	k6
Pp35930	-2.8432	3.31565	0.0407292	1.19127	3.31565	0.372838	-0.544912	3.31565	0.682347	-0.977986	3.31565	0.470414	k2
Pp35975	1.13566	3.43919	0.3875	-0.358435	3.43919	0.783306	-4.32215	3.43919	0.00401474	-7.47219	3.43919	0.00894012	k9
Pp36009	-3.01388	3.30564	1	0	3.30564	1	12.3521	3.30564	1.33649e-06	-0.148951	3.30564	0.910522	k6
Pp36030	-5.22618	3.54975	0.000947361	5.05778	3.54975	0.00126184	-0.753822	3.54975	0.56467	0.454689	3.54975	0.730546	k3
Pp36041	0.137701	4.73414	0.915914	-2.90199	4.73414	0.0368533	0.444289	4.73414	0.737526	-0.149327	4.73414	0.909734	k9
Pp36079	10.6287	2.54163	3.3144e-05	0.556938	2.54163	0.675463	0.105622	2.54163	0.93682	-4.49961	2.54163	0.00397366	k12
Pp36206	-1.06631	2.88919	0.419894	0.857089	2.88919	0.515278	-0.770387	2.88919	0.560571	-2.88383	2.88919	0.043845	k3
Pp3626	3.14645	5.93965	0.024724	-1.49189	5.93965	0.259181	-0.395793	5.93965	0.761113	1.90609	5.93965	0.154257	k5
Pp3628	2.7958	5.37559	0.0429016	-1.07508	5.37559	0.41167	-7.77447	5.37559	1.13418e-05	-2.23813	5.37559	0.317001	k4
Pp36306	2.93602	4.34655	0.035506	-1.4172	4.34655	0.28499	0.809395	4.34655	0.53794	0.41463	4.34655	0.75076	k8
Pp36310	1.11261	4.37276	0.40249	-0.548631	4.37276	0.677661	2.95707	4.37276	0.0340883	-0.911021	4.37276	0.485949	k6
Pp36336	-5.07122	4.711	0.00125437	5.88842	4.711	0.000279252	0.24459	4.711	0.852008	0.539856	4.711	0.678767	k6
Pp36344	0.662449	3.06455	0.613794	-2.15573	3.06455	0.113925	-0.0185005	3.06455	1	2.77734	3.06455	0.0470864	k7
Pp36357	-0.190761	4.10456	0.883392	-0.789127	4.10456	0.54831	-5.52144	4.10456	0.000715549	5.86684	4.10456	0.000341114	k9
Pp36391	-1.45657	2.84843	0.294784	-0.4821	2.84843	0.758092	4.55564	2.84843	0.00282833	-0.438359	2.84843	0.739251	k6
Pp36433	2.42131	2.95625	0.0777363	-2.84286	2.95625	0.0422211	0.976374	2.95625	0.474803	1.93351	2.95625	0.152562	k5
Pp36526	-0.213779	3.00924	0.870539	-3.37363	3.00924	0.020357	3.22326	3.00924	0.0251685	-0.730603	3.00924	0.582586	k2
Pp36553	4.86806	3.22478	0.00718509	0.436718	3.22478	0.770929	2.41794	3.22478	0.079761	0.975792	3.22478	0.457584	k11
Pp36554	11.6449	4.37205	4.96706e-06	-0.526879	4.37205	0.688539	1.35276	4.37205	0.307549	1.12299	4.37205	0.3925	k11
Pp36637	3.2096	3.95509	0.0228226	-2.02798	3.95509	0.132349	-0.789215	3.95509	0.552057	2.03296	3.95509	0.13171	k5
Pp36673	2.02595	4.27442	0.200676	0.964375	4.27442	0.525969	4.67762	4.27442	0.00208387	0.922706	4.27442	0.480211	k11
Pp36815	4.2767	3.26663	0.00423475	-1.57572	3.26663	0.236875	-0.734246	3.26663	0.581927	1.8579	3.26663	0.168513	k5
Pp3687	-2.67862	2.482	0.0544469	2.6214	2.482	0.0601348	-0.697476	2.482	0.597652	-2.9547	2.482	0.0426306	k3
Pp36884	2.55507	3.68558	0.0706061	3.14534	3.68558	0.0257184	-1.14951	3.68558	0.381746	-1.15888	3.68558	0.382261	k12
Pp36885	-2.88168	3.97255	0.0383851	2.12937	3.97255	0.117544	-0.506681	3.97255	0.700213	-1.5117	3.97255	0.259049	k3
Pp36886	3.77771	3.59244	0.00962819	-1.7507	3.59244	0.193308	1.56841	3.59244	0.242369	0.399327	3.59244	0.759769	k8
Pp36939	-1.15072	8.46623	0.380139	0.664022	8.46623	0.610004	2.96629	8.46623	0.032727	-0.0135211	8.46623	0.991716	k6
Pp37001	2.73638	5.86374	0.0495653	0.345855	5.86374	0.793522	2.28397	5.86374	0.0919953	0.734223	5.86374	0.572766	k11
Pp37061	0.490532	5.24491	0.706	-0.0528801	5.24491	0.968046	-10.649	5.24491	4.48499e-07	8.63558	5.24491	2.29593e-05	k1
Pp37126	-0.28172	3.60107	0.830665	0.926813	3.60107	0.479548	-0.0178065	3.60107	0.990461	-3.83891	3.60107	0.00875026	k10
Pp37133	3.05049	5.9035	0.0290692	-0.98388	5.9035	0.452152	0.453835	5.9035	0.728092	1.62553	5.9035	0.220365	k7
Pp37157	-0.0809381	4.25714	0.950934	-0.103326	4.25714	0.938325	-12.5535	4.25714	9.17586e-07	0	4.25714	1	k1
Pp37187	0.630735	4.61339	0.628228	-0.63386	4.61339	0.626449	-5.87031	4.61339	0.000254194	-1.81395	4.61339	0.303224	k9
Pp37194	0.721403	3.06198	0.583569	0.176113	3.06198	0.894374	-11.756	3.06198	4.10585e-06	3.49834	3.06198	1	k1
Pp37201	4.01207	4.27276	0.00630147	-0.986585	4.27276	0.453159	0.812578	4.27276	0.534737	-0.169145	4.27276	0.898185	k8
Pp37209	-3.59451	5.18845	0.0119469	1.48765	5.18845	0.262029	0.0676578	5.18845	0.960694	-2.69173	5.18845	0.0523861	k2
Pp37210	-13.3371	3.77543	2.06797e-07	11.5593	3.77543	5.75189e-06	-1.44473	3.77543	0.279143	-6.67966	3.77543	0.000289003	k2
Pp37260	8.41521	3.46149	0.00185213	-8.11101	3.46149	0.0031337	12.3252	3.46149	1.40625e-06	0.141473	3.46149	0.914684	k6
Pp37279	1.18814	7.72016	0.364868	0.0998759	7.72016	0.938578	-3.3012	7.72016	0.0191163	-0.705953	7.72016	0.589431	k4
Pp3728	-0.870662	3.25893	0.505867	-1.42906	3.25893	0.283004	-10.1234	3.25893	8.61048e-05	0	3.25893	1	k2
Pp37300	2.71078	5.0926	0.049974	0.280593	5.0926	0.829505	1.18273	5.0926	0.367951	-0.593714	5.0926	0.648428	-
Pp37359	-3.60084	2.99856	0.0131683	3.64941	2.99856	0.0124724	-2.27576	2.99856	0.0962929	-1.06036	2.99856	0.442642	k3
Pp37367	-4.69415	2.58021	0.00276019	5.3504	2.58021	0.000767825	-3.41405	2.58021	0.0173775	-2.83823	2.58021	0.0694135	k1
Pp37397	-3.26328	3.11562	0.0216224	1.82879	3.11562	0.175022	-0.567861	3.11562	0.671433	-2.22254	3.11562	0.109606	k2
Pp37428	-1.22193	3.09329	0.358026	1.62483	3.09329	0.229022	0.721377	3.09329	0.581676	-3.87325	3.09329	0.00846922	k10
Pp37505	-0.359721	4.05714	0.783461	0.387114	4.05714	0.768175	-2.74893	4.05714	0.0469398	0.414042	4.05714	0.759631	k1
Pp37537	-4.25165	4.21271	0.00473971	3.66545	4.21271	0.0135428	1.77304	4.21271	0.185203	-0.005983	4.21271	0.997736	k6
Pp37545	-0.93128	4.43785	0.47757	0.858934	4.43785	0.512257	1.18152	4.43785	0.368847	-3.28103	4.43785	0.0205791	k10
Pp37546	0.809976	3.62117	0.536422	0.882179	3.62117	0.501166	-4.7712	3.62117	0.00178492	4.32072	3.62117	0.00417036	k4
Pp37548	-3.92681	4.1706	0.00687134	1.37228	4.1706	0.302497	-0.894529	4.1706	0.497808	-2.29989	4.1706	0.0998901	k2
Pp37593	2.73716	3.36789	0.0480132	-2.26572	3.36789	0.0967382	-0.104885	3.36789	0.939132	1.79582	3.36789	0.180777	k5
Pp37642	-0.176826	4.06808	0.892405	0.181783	4.06808	0.888689	-0.867646	4.06808	0.507838	-3.28806	4.06808	0.0228703	k1
Pp37643	11.1447	2.78771	1.27288e-05	0.467404	2.78771	0.720943	-3.07195	2.78771	0.0305731	2.43314	2.78771	0.0792656	k4
Pp37652	-0.0467162	3.22651	0.972117	-3.15676	3.22651	0.02673	1.23988	3.22651	0.360806	-2.62945	3.22651	0.066835	k9
Pp37713	-1.44448	3.06123	0.276784	0.143499	3.06123	0.91657	-3.67923	3.06123	0.0128472	-1.13915	3.06123	0.508876	k2
Pp37719	-11.9834	3.2768	2.63431e-06	10.1682	3.2768	7.68384e-05	1.60466	3.2768	0.228295	-1.9465	3.2768	0.150306	k10
Pp37754	3.4253	7.00321	0.0156426	-1.84695	7.00321	0.166292	0.18219	7.00321	0.888524	0.442914	7.00321	0.733024	k5
Pp3779	0.420417	3.74795	0.748098	0.306013	3.74795	0.816163	-0.532491	3.74795	0.683865	-2.74409	3.74795	0.0491308	k10
Pp37791	-0.382395	3.30921	0.769468	-0.199578	3.30921	0.88125	-2.16581	3.30921	0.114231	-5.58851	3.30921	0.00205719	k1
Pp37843	0.447672	3.39462	0.732812	0.100167	3.39462	0.940704	-1.64184	3.39462	0.21886	-3.00097	3.39462	0.0412449	k1
Pp3794	2.93179	7.30675	0.0346737	-1.1403	7.30675	0.38421	-0.31704	7.30675	0.807066	1.97208	7.30675	0.14092	k5
Pp37962	-3.43116	3.3445	0.0170156	4.82387	3.3445	0.0016228	-5.12262	3.3445	0.000984204	-0.874182	3.3445	0.598374	k1
Pp3797	2.78875	4.12475	0.0438781	-1.50222	4.12475	0.257549	-0.715492	4.12475	0.584081	1.46402	4.12475	0.27184	k5
Pp37984	3.07805	5.581	0.0279059	-0.6615	5.581	0.611684	0.110909	5.581	0.932611	0.744119	5.581	0.568118	k8
Pp3804	0.151485	6.07009	0.907601	-1.74869	6.07009	0.190095	-0.115266	6.07009	0.931592	4.08371	6.07009	0.00516663	k7
Pp3810	0.031853	3.4082	0.983154	0.319578	3.4082	0.810199	0.11733	3.4082	0.930397	-4.34463	3.4082	0.00426655	k10
Pp38107	2.90402	4.89082	0.0366079	-1.91321	4.89082	0.153113	-0.300064	4.89082	0.819543	1.80549	4.89082	0.176326	k5
Pp38174	-2.50482	3.502	0.0676392	0.742053	3.502	0.575275	-0.00388719	3.502	1	-3.16683	3.502	0.0280837	k2
Pp38200	1.75648	9.67258	0.186856	-2.6069	9.67258	0.0571692	2.77891	9.67258	0.0439983	3.87404	9.67258	0.00730093	k7
Pp38212	-1.82712	7.20115	0.171738	1.19634	7.20115	0.364435	2.9116	7.20115	0.0358073	0.697789	7.20115	0.591536	k6
Pp38215	-1.59569	6.31544	0.230427	0.562124	6.31544	0.672293	3.45363	6.31544	0.0150304	0.405299	6.31544	0.754739	k6
Pp38218	-1.65756	6.82082	0.214431	1.22513	6.82082	0.356039	4.20032	6.82082	0.0042041	0.304535	6.82082	0.814254	k6
Pp38224	-2.72562	4.50907	0.0482427	2.24456	4.50907	0.0987543	-0.221843	4.50907	0.864843	-3.15867	4.50907	0.0257022	k3
Pp38294	-2.34915	5.2244	0.0835888	-1.38158	5.2244	0.296834	-3.1033	5.2244	0.0286752	0.573396	5.2244	0.677279	k2
Pp384	-0.0454325	3.33441	0.990767	-0.556099	3.33441	0.692412	3.01774	3.33441	0.0328662	0.315296	3.33441	0.811263	k6
Pp38427	-0.583167	3.31035	0.656698	-0.627549	3.31035	0.633712	0.211955	3.31035	0.877259	-3.10384	3.31035	0.0300013	k2
Pp3843	3.23904	5.24301	0.0219863	0.4117	5.24301	0.751317	0.131918	5.24301	0.919551	-0.640332	5.24301	0.623078	k8
Pp3845	6.08475	3.21058	0.00024192	-0.521388	3.21058	0.692926	-0.5592	3.21058	0.669163	0.0400303	3.21058	0.977114	k4
Pp38450	-3.90973	5.56467	0.00693739	-0.243936	5.56467	0.852785	0.665979	5.56467	0.610772	-0.8828	5.56467	0.502566	k2
Pp38568	-1.0196	3.13311	0.454708	3.06656	3.13311	0.0309836	-0.0267547	3.13311	0.984328	-1.37216	3.13311	0.30326	k12
Pp38576	2.3615	4.08869	0.0846707	-3.76309	4.08869	0.0103729	3.05203	4.08869	0.0318808	2.57285	4.08869	0.0608993	k7
Pp38582	4.86706	6.59462	0.00133296	-2.29691	6.59462	0.0902785	1.23694	6.59462	0.346918	2.59548	6.59462	0.0580194	k7
Pp38583	6.01357	6.09301	0.000180092	-2.47487	6.09301	0.0702624	1.8935	6.09301	0.158387	2.49269	6.09301	0.0676619	k7
Pp38585	10.7798	4.57317	2.49278e-05	-0.918203	4.57317	0.493886	1.46499	4.57317	0.271384	3.0816	4.57317	0.027486	k7
Pp38632	-1.37788	4.34126	0.296698	0.0658105	4.34126	0.961183	-0.552411	4.34126	0.673333	-2.89633	4.34126	0.0410402	k2
Pp38636	-0.136204	3.08225	0.919306	-0.146338	3.08225	0.913542	-0.182104	3.08225	0.891854	-3.06735	3.08225	0.0327454	k3
Pp38668	-2.89607	6.51278	0.0365913	0.42332	6.51278	0.744968	-0.878974	6.51278	0.501084	-3.23845	6.51278	0.0222749	k2
Pp3867	-0.493467	4.48392	0.705776	1.42243	4.48392	0.282392	-0.237863	4.48392	0.855457	-2.87405	4.48392	0.0395398	k10
Pp3868	0.666629	3.24549	0.611728	-0.401363	3.24549	0.759956	-11.5422	3.24549	6.09556e-06	6.96126	3.24549	0.0213774	k9
Pp38684	2.77038	5.92501	0.044818	-2.99693	5.92501	0.0315508	1.38331	5.92501	0.295437	2.49562	5.92501	0.0675797	k7
Pp38722	-1.19845	4.11968	0.363521	1.5034	4.11968	0.256997	-1.85174	4.11968	0.166555	-3.1011	4.11968	0.0319115	k1
Pp38724	-2.93384	4.72776	0.0352334	1.9621	4.72776	0.144905	0.298239	4.72776	0.81913	-0.773995	4.72776	0.555244	k3
Pp38727	5.5386	7.87256	0.000384032	-1.12849	7.87256	0.388881	0.515374	7.87256	0.691336	-0.12236	7.87256	0.924828	k8
Pp38741	-2.83508	4.40174	0.0407348	0.578317	4.40174	0.659722	-2.73078	4.40174	0.0490338	-1.76574	4.40174	0.207584	k2
Pp38743	3.069	7.07868	0.0278381	-2.7162	7.07868	0.0483516	0.948587	7.07868	0.468057	1.31933	7.07868	0.31593	k5
Pp38745	-3.15804	2.44405	0.0271233	2.91409	2.44405	0.0407499	-2.45614	2.44405	0.0764935	-0.240645	2.44405	0.869709	k3
Pp38766	-1.02094	3.11095	0.461904	1.42605	3.11095	0.30577	2.73848	3.11095	0.049539	-0.358876	3.11095	0.785079	k6
Pp38781	-3.96744	5.67799	0.00632177	1.51832	5.67799	0.253326	-0.0416534	5.67799	0.975774	-4.95671	5.67799	0.00131456	k2
Pp38794	-9.84714	2.58757	0.00014009	8.4378	2.58757	0.00174579	2.50358	2.58757	0.0713447	0.291508	2.58757	0.825812	k6
Pp3892	-0.657858	3.47719	0.614698	-11.7763	3.47719	3.83255e-06	2.9811	3.47719	1	7.27165	3.47719	0.000289003	k2
Pp38924	-3.05748	6.03377	0.0284287	0.359199	6.03377	0.782691	-0.783925	6.03377	0.548115	-0.349196	6.03377	0.789628	k2
Pp38990	-0.130539	3.11087	0.921525	-0.555121	3.11087	0.673894	-0.707861	3.11087	0.590092	-10.0681	3.11087	9.69693e-05	k9
Pp39001	-3.77321	3.22726	0.0102644	3.49416	3.22726	0.0159024	0.427982	3.22726	0.746058	-0.196943	3.22726	0.882031	k10
Pp39044	-2.40838	4.53407	0.0777884	2.13173	4.53407	0.115267	-0.26702	4.53407	0.838779	-4.75392	4.53407	0.00182175	k3
Pp39050	-3.41069	2.70329	0.0195059	3.6446	2.70329	0.013985	0.439768	2.70329	0.739241	-5.32939	2.70329	0.00105085	k10
Pp39072	-5.84847	3.60809	0.0995012	8.60726	3.60809	0.00132233	3.5994	3.60809	0.012571	0.343053	3.60809	0.793475	k6
Pp39074	-2.44294	4.0319	0.0745283	2.20017	4.0319	0.105211	-1.13144	4.0319	0.390151	-11.2872	4.0319	1.01117e-05	k3
Pp39077	-0.259957	4.02892	0.842729	-2.78123	4.02892	0.0465416	1.99697	4.02892	0.14165	2.39482	4.02892	0.0795586	-
Pp39078	-2.80423	4.53351	0.0428378	2.57301	4.53351	0.0610562	-1.58692	4.53351	0.232112	-11.4308	4.53351	7.72829e-06	k3
Pp39081	0.773158	3.00698	0.556243	-2.49033	3.00698	0.0737828	-8.46527	3.00698	0.00174579	12.0861	3.00698	2.28618e-06	k7
Pp39115	-1.09253	2.99453	0.432681	0.587376	2.99453	0.681086	2.8686	2.99453	0.0413245	0.894986	2.99453	0.494969	k11
Pp39135	1.65265	4.97046	0.214191	-2.59425	4.97046	0.0591875	1.18483	4.97046	0.371161	2.85898	4.97046	0.0390413	k7
Pp39136	1.58659	4.71664	0.232297	-3.05527	4.71664	0.0292986	1.33279	4.71664	0.320445	2.91456	4.71664	0.0359369	k7
Pp39239	0.652993	3.44726	0.616958	-0.444991	3.44726	0.733845	-1.03425	3.44726	0.434731	-10.4176	3.44726	5.08362e-05	k9
Pp39273	1.70506	6.41286	0.201627	-0.666193	6.41286	0.611032	2.7836	6.41286	0.0439127	1.65679	6.41286	0.211773	k11
Pp39339	-1.7722	3.17872	0.186622	-0.754568	3.17872	0.577651	-2.10318	3.17872	0.131215	4.1172	3.17872	0.00582027	k2
Pp39341	0.868804	3.03034	0.510485	0.0447377	3.03034	0.974723	0.285764	3.03034	0.830513	-7.815	3.03034	3.55908e-05	k10
Pp39345	0.468681	3.44238	0.721014	-3.39726	3.44238	0.0195432	4.45278	3.44238	0.00337599	0.469083	3.44238	0.720263	k6
Pp39397	2.86935	4.65985	0.0397011	-1.8104	4.65985	0.176504	0.930903	4.65985	0.484147	2.78298	4.65985	0.0440137	k7
Pp39401	2.95517	3.9035	0.0342508	-2.27372	3.9035	0.094988	-1.70189	3.9035	0.207262	4.43791	3.9035	0.00306876	k5
Pp39408	1.84446	3.85131	0.175051	-0.720086	3.85131	0.587533	3.04582	3.85131	0.0298295	-0.142482	3.85131	0.914162	k6
Pp39437	-0.292439	3.68034	0.822713	0.572118	3.68034	0.66095	-12.3368	3.68034	1.37659e-06	0	3.68034	1	k1
Pp39475	0.0347129	2.86848	0.983486	0.29769	2.86848	0.821572	-1.2725	2.86848	0.336781	-3.90782	2.86848	0.0124511	k1
Pp39493	0.871045	4.3576	0.504609	0.153756	4.3576	0.90689	-4.62226	4.3576	0.00211474	-8.35742	4.3576	0.002093	k1
Pp39507	-4.40402	6.06647	0.00294431	1.00952	6.06647	0.442543	0.259973	6.06647	0.842233	-2.25868	6.06647	0.0974558	k2
Pp39519	-0.0173992	4.87348	0.990009	0.259664	4.87348	0.842007	-10.4052	4.87348	7.09333e-07	6.86127	4.87348	0.000609557	k1
Pp39567	-1.02891	3.28672	0.433905	-0.357857	3.28672	0.7849	-7.97871	3.28672	6.67927e-05	2.48482	3.28672	0.406888	k2
Pp3957	-6.59322	3.14366	0.000200196	7.14887	3.14366	7.28278e-05	-1.58697	3.14366	0.235348	0.33538	3.14366	0.801097	k3
Pp39583	2.69366	2.85178	0.0520646	-2.87064	2.85178	0.0407956	0.0831367	2.85178	0.965013	2.92037	2.85178	0.0383996	k5
Pp39585	-3.55979	4.33291	0.0127248	0.552773	4.33291	0.675046	-1.94095	4.33291	0.153922	0.53261	4.33291	0.701803	k2
Pp39634	3.21797	7.40403	0.022004	-0.668917	7.40403	0.607063	1.15376	7.40403	0.378711	0.178356	7.40403	0.89055	k8
Pp39684	2.8452	3.84066	0.0403732	-0.15626	3.84066	0.904219	-4.94535	3.84066	0.00135421	-0.0323633	3.84066	1	k4
Pp39715	0.63728	3.76371	0.626997	-0.298709	3.76371	0.819621	-0.177883	3.76371	0.893949	-3.80397	3.76371	0.00955286	k9
Pp39789	2.73423	11.8788	0.0469056	-1.6262	11.8788	0.219714	0.700236	11.8788	0.590103	1.59749	11.8788	0.227589	k5
Pp39791	2.22441	8.20203	0.100256	-1.34471	8.20203	0.307749	3.41479	8.20203	0.0159033	1.59502	8.20203	0.228339	k11
Pp3983	3.86908	2.89568	0.00895133	-2.82396	2.89568	0.0449613	1.73954	2.89568	0.205687	1.47046	2.89568	0.268876	k5
Pp3986	-2.80891	4.64041	0.0423343	0.394068	4.64041	0.765044	0.768504	4.64041	0.558057	-1.64634	4.64041	0.218721	k2
Pp39862	2.73207	4.55303	0.0484845	-0.496186	4.55303	0.703228	0.430019	4.55303	0.742993	0.713837	4.55303	0.585257	-
Pp39879	0.286452	4.35092	0.826687	0.571927	4.35092	0.660923	-1.14781	4.35092	0.383144	-3.83914	4.35092	0.00922948	k1
Pp39893	0.46854	4.70414	0.718783	-0.278097	4.70414	0.830987	-13.0496	4.70414	3.6011e-07	7.182	4.70414	0.0161757	k9
Pp39928	0.760355	2.97309	0.563928	-2.24946	2.97309	0.109924	3.23803	2.97309	0.0237753	0.79523	2.97309	0.544877	k11
Pp39956	-0.143158	5.24469	0.912586	0.199368	5.24469	0.878401	-2.9589	5.24469	0.0338318	0.925614	5.24469	0.483426	k1
Pp39996	1.82873	5.97623	0.171646	-2.19769	5.97623	0.105011	2.19958	5.97623	0.104959	2.74828	5.97623	0.0460941	k7
Pp40021	-1.00747	3.31209	0.443716	-0.797023	3.31209	0.544565	-10.6449	3.31209	3.26957e-05	0	3.31209	1	k2
Pp40082	-0.253988	3.49924	0.846328	-3.0774	3.49924	0.0293278	-2.45464	3.49924	0.0951784	-0.0806001	3.49924	1	k9
Pp401	1.44698	6.20103	0.275087	-1.21588	6.20103	0.357235	4.23792	6.20103	0.00396902	0.0773786	6.20103	0.952549	k6
Pp40111	-1.64285	3.64968	0.217162	-0.515822	3.64968	0.696105	-1.06274	3.64968	0.428055	3.32519	3.64968	0.0193311	k2
Pp40120	1.7124	4.15259	0.198772	-1.00183	4.15259	0.445714	-8.47571	4.15259	2.65047e-05	9.93826	4.15259	2.00208e-06	k5
Pp40122	-0.973823	3.39026	0.459807	0.165508	3.39026	0.903765	-2.66964	3.39026	0.0558554	4.09152	3.39026	0.00555625	k2
Pp40173	-2.0152	3.90051	0.134762	0.13698	3.90051	0.918833	0.153569	3.90051	0.908375	-3.82018	3.90051	0.00965615	k2
Pp40177	-2.1347	3.31916	0.11557	2.14814	3.31916	0.114969	-1.06934	3.31916	0.416627	-3.73745	3.31916	0.011673	k3
Pp40192	3.00716	3.70791	0.0315285	-0.959874	3.70791	0.465308	0.856798	3.70791	0.51437	-2.10616	3.70791	0.120125	k8
Pp40224	1.46105	5.00163	0.269238	-0.549616	5.00163	0.672948	-0.240083	5.00163	0.854421	-12.7248	5.00163	6.85763e-07	k4
Pp40336	1.47854	3.49013	0.270131	-3.88854	3.49013	0.0100898	4.20116	3.49013	0.00567317	1.87734	3.49013	0.16201	k11
Pp40457	0.361699	3.23155	0.783455	-0.172211	3.23155	0.898548	-0.526673	3.23155	0.688442	-4.73158	3.23155	0.00306089	k9
Pp40534	-0.822061	3.19923	0.533724	-0.436253	3.19923	0.748491	2.35268	3.19923	0.0848661	-8.64576	3.19923	7.53397e-06	k10
Pp40598	2.84967	9.44411	0.0392698	-0.69995	9.44411	0.590306	0.338801	9.44411	0.793722	0.666864	9.44411	0.607823	k8
Pp40599	2.77806	6.45347	0.044258	-0.315449	6.45347	0.808122	0.222526	6.45347	0.864024	0.778014	6.45347	0.550335	k8
Pp40611	-0.409021	2.90082	0.755873	0.364055	2.90082	0.780767	-1.8738	2.90082	0.166896	-9.29641	2.90082	0.000392183	k1
Pp40679	1.20981	3.41057	0.362648	-5.43952	3.41057	0.000962556	3.13629	3.41057	0.0389267	3.67454	3.41057	0.0109968	k7
Pp40719	-0.279998	5.04652	0.830088	-1.1042	5.04652	0.401476	-0.325588	5.04652	0.8036	2.86075	5.04652	0.039019	k7
Pp40720	0.490184	3.74633	0.706392	-1.51334	3.74633	0.254819	-0.00274703	3.74633	1	-10.8597	3.74633	2.23654e-05	k9
Pp40723	9.29129	3.44525	0.000392183	-1.61825	3.44525	0.261259	3.9546	3.44525	0.00734132	1.39497	3.44525	0.291961	k11
Pp40769	-5.80189	6.69598	0.000238038	3.44942	6.69598	0.015337	-2.75267	6.69598	0.0460199	-1.54002	6.69598	0.252489	k2
Pp40852	-6.78697	3.44843	0.000294463	6.08048	3.44843	0.00170939	2.94909	3.44843	0.0356263	-0.115935	3.44843	0.929396	k6
Pp40874	1.48609	2.875	0.266058	-0.0705613	2.875	0.959902	-11.2747	2.875	1.01117e-05	10.3316	2.875	5.99307e-05	k4
Pp40876	-2.40128	4.1901	0.081121	3.45622	4.1901	0.0159622	0.286862	4.1901	0.827013	-0.627176	4.1901	0.630643	k10
Pp40897	-3.87252	3.12222	0.00835541	2.81995	3.12222	0.0471588	1.04643	3.12222	0.428076	-4.67908	3.12222	0.00231168	k10
Pp40961	-2.81557	5.33491	0.0417834	-0.361476	5.33491	0.785654	3.09839	5.33491	0.0269384	-1.2856	5.33491	0.328859	k10
Pp40976	-2.91924	5.30249	0.0355039	-1.53765	5.30249	0.247927	-0.824919	5.30249	0.536779	2.11461	5.30249	0.120058	k2
Pp40991	-2.9778	4.20633	0.0325369	-2.02859	4.20633	0.137387	0.0113036	4.20633	1	-8.86201	4.20633	0.000853176	k2
Pp41041	-0.246671	3.81274	0.851237	0.606902	3.81274	0.642261	-0.205583	3.81274	0.876418	-11.7837	3.81274	4.00347e-06	k10
Pp4114	3.71517	3.62374	0.0102863	-0.902896	3.62374	0.492134	1.0458	3.62374	0.427211	-0.870147	3.62374	0.50807	k8
Pp41148	-0.16546	3.01082	0.904971	-3.18938	3.01082	0.0330394	4.45508	3.01082	0.00385976	0.933064	3.01082	0.478101	k11
Pp41276	3.66163	5.44775	0.0106289	-2.4345	5.44775	0.0741512	1.00484	5.44775	0.443726	1.00879	5.44775	0.440952	k5
Pp41319	0.306787	3.73619	0.815515	0.561836	3.73619	0.668247	-0.834512	3.73619	0.523977	-4.34837	3.73619	0.0041431	k1
Pp41359	-1.22346	3.96421	0.353249	1.21757	3.96421	0.356741	-1.0767	3.96421	0.41224	-3.33114	3.96421	0.0208437	k3
Pp41377	-0.1122	4.86067	0.931775	0.530074	4.86067	0.683791	-3.06206	4.86067	0.0285833	-10.3469	4.86067	5.79435e-05	k1
Pp41379	2.78852	4.82735	0.0436614	-0.765174	4.82735	0.558178	-0.0991458	4.82735	0.940194	0.281419	4.82735	0.82828	k8
Pp4147	-0.746064	3.90356	0.586623	-1.31281	3.90356	0.366933	4.14276	3.90356	0.00529524	1.70838	3.90356	0.199691	k11
Pp41505	0.591943	2.57404	0.650332	-3.63877	2.57404	0.0123442	-0.632828	2.57404	0.650229	0.0701216	2.57404	1	k9
Pp41518	-0.931234	2.64241	0.617141	3.75057	2.64241	0.0192265	1.70921	2.64241	0.207203	0.543194	2.64241	0.679546	k6
Pp41586	3.81969	5.0826	0.00819272	-2.27331	5.0826	0.0935959	-0.151369	5.0826	0.910687	2.73796	5.0826	0.047095	k5
Pp41610	2.78882	5.71311	0.0434774	-0.721408	5.71311	0.579763	-0.768945	5.71311	0.555314	0.929645	5.71311	0.477377	k5
Pp41611	2.79167	7.56764	0.0430263	-0.581351	7.56764	0.654452	-0.499139	7.56764	0.700609	0.885771	7.56764	0.497026	k5
Pp41647	2.85885	3.40799	0.0402551	-0.669899	3.40799	0.608426	-0.471873	3.40799	0.722144	0.761612	3.40799	0.563642	k5
Pp41675	1.04042	5.62691	0.426649	-0.114744	5.62691	0.929826	-5.43738	5.62691	0.00048639	3.41615	5.62691	0.0170275	k9
Pp41689	-1.56518	4.7851	0.239161	-2.15256	4.7851	0.119482	5.51416	4.7851	0.000451924	-0.199142	4.7851	0.878543	k6
Pp417	1.78919	6.0257	0.183406	-0.631718	6.0257	0.631484	3.47653	6.0257	0.0145129	0.355799	6.0257	0.7839	k6
Pp41708	-0.878337	5.07616	0.504748	0.102838	5.07616	0.944958	3.0463	5.07616	0.0294695	-0.149264	5.07616	0.908829	k6
Pp41766	-2.93402	4.16516	0.0351203	1.49352	4.16516	0.262208	-0.195652	4.16516	0.883099	-1.66204	4.16516	0.216956	k2
Pp41771	0.299684	4.08722	0.817811	0.215339	4.08722	0.869073	-2.62386	4.08722	0.0570738	-9.9201	4.08722	0.000127887	k1
Pp41775	-1.17169	4.07924	0.379241	-0.144559	4.07924	0.919582	3.12591	4.07924	0.0267258	0.615649	4.07924	0.637222	k6
Pp41814	-0.954004	7.28225	0.470181	2.68652	7.28225	0.0523693	3.07718	7.28225	0.0275684	0.60951	7.28225	0.638899	k6
Pp41819	2.9916	4.85424	0.0321379	-0.89304	4.85424	0.494473	-0.000893512	4.85424	1	0.759779	4.85424	0.560774	k5
Pp41844	3.62288	2.79311	0.0128482	0.300021	2.79311	0.818455	-2.04953	2.79311	0.129923	-1.74191	2.79311	0.216238	k4
Pp41892	-1.78907	6.11911	0.179383	1.11487	6.11911	0.395158	-0.713828	6.11911	0.583638	-2.87986	6.11911	0.0384488	k3
Pp41893	-2.02343	4.58935	0.132283	1.16482	4.58935	0.377124	-0.696789	4.58935	0.592864	-3.45164	4.58935	0.0162091	k3
Pp41894	-0.287789	2.64688	0.826628	-3.03272	2.64688	0.0337843	-0.877067	2.64688	0.523547	0.460366	2.64688	0.778035	k9
Pp41904	-0.60579	2.85735	0.660798	-1.92875	2.85735	0.185856	4.44951	2.85735	0.00368962	0.734846	2.85735	0.576346	k11
Pp41907	3.39608	5.44511	0.0181631	0.151795	5.44511	0.91112	1.13866	5.44511	0.387511	2.2804	5.44511	0.0923277	k11
Pp41919	-3.1005	4.20085	0.0283953	2.79357	4.20085	0.0461328	0.451193	4.20085	0.730143	0.297442	4.20085	0.81971	k10
Pp42004	2.91915	3.57463	0.0367721	-1.24801	3.57463	0.344959	0.0204168	3.57463	0.989166	0.446952	3.57463	0.73437	k5
Pp4203	0.255366	4.1027	0.844663	-0.042703	4.1027	0.975788	-1.03993	4.1027	0.428326	-5.00972	4.1027	0.00162191	k9
Pp42084	0.541667	3.82783	0.692187	-0.541471	3.82783	0.69232	3.51832	3.82783	0.0143433	0.111319	3.82783	0.932503	k6
Pp42133	0.39032	3.16328	0.765712	0.0978502	3.16328	0.940787	-2.21593	3.16328	0.103483	-9.32611	3.16328	0.000379224	k1
Pp42142	-3.32206	5.95405	0.0186007	1.20364	5.95405	0.360743	-0.707696	5.95405	0.587328	-1.5337	5.95405	0.247921	k2
Pp42143	-3.48748	4.30959	0.0144397	0.943012	4.30959	0.475655	0.19483	4.30959	0.883292	-0.252792	4.30959	0.8494	k2
Pp42180	0	3.46242	1	0	3.46242	1	12.6077	3.46242	8.26874e-07	-0.362053	3.46242	0.781712	k6
Pp42254	3.77126	6.50631	0.00879644	-0.734931	6.50631	0.572451	-0.315389	6.50631	0.808128	0.803984	6.50631	0.537358	k5
Pp42282	0.924299	2.81622	0.485463	0.426405	2.81622	0.746781	-11.3764	2.81622	8.31323e-06	10.3658	2.81622	5.69836e-05	-
Pp42333	2.0609	7.08745	0.125063	-3.22642	7.08745	0.0217762	1.85361	7.08745	0.165871	2.33364	7.08745	0.0852387	k7
Pp42336	3.41375	6.55518	0.0159904	-1.61548	6.55518	0.222998	-0.249282	6.55518	0.847998	1.1628	6.55518	0.375371	k5
Pp42498	2.12432	10.9802	0.114397	-3.12987	10.9802	0.0251959	1.88669	10.9802	0.15771	2.69555	10.9802	0.0497618	k7
Pp42523	2.92093	6.32994	0.0353514	-0.79167	6.32994	0.543746	0.402278	6.32994	0.756955	1.06153	6.32994	0.417308	k11
Pp42524	2.73648	6.1505	0.0471219	-1.12889	6.1505	0.389298	1.00996	6.1505	0.440355	0.88746	6.1505	0.496446	k11
Pp42543	-1.55291	6.60147	0.24046	-1.30869	6.60147	0.320144	-1.29322	6.60147	0.327351	-2.90188	6.60147	0.0381819	k2
Pp42550	6.24071	2.71322	0.000201756	-2.22488	2.71322	0.103494	0.019395	2.71322	1	2.51565	2.71322	0.0682631	k5
Pp42551	5.5307	3.87606	0.000651694	-1.5131	3.87606	0.259197	1.0884	3.87606	0.411895	2.2078	3.87606	0.102902	k7
Pp42585	-0.437741	3.26956	0.73941	0.868141	3.26956	0.510284	-2.01427	3.26956	0.135318	-9.8088	3.26956	0.000157696	k1
Pp42637	-3.62886	3.29131	0.0122147	3.0577	3.29131	0.0325059	0.747501	3.29131	0.570171	-1.75751	3.29131	0.190991	k10
Pp42641	-3.13418	6.03643	0.0251426	1.6834	6.03643	0.205827	-0.396016	6.03643	0.76069	-1.80948	6.03643	0.176389	k2
Pp42645	-3.53079	5.53984	0.0132965	2.55463	5.53984	0.062601	-0.436447	5.53984	0.737275	-1.83296	5.53984	0.170737	k3
Pp42649	-2.76131	5.00177	0.0456961	1.40376	5.00177	0.2891	0.593298	5.00177	0.648786	-2.51124	5.00177	0.0667949	k3
Pp42651	-2.84396	5.25567	0.0400349	2.09127	5.25567	0.121375	-0.0435581	5.25567	0.973943	-1.79797	5.25567	0.178935	k3
Pp42676	2.79755	3.72458	0.0442466	-1.82757	3.72458	0.17454	0.741194	3.72458	0.577288	1.7563	3.72458	0.189132	k5
Pp42678	-2.33296	4.02403	0.0860549	1.13511	4.02403	0.389693	-1.64717	4.02403	0.217048	-4.85023	4.02403	0.00268544	k2
Pp42692	-0.271446	4.02615	0.835821	0.3523	4.02615	0.787555	-4.20004	4.02615	0.00448275	2.03274	4.02615	0.140361	k1
Pp42721	-1.59872	4.60502	0.228552	1.83795	4.60502	0.169923	-1.55752	4.60502	0.240015	-4.09503	4.60502	0.00621097	k3
Pp42789	3.19552	5.16255	0.0231217	-0.382692	5.16255	0.768678	0.192851	5.16255	0.882416	-2.03106	5.16255	0.13165	k8
Pp42814	-8.47113	3.69183	0.00164762	0	3.69183	1	12.8027	3.69183	5.72082e-07	-0.361228	3.69183	0.782914	k6
Pp42844	-3.03359	4.19559	0.0297895	1.14001	4.19559	0.386576	-2.5175	4.19559	0.0679786	-0.960959	4.19559	0.479277	k2
Pp42845	-3.03359	4.19559	0.0297895	1.14001	4.19559	0.386576	-2.5175	4.19559	0.0679786	-0.960959	4.19559	0.479277	k2
Pp42916	-2.98906	6.60045	0.0315991	-0.245225	6.60045	0.850822	-2.55385	6.60045	0.0624974	-1.43716	6.60045	0.286023	k2
Pp42919	6.35626	4.31156	0.000150396	-5.41048	4.31156	0.000770222	3.0498	4.31156	0.0419119	4.43486	4.31156	0.00290889	k7
Pp42921	0.320173	4.42673	0.867806	5.94004	4.42673	0.000212442	-0.982474	4.42673	0.452442	-1.48249	4.42673	0.264275	k12
Pp42933	-0.362387	3.07212	0.784312	0.437543	3.07212	0.740591	-0.449167	3.07212	0.734777	-10.7434	3.07212	2.7909e-05	k3
Pp42942	-0.153064	4.36897	0.913389	-0.706885	4.36897	0.608581	3.36192	4.36897	0.0181702	1.16188	4.36897	0.376058	k11
Pp42961	-0.46856	4.40555	0.719665	-3.48183	4.40555	0.015546	1.20641	4.40555	0.367758	2.94506	4.40555	0.0345411	k2
Pp42969	-0.589827	3.30803	0.656971	-1.691	3.30803	0.217725	2.77639	3.30803	0.0487358	0.84016	3.30803	0.522739	-
Pp42976	-9.17002	5.03684	3.56593e-06	9.36249	5.03684	4.07434e-06	1.11809	5.03684	0.394124	-0.640756	5.03684	0.622854	k6
Pp42979	2.73695	5.98737	0.0470226	-1.30923	5.98737	0.319861	0.0639813	5.98737	0.961333	0.586805	5.98737	0.65204	k5
Pp42980	2.59686	4.57426	0.0606044	-4.33667	4.57426	0.00421124	5.67608	4.57426	0.00040857	1.01846	4.57426	0.436149	k11
Pp42984	-0.26143	6.03415	0.840419	0.429954	6.03415	0.740638	-3.10654	6.03415	0.0265102	1.21656	6.03415	0.356903	k1
Pp43001	-1.05023	6.15317	0.423679	1.11942	6.15317	0.394426	2.97276	6.15317	0.0325998	-0.790538	6.15317	0.543965	k6
Pp43011	-11.1814	2.60298	1.17997e-05	0	2.60298	1	10.326	2.60298	5.89257e-05	1.08728	2.60298	0.410785	k2
Pp43093	-0.203791	4.49232	0.876242	-0.248206	4.49232	0.85093	-3.54138	4.49232	0.0138648	5.01461	4.49232	0.00109876	k7
Pp43094	-0.607529	3.05489	0.655736	-0.0423137	3.05489	1	3.02992	3.05489	0.0314664	-0.172037	3.05489	0.898154	k6
Pp43126	4.6144	3.62397	0.00327061	0.145648	3.62397	0.914865	1.11323	3.62397	0.399007	0.501629	3.62397	0.700006	k11
Pp4313	-0.982723	4.43765	0.45357	-1.19132	4.43765	0.373879	2.87361	4.43765	0.0388772	0.179624	4.43765	0.89072	k6
Pp43132	-0.479534	4.95134	0.712346	-0.00416863	4.95134	0.998317	-5.13217	4.95134	0.000871172	0.869635	4.95134	0.523708	k1
Pp43176	-0.0252101	5.55148	0.984949	0.227655	5.55148	0.861038	-2.92964	5.55148	0.0350163	0.332233	5.55148	0.800727	k1
Pp43179	-2.16217	4.82655	0.111127	0.450706	4.82655	0.734058	3.40973	4.82655	0.0163615	-0.365645	4.82655	0.778674	k6
Pp43190	-0.869692	3.44637	0.523209	-2.00531	3.44637	0.161383	4.69277	3.44637	0.00218041	0.9448	3.44637	0.471478	k11
Pp43191	0.964285	3.26085	0.461547	-0.859813	3.26085	0.51275	-11.3291	3.26085	9.11352e-06	0	3.26085	1	k9
Pp43285	2.35052	5.46364	0.0839213	-3.07036	5.46364	0.028681	0.907957	5.46364	0.494888	3.92716	5.46364	0.00675042	k7
Pp43292	12.8016	3.58475	5.66836e-07	-12.4965	3.58475	9.91965e-07	10.6693	3.58475	3.09834e-05	1.33073	3.58475	0.315516	k5
Pp43305	2.90393	3.17723	0.038854	-0.992285	3.17723	0.45666	1.78579	3.17723	0.185248	0.177413	3.17723	0.893224	k6
Pp43330	-4.46741	5.55948	0.00264476	0.821654	5.55948	0.531925	-0.782224	5.55948	0.551766	-1.04004	5.55948	0.434384	k2
Pp43346	0.655842	2.81166	0.616352	-0.345188	2.81166	0.793781	-11.1593	2.81166	1.24874e-05	0	2.81166	1	k9
Pp43385	2.05599	7.18176	0.128819	0.0709716	7.18176	0.957382	2.85505	7.18176	0.0391278	1.67421	7.18176	0.207132	k11
Pp43444	4.31659	7.86264	0.00345024	0.000840338	7.86264	0.999777	1.79685	7.86264	0.177343	-0.0156273	7.86264	0.990452	k6
Pp43462	2.98504	4.87835	0.0321801	-2.61174	4.87835	0.0576896	0.452187	4.87835	0.730291	2.21565	4.87835	0.101692	k5
Pp43466	-4.58387	3.01357	0.0025677	4.20397	3.01357	0.0054955	-0.0565804	3.01357	0.966984	-7.62085	3.01357	5.10141e-05	k3
Pp43547	1.77802	4.1602	0.182341	-3.09028	4.1602	0.0276289	1.25647	4.1602	0.342627	-0.310832	4.1602	0.814789	k9
Pp43672	-0.449429	4.91246	0.794961	-0.146044	4.91246	0.948657	5.37613	4.91246	0.00070475	2.1291	4.91246	0.113979	k11
Pp43753	0.588414	4.90112	0.65127	-0.286872	4.90112	0.82588	-0.17385	4.90112	0.894354	-4.63484	4.90112	0.00230892	k9
Pp4376	-1.00183	3.81305	0.444324	-3.30324	3.81305	0.0202522	-8.68151	3.81305	0.00119214	10.5456	3.81305	4.04068e-05	k2
Pp43761	-2.68054	4.79392	0.0513191	-3.12919	4.79392	0.0267205	-1.74736	4.79392	0.21333	0.872362	4.79392	0.558388	k2
Pp43804	2.98689	3.16354	0.0335233	-0.444775	3.16354	0.735575	-1.12224	3.16354	0.400655	1.82176	3.16354	0.174934	k5
Pp43823	3.38577	4.33107	0.0171428	-1.99946	4.33107	0.137198	-0.0268697	4.33107	0.989033	1.98909	4.33107	0.139885	k5
Pp43858	-1.25326	6.84367	0.340195	2.18548	6.84367	0.105256	-1.3422	6.84367	0.3078	-2.75387	6.84367	0.0460305	k3
Pp43867	-0.312838	3.03809	0.812402	-0.879882	3.03809	0.504574	-1.10753	3.03809	0.403975	-2.94404	3.03809	0.0467657	k9
Pp43890	-0.205347	5.30865	0.914677	0.670317	5.30865	0.665429	5.98444	5.30865	0.000199011	0.979629	5.30865	0.453569	k11
Pp43931	0.248218	4.2962	0.849481	0.135135	4.2962	0.918629	-3.57544	4.2962	0.0127603	-3.44029	4.2962	0.0232642	k1
Pp43943	10.1097	4.78177	8.61048e-05	-9.80483	4.78177	0.00015031	13.7422	4.78177	9.76432e-08	-0.0624464	4.78177	0.962137	k6
Pp43982	-0.668295	4.03773	0.608319	0.465382	4.03773	0.721481	-3.06913	4.03773	0.0292406	-3.08943	4.03773	0.0406674	k1
Pp44003	-1.75931	3.53798	0.187824	1.38277	3.53798	0.296871	-1.15173	3.53798	0.384531	-6.20182	3.53798	0.000538442	k3
Pp44008	-1.93493	2.7549	0.152126	1.46933	2.7549	0.272426	-0.136455	2.7549	0.921595	-3.91642	2.7549	0.00994525	-
Pp44149	1.00817	6.45742	0.442814	-0.418154	6.45742	0.750611	3.06429	6.45742	0.0282592	0.463343	6.45742	0.721063	k6
Pp44155	0.0737024	3.14795	0.958759	0.192107	3.14795	0.886775	-0.0523958	3.14795	0.972042	-3.11631	3.14795	0.0288567	k10
Pp44234	0.12044	3.76204	0.927101	-4.13166	3.76204	0.00547662	3.79743	3.76204	0.0099977	-0.694844	3.76204	0.596444	k9
Pp44257	3.2718	5.94662	0.0202912	-0.538607	5.94662	0.678735	0.284236	5.94662	0.826887	-0.295548	5.94662	0.820159	k8
Pp44346	-0.75579	3.86247	0.563327	1.0983	3.86247	0.403071	-6.36434	3.86247	0.000115908	4.51232	3.86247	0.00392156	k1
Pp44349	2.86062	5.13064	0.0392988	-1.23061	5.13064	0.349496	0.634136	5.13064	0.627697	-0.0798221	5.13064	0.951973	k8
Pp44355	3.03746	2.80343	0.0472882	-1.27038	2.80343	0.365806	3.71511	2.80343	0.0119521	1.13771	2.80343	0.389402	k11
Pp44396	3.8025	6.27852	0.00839578	-1.13369	6.27852	0.387254	0.915191	6.27852	0.483505	0.113614	6.27852	0.930422	k8
Pp44430	-1.65836	5.245	0.218553	3.09125	5.245	0.0281679	1.80471	5.245	0.176407	-0.0204258	5.245	0.98792	k6
Pp44432	2.90393	4.0454	0.038854	0.575329	4.0454	0.66166	1.34948	4.0454	0.307508	-0.184791	4.0454	0.887998	k6
Pp44508	-0.0113206	5.47026	0.993486	-0.047148	5.47026	0.97153	-2.95011	5.47026	0.0341763	-0.657482	5.47026	0.618617	k1
Pp44585	-1.6379	2.93446	0.223116	1.02179	2.93446	0.440082	0.28345	2.93446	0.832893	-2.79024	2.93446	0.0470546	k3
Pp4460	2.72316	6.44391	0.0479858	-0.926678	6.44391	0.477978	0.307765	6.44391	0.81274	0.569028	6.44391	0.661544	k8
Pp44618	1.99734	3.52368	0.138671	-11.5938	3.52368	5.39616e-06	11.9882	3.52368	2.64856e-06	-0.317693	3.52368	0.810472	k8
Pp44626	0.533407	4.74142	0.682355	-0.289015	4.74142	0.824911	-0.958528	4.74142	0.466247	2.86782	4.74142	0.0387567	k7
Pp44629	0.253138	3.53316	0.847129	-5.40531	3.53316	0.000670109	3.87397	3.53316	0.00936982	-0.994821	3.53316	0.45653	k9
Pp44644	-1.42244	3.50412	0.285924	2.00987	3.50412	0.136852	-1.02416	3.50412	0.436898	-3.00565	3.50412	0.0351327	k3
Pp44699	-7.10429	3.1633	6.9686e-05	7.51012	3.1633	5.52582e-05	-0.688829	3.1633	0.598914	-0.464701	3.1633	0.726467	k3
Pp44716	2.10348	8.79265	0.117989	-2.35639	8.79265	0.0827008	2.69108	8.79265	0.0503147	2.99244	8.79265	0.0313757	k7
Pp44718	3.03353	4.20446	0.0303897	-1.39742	4.20446	0.290964	0.790108	4.20446	0.54578	-0.157959	4.20446	0.905517	k8
Pp44821	-2.99036	4.31276	0.0322618	1.91425	4.31276	0.154464	-1.47378	4.31276	0.266357	-0.300562	4.31276	0.822025	k2
Pp44900	6.64854	6.96882	6.41768e-05	-4.52269	6.96882	0.00267744	0.236957	6.96882	0.866064	8.23122	6.96882	2.70046e-06	k7
Pp44956	-1.49843	2.64118	0.305718	1.59247	2.64118	0.270975	2.76468	2.64118	0.0490663	0.586027	2.64118	0.655197	k6
Pp4498	1.04147	5.71429	0.426445	0.483279	5.71429	0.710022	-0.545802	5.71429	0.674616	-4.37447	5.71429	0.00326028	k12
Pp44984	-0.742288	4.01128	0.571182	1.2171	4.01128	0.355118	-1.9907	4.01128	0.139226	-10.6584	4.01128	3.26957e-05	k1
Pp45023	1.34177	5.88126	0.308067	-1.27206	5.88126	0.333212	-13.7377	5.88126	9.85913e-08	0	5.88126	1	k9
Pp45081	-1.41208	2.63302	0.288259	0.822052	2.63302	0.537322	-2.00489	2.63302	0.14199	-3.78295	2.63302	0.0211098	k2
Pp45112	2.70485	4.79812	0.0497141	-1.41394	4.79812	0.285	-0.371977	4.79812	0.776716	1.19923	4.79812	0.362082	k5
Pp45178	1.63412	4.6761	0.218691	-7.59232	4.6761	1.71886e-05	7.13713	4.6761	4.92412e-05	0.90389	4.6761	0.489637	k5
Pp45181	-1.65241	2.90207	0.217421	1.4447	2.90207	0.282428	-0.496495	2.90207	0.703849	-3.02573	2.90207	0.03611	k3
Pp45196	0.378204	4.66849	0.773111	-1.90574	4.66849	0.156788	1.36171	4.66849	0.308136	2.79976	4.66849	0.0431067	k7
Pp45262	0.182644	3.06466	1	3.08425	3.06466	0.0385187	2.3587	3.06466	0.0862239	1.04958	3.06466	0.424609	k11
Pp4531	0.366266	4.31295	0.789653	-2.32847	4.31295	0.101685	5.40962	4.31295	0.000585467	0.158618	4.31295	0.903391	k6
Pp45474	1.46279	4.04503	0.318056	2.85403	4.04503	0.0450371	2.17265	4.04503	0.108374	-0.566787	4.04503	0.663356	k6
Pp4555	0.387059	4.53373	0.771362	-0.175655	4.53373	0.899127	3.36868	4.53373	0.0177287	-0.603148	4.53373	0.643397	k6
Pp45594	2.78258	8.90888	0.0436189	-2.74506	8.90888	0.04624	1.37674	8.90888	0.296202	3.70823	8.90888	0.00968672	k7
Pp45608	2.81179	4.45617	0.0426798	-0.615414	4.45617	0.636693	-0.401432	4.45617	0.759122	-0.0165067	4.45617	0.992176	k4
Pp45609	3.21837	5.29934	0.022181	-0.265196	5.29934	0.83861	0.0346	5.29934	0.979437	-0.513844	5.29934	0.693242	k8
Pp45610	4.14965	5.1333	0.00475866	0.232063	5.1333	0.858742	-0.117411	5.1333	0.928593	0.230933	5.1333	0.859395	k8
Pp45649	-2.90472	5.45096	0.0362679	0.0982769	5.45096	0.940358	-1.2125	5.45096	0.358657	-1.01084	5.45096	0.446229	k2
Pp4565	-0.417335	4.8508	0.748504	0.578627	4.8508	0.657232	-2.20159	4.8508	0.103932	-4.11051	4.8508	0.00625391	k1
Pp45676	-2.51761	3.99968	0.0674637	2.83246	3.99968	0.0416173	-0.0190487	3.99968	0.989115	-3.33054	3.99968	0.0192117	k10
Pp45680	-1.37413	2.82405	0.30285	2.08093	2.82405	0.123983	-8.85223	2.82405	1.30713e-05	5.4546	2.82405	0.00711148	k1
Pp4571	0.629799	3.43164	0.630325	-2.64636	3.43164	0.0571582	-5.66655	3.43164	0.00433169	9.63782	3.43164	3.52647e-06	k7
Pp45743	-2.59682	4.24255	0.0587583	0.151731	4.24255	0.910522	0.584852	4.24255	0.657164	-3.05717	4.24255	0.0307913	k2
Pp45776	0.145149	4.51848	0.911393	-0.0735294	4.51848	0.955792	-0.708422	4.51848	0.587127	-11.8593	4.51848	3.47762e-06	k9
Pp45786	-1.62684	2.93325	0.225025	1.36396	2.93325	0.305311	-1.26166	2.93325	0.341583	-3.40845	2.93325	0.0248452	k3
Pp45789	0.173564	3.30449	0.897259	0.851917	3.30449	0.514635	-12.2464	3.30449	1.63307e-06	0	3.30449	1	k1
Pp458	-3.91024	4.60332	0.00710144	3.9774	4.60332	0.0063646	-13.5704	4.60332	1.35004e-07	3.49834	4.60332	1	k1
Pp4581	-4.09992	3.57363	0.00527757	2.5677	3.57363	0.0639991	-0.648082	3.57363	0.623379	-2.43086	3.57363	0.0821155	k2
Pp45896	-1.11617	5.79239	0.394575	1.50015	5.79239	0.256581	-1.39394	5.79239	0.290496	-3.64442	5.79239	0.0114028	k3
Pp45897	-0.768442	3.43105	0.560216	1.6199	3.43105	0.223789	-3.55563	3.43105	0.0135099	-8.79986	3.43105	0.000979793	k1
Pp45907	-2.37002	3.06537	0.0844776	3.75467	3.06537	0.00959994	-12.4952	3.06537	1.02247e-06	0	3.06537	1	k1
Pp45908	0.249188	3.17715	0.850017	-0.0577919	3.17715	0.968674	-11.3969	3.17715	8.04604e-06	10.1861	3.17715	7.97687e-05	k1
Pp45909	9.62961	2.75884	0.000208675	-4.57359	2.75884	0.00517348	6.70079	2.75884	0.000151354	-0.0473312	2.75884	0.974646	k6
Pp45916	2.80313	4.38822	0.044648	0.715555	4.38822	0.583455	-0.101129	4.38822	0.938957	0.49789	4.38822	0.703034	k8
Pp45930	-2.26254	7.77501	0.0942765	-0.821969	7.77501	0.528296	-2.56678	7.77501	0.0609177	-3.77094	7.77501	0.0103343	k2
Pp45934	-1.84433	5.0201	0.167129	-0.763847	5.0201	0.559244	-4.01558	5.0201	0.00656359	-2.04587	5.0201	0.181113	k2
Pp45960	1.26574	3.00579	0.369305	0.543129	3.00579	0.6949	3.0067	3.00579	0.0331561	-0.149146	3.00579	0.912091	k6
Pp46006	-2.1824	4.21325	0.120813	1.79484	4.21325	0.195442	3.66308	4.21325	0.0108951	-0.214355	4.21325	0.869597	k6
Pp46045	-8.00863	3.26804	3.10976e-05	8.29149	3.26804	3.00965e-05	-0.326652	3.26804	0.804202	-0.148557	3.26804	0.910076	k3
Pp46054	1.42325	3.67781	0.282949	-2.77129	3.67781	0.0465296	1.39893	3.67781	0.294011	1.56382	3.67781	0.241105	k5
Pp46055	0.105711	3.69182	0.937561	-0.571168	3.69182	0.661534	0.428211	3.69182	0.745293	-11.6374	3.69182	5.28428e-06	k10
Pp46057	-3.15936	3.05506	0.0252776	2.75969	3.05506	0.048135	-1.50355	3.05506	0.260636	-2.5467	3.05506	0.0725249	k3
Pp46089	-0.3609	6.0545	0.781206	0.481131	6.0545	0.711378	0.548962	6.0545	0.672765	-3.66863	6.0545	0.0105354	k10
Pp46090	-3.2077	4.82684	0.0228407	4.3715	4.82684	0.00321232	-6.93511	4.82684	3.62182e-05	5.06526	4.82684	0.00115112	k1
Pp46093	-0.678673	3.83572	0.603949	-3.1637	3.83572	0.027439	4.39524	3.83572	0.00337728	-3.65288	3.83572	0.0113586	k10
Pp46096	0.656887	3.45394	0.614726	-0.616211	3.45394	0.638127	-0.0565152	3.45394	0.970334	-11.1361	3.45394	1.34924e-05	k9
Pp46161	0.0463253	4.11092	0.973729	0.615723	4.11092	0.637926	-3.50069	4.11092	0.0143221	-0.778862	4.11092	0.579989	k1
Pp46170	-2.52117	4.87906	0.0650449	-0.948837	4.87906	0.469983	-0.528565	4.87906	0.689969	-3.08759	4.87906	0.0331771	k2
Pp46183	-2.89367	6.01169	0.0368426	-0.778351	6.01169	0.552676	0.469849	6.01169	0.720474	0.765166	6.01169	0.557911	k2
Pp46184	-2.74283	5.69443	0.0466082	0.103686	5.69443	0.93867	-0.331572	5.69443	0.79957	-0.77967	5.69443	0.553222	k2
Pp46242	-2.57982	3.16883	0.0614641	0.417206	3.16883	0.760481	-1.42899	3.16883	0.28801	3.65917	3.16883	0.0116118	k2
Pp46277	-1.11834	2.69417	0.41585	-0.0573682	2.69417	1	3.4902	2.69417	0.0157626	0.180019	2.69417	0.891584	k6
Pp46301	2.71251	10.3385	0.0485132	-3.01785	10.3385	0.0301508	3.32842	10.3385	0.0182564	1.50415	10.3385	0.254745	k11
Pp46309	-1.56246	4.61874	0.239958	1.85248	4.61874	0.167156	-0.0929178	4.61874	0.94374	-3.54182	4.61874	0.0134827	k10
Pp46359	-2.2899	8.00714	0.0907289	2.00337	8.00714	0.135125	0.255344	8.00714	0.843764	-3.35839	8.00714	0.0174231	k10
Pp46360	-2.17542	4.71947	0.115161	3.27097	4.71947	0.0217025	2.89303	4.71947	0.0370268	-3.71298	4.71947	0.00982189	k6
Pp46430	5.59198	3.31001	0.000594661	1.07467	3.31001	0.414132	-2.37305	3.31001	0.0822654	0.285603	3.31001	0.830273	k4
Pp46505	3.19409	5.19424	0.0231922	-1.39956	5.19424	0.289062	-0.789	5.19424	0.545767	2.01596	5.19424	0.134042	k5
Pp46509	-0.931396	4.16612	0.476863	1.23907	4.16612	0.34871	0.212371	4.16612	0.871422	-3.37739	4.16612	0.0181045	k10
Pp46533	0.995941	6.6723	0.446055	0.153208	6.6723	0.906031	-0.752768	6.6723	0.563155	-3.31295	6.6723	0.0189701	k4
Pp46575	0.0876852	3.44299	0.950477	0.831441	3.44299	0.528184	-0.006915	3.44299	0.997961	-6.70836	3.44299	0.000126092	k10
Pp46607	-0.624418	3.4459	0.632426	-11.8825	3.4459	3.12992e-06	7.11809	3.4459	0.0161757	0.788387	3.4459	0.593745	k2
Pp46608	-1.13801	4.84013	0.390308	3.04942	4.84013	0.0298867	0.153383	4.84013	0.906664	0.0773377	4.84013	0.95322	k6
Pp46622	0.953785	5.13912	0.473709	3.73448	5.13912	0.00951323	-0.264607	5.13912	0.838575	-6.97773	5.13912	3.69628e-05	k12
Pp46678	-0.893152	3.883	0.495635	0.405826	3.883	0.757106	-12.1975	3.883	1.79036e-06	5.39927	3.883	0.176625	k1
Pp46691	1.09907	3.05874	0.403816	-0.817551	3.05874	0.533349	-11.135	3.05874	1.3103e-05	8.17702	3.05874	0.00291728	k9
Pp46694	1.43182	4.02396	0.280007	-1.97736	4.02396	0.143626	0.19747	4.02396	0.888928	2.74808	4.02396	0.0466181	k7
Pp46734	-3.85306	2.71308	0.00966336	4.13337	2.71308	0.0061617	-0.656818	2.71308	0.617206	-10.617	2.71308	3.55159e-05	k3
Pp46766	-0.0447467	11.0948	0.972426	-3.37993	11.0948	0.016768	1.42309	11.0948	0.280364	3.28135	11.0948	0.0197043	k7
Pp46767	-0.305902	10.5543	0.813283	-3.42041	10.5543	0.0156877	-0.35966	10.5543	0.781634	5.03105	10.5543	0.000947006	k7
Pp46768	-0.26202	10.0115	0.839652	-3.34021	10.0115	0.0179125	1.4845	10.0115	0.261014	3.20937	10.0115	0.0221573	k7
Pp46794	1.32533	3.18171	0.335913	3.28514	3.18171	0.021156	-0.382618	3.18171	0.769515	-3.89314	3.18171	0.00842858	k12
Pp46879	0.798296	3.16643	0.543059	-3.52655	3.16643	0.0163509	1.56462	3.16643	0.270032	3.0835	3.16643	0.0284844	k7
Pp46984	2.82975	6.22812	0.0409761	-0.0837332	6.22812	0.948938	0.760899	6.22812	0.559138	-0.790524	6.22812	0.544153	k8
Pp46985	3.18882	4.07637	0.0242574	-0.973291	4.07637	0.458515	1.35825	4.07637	0.305848	-0.221319	4.07637	0.866536	k8
Pp47018	3.9496	5.04288	0.00662947	-0.517161	5.04288	0.691629	-0.18789	5.04288	0.885814	0.189686	5.04288	0.88466	k8
Pp47021	-1.91653	4.09716	0.155084	-0.313084	4.09716	0.814643	2.74273	4.09716	0.0478677	0.872022	4.09716	0.504792	-
Pp47027	0.840018	2.88955	0.522025	-0.471757	2.88955	0.722912	-1.0502	2.88955	0.430589	-4.86487	2.88955	0.00353544	k9
Pp47051	-1.68556	3.27055	0.20779	1.00202	3.27055	0.447513	-1.92164	3.27055	0.153381	-9.49252	3.27055	0.00027675	k2
Pp47060	-1.12775	4.11791	0.391546	-2.05364	4.11791	0.130119	0.594664	4.11791	0.654979	2.8506	4.11791	0.0406883	k2
Pp47073	-0.619081	2.7021	0.671467	3.35392	2.7021	0.0201271	0.792164	2.7021	0.547703	-1.30852	2.7021	0.32372	-
Pp47081	4.1421	5.96727	0.004742	-2.04227	5.96727	0.128825	1.44229	5.96727	0.275542	1.5493	5.96727	0.241762	k7
Pp47139	-0.0098235	3.72239	0.995908	0.522614	3.72239	0.691016	-0.788457	3.72239	0.547693	-11.2605	3.72239	1.06674e-05	k3
Pp47163	-0.651621	2.56356	0.619573	0.808555	2.56356	0.540866	-5.40069	2.56356	0.000911996	-5.73647	2.56356	0.0995012	k1
Pp47169	8.11363	2.80449	0.0031337	0.732185	2.80449	0.616558	2.37169	2.80449	0.0875226	0.995707	2.80449	0.448916	k11
Pp47174	0.128454	2.94396	0.922376	-3.6507	2.94396	0.0117316	0.298596	2.94396	0.846298	-1.0125	2.94396	0.472112	k9
Pp47221	-3.27474	3.68909	0.0207945	-0.676431	3.68909	0.627919	-0.948545	3.68909	0.496712	4.14966	3.68909	0.00529873	k2
Pp47273	-2.64017	2.55398	0.0571729	2.33433	2.55398	0.0898798	-1.55864	2.55398	0.243119	-9.41171	2.55398	0.000322489	k3
Pp47281	3.60721	4.21926	0.0122614	-3.36491	4.21926	0.0186187	2.37436	4.21926	0.0837526	1.68434	4.21926	0.205756	k5
Pp47282	3.21713	3.83747	0.0235849	-3.97236	3.83747	0.00722904	4.0841	3.83747	0.00602848	1.51034	3.83747	0.255262	k11
Pp47364	12.7867	5.16234	5.84585e-07	-9.2119	5.16234	3.77255e-06	9.60569	5.16234	1.46132e-06	1.40566	5.16234	0.286646	k11
Pp47366	2.91449	4.11746	0.0363385	-1.55257	4.11746	0.24282	-2.04468	4.11746	0.133044	2.596	4.11746	0.0599256	k5
Pp47404	-8.45621	3.39559	1.35526e-05	7.57362	3.39559	0.000114676	0.256808	3.39559	0.849493	0.724059	3.39559	0.583001	k2
Pp47415	5.3883	4.02695	0.000662323	-0.577986	4.02695	0.657868	0.60193	4.02695	0.646923	0.172346	4.02695	0.895317	k8
Pp47417	-1.74369	4.40976	0.190549	0.147624	4.40976	0.911033	-2.87773	4.40976	0.0399493	-0.571441	4.40976	0.687223	k2
Pp47476	0.139107	4.03819	0.915363	-0.861313	4.03819	0.511596	-0.876516	4.03819	0.504817	-10.7379	4.03819	2.82698e-05	k9
Pp47513	0.686071	3.08575	0.603127	0.83654	3.08575	0.52366	-1.62525	3.08575	0.223108	-5.76115	3.08575	0.00118947	-
Pp4759	9.08682	2.91933	0.000562686	2.19436	2.91933	0.110799	0.269621	2.91933	0.839457	-0.271849	2.91933	0.837803	k6
Pp47651	-0.558188	3.55778	0.698759	1.50783	3.55778	0.273668	2.89707	3.55778	0.0380427	0.660125	3.55778	0.612281	k6
Pp47752	3.13855	3.17143	0.0295842	0.724621	3.17143	0.580667	-0.21436	3.17143	0.871845	0.524509	3.17143	0.68974	k8
Pp47815	-0.0746625	4.75515	0.955001	0.16498	4.75515	0.899531	-0.50865	4.75515	0.696671	-2.7928	4.75515	0.0447271	k3
Pp47826	-2.74475	6.29589	0.0463062	1.28545	6.29589	0.328765	-0.425756	6.29589	0.743217	-2.66572	6.29589	0.0530916	k2
Pp47828	3.51214	6.39601	0.0135663	-2.64504	6.39601	0.0540211	-0.0098537	6.39601	0.994719	1.88693	6.39601	0.158241	k5
Pp4798	-1.12871	4.05776	0.390628	1.03037	4.05776	0.433596	-1.45344	4.05776	0.272334	-2.91977	4.05776	0.041167	k3
Pp48064	0.854725	3.13794	0.550532	-0.448664	3.13794	0.747766	3.65991	3.13794	0.0117422	0.356738	3.13794	0.786524	k6
Pp48086	1.17044	6.20936	0.372266	-2.37949	6.20936	0.0800168	-0.500028	6.20936	0.70388	3.40939	6.20936	0.0161657	k7
Pp4809	-0.653817	4.52243	0.615919	0.36664	4.52243	0.779366	-1.35471	4.52243	0.304486	-3.67849	4.52243	0.0121367	k1
Pp48097	-0.664587	4.55525	0.610032	-0.47203	4.55525	0.717135	-3.6166	4.55525	0.0122124	-8.61972	4.55525	0.00132233	k1
Pp48172	2.75292	5.53983	0.0463461	-0.910114	5.53983	0.486876	1.9866	5.53983	0.138834	-0.300484	5.53983	0.817118	k6
Pp48195	-0.771	4.3988	0.554592	0.490245	4.3988	0.707019	-0.235083	4.3988	0.857364	-3.71191	4.3988	0.0109533	k3
Pp48254	0.374438	5.57807	0.800883	1.14516	5.57807	0.439353	4.95099	5.57807	0.0012763	2.59641	5.57807	0.0580216	k11
Pp48292	5.08362	4.62278	0.000962262	-0.0155143	4.62278	0.991401	-0.713086	4.62278	0.585637	-0.785116	4.62278	0.549438	k4
Pp48410	4.70782	5.01366	0.00188181	-0.882155	5.01366	0.500612	0.612863	5.01366	0.638975	0.892852	5.01366	0.494803	k8
Pp48472	2.96137	3.3662	0.0339463	-3.17802	3.3662	0.0247739	1.22231	3.3662	0.359467	1.5811	3.3662	0.235786	k5
Pp4863	-2.01593	4.29283	0.133921	1.40467	4.29283	0.289544	0.040643	4.29283	0.976699	-2.98822	4.29283	0.0333516	k3
Pp48642	-1.48378	3.17008	0.268076	2.42697	3.17008	0.0784701	0.00827908	3.17008	0.99775	-2.95133	3.17008	0.036558	k10
Pp4871	-11.5618	3.66926	5.79338e-06	11.6357	3.66926	5.001e-06	0.606492	3.66926	0.643079	-2.06939	3.66926	0.126096	k10
Pp48849	3.5864	7.0083	0.0122285	-7.72676	7.0083	1.14396e-05	4.09073	7.0083	0.0095456	7.15871	7.0083	1.9265e-05	k7
Pp48853	-0.528846	3.78097	0.689806	1.53496	3.78097	0.248873	-5.33347	3.78097	0.000790961	5.84539	3.78097	0.000306754	k7
Pp48921	3.07029	4.98224	0.0280368	-3.60594	4.98224	0.0117582	-5.28802	4.98224	0.00114467	6.25202	4.98224	0.000162683	k4
Pp48956	2.2905	6.76885	0.0914409	-1.39965	6.76885	0.289993	2.92364	6.76885	0.0353105	1.13421	6.76885	0.386584	k11
Pp48987	0.417495	3.23081	0.787357	-1.04194	3.23081	0.478674	4.75185	3.23081	0.0020779	0.34119	3.23081	0.795278	k6
Pp4900	8.66146	10.4212	1.98055e-06	-0.988286	10.4212	0.449863	2.62389	10.4212	0.0556018	4.32279	10.4212	0.00334906	k7
Pp49016	-0.522629	3.3276	0.784892	0.212072	3.3276	0.904327	5.64999	3.3276	0.000542237	0.629479	3.3276	0.630221	k6
Pp49081	1.96053	3.14317	0.150559	-2.01807	3.14317	0.145186	3.36082	3.14317	0.0188157	-0.00985802	3.14317	0.995516	k6
Pp491	-0.732969	3.41276	0.574553	-2.98129	3.41276	0.0342213	0.826616	3.41276	0.536246	0.709655	3.41276	0.597889	-
Pp49156	0.428843	4.82656	0.789445	-1.57817	4.82656	0.318975	7.16907	4.82656	3.2831e-05	0.622867	4.82656	0.632236	k6
Pp49172	3.94568	4.14638	0.00721696	-1.56362	4.14638	0.240113	0.893512	4.14638	0.499032	1.25058	4.14638	0.34267	k5
Pp49302	4.17192	4.07732	0.0049311	-0.0634323	4.07732	0.963779	1.20829	4.07732	0.358012	-1.27399	4.07732	0.333909	k8
Pp49337	3.3503	3.56863	0.0225427	1.87181	3.56863	0.167102	-0.310333	3.56863	0.81368	1.12401	3.56863	0.392325	k11
Pp4948	2.55802	4.77748	0.0622141	-3.20781	4.77748	0.0229647	2.06555	4.77748	0.127115	1.54855	4.77748	0.243053	k5
Pp4951	-0.292751	3.63739	0.823036	0.369352	3.63739	0.778041	-3.15147	3.63739	0.0256529	-8.88214	3.63739	0.000815956	k1
Pp49546	-1.44421	5.50209	0.284753	0.658518	5.50209	0.638234	5.50591	5.50209	0.00042296	-2.31583	5.50209	0.0877394	k6
Pp49651	0.123308	3.841	0.925917	-0.698289	3.841	0.593252	-3.74397	3.841	0.0102314	3.48276	3.841	0.0169978	k9
Pp49753	3.33169	6.08813	0.0182656	-6.46349	6.08813	7.42691e-05	3.1234	6.08813	0.0271861	1.99629	6.08813	0.13712	k5
Pp498	-0.446706	2.84529	0.752228	0.00386335	2.84529	1	2.79047	2.84529	0.0472063	0.473985	2.84529	0.71779	k6
Pp49835	0.773238	4.37276	0.554197	-0.714858	4.37276	0.584697	0.644517	4.37276	0.622133	-3.5022	4.37276	0.0146718	k10
Pp49863	-3.21601	3.2476	0.0235935	1.97276	3.2476	0.146786	0.900009	3.2476	0.494646	-1.78091	3.2476	0.185502	k3
Pp49864	-2.72147	5.33596	0.0484564	2.48688	5.33596	0.0691497	0.106247	5.33596	0.93528	-1.70057	5.33596	0.201972	-
Pp49987	2.75296	4.43256	0.0474706	-0.136813	4.43256	0.919088	0.725979	4.43256	0.579369	0.584953	4.43256	0.653804	k11
Pp50034	4.97342	3.47753	0.00174415	0.0731181	3.47753	0.958254	1.29377	3.47753	0.327699	-1.49765	3.47753	0.259675	k8
Pp50035	4.13629	5.47804	0.00500477	-0.206181	5.47804	0.874946	0.951291	5.47804	0.467011	0.0521753	5.47804	0.968373	k8
Pp50036	4.77234	5.76414	0.00157345	-0.277373	5.76414	0.831098	0.0768774	5.76414	0.953251	0.157872	5.76414	0.903528	k8
Pp5008	-0.63874	4.13316	0.625801	1.43735	4.13316	0.27777	-0.495961	4.13316	0.704161	-3.07537	4.13316	0.0294052	k10
Pp50334	2.0545	10.6779	0.125948	-2.11413	10.6779	0.116068	1.30502	10.6779	0.320851	3.59727	10.6779	0.0116742	k7
Pp50335	1.10922	7.50052	0.459232	-2.34303	7.50052	0.121244	8.31019	7.50052	4.42748e-06	3.44135	7.50052	0.0151601	k7
Pp50342	10.56	4.09222	3.75837e-05	-0.602402	4.09222	0.65186	2.98778	4.09222	0.0324731	0.176842	4.09222	0.892523	k6
Pp50351	-8.28726	3.945	0.00222966	11.4565	3.945	6.97851e-06	1.29926	3.945	0.324902	-0.746816	3.945	0.568578	k6
Pp50367	-2.97142	2.81436	0.035174	2.03782	2.81436	0.145764	-0.646663	2.81436	0.627094	2.20357	2.81436	0.10614	k2
Pp5044	-0.207257	6.18746	0.874547	-1.07406	6.18746	0.414139	0.171045	6.18746	0.896578	4.03776	6.18746	0.00554323	k7
Pp50443	3.69896	3.90864	0.0113587	-0.170272	3.90864	0.899307	0.807346	3.90864	0.538667	0.284699	3.90864	0.828988	k8
Pp5045	-0.409706	6.6042	0.75264	-1.56671	6.6042	0.237913	0.306713	6.6042	0.81413	4.04519	6.6042	0.00546965	k7
Pp50645	6.08859	3.33999	0.000853976	1.42375	3.33999	0.286984	-0.694539	3.33999	0.599068	1.79172	3.33999	0.181042	k11
Pp50666	2.25972	3.15032	0.0984717	-3.80839	3.15032	0.00992139	1.95326	3.15032	0.170868	3.23539	3.15032	0.022092	k7
Pp50693	1.98982	4.1784	0.145454	-1.98057	4.1784	0.144817	3.97373	4.1784	0.0067522	0.477594	4.1784	0.713208	k6
Pp50694	4.48866	4.34733	0.00269458	-2.83181	4.34733	0.0416502	0.353191	4.34733	0.792999	2.26754	4.34733	0.0949627	k5
Pp50695	4.11364	4.25216	0.00830717	-9.46822	4.25216	0.00027675	11.8168	4.25216	3.64919e-06	2.03922	4.25216	0.129686	k11
Pp50769	3.20383	3.87931	0.0232453	-2.67514	3.87931	0.0533928	0.925034	3.87931	0.48565	1.18172	3.87931	0.371174	k5
Pp50818	2.8586	3.65367	0.0682482	1.46781	3.65367	0.291344	3.30668	3.65367	0.0202963	0.379717	3.65367	0.770774	k6
Pp50898	4.30893	4.33021	0.00374723	-1.50618	4.33021	0.258149	0.525063	4.33021	0.68811	2.35275	4.33021	0.0835791	k7
Pp50935	-0.258637	3.02948	0.859394	-0.290779	3.02948	0.848703	3.32141	3.02948	0.0204	-0.16418	3.02948	0.90178	k6
Pp50948	4.04328	3.73193	0.0059803	-0.0754673	3.73193	0.956297	-0.723537	3.73193	0.58227	0.618985	3.73193	0.63589	k8
Pp51002	-3.34427	3.73771	0.0184241	1.10973	3.73771	0.405257	0.672698	3.73771	0.608664	-2.05831	3.73771	0.130884	k2
Pp51025	4.34201	3.77848	0.00368609	-2.43635	3.77848	0.0749694	-0.336725	3.77848	0.806831	2.94591	3.77848	0.0349426	k5
Pp51077	5.78628	4.83562	0.000279182	-13.3549	4.83562	1.97051e-07	10.4733	4.83562	4.4869e-05	3.4659	4.83562	0.0148601	k5
Pp51107	0.369141	2.74442	0.858092	1.77318	2.74442	0.320337	4.63705	2.74442	0.00253819	-0.292513	2.74442	0.824176	k6
Pp51145	0.488919	4.55215	0.745372	-0.668887	4.55215	0.76612	7.39093	4.55215	1.87558e-05	0.0914206	4.55215	0.94436	k6
Pp51172	3.15407	4.53675	0.0259176	0.12525	4.53675	0.92625	0.934162	4.53675	0.47654	0.0261803	4.53675	0.985012	k6
Pp51197	2.97915	3.38511	0.0348347	-0.727239	3.38511	0.580492	0.800496	3.38511	0.543941	0.530159	3.38511	0.686025	k8
Pp51243	-0.142771	3.32493	0.914606	0.220336	3.32493	0.867296	-3.19527	3.32493	0.0242382	2.8469	3.32493	0.0430874	k1
Pp51286	3.66148	7.5088	0.0105217	-1.20796	7.5088	0.357266	1.12008	7.5088	0.392453	-0.11127	7.5088	0.931649	k8
Pp51479	-0.939863	3.20171	0.513018	-7.22791	3.20171	0.0125614	11.7946	3.20171	3.80895e-06	0.556847	3.20171	0.669168	k6
Pp51490	3.47553	5.16425	0.014777	0.599296	5.16425	0.645934	-0.619096	5.16425	0.634564	0.101241	5.16425	0.938343	k12
Pp51499	4.23908	2.77417	0.0209174	3.87008	2.77417	0.00861756	-0.930608	2.77417	0.479859	-1.11828	2.77417	0.400651	k12
Pp51511	6.03111	2.81569	0.0777256	3.08425	2.81569	0.0385187	2.81406	2.81569	0.043685	-0.208465	2.81569	0.875397	k6
Pp51529	4.1094	3.09634	0.00813841	2.20728	3.09634	0.104799	-1.0489	3.09634	0.425768	-0.319372	3.09634	0.808227	k12
Pp51599	3.22739	3.73965	0.0229758	-1.05157	3.73965	0.427554	0.815803	3.73965	0.534898	1.06108	3.73965	0.42004	k11
Pp51620	-0.511366	5.51131	0.698251	0.813391	5.51131	0.536104	2.76893	5.51131	0.0449663	0.38191	5.51131	0.76866	k6
Pp51621	1.80642	7.49016	0.179347	-0.71639	7.49016	0.58566	4.99358	7.49016	0.00104425	1.96387	7.49016	0.142383	k11
Pp51639	3.38713	3.49173	0.0174946	-3.88354	3.49173	0.00795267	2.07095	3.49173	0.133549	1.22899	3.49173	0.352935	k5
Pp51726	0.235977	3.30496	0.866295	2.39269	3.30496	0.0821347	0.238324	3.30496	0.856325	-3.34583	3.30496	0.0189231	k12
Pp51727	-0.223931	3.08627	0.883144	2.78386	3.08627	0.0463607	0.354678	3.08627	0.787041	-2.70817	3.08627	0.0512537	-
Pp5174	4.94023	5.35581	0.00150144	-1.49549	5.35581	0.262092	2.66177	5.35581	0.0533939	1.7491	5.35581	0.188837	k11
Pp5176	2.93578	3.21069	0.0356622	-2.8272	3.21069	0.0428268	-0.388522	3.21069	0.77345	3.38282	3.21069	0.0179603	k5
Pp5180	3.17302	4.40207	0.025383	-4.22039	4.40207	0.00498955	5.0331	4.40207	0.00125694	1.52266	4.40207	0.25012	k11
Pp51800	2.93861	4.831	0.0346465	-2.12671	4.831	0.114992	-2.11295	4.831	0.119636	2.14658	4.831	0.114744	k4
Pp52148	-0.47682	2.46243	0.715721	0.387817	2.46243	0.773616	-4.59578	2.46243	0.00288741	1.1849	2.46243	0.468973	k1
Pp52203	3.70377	4.0057	0.0100441	-2.22008	4.0057	0.101612	-0.583461	4.0057	0.658599	1.30968	4.0057	0.325401	k5
Pp52314	4.76174	2.92835	0.00183565	-3.67722	2.92835	0.0111501	0.986781	2.92835	0.486624	2.27198	2.92835	0.09858	k5
Pp52391	-2.43678	9.1448	0.07333	-0.678821	9.1448	0.601975	-0.68275	9.1448	0.60013	5.32473	9.1448	0.000556279	k7
Pp52405	-1.26813	5.14453	0.34282	4.06131	5.14453	0.00554387	0.167547	5.14453	0.897588	-1.74681	5.14453	0.190213	k12
Pp5241	5.71276	5.30497	0.000339518	-1.87524	5.30497	0.161869	1.8833	5.30497	0.159726	1.10017	5.30497	0.401219	k11
Pp5242	4.61713	6.03183	0.00206541	-1.6146	6.03183	0.223936	1.14232	6.03183	0.383898	0.733445	6.03183	0.573311	k8
Pp52420	2.06799	5.34573	0.124829	-2.33791	5.34573	0.086648	0.434207	5.34573	0.742723	3.90054	5.34573	0.00710007	k7
Pp52423	4.45145	4.36547	0.00281172	-3.50428	4.36547	0.014202	1.07957	4.36547	0.417798	1.65256	4.36547	0.215129	k5
Pp52434	0.628155	6.56336	0.630505	-0.937377	6.56336	0.47626	4.05615	6.56336	0.00541929	-0.101675	6.56336	0.937575	k6
Pp52487	3.06624	2.9326	0.0309803	-0.548729	2.9326	0.677614	0.719897	2.9326	0.583791	-0.920782	2.9326	0.484295	k8
Pp52525	-3.39199	5.97332	0.0165638	0.896711	5.97332	0.493275	-0.755188	5.97332	0.562548	-1.88933	5.97332	0.159982	k2
Pp52599	-0.0102292	4.02554	1	-0.477136	4.02554	0.747937	5.05878	4.02554	0.00100592	-1.30977	4.02554	0.320921	k6
Pp52617	5.42446	2.86909	0.000765434	-5.69619	2.86909	0.000603808	3.28412	2.86909	0.0307498	2.6794	2.86909	0.0532612	k5
Pp52626	-2.07075	5.27582	0.128723	2.95873	5.27582	0.035301	2.60271	5.27582	0.0575552	-3.80974	5.27582	0.00831263	k6
Pp52740	8.41521	2.94092	0.00185213	-8.11101	2.94092	0.0031337	12.1012	2.94092	2.14081e-06	-0.545728	2.94092	0.676975	k6
Pp52850	-0.778307	4.85947	0.590452	-0.862724	4.85947	0.623771	7.26183	4.85947	2.76195e-05	0.525515	4.85947	0.686119	k6
Pp52885	4.02858	3.14323	0.00736194	-0.194458	3.14323	0.887948	0.995658	3.14323	0.451244	0.2133	3.14323	0.872296	k6
Pp52911	0.294932	10.9222	0.819853	-3.4429	10.9222	0.015113	2.03704	10.9222	0.129019	3.11041	10.9222	0.0259875	k7
Pp52927	0.076594	5.36753	0.956873	4.21046	5.36753	0.00425075	-1.06531	5.36753	0.415939	0.195537	5.36753	0.880787	k12
Pp52955	7.17206	4.5457	3.05039e-05	-0.153691	4.5457	0.906405	-1.66067	4.5457	0.212388	-1.05127	4.5457	0.428076	k4
Pp52956	5.79794	5.36941	0.000286928	0.630688	5.36941	0.628225	-0.575568	5.36941	0.658305	0.125353	5.36941	0.923693	k12
Pp52957	3.81119	4.3039	0.00989459	0.475764	4.3039	0.717993	1.50046	4.3039	0.258074	-1.05213	4.3039	0.422478	k6
Pp53082	-0.434051	7.08582	0.745389	-0.651868	7.08582	0.629407	6.61808	7.08582	5.43613e-05	0.35976	7.08582	0.781373	k6
Pp53098	-2.69783	5.62925	0.0508668	-1.3249	5.62925	0.33488	5.64485	5.62925	0.000341895	0.677909	5.62925	0.602386	k6
Pp53121	0.509764	3.66074	0.784892	3.65868	3.66074	0.014518	0.918333	3.66074	0.486384	2.0893	3.66074	0.121687	k11
Pp53154	3.93331	6.82725	0.00668506	-0.912089	6.82725	0.484686	0.423976	6.82725	0.744018	0.398136	6.82725	0.758986	k8
Pp53170	2.68597	2.48515	0.0628554	-1.22774	2.48515	0.385115	3.25825	2.48515	0.0237858	0.482289	2.48515	0.715568	k6
Pp53227	-0.660025	5.39326	0.618778	0.346342	5.39326	0.79607	3.95292	5.39326	0.0064975	-0.751957	5.39326	0.563826	k6
Pp53231	4.14138	4.11456	0.00759487	0.555305	4.11456	0.677488	1.39866	4.11456	0.29302	1.47697	4.11456	0.264721	k11
Pp53232	3.50729	5.19293	0.0137804	-1.23359	5.19293	0.347807	-0.509511	5.19293	0.696626	1.3801	5.19293	0.295723	k5
Pp53235	4.65142	4.50733	0.00209787	-1.53857	4.50733	0.247388	0.778353	4.50733	0.551965	1.47054	4.50733	0.266588	k5
Pp53253	3.11314	4.64141	0.027538	-2.09259	4.64141	0.122886	2.7935	4.64141	0.0440749	0.629913	4.64141	0.629102	k11
Pp5347	1.50374	5.85371	0.26397	3.89203	5.85371	0.00722025	-0.168622	5.85371	0.896631	-4.56888	5.85371	0.00226488	k12
Pp5348	-1.32754	4.41978	0.427464	7.45936	4.41978	4.09651e-05	1.78282	4.41978	0.181213	-3.45092	4.41978	0.0153977	k6
Pp53560	6.77254	3.98455	6.41768e-05	-2.01927	3.98455	0.133314	0.121321	3.98455	0.931164	1.04585	3.98455	0.426604	k5
Pp53613	5.19979	4.53163	0.000750909	-3.52923	4.53163	0.013551	0.608995	4.53163	0.644765	2.97352	4.53163	0.0330401	k5
Pp53614	5.4095	3.02793	0.000636438	-3.37468	3.02793	0.0183114	-1.64574	3.02793	0.245063	4.81812	3.02793	0.00174794	k5
Pp53683	4.18619	3.10797	0.00519095	-0.0241872	3.10797	0.986853	-0.781766	3.10797	0.553619	-1.0556	3.10797	0.433622	k4
Pp53770	-1.92915	3.58803	0.16332	0.762737	3.58803	0.596744	2.9644	3.58803	0.0350441	1.30908	3.58803	0.321268	k11
Pp5379	0.508621	3.50994	0.698101	-2.7296	3.50994	0.0495511	1.30203	3.50994	0.332716	0.485315	3.50994	0.712531	-
Pp54067	4.19389	4.76116	0.00450029	-1.8411	4.76116	0.169647	1.2659	4.76116	0.337456	1.33765	4.76116	0.310014	k5
Pp54068	5.07503	4.97769	0.000935259	-1.74912	4.97769	0.189371	0.225237	4.97769	0.864448	1.71839	4.97769	0.196841	k5
Pp54074	4.53843	3.95836	0.00240399	-1.78424	3.95836	0.18169	-1.57661	3.95836	0.239737	0.250291	3.95836	0.852722	k4
Pp54075	4.25242	4.30087	0.00400379	-1.4553	4.30087	0.271812	-0.783722	4.30087	0.550652	1.04187	4.30087	0.429048	k5
Pp54092	0	4.30768	1	6.82493	4.30768	0.0248597	5.76908	4.30768	0.000311383	0.942126	4.30768	0.471035	k11
Pp5415	1.23578	6.34902	0.346645	-0.321491	6.34902	0.804259	-6.11167	6.34902	0.000143573	1.33731	6.34902	0.317882	k4
Pp54159	2.75184	3.04672	0.0491308	0.0773541	3.04672	0.956136	-0.907607	3.04672	0.490201	0.215833	3.04672	0.876102	-
Pp54230	-1.57059	3.66612	0.420779	7.39827	3.66612	6.80261e-05	0.866839	3.66612	0.507278	-0.295383	3.66612	0.821803	k6
Pp54278	1.40498	3.55404	0.317213	-2.44977	3.55404	0.114374	5.40264	3.55404	0.000736913	1.55439	3.55404	0.242313	k11
Pp54631	2.04113	3.5922	0.156227	2.89282	3.5922	0.0390683	0.459181	3.5922	0.725713	-0.0155952	3.5922	0.990983	-
Pp54634	4.07409	4.32306	0.00580005	-0.0546959	4.32306	0.967113	0.140533	4.32306	0.913969	0.53708	4.32306	0.680544	k8
Pp54755	9.20397	3.47888	0.000450537	1.77548	3.47888	0.187862	-0.233681	3.47888	0.862842	2.26971	3.47888	0.0952089	-
Pp54764	3.12137	4.20005	0.0265931	-1.18841	4.20005	0.366579	0.321437	4.20005	0.80688	0.17695	4.20005	0.894154	k8
Pp54765	3.24191	5.20899	0.0215666	-1.12481	5.20899	0.391791	1.38386	5.20899	0.29463	-0.1162	5.20899	0.92924	k8
Pp54768	-0.396947	4.65259	0.766039	-0.0750098	4.65259	0.959925	3.07321	4.65259	0.0284672	-0.199433	4.65259	0.878446	k6
Pp54807	5.78935	4.10948	0.00145841	-5.21342	4.10948	0.00243758	6.74627	4.10948	0.000124805	2.75322	4.10948	0.04596	k7
Pp54860	2.90744	3.32574	0.0386906	-2.96035	3.32574	0.0358976	2.08269	3.32574	0.129573	2.32179	3.32574	0.0884609	k7
Pp5508	-0.296842	3.13555	0.871533	1.3412	3.13555	0.360797	3.98402	3.13555	0.00714612	0.619065	3.13555	0.636605	k6
Pp55097	6.58984	3.5992	0.000101041	-2.77895	3.5992	0.0457763	0.909326	3.5992	0.498774	2.75314	3.5992	0.0471201	k7
Pp5516	-1.7142	2.92851	0.200927	0.697471	2.92851	0.595244	-1.81462	2.92851	0.179743	-9.03384	2.92851	0.00063337	k2
Pp5519	-2.8653	3.36549	0.0410244	2.14451	3.36549	0.117134	1.39388	3.36549	0.293339	-3.0769	3.36549	0.0290557	k10
Pp55219	3.46192	3.78891	0.0159711	0.431574	3.78891	0.742106	-0.647198	3.78891	0.621915	0.00344217	3.78891	1	k8
Pp55298	3.8248	4.61505	0.00828332	-0.966118	4.61505	0.460949	-0.0416101	4.61505	0.976801	0.6876	4.61505	0.598443	k5
Pp5539	-2.90949	3.47195	0.0377702	0.097295	3.47195	0.947014	0.977831	3.47195	0.466428	2.82897	3.47195	0.042053	k7
Pp5540	-3.62996	2.91012	0.0129015	-0.395247	2.91012	0.80221	1.79776	2.91012	0.201048	2.80346	2.91012	0.0440006	k2
Pp55426	3.31723	3.86243	0.0239066	-0.575693	3.86243	0.666269	3.32697	3.86243	0.0193678	0.0352188	3.86243	0.979872	k6
Pp55439	4.75952	3.65083	0.00175961	-1.45665	3.65083	0.271895	0.519051	3.65083	0.694576	0.0311713	3.65083	0.983101	k8
Pp55485	6.97698	4.64814	4.76113e-05	-2.28742	4.64814	0.0940507	1.37399	4.64814	0.299997	2.35834	4.64814	0.0828141	k7
Pp55526	5.38552	3.92778	0.000665255	-1.01593	3.92778	0.439633	0.945445	3.92778	0.473219	0.253449	3.92778	0.846718	k8
Pp5558	1.58884	8.24289	0.230163	-1.76678	8.24289	0.184362	0.0688127	8.24289	0.957946	2.89089	8.24289	0.0368325	k7
Pp55721	1.11763	5.29406	0.407713	-0.794904	5.29406	0.555607	3.86169	5.29406	0.00786838	1.72324	5.29406	0.195107	k11
Pp55757	0.532642	3.72038	0.693047	-0.837656	3.72038	0.537905	3.25092	3.72038	0.021931	0.476261	3.72038	0.71587	k6
Pp55759	-3.40261	4.2146	0.0191105	2.71471	4.2146	0.0549319	3.20029	4.2146	0.0230355	-2.28447	4.2146	0.0922894	k6
Pp55883	3.18624	3.34582	0.0258672	0.191214	3.34582	0.885139	-0.520221	3.34582	0.691434	0.443812	3.34582	0.736869	k8
Pp55927	4.64205	3.86592	0.00225455	-1.72094	3.86592	0.199041	1.18033	3.86592	0.375111	1.79571	3.86592	0.178585	k7
Pp55931	-1.03139	5.13492	0.476763	1.72577	5.13492	0.236886	3.93576	5.13492	0.00727811	2.18103	5.13492	0.106204	k11
Pp55940	-0.346297	10.8393	0.789225	-3.00484	10.8393	0.030772	1.65459	10.8393	0.212243	3.15999	10.8393	0.0239951	k7
Pp56055	0	3.65445	1	9.8412	3.65445	0.00014009	2.60579	3.65445	0.0590309	-0.15383	3.65445	0.906754	k6
Pp56057	2.3404	3.57634	0.0862325	-3.0823	3.57634	0.0283645	0.533405	3.57634	0.692938	1.30002	3.57634	0.327678	k5
Pp5608	10.3112	3.71175	5.99307e-05	1.16677	3.71175	0.378542	0.0201956	3.71175	0.99159	1.43243	3.71175	0.279792	k11
Pp56147	-1.15815	2.85594	0.383842	0.940379	2.85594	0.476404	-1.78931	2.85594	0.185428	-2.98747	2.85594	0.0430467	k1
Pp56198	-0.120821	3.06326	0.950377	3.09298	3.06326	0.0306674	0.665721	3.06326	0.613867	-0.298952	3.06326	0.820699	k6
Pp5622	-0.995735	3.058	0.448676	0.996003	3.058	0.451865	-0.92307	3.058	0.485438	-4.22567	3.058	0.00636779	k3
Pp56227	-3.50505	4.75917	0.0138268	-1.95881	4.75917	0.154401	1.64483	4.75917	0.225619	1.69761	4.75917	0.203618	k2
Pp56292	5.21794	6.12422	0.000689253	-3.20101	6.12422	0.0226621	0.206916	6.12422	0.874646	2.35109	6.12422	0.0833419	k5
Pp56445	2.96857	4.63318	0.0331602	-2.42837	4.63318	0.0751508	0.861759	4.63318	0.51448	1.53445	4.63318	0.247287	k5
Pp56499	5.01361	4.27736	0.00118212	-2.84143	4.27736	0.0412324	2.39812	4.27736	0.080543	1.61155	4.27736	0.225376	k11
Pp56506	4.74288	3.45892	0.00189978	-0.77172	3.45892	0.557806	0.067863	3.45892	0.961587	0.236044	3.45892	0.856529	k8
Pp56507	5.60028	4.54796	0.000449302	-1.01948	4.54796	0.439969	1.50015	4.54796	0.258199	0.650813	4.54796	0.617612	k11
Pp5651	4.09002	8.59894	0.00514636	0.397975	8.59894	0.759088	1.18698	8.59894	0.365367	1.73337	8.59894	0.192208	k11
Pp56572	-1.28594	5.13176	0.347701	1.83853	5.13176	0.181463	4.03027	5.13176	0.00572686	-1.0489	5.13176	0.423043	k6
Pp56574	2.27302	4.67128	0.0998811	-2.49431	4.67128	0.0802247	5.46669	4.67128	0.00052712	0.783868	4.67128	0.547848	k11
Pp56575	-0.365566	2.98451	0.781082	-1.66652	2.98451	0.217639	-1.28918	2.98451	0.344062	3.98469	2.98451	0.00729084	k2
Pp56611	2.03345	7.01071	0.134213	-1.79445	7.01071	0.187208	6.14579	7.01071	0.000132426	1.06709	7.01071	0.414625	k11
Pp56612	-0.285813	6.68209	0.85052	4.17755	6.68209	0.00479261	2.68257	6.68209	0.0509419	0.564106	6.68209	0.664006	k6
Pp56613	1.14517	5.14907	0.412569	-0.689926	5.14907	0.611611	5.6942	5.14907	0.000310646	-0.414542	5.14907	0.74968	k6
Pp56614	1.15782	4.78276	0.498733	-1.53827	4.78276	0.420779	8.67347	4.78276	3.45686e-06	1.25609	4.78276	0.339419	k11
Pp56662	4.02542	3.53846	0.00726766	0.000873952	3.53846	1	1.60309	3.53846	0.229978	0.49463	3.53846	0.705399	k6
Pp56693	0.373163	3.57574	0.913668	3.38367	3.57574	0.023377	2.28873	3.57574	0.0948304	0.931757	3.57574	0.476563	k11
Pp56711	3.08363	4.28332	0.0289092	0.0372431	4.28332	0.981319	0.649306	4.28332	0.620762	0.916265	4.28332	0.484184	k11
Pp56719	3.83704	4.53702	0.00826066	-0.708249	4.53702	0.58797	-1.07506	4.53702	0.413642	2.04024	4.53702	0.129313	k5
Pp56720	3.48226	3.47781	0.0152176	-0.199584	3.47781	0.881976	-1.06534	3.47781	0.419055	1.46643	3.47781	0.270727	k5
Pp56721	-6.42506	3.09966	0.0414245	6.71051	3.09966	0.0291669	5.12666	3.09966	0.00104968	0.127442	3.09966	0.923488	k6
Pp56880	2.4419	3.11033	0.0769896	-3.26656	3.11033	0.0226418	-3.62568	3.11033	0.0239163	7.94456	3.11033	1.30339e-05	k7
Pp56948	0.960186	4.20441	0.488084	-8.48532	4.20441	0.00155684	11.5411	4.20441	6.09556e-06	2.33693	4.20441	0.0854661	k11
Pp56949	2.96128	3.99225	0.0335161	-4.00737	3.99225	0.00610366	0.797873	3.99225	0.554096	1.2838	3.99225	0.334002	k5
Pp56958	0	2.38211	1	0	2.38211	1	11.183	2.38211	1.19106e-05	0.31407	2.38211	0.810005	k6
Pp56963	8.11363	3.82723	0.0031337	0.591719	3.82723	0.687554	2.65897	3.82723	0.0571925	2.27205	3.82723	0.0942498	k11
Pp57010	3.79968	6.42326	0.008486	-2.08408	6.42326	0.122087	2.03873	6.42326	0.129753	1.88158	6.42326	0.158941	k11
Pp57098	-2.71533	3.17516	0.0495879	1.46879	3.17516	0.276118	-0.839821	3.17516	0.526077	-1.22308	3.17516	0.363363	-
Pp57119	-0.548929	5.56765	0.686124	-0.0546187	5.56765	0.976544	4.93122	5.56765	0.0012002	0.388441	5.56765	0.764764	k6
Pp57136	-2.86409	4.48683	0.0387757	-1.78304	4.48683	0.18794	0.392169	4.48683	0.769852	-0.676085	4.48683	0.622198	k2
Pp5719	-0.201158	4.83131	0.877256	-0.133559	4.83131	0.918789	-9.17735	4.83131	3.06419e-06	-3.81545	4.83131	0.577535	k1
Pp57219	0.616748	3.02972	0.6387	0.551644	3.02972	0.675399	-0.470648	3.02972	0.722036	-4.22368	3.02972	0.00585322	k10
Pp5724	0.443579	12.0862	0.73221	-2.33773	12.0862	0.0846207	3.49466	12.0862	0.0138593	-0.497901	12.0862	0.70104	k6
Pp57394	-1.17309	2.93684	0.37319	-3.25374	2.93684	0.0237804	-7.90163	2.93684	0.00462409	0	2.93684	1	k2
Pp5746	4.6144	4.14163	0.00327061	1.42522	4.14163	0.282967	-0.0274788	4.14163	0.986203	0.926785	4.14163	0.479173	k11
Pp5747	4.6144	4.14163	0.00327061	1.42522	4.14163	0.282967	-0.0274788	4.14163	0.986203	0.926785	4.14163	0.479173	k11
Pp57490	2.86514	5.93301	0.0386225	-2.25605	5.93301	0.0956195	0.779849	5.93301	0.550243	1.73748	5.93301	0.191637	k5
Pp57532	3.04701	3.03487	0.0311858	-2.25825	3.03487	0.0991148	0.546193	3.03487	0.697168	2.43313	3.03487	0.0757608	k5
Pp57540	-7.91665	3.05792	0.0042584	5.94271	3.05792	0.0995012	6.28476	3.05792	0.000146595	-0.912314	3.05792	0.486841	k6
Pp57574	1.61674	5.03955	0.222853	-2.98652	5.03955	0.032029	-0.460511	5.03955	0.725814	-0.408825	5.03955	0.757529	k9
Pp57699	1.00802	4.04694	0.460408	2.84721	4.04694	0.0410393	1.21419	4.04694	0.356924	-1.18711	4.04694	0.367438	-
Pp57706	4.4478	3.14897	0.00484708	-3.28465	3.14897	0.0294208	4.63804	3.14897	0.00301277	1.42575	3.14897	0.281528	k11
Pp57710	7.11883	3.58603	0.0161757	-6.81608	3.58603	0.0248597	11.6348	3.58603	5.13997e-06	1.47015	3.58603	0.266563	k11
Pp57719	0.976979	3.4092	0.456753	-11.9135	3.4092	2.95707e-06	11.7548	3.4092	4.10585e-06	-2.0829	3.4092	0.124865	k9
Pp57722	3.23443	5.51692	0.0214466	-0.61577	5.51692	0.636029	-1.66865	5.51692	0.209576	0.769354	5.51692	0.556969	k4
Pp5800	2.93359	4.78758	0.0367816	-2.91111	4.78758	0.0391949	2.19787	4.78758	0.113317	3.82389	4.78758	0.00810504	k7
Pp58048	2.72858	5.70539	0.0590872	-0.997664	5.70539	0.461377	4.88571	5.70539	0.00143638	2.29897	5.70539	0.0896777	k11
Pp58050	-1.05645	2.70436	0.478674	-0.993236	2.70436	0.526909	5.32124	2.70436	0.000953868	0.709872	2.70436	0.587663	k11
Pp58193	-7.35561	3.30584	0.0111616	0	3.30584	1	12.7445	3.30584	6.38512e-07	-1.22592	3.30584	0.352436	k6
Pp58213	0	3.2675	1	12.2592	3.2675	1.54766e-06	-1.08152	3.2675	0.411696	-0.553654	3.2675	0.674766	k12
Pp58318	1.56324	3.46171	0.249112	-1.41004	3.46171	0.291932	2.97696	3.46171	0.0341992	0.0823147	3.46171	0.950384	k6
Pp58367	2.12649	3.22802	0.11635	-0.113285	3.22802	0.932577	-0.920792	3.22802	0.48372	-3.38337	3.22802	0.0206063	k4
Pp58505	3.24704	5.04551	0.0223171	0.221284	5.04551	0.86522	0.891631	5.04551	0.495314	0.885603	5.04551	0.497751	k11
Pp58506	3.07061	4.61434	0.0284578	-0.985437	4.61434	0.452607	0.0113238	4.61434	0.996315	1.09053	4.61434	0.405528	k5
Pp58675	1.19769	7.20589	0.363789	-2.01058	7.20589	0.136689	-1.50641	7.20589	0.265762	8.24213	7.20589	2.62022e-06	k7
Pp58687	-2.37026	3.92254	0.0932132	-0.64168	3.92254	0.688354	6.49147	3.92254	9.12923e-05	-1.0333	3.92254	0.430252	k6
Pp58843	7.39414	4.01655	7.88734e-05	1.26362	4.01655	0.339012	-0.509333	4.01655	0.697029	0.311289	4.01655	0.811806	k12
Pp58866	1.45427	2.52705	0.300781	-0.977599	2.52705	0.491464	3.14313	2.52705	0.0276765	0.516318	2.52705	0.694203	k6
Pp58880	1.93443	2.95359	0.166615	-1.04891	2.95359	0.452788	3.37768	2.95359	0.0193225	0.636654	2.95359	0.627216	k11
Pp59030	3.05668	6.06049	0.0289605	0.540341	6.06049	0.678117	0.518153	6.06049	0.690247	0.698021	6.06049	0.591723	k11
Pp59031	3.06192	4.18781	0.030312	0.565936	4.18781	0.66704	-0.568019	4.18781	0.664374	1.33205	4.18781	0.312496	k11
Pp59068	3.11852	4.747	0.0269518	-0.7694	4.747	0.556361	1.19222	4.747	0.364696	0.506008	4.747	0.6977	k11
Pp59112	8.78975	5.82225	0.000934892	0.0565264	5.82225	1	6.22126	5.82225	0.000119641	-0.245325	5.82225	0.850042	k6
Pp59185	-6.16538	2.85925	0.0619804	7.5787	2.85925	0.00728162	4.24299	2.85925	0.00456721	-0.400342	2.85925	0.75957	k6
Pp59194	0	5.26762	1	6.71051	5.26762	0.0291669	7.60054	5.26762	1.09185e-05	-0.441453	5.26762	0.733986	k6
Pp59196	3.3187	7.13614	0.0186213	-1.05628	7.13614	0.419363	-0.458167	7.13614	0.72415	0.0641263	7.13614	0.960826	k4
Pp59353	3.5495	4.33085	0.0132056	-2.04823	4.33085	0.128365	-0.780145	4.33085	0.554675	2.99772	4.33085	0.031757	k5
Pp59455	3.92653	4.05562	0.00806217	-0.566124	4.05562	0.666504	1.3894	4.05562	0.294654	0.962752	4.05562	0.4625	k11
Pp59471	0.994456	3.37789	0.458112	-2.0018	3.37789	0.152325	3.10838	3.37789	0.0292617	1.7984	3.37789	0.179376	k11
Pp59529	5.35615	3.45621	0.000693617	-2.13667	3.45621	0.115899	1.61916	3.45621	0.226555	0.901383	3.45621	0.492521	k5
Pp59646	0	2.51537	1	10.9889	2.51537	1.67173e-05	0.319138	2.51537	0.807328	-2.0273	2.51537	0.135206	k12
Pp59672	2.36868	5.32255	0.10167	-1.69576	5.32255	0.222726	4.83576	5.32255	0.00160914	2.81888	5.32255	0.0414434	k7
Pp59697	3.74217	2.96363	0.0147883	0.972663	2.96363	0.465787	0.732495	2.96363	0.577861	0.241706	2.96363	0.855462	k6
Pp59706	-0.106862	4.20077	0.950911	-1.10161	4.20077	0.426287	4.6802	4.20077	0.0021213	1.58022	4.20077	0.233943	k11
Pp59729	3.47912	3.94742	0.0150308	0.0368713	3.94742	0.978297	-1.64245	3.94742	0.216991	-0.222354	3.94742	0.86884	k4
Pp59894	2.85803	3.68271	0.0400716	-0.803711	3.68271	0.540504	-0.734222	3.68271	0.578833	1.46509	3.68271	0.270018	k5
Pp59911	4.2319	6.85841	0.00404089	-1.35953	6.85841	0.302295	1.61141	6.85841	0.224317	1.26846	6.85841	0.334289	k11
Pp59928	3.67074	4.33876	0.0116987	0.634913	4.33876	0.627562	0.304453	4.33876	0.817345	0.916331	4.33876	0.483034	k11
Pp60125	-2.52105	3.72443	0.066507	2.44047	3.72443	0.0753148	-0.197456	3.72443	0.881158	-3.80396	3.72443	0.00926488	k3
Pp6019	-4.18543	6.18799	0.00430698	-0.684344	6.18799	0.601236	-0.695502	6.18799	0.596897	1.77424	6.18799	0.185271	k2
Pp60222	2.06448	2.77182	0.320807	0.792177	2.77182	0.623771	4.44406	2.77182	0.00357938	0.150851	2.77182	0.909624	k6
Pp60355	-1.50168	4.07156	0.273311	0.525286	4.07156	0.719191	4.52622	4.07156	0.00253607	-0.0248103	4.07156	0.986296	k6
Pp60375	-0.902443	4.46455	0.491138	0.157275	4.46455	0.90645	-0.543141	4.46455	0.67956	2.70639	4.46455	0.0496528	k7
Pp60473	-1.12418	2.80989	0.407962	3.02924	2.80989	0.0322482	-0.162915	2.80989	0.902621	-0.709177	2.80989	0.590815	k12
Pp60488	4.84314	3.64311	0.00174243	0.056153	3.64311	0.968649	0.65479	3.64311	0.617784	0.29996	3.64311	0.819461	k8
Pp60495	-0.876283	5.18956	0.502247	-2.92485	5.18956	0.0360381	1.69511	5.18956	0.206275	1.86725	5.18956	0.162824	k2
Pp60501	0.164318	2.85862	0.90257	0.0593969	2.85862	0.965547	-11.0272	2.85862	1.60274e-05	10.377	2.85862	5.51279e-05	k1
Pp60606	3.73746	4.58783	0.0119556	2.38533	4.58783	0.0813817	0.197057	4.58783	0.879517	0.440725	4.58783	0.735391	k6
Pp60619	2.80655	5.53982	0.0426081	-1.20575	5.53982	0.359592	0.853304	5.53982	0.514046	0.803431	5.53982	0.537907	k8
Pp60697	-0.689734	5.45639	0.596256	0.181123	5.45639	0.889436	-3.71889	5.45639	0.00972454	-2.50721	5.45639	0.0765437	k1
Pp60706	2.74997	3.40957	0.0483194	-1.23919	3.40957	0.350206	0.579485	3.40957	0.66076	0.44715	3.40957	0.733303	k8
Pp60707	2.95483	3.96121	0.0346858	0.336948	3.96121	0.796537	-0.88934	3.96121	0.49855	0.604831	3.96121	0.644288	k8
Pp60712	7.60129	2.68786	0.00728162	0.144113	2.68786	0.918583	4.05047	2.68786	0.00667862	-0.118467	2.68786	0.929664	k6
Pp60796	2.94386	3.08052	0.0387624	-0.798267	3.08052	0.551926	1.54736	3.08052	0.248554	0.0525715	3.08052	0.970291	k6
Pp60835	4.78542	3.25748	0.00197433	-1.95673	3.25748	0.147999	0.261042	3.25748	0.849644	2.06094	3.25748	0.128491	k5
Pp60963	2.78527	6.42366	0.0436988	-0.265602	6.42366	0.837843	-0.818591	6.42366	0.53011	0.543996	6.42366	0.675666	k4
Pp60972	3.65408	3.88131	0.0205285	-3.07025	3.88131	0.0491028	6.6619	3.88131	0.000118426	1.41073	3.88131	0.285504	k11
Pp6103	2.86055	3.81444	0.0411444	-0.841456	3.81444	0.526049	1.89366	3.81444	0.158768	-0.169465	3.81444	0.896239	k6
Pp61106	1.56455	5.3172	0.237361	-3.05279	5.3172	0.0287123	-1.73501	5.3172	0.197659	0.737333	5.3172	0.575991	k9
Pp6119	-6.11779	4.00452	0.000281505	6.24372	4.00452	0.000265074	0.898995	4.00452	0.493546	-0.53916	4.00452	0.679098	k6
Pp6125	1.26706	5.54692	0.335293	0.028032	5.54692	0.983165	-2.85838	5.54692	0.0392764	-0.165973	5.54692	0.904725	k4
Pp61537	1.2697	3.26696	0.343253	-0.7399	3.26696	0.578476	2.78113	3.26696	0.0459819	-0.484565	3.26696	0.711287	k6
Pp6157	-1.28499	3.16199	0.331582	0.410887	3.16199	0.760389	0.1407	3.16199	0.920156	-3.47836	3.16199	0.0181877	k3
Pp6190	2.95541	6.65776	0.0334774	-1.23063	6.65776	0.348786	-0.0267857	6.65776	0.98403	1.65353	6.65776	0.212738	k5
Pp62053	-3.6525	3.93623	0.0111146	2.77559	3.93623	0.0461701	-2.03572	3.93623	0.132256	-10.1113	3.93623	8.95326e-05	k2
Pp62123	4.59991	5.73685	0.00214774	-3.27519	5.73685	0.0203128	0.964618	5.73685	0.465649	3.09121	5.73685	0.0269917	k7
Pp6228	3.41931	5.8142	0.0159739	-1.66854	5.8142	0.208977	0.314578	5.8142	0.809172	1.55453	5.8142	0.240424	k5
Pp62339	5.54706	4.46001	0.000432537	-1.65914	4.46001	0.212431	-0.134288	4.46001	0.919954	1.16662	4.46001	0.375712	k5
Pp62439	4.83252	3.14593	0.00165348	-3.71633	3.14593	0.0107321	2.58939	3.14593	0.0624775	-0.198151	3.14593	0.881603	k5
Pp625	2.31438	5.33408	0.0909328	-1.85691	5.33408	0.167823	3.23688	5.33408	0.0219213	2.01398	5.33408	0.133357	k11
Pp6259	-2.63256	3.93088	0.0555965	-1.76669	3.93088	0.195977	-0.626513	3.93088	0.665342	3.64639	3.93088	0.0117371	k2
Pp62593	3.45672	3.31271	0.0160129	-1.70094	3.31271	0.20364	-0.917471	3.31271	0.493342	2.50161	3.31271	0.0702962	k5
Pp6284	4.47522	4.27854	0.00285868	-1.98725	4.27854	0.140313	0.317139	4.27854	0.810502	1.83327	4.27854	0.17015	k5
Pp63102	-2.21626	2.83865	0.106789	3.21072	2.83865	0.0240971	-0.101764	2.83865	0.939385	-11.2834	2.83865	1.02015e-05	k10
Pp63278	-0.373066	4.18692	0.777265	3.06466	4.18692	0.0292221	-0.145416	4.18692	0.911708	-3.06267	4.18692	0.0294893	k12
Pp6337	-7.56072	8.06915	8.97944e-06	0.711053	8.06915	0.592233	-3.2621	8.06915	0.0233829	-7.84473	8.06915	0.00503412	k2
Pp63371	2.96458	2.98233	0.035653	-1.3438	2.98233	0.316161	0.770405	2.98233	0.559215	0.780652	2.98233	0.554152	k5
[truncated: 239 more rows]
